# Supplementary material for: 2′-O-methylation-dependent installation of N2-methylguanosine in the U6 internal stem loop facilitates efficient spliceosome assembly
Source: Nat Commun. 2026 Apr 24;17:3793. doi: 10.1038/s41467-026-72355-2 (PMC13109388; doi:10.1038/s41467-026-72355-2)
Supplement: Supplementary file 3 — Supplementary Data 1 [file 41467_2026_72355_MOESM3_ESM.xlsx]

## Sheet: Data 1
Supplementary Data 1. Output parameters of CRAC data mapping and overview of the number of sequencing reads mapping to different classes of RNA in the His6-2xFLAG and THUMPD2-His6-2xFLAG CRAC datasets.
		Experiment 1		Experiment 2
	Parameter	THUMPD2-His6-2xFLAG	His6-2xFLAG	THUMPD2-His6-2xFLAG	His6-2xFLAG
	Number of input reads	1299802	428050	1099931	1045084
	Average input read length	51	53	60	54
	Uniquely mapped reads number	328380	67802	125278	160504
	Uniquely mapped reads %	25.26	15.84	11.39	15.36
	Number of reads mapped to multiple loci	463211	105496	262459	217925
	% of reads mapped to multiple loci	35.64	24.65	23.86	20.85
	% of reads mapped to too many loci	2.58	0.27	0.87	0.16
	% of reads unmapped: too many mismatches	20.53	31.8	35.49	32.32
	% of reads unmapped: too short	14.29	26.21	26.87	28.94
	% of reads unmapped: other	1.71	1.23	1.52	2.37
	Experimental replicate	RNA class	RNA class groups	Number of reads mapped that were significant in THUMPD2-His6-2xFLAG vs. His6-2xFLAG after peak calling	Percentage (%)
	Experiment #1	snRNA	snRNA	12072.7	89.9
	Experiment #1	Mt_protein_coding	mitochondrial	553	4.1
	Experiment #1	processed_transcript	other	257	1.9
	Experiment #1	lincRNA	other	142.5	1.1
	Experiment #1	SeC(e)_tRNA	tRNA	77.5	0.6
	Experiment #1	misc_RNA	other	70.5	0.5
	Experiment #1	Met_tRNA	tRNA	70.29	0.5
	Experiment #1	Arg_tRNA	tRNA	69.12	0.5
	Experiment #1	protein_coding	protein_coding	58.5	0.4
	Experiment #1	Mt_tRNA	mitochondrial	56.33	0.4
	Experiment #1	Pseudo_tRNA	other	7.09	0.1
	Experiment #1	Ala_tRNA	tRNA	1.18	0
	Experiment #2	snRNA	snRNA	9390.65	65.0552
	Experiment #2	protein_coding	protein_coding	2856.5	19.7888
	Experiment #2	SeC(e)_tRNA	tRNA	1066.5	7.38834
	Experiment #2	processed_transcript	other	908	6.29031
	Experiment #2	Mt_protein_coding	mitochondrial	185	1.28162
	Experiment #2	Mt_tRNA	mitochondrial	25.58	0.177209
	Experiment #2	Met_tRNA	tRNA	1	0.00692765
	Experiment #2	Ala_tRNA	tRNA	0.67	0.00464153
	Experiment #2	lincRNA	other	0.5	0.00346383
	Experiment #2	misc_RNA	other	0.5	0.00346383
	Experimental replicate	Gene ID	Number of reads mapped that were significant in THUMPD2-His6-2xFLAG vs. His6-2xFLAG after peak calling
	Experiment #1	RNU6-16P	903.5
	Experiment #1	RNU6-4P	838.7
	Experiment #1	RNU6-11P	772.91
	Experiment #1	RNU6-1	728.82
	Experiment #1	RNU11	717.5
	Experiment #1	RNU6-33P	695.45
	Experiment #1	RNU6-2	675.28
	Experiment #1	RNU6-9	672.74
	Experiment #1	RNU6-6P	652
	Experiment #1	RNU6-5P	651.34
	Experiment #1	RNU6-3P	650.22
	Experiment #1	RNU6-36P	624.33
	Experiment #1	RNU5F-1	553.84
	Experiment #1	MT-ND4	553
	Experiment #1	RNU6-8	538.27
	Experiment #1	RNU6-7	490.7
	Experiment #1	RNU6-707P	436.89
	Experiment #1	RNU6-42P	411.83
	Experiment #1	RNU6-39P	399.23
	Experiment #1	RNU6-37P	362.29
	Experiment #1	RNU6-15P	177.63
	Experiment #1	GAS5	176
	Experiment #1	AL360012.1	142.5
	Experiment #1	RNU6-10P	119.26
	Experiment #1	SNHG5	81
	Experiment #1	SeC(e)_tRNA_20010	77.5
	Experiment #1	VTRNA1-3	70.5
	Experiment #1	Arg_tRNA_35839	69.12
	Experiment #1	MT-TE	56.33
	Experiment #1	Met_tRNA_23969	47
	Experiment #1	Met_tRNA_35059	23.29
	Experiment #1	PABPC1	19
	Experiment #1	HIST2H2AA3	18.5
	Experiment #1	SIM2	8
	Experiment #1	Pseudo_tRNA_31867	7.09
	Experiment #1	DYNLL1	7
	Experiment #1	UBIAD1	6
	Experiment #1	Ala_tRNA_30971	1.18
	Experiment #2	SeC(e)_tRNA_20010	1066.5
	Experiment #2	RNU6-16P	1058.1
	Experiment #2	DYNLL1	887
	Experiment #2	SIM2	706
	Experiment #2	RNU6-4P	702.52
	Experiment #2	RNU6-11P	620.96
	Experiment #2	RNU6-1	576.76
	Experiment #2	UBIAD1	569
	Experiment #2	RNU6-33P	565.22
	Experiment #2	RNU6-9	536.31
	Experiment #2	RNU6-2	534.3
	Experiment #2	RNU6-5P	527.44
	Experiment #2	GAS5	526
	Experiment #2	RNU6-36P	517.97
	Experiment #2	RNU6-3P	511.31
	Experiment #2	RNU6-6P	505.04
	Experiment #2	PABPC1	460
	Experiment #2	RNU6-8	444.06
	Experiment #2	RNU6-7	418.34
	Experiment #2	RNU5F-1	396
	Experiment #2	SNHG5	382
	Experiment #2	RNU6-39P	319.86
	Experiment #2	RNU6-707P	294.21
	Experiment #2	RNU6-37P	290.68
	Experiment #2	RNU6-42P	248.97
	Experiment #2	HIST2H2AA3	234.5
	Experiment #2	MT-ND4	184
	Experiment #2	RNU6-15P	144.75
	Experiment #2	RNU11	122.5
	Experiment #2	RNU6-10P	55.35
	Experiment #2	MT-TE	25.58
	Experiment #2	MT-ND6	1
	Experiment #2	Met_tRNA_23969	1
	Experiment #2	Ala_tRNA_30971	0.67
	Experiment #2	AL360012.1	0.5
	Experiment #2	VTRNA1-3	0.5
