# Supplementary material for: 2′-O-methylation-dependent installation of N2-methylguanosine in the U6 internal stem loop facilitates efficient spliceosome assembly
Source: Nat Commun. 2026 Apr 24;17:3793. doi: 10.1038/s41467-026-72355-2 (PMC13109388; doi:10.1038/s41467-026-72355-2)
Supplement: Supplementary file 4 — Supplementary Data 2 [file 41467_2026_72355_MOESM4_ESM.xlsx]

## Sheet: Data 2
Supplementary Data 2. Raw data of U6 snRNA nucleoside quantification in U6 snRNA from WT and THUMPD2 KO cells.
		Nucleoside of interest	A	G	C	m6A	Am	m2G	Gm	Cm
	Integration	144 WT	25758	4561	1916	1203	3378	98	25	379
		145 WT	29976	5450	2018	1344	4069	207	60	286
		146 WT	22980	4024	1466	1184	2889	88	33	369
		147 WT	30239	5359	2210	1514	3513	74	27	375
	Quantity/fmol	144 WT	210.659	264.685	218.496	5.33791	10.7777	16.8426	3.1031	24.6937
		145 WT	246.974	316.911	233.107	6.09683	13.1621	25.2778	3.96864	18.7546
		146 WT	186.741	233.137	154.031	5.23564	9.0903	16.0687	3.30094	24.0551
		147 WT	249.238	311.565	260.612	7.01184	11.2435	14.9853	3.15256	24.4383
	Ratio (mXm/X)	144 WT				0.0253391	0.0511618	0.0636326	0.0117237	0.113017
		145 WT				0.0246861	0.0532934	0.0797631	0.0125229	0.0804549
		146 WT				0.0280369	0.0486786	0.0689238	0.0141588	0.15617
		147 WT				0.0281331	0.0451115	0.0480968	0.0101184	0.0937726
		Average				0.0265488	0.0495613	0.0651041	0.012131	0.110854
		CV %				6.75801	7.09262	20.2397	13.8606	29.8014
		STD				0.00179417	0.0035152	0.0131769	0.00168143	0.033036
		Nucleoside of interest	A	G	C	m6A	Am	m2G	Gm	Cm
	Integration	148 THUMPD2 KO1	21317	3140	1289	1040	2734	ND	ND	145
		149 THUMPD2 KO1	45194	7308	3105	2576	6610	ND	114	771
		150 THUMPD2 KO1	22972	3834	1458	1008	3214	ND	ND	250
	Quantity/fmol	148 THUMPD2 KO1	172.424	181.205	128.675	4.46057	8.55545	ND	-	9.75024
		149 THUMPD2 KO1	377.994	426.064	388.825	12.728	21.9302	ND	5.30405	49.7272
		150 THUMPD2 KO1	186.672	221.975	152.885	4.28834	10.2118	ND	-	16.4556
	Ratio	148 THUMPD2 KO1				0.0258699	0.0496188	-	-	0.075774
		149 THUMPD2 KO1				0.0336724	0.0580173	-	0.012449	0.127891
		150 THUMPD2 KO1				0.0229725	0.0547042	-	-	0.107634
		Average				0.0275049	0.0541134	-	0.012449	0.103766
		CV %				20.1207	7.81748	-	-	25.3193
		STD				0.00553417	0.00423031	-	-	0.0262729
