# Supplementary material for: 2′-O-methylation-dependent installation of N2-methylguanosine in the U6 internal stem loop facilitates efficient spliceosome assembly
Source: Nat Commun. 2026 Apr 24;17:3793. doi: 10.1038/s41467-026-72355-2 (PMC13109388; doi:10.1038/s41467-026-72355-2)
Supplement: Supplementary file 5 — Supplementary Data 3 [file 41467_2026_72355_MOESM5_ESM.xlsx]

## Sheet: Data 3
Supplementary Data 3. Overview of the number of normalized sequencing reads mapping to the U6 snRNA precursor sequence in the His6-2xFLAG and THUMPD2-His6-2xFLAG 3′ RACE datasets.
		RPM (Reads per million mapped reads)
	U6 nucleotide number	His6-2xFLAG rep#1	His6-2xFLAG rep#2	His6-2xFLAG rep#3	THUMPD2-His6-2xFLAG rep#1	THUMPD2-His6-2xFLAG rep#2	THUMPD2-His6-2xFLAG rep#3
	77	32952.7	32656.4	33552.4	33061.2	33518.1	33837.8
	78	34575.7	34262.5	35171.5	34374.8	34985	35334.2
	79	34781.5	34526.7	35392.5	34591.4	35208	35538.9
	80	35474.2	35278.4	36096.8	35186	35733.9	36119.4
	81	36199	36075.6	36823.7	35798.5	36336.1	36665.3
	82	36273.7	36146.5	36892.9	35857.6	36393.7	36716.8
	83	36292.7	36168.8	36915	35875.5	36411.3	36733.6
	84	36307.4	36177.8	36925	35884.3	36419.4	36740
	85	36310.1	36182.1	36928.6	35888.3	36420.4	36742.2
	86	36310.9	36183.2	36928.6	35888.8	36421.3	36743.1
	87	36310.9	36183.5	36928.6	35888.8	36421.6	36743.1
	88	36310.9	36183.5	36928.6	35888.8	36421.6	36743.1
	89	36310.9	36183.5	36928.6	35888.8	36421.6	36743.1
	90	36310.9	36183.5	36928.6	35888.8	36421.6	36743.1
	91	36310.9	36183.5	36928.6	35888.8	36421.6	36743.1
	92	36310.9	36183.5	36928.6	35888.8	36421.6	36743.1
	93	36310.9	36183.5	36928.6	35888.8	36421.6	36743.1
	94	36310.9	36183.5	36928.6	35888.8	36421.6	36743.1
	95	36310.9	36183.5	36928.6	35888.8	36421.6	36743.1
	96	36310.9	36183.5	36928.6	35888.8	36421.6	36743.1
	97	36310.9	36183.5	36928.6	35888.8	36421.6	36743.1
	98	36310.9	36183.5	36928.6	35888.8	36421.6	36743.1
	99	36223	35469.2	35207.2	35438.1	35914.6	36154.6
	100	29533.8	30354.6	26112	31649	30723.6	30326.9
	101	28713.4	28683.3	24665.6	30477.9	29179.6	28574.1
	102	25701.6	25990	23239.2	27080.2	25738.6	24723.6
plotted values	103	23694	23848.7	21569.7	24659.5	23133.9	22074.7
	104	21244.8	20564.5	18719.9	20691.6	19070.3	17887.6
	105	17611.5	17795.6	16603.8	17514.5	16043.4	14909.8
	106	13107.9	14168	13741.4	13576.6	12218.8	11177.1
	107	9411.58	10493	11283.7	10372.3	9111.12	8231.7
	108	2586.14	3211.19	2139.18	3596.1	2668.94	2599.26
	109	720.157	991.103	1003.46	1353.39	935.791	910.077
	110	227.153	449.127	611.419	405.946	266.832	269.29
	111	15.092	68.0169	176.865	90.5278	69.8398	52.9399
	112	1.16092	28.7902	150.099	18.3438	14.7196	16.2186
	113	0.386973	24.4717	5.77305	3.8117	3.44501	3.97815
		Mapped reads (unnormalized)
	U6 nucleotide number	His6-2xFLAG rep#1	His6-2xFLAG rep#2	His6-2xFLAG rep#3	THUMPD2-His6-2xFLAG rep#1	THUMPD2-His6-2xFLAG rep#2	THUMPD2-His6-2xFLAG rep#3
	77	85155	90743	63931	138778	107024	110577
	78	89349	95206	67016	144292	111708	115467
	79	89881	95940	67437	145201	112420	116136
	80	91671	98029	68779	147697	114099	118033
	81	93544	100244	70164	150268	116022	119817
	82	93737	100441	70296	150516	116206	119985
	83	93786	100503	70338	150591	116262	120040
	84	93824	100528	70357	150628	116288	120061
	85	93831	100540	70364	150645	116291	120068
	86	93833	100543	70364	150647	116294	120071
	87	93833	100544	70364	150647	116295	120071
	88	93833	100544	70364	150647	116295	120071
	89	93833	100544	70364	150647	116295	120071
	90	93833	100544	70364	150647	116295	120071
	91	93833	100544	70364	150647	116295	120071
	92	93833	100544	70364	150647	116295	120071
	93	93833	100544	70364	150647	116295	120071
	94	93833	100544	70364	150647	116295	120071
	95	93833	100544	70364	150647	116295	120071
	96	93833	100544	70364	150647	116295	120071
	97	93833	100544	70364	150647	116295	120071
	98	93833	100544	70364	150647	116295	120071
	99	93606	98559	67084	148755	114676	118148
	100	76320	84347	49754	132850	98101	99104
	101	74200	79703	46998	127934	93171	93376
	102	66417	72219	44280	113672	82184	80793
	103	61229	66269	41099	103511	73867	72137
	104	54900	57143	35669	86855	60892	58454
	105	45511	49449	31637	73519	51227	48723
	106	33873	39369	26183	56989	39015	36525
	107	24321	29157	21500	43539	29092	26900
	108	6683	8923	4076	15095	8522	8494
	109	1861	2754	1912	5681	2988	2974
	110	587	1248	1165	1704	852	880
	111	39	189	337	380	223	173
	112	3	80	286	77	47	53
	113	1	68	11	16	11	13
