# Supplementary material for: 2′-O-methylation-dependent installation of N2-methylguanosine in the U6 internal stem loop facilitates efficient spliceosome assembly
Source: Nat Commun. 2026 Apr 24;17:3793. doi: 10.1038/s41467-026-72355-2 (PMC13109388; doi:10.1038/s41467-026-72355-2)
Supplement: Supplementary file 6 — Supplementary Data 4 [file 41467_2026_72355_MOESM6_ESM.xlsx]

## Sheet: Data 4
Supplementary Data 4. Nuclear proteins identified by DIA-MS in the THUMPD2-His6-2xFLAG IP with UV-crosslinking. p-values were calculated using a Welch two-sided t-test
	Protein	CTRL.RA	CTRL.RB	CTRL.RC	CTRL.RD	THUMPD2.RA	THUMPD2.RB	THUMPD2.RC	THUMPD2.RD	Avg.CTRL.Log2	Avg.TD2.Log2	AVG.Log2.Ratio	p_value
	PRMT5	21744693	32229433	34169378	43409146	52410188	70830200	47355908	27533864	24.9711	25.5619	0.590808	0.162959
	WDR77	23646513	30510633	29012288	34047987	38365198	44366642	38106750	19306256	24.8046	25.0623	0.257732	0.383852
	THUMPD2	35773.3	27333.2	24625.8	49811.8	31585944	37842896	27803516	22147668	15.0695	24.831	9.76145	0.00285605
	TRMT112	24272.2	12694.2	15414.8	12796.8	7476331	7205828	9.33935e+06	6.76645e+06	13.9921	22.8759	8.88377	0.000868347
	NUP153	1.54585e+06	2858225	3.08309e+06	3370895	7.0542e+06	8.11625e+06	5.45943e+06	549969	21.3723	22.3362	0.963925	0.221529
	CLNS1A	3.45072e+06	4.25318e+06	3.55674e+06	4.28428e+06	4.95846e+06	5.45171e+06	5.49347e+06	4.02596e+06	21.8899	22.2484	0.35847	0.0418212
	RBM10	1.0486e+06	1.2718e+06	1.1521e+06	2.05424e+06	2.98006e+06	3.30295e+06	3.17827e+06	2.23118e+06	20.398	21.4791	1.08108	0.00352999
	HNRNPC	292204	305203	392282	359296	2.26604e+06	2.46535e+06	2.49683e+06	1.65613e+06	18.3634	21.0828	2.71939	0.00214043
	PPM1B	992044	1.51905e+06	1.5538e+06	1612668	1.85449e+06	2.07518e+06	1.74375e+06	908861	20.4368	20.6502	0.213317	0.476582
	TAF4	952081	1.06974e+06	1.00221e+06	1.34607e+06	1.65799e+06	1.91972e+06	1.60308e+06	1.19962e+06	20.0592	20.6052	0.545985	0.0345905
	RPL4	489161	477798	687782	515576	1.8793e+06	1.89295e+06	1659390	900559	19.0495	20.5943	1.5448	0.0187489
	PRPF31	418626	492677	577751	840917	1.60523e+06	1.65599e+06	1.47035e+06	1.15097e+06	19.1519	20.488	1.33613	0.00105315
	HNRNPK	320887	508357	690473	791809	1.76917e+06	1597215	1.43889e+06	1.0764e+06	19.1404	20.4878	1.34738	0.00351003
	MYCBP	386020	688566	722656	772874	1.78523e+06	1.87837e+06	1.24831e+06	909656	19.2934	20.473	1.17957	0.0310898
	CCT8	344946	456647	591384	730085	1.61295e+06	1.43338e+06	1.19023e+06	603509	19.0177	20.2066	1.18888	0.0468319
	HNRNPA2B1	120706	136354	329171	226726	1.31034e+06	1.08709e+06	1.2535e+06	1133679	17.6328	20.19	2.55715	8.43278576414679e-06
	ERH	534859	610791	574746	779589	944751	982656	1.11977e+06	1008674	19.2535	19.9516	0.698085	0.0015307
	PRPF40A	149105	81285.9	338641	334306	1.13829e+06	970949	949310	762780	17.7849	19.8656	2.08074	0.000397681
	HNRNPU	174532	192116	298734	269747	1.00341e+06	908059	952184	891800	17.8348	19.8406	2.00575	2.48088412904327e-06
	HNRNPH1	292457	372168	405433	536568	913627	949345	929639	624899	18.6156	19.7045	1.08891	0.00396611
	RPL18	227447	305200	374690	311255	977067	894385	996969	433396	18.2168	19.6548	1.43804	0.0263061
	SNRPD3	236427	224219	212373	245680	582433	703640	691364	536651	17.8092	19.2616	1.45237	0.00186791
	PCBP2	496649	598197	711482	706880	759187	745618	679673	272514	19.2611	19.2285	-0.0326373	0.916424
	HSP90AA1	88313.9	121227	184384	207333	773779	666337	622951	380887	17.1976	19.2208	2.02316	0.00797553
	GAPDH	147862	257568	367059	407876	836465	524305	581456	454973	18.1708	19.1929	1.02212	0.0277029
	CDC5L	153609	202294	208377	187308	608476	578190	617016	499445	17.5196	19.1352	1.61558	0.000141148
	SPINDOC	205217	264973	246238	383932	569252	621825	632683	432560	18.0695	19.1055	1.036	0.00318438
	USP11	129597	136160	159981	192031	632504	663652	583066	300451	17.2367	19.0557	1.81897	0.0167655
	RPL7A	161680	164406	198380	146131	548943	500883	532707	400645	17.3551	18.9194	1.5643	0.00110786
	PSMA4	102577	268377	339562	572953	628094	794014	431130	118848	18.2916	18.9113	0.619675	0.368044
	PFKFB3	159579	190290	209888	322686	525400	616389	459832	366971	17.7511	18.9087	1.15759	0.00703907
	ARFIP1	818203	67732.4	258657	213432	460806	466201	563156	420174	18.3731	18.8654	0.492316	0.466535
	MGA	171686	200548	182857	253230	482856	501413	534617	369408	17.6246	18.8487	1.22408	0.00175249
	PCNA	87682.2	106922	131959	134471	556283	515517	478737	287879	16.8145	18.81	1.99552	0.0088962
	PCBP1	256738	382512	446126	392408	469249	456374	486783	360387	18.495	18.7576	0.26259	0.188919
	PTMA	197823	97979.1	267814	150255	519272	160866	307019	665916	17.4453	18.6567	1.21142	0.12377
	KHSRP	150717	184227	272766	253674	473916	415600	435910	310029	17.7163	18.6413	0.924964	0.0057606
	SPIN1	361178	312050	303108	329831	368297	386654	410512	441486	18.3169	18.6159	0.298985	0.0109591
	HNRNPA1	34130.4	48114.1	107888	89316.3	458431	396601	421383	276649	16.0922	18.5667	2.47446	0.00157778
	H4C16	145309	164798	223477	211007	402561	503376	346715	293190	17.5061	18.56	1.05387	0.0146232
	MAP3K7	137056	160513	136134	201583	374122	388139	407714	304695	17.277	18.492	1.21491	0.000442516
	RPL13	61699.1	71872.2	146804	94884.3	441479	379522	363783	241393	16.5175	18.4437	1.92619	0.00405126
	PRMT1	131456	236785	249158	377430	395028	420899	360820	199525	17.9241	18.3923	0.468244	0.2266
	TAB3	112851	154592	125753	175969	350847	394058	359657	257324	17.1185	18.3772	1.25869	0.00279201
	TRIM21	117847	146433	139487	158131	402489	414621	365338	169733	17.0999	18.3669	1.26691	0.0390539
	DDX17	73899	108041	139959	167264	345711	310947	309617	258619	16.9	18.2242	1.32427	0.000518119
	RBBP4	129800	122418	151589	167962	334036	273076	348238	260599	17.1251	18.2137	1.08858	0.00202761
	RUVBL2	119994	122715	141489	138898	310084	282548	310269	304787	16.9967	18.2038	1.2071	1.40585521849403e-06
	SF3B3	75878.1	99452.1	124014	138770	311977	314468	312658	259586	16.7409	18.193	1.45208	6.24990033412386e-05
	EIF4A3	90691.5	109071	157611	170650	329440	287076	312126	265609	17.0102	18.1877	1.17743	0.000602504
	MAT2A	118231	113943	133296	169053	338468	306049	312912	219144	17.0279	18.1662	1.13827	0.00403069
	MCM7	80104.2	102478	125402	132459	332729	297509	295358	204236	16.7486	18.1077	1.35908	0.00421488
	DDX5	41128.2	67786.5	97448.1	97548.1	338895	307083	286824	169536	16.2133	18.0721	1.85885	0.00817973
	RPL3	64084.1	75412.3	114079	95336.4	310198	295972	295128	157984	16.4125	18.0147	1.60215	0.0119058
	SNRNP70	81722	84539.2	102641	83576.3	327599	308759	307976	110143	16.4272	18.0081	1.58092	0.0412726
	RPS27L	96544.1	101596	110785	95051.2	277988	305172	318306	152645	16.6239	18.0076	1.38369	0.0227703
	USP15	81202.7	110386	118712	152582	297970	308355	264361	178970	16.8203	18.0015	1.1812	0.00883729
	HNRNPF	45510.6	53055	78499.3	86972.8	272651	284866	247088	239969	16.0104	17.9945	1.9841	1.07745657411316e-05
	HNRNPD	29884.1	47286.5	94825.4	73816.1	318429	291568	289459	121030	15.9072	17.9608	2.05363	0.018592
	PSMD11	75853.7	73995.4	98173.3	114798	311596	276497	274448	145884	16.4689	17.9437	1.47478	0.0178256
	SPIN4	97330.4	176674	162797	146570	253223	260677	277528	197203	17.1541	17.9151	0.76102	0.0061628
	RPL18A	56128.4	71040.3	97122.5	88372.5	298647	258494	295652	130732	16.2543	17.9076	1.65335	0.020947
	RPL8	96842.9	86974.5	102717	89187.7	259740	269951	273228	155374	16.5193	17.8701	1.3508	0.0133184
	TAF8	226361	238073	246150	234463	255204	285600	239448	174659	17.85	17.865	0.0149782	0.923552
	PHGDH	90815.5	95423.3	132158	124336	312367	223018	258758	155903	16.7561	17.8576	1.10156	0.025499
	MATR3	34885.8	32456	51660.8	41901.5	231569	237848	251870	227893	15.2958	17.8563	2.56048	1.81803548892608e-07
	RPL29	90192.5	72960.4	83426.1	69642.3	241154	202224	242903	236070	16.2706	17.815	1.54438	7.81801418934826e-05
	SFPQ	40243.8	39887.9	64359.6	65621.4	260518	231253	251832	178604	15.6808	17.8147	2.13393	0.000938732
	DDB1	53129.5	54872.3	71891.8	90712	284472	276104	251766	106366	16.0458	17.8092	1.76342	0.0274931
	CCT4	83764.7	112779	142758	140453	286030	235435	252896	142589	16.8719	17.8065	0.934545	0.0297418
	FBL	58924.7	67882.5	76596.6	92413.4	244088	235288	252637	159636	16.1743	17.7661	1.59177	0.00370159
	DNAJA2	17672	29057.2	30648.4	46109.4	277773	289841	231422	90170.6	14.914	17.7622	2.84816	0.0239571
	HDAC1	52016.8	61919.1	71081.7	91833.6	242661	223615	237746	182270	16.0788	17.7574	1.67867	0.000222941
	RPL7	54878.9	62069.5	74867.8	64690.7	246464	243061	240876	144082	15.9686	17.7381	1.76943	0.00746102
	RACK1	25818.4	53183.7	63343.4	93767	255276	259908	232071	120427	15.8491	17.7268	1.87769	0.0109784
	NONO	55953.4	63039.4	84989.3	74536.8	218173	182756	218107	235771	16.0874	17.7052	1.61782	0.000127437
	SYNCRIP	27457.6	29692.2	54608.6	47219.3	246735	206187	239073	162515	15.2785	17.7047	2.42627	0.00141528
	HYPK	164053	113852	113056	114159	223372	159322	272604	190969	16.9463	17.6908	0.744487	0.0298827
	H1-4	30688.9	45389.7	90675.8	65559.9	251572	216745	201505	154490	15.8257	17.6528	1.82711	0.00147887
	PNPO	175297	154102	186872	186330	227811	197197	225291	169615	17.4223	17.6451	0.222767	0.123826
	PSMC4	65776.8	72019	84741.8	102278	234204	237237	222655	115342	16.3093	17.6266	1.3173	0.0214031
	UACA	8093.68	14281.4	33950.2	51277.2	309903	224900	201884	70663.2	14.7154	17.6228	2.90748	0.0359656
	RPS25	28846.6	39957.1	46835	59206.7	261643	221931	226055	92739.2	15.4157	17.6139	2.19819	0.0223641
	MCM3	44029.6	68455.3	81605.4	92231.6	253997	203751	191649	144749	16.1273	17.599	1.47177	0.00585986
	EIF3A	106465	102072	117474	124651	205710	193812	198714	185380	16.7817	17.5798	0.7981	2.09261432429894e-05
	LMNB1	71212.5	77492.2	126598	107657	215984	199297	189606	136160	16.5468	17.4992	0.952375	0.00708653
	DDX39B	62890.4	82760	136910	118897	262628	171605	192619	111976	16.6149	17.4949	0.87999	0.0668796
	SF1	95773.1	161532	146196	149514	202536	195805	194547	144972	17.077	17.493	0.416029	0.0576502
	COPRS	81679	110751	77260.5	137165	194222	233597	178777	124980	16.6342	17.4806	0.846491	0.027793
	H1-2	24077.4	41125.9	89615.4	65606.8	218828	185748	188023	136377	15.7499	17.4755	1.72558	0.00138028
	THRAP3	84388.2	88584.9	79134.9	107263	162183	158014	214894	183155	16.4551	17.4541	0.999002	0.00269343
	VCP	54906.5	62327.1	82637.2	88033	224726	168224	194077	128673	16.1352	17.449	1.31377	0.00863816
	EFTUD2	39625.6	43725.6	63083.4	79962.2	207605	214675	194230	85742.9	15.7885	17.4216	1.63314	0.024319
	ILF2	39870.8	35866.6	57172.5	42117.8	195579	171419	173512	156358	15.4172	17.4105	1.9933	4.5355857579883e-05
	EEF1E1	113212	102332	110162	95125.6	192245	163183	174217	166147	16.6829	17.4083	0.725417	0.000285419
	DUT	114065	110263	135937	96872	240420	174468	201236	78451.5	16.8023	17.4058	0.603507	0.18342
	ATP2A2	42034.2	51117.5	73715.1	79001.1	200423	180571	182591	129205	15.9075	17.4021	1.49453	0.00170139
	DHX9	34886.5	41788.2	72330.2	67416.9	207114	167845	185965	127578	15.7235	17.3931	1.66962	0.00215043
	RPL19	53184	42359.9	73428	57039.5	208093	141221	181459	157386	15.786	17.3924	1.60635	0.00170593
	SNW1	173993	151081	146624	133534	211601	133212	202409	138869	17.2071	17.388	0.18091	0.415486
	BOLA2B	128829	135454	155648	144872	204355	180750	186177	104730	17.1074	17.3667	0.259301	0.299547
	PUF60	97057.4	133117	151790	155952	183925	223143	156601	111388	17.037	17.3646	0.327629	0.26356
	HSPA4	24035	49738.6	67227.5	70947.9	239897	172518	175429	83218.6	15.6934	17.3561	1.66273	0.0318152
	SUGT1	44275.4	49963.1	64444.8	67555.2	227299	148116	185911	106349	15.7875	17.3488	1.5613	0.0210308
	TKT	44983.1	67568.9	100507	104266	252385	139828	161492	111930	16.2756	17.3444	1.06877	0.0568492
	HNRNPAB	24289.1	26037.2	65409.5	44073.8	183627	124185	189613	167385	15.286	17.3426	2.05659	0.000726803
	RPS11	32017.3	45494.6	69569.2	58655.8	191333	167334	181437	120057	15.6504	17.3325	1.68202	0.00204874
	SDHB	60572.1	86377.1	91619.8	75722.6	202467	224802	144539	84549.8	16.2617	17.3241	1.06238	0.0695511
	OGT	103833	121173	123885	122796	186542	214562	169187	84324.3	16.8475	17.3203	0.472818	0.201354
	SPIN3	62498.5	93585.7	111970	160247	157533	205142	170228	105509	16.7083	17.2841	0.575863	0.120741
	NCL	29038.7	29628.4	50826.9	47153.6	187633	162954	164492	114364	15.2572	17.2637	2.00655	0.00237164
	HNRNPM	25753.4	26676.5	43607.2	41254.9	170354	140971	170042	145097	15.0669	17.2569	2.18998	4.93443433555955e-05
	GTF2I	42855.9	50764.5	62804.2	61378.4	160077	187309	173292	100766	15.7327	17.2453	1.5126	0.0106444
	ZNF207	91959.6	83867.8	122298	104311	184800	142798	147178	143753	16.6184	17.2385	0.620077	0.00669065
	ACLY	49268.9	54668	82221	69740.7	180825	123408	151781	162371	15.9652	17.2381	1.27293	0.0013506
	MOB2	54690.2	95335.9	101692	130198	183097	197141	158881	66155.9	16.5429	17.2072	0.664335	0.160385
	BCLAF1	70149.3	84759.6	72725.1	99013.2	134065	136760	182455	144798	16.3174	17.19	0.872602	0.00372605
	LUC7L2	113227	147859	160984	147209	160594	165180	175064	90682.7	17.1188	17.1741	0.0552942	0.810069
	MIF	59710.1	101821	150596	114655	272488	123473	169922	22060	16.7031	17.1653	0.462176	0.508741
	RBMX	20813.9	21254.5	40157.6	30653.7	165385	134274	149075	138000	14.7844	17.1623	2.37792	2.41567183893487e-05
	FUBP1	13955.7	19588.3	27044.3	36702.9	176653	151791	148420	106626	14.57	17.1543	2.58433	0.00192391
	DDX41	33055.8	60124.1	68823.3	86521.7	172569	182704	147543	76620.8	15.923	17.1443	1.22126	0.032274
	AKT2	55965.5	62503.6	64427	96692.6	161900	172395	143729	93760.6	16.0929	17.1251	1.03216	0.0165125
	PRPF19	53409.7	46466.4	49090.9	49828.6	145229	147061	161426	116452	15.6009	17.121	1.5201	0.00189664
	SRM	54218.3	69888.1	81209.9	73599.7	174665	131098	154691	103821	16.0895	17.106	1.01657	0.0132259
	RUVBL1	37501.6	54867.5	69184	76485.7	164192	145113	153680	98844.5	15.8608	17.0998	1.23894	0.00505252
	RPL10A	55879.7	52863.3	60746.1	48382	171741	169691	152067	68059.4	15.7331	17.0991	1.36596	0.0385199
	AURKB	NA	NA	22769.1	NA	192670	163210	128428	75898.5	14.4748	17.0956	2.62081	0.0106575
	EIF3B	34099	53241.9	64932.1	82730.1	173046	161163	148038	64265.4	15.8423	17.0599	1.21757	0.0433232
	MCM2	39547.1	45567.4	65556.3	64373.1	164674	134459	142331	104392	15.7143	17.0582	1.34389	0.00277714
	POLR1A	125535	196456	214819	300921	179970	55641.3	116026	193520	17.6761	17.0563	-0.619816	0.179548
	UBA1	31050.4	45013.3	72489.1	65927.8	182838	115473	134686	107892	15.7105	17.045	1.33449	0.00937711
	PTGES3	19883.7	47257.3	76184.5	104595	236725	160609	137669	4465.31	15.9195	17.0412	1.12166	0.234109
	SRRM2	28340.6	34325.7	49644.2	47303.4	149658	134491	140744	110271	15.2842	17.0296	1.7454	0.000229977
	NASP	27908.8	37318.5	61742.4	52856.9	186852	112024	141671	88474.7	15.4562	17.013	1.55672	0.0201309
	CDK1	44982.7	75758.4	97487.4	97708.3	160917	138948	141232	87887.3	16.2693	17.0129	0.743589	0.0387838
	ETV1	152352	215678	230456	254892	176613	168969	141307	36108.4	17.7028	16.9964	-0.706381	0.0858012
	EXOSC8	53286.8	86995.7	90695.3	84653.5	160854	159752	150122	46006	16.2679	16.9791	0.711183	0.168055
	RAN	55654.2	55128.4	85117.4	77192.4	163853	100211	123740	128174	16.059	16.9769	0.917919	0.0111809
	E2F7	104746	115049	110261	132393	126777	134967	132248	110752	16.8189	16.9452	0.126256	0.238351
	DOCK4	86497.9	105304	105692	119654	138338	140797	138406	84591.6	16.6702	16.9377	0.267506	0.230062
	TASOR2	69809.9	74711.6	77106.3	99757.4	136439	120563	140438	103276	16.2939	16.9336	0.639689	0.00666882
	TMPO	45848.7	63120.6	92476.2	88515.2	154514	121287	122325	97888.6	16.1455	16.92	0.774527	0.018282
	RALY	21807.3	19760	36780.8	38169.8	127502	132243	139218	96511.5	14.8302	16.9185	2.08826	0.000507035
	COPA	30066.6	39951	51400.2	62685.4	144029	125741	141425	82269.3	15.4902	16.9126	1.42243	0.00657782
	GLO1	30364.2	43642.5	87751.8	82182.7	141623	79385.7	98922.2	163896	15.8962	16.8841	0.987956	0.0499364
	TRIM28	27695.6	27964.9	38032.2	35275.2	129529	99430	133844	118543	14.9767	16.8767	1.90007	0.000625065
	PRKDC	24769	27500.3	41808.5	46730.5	134355	122159	121891	100216	15.1034	16.8685	1.76515	0.000118936
	RARS1	67006.3	46771	64272.5	70726	148404	120800	125838	80459	15.9245	16.8591	0.934602	0.0215316
	HNRNPL	20189.3	22877.2	35502	28289.8	117963	115227	121050	114835	14.7053	16.8395	2.13412	1.43044471942774e-05
	POLR2K	69575	NA	80316.1	73937.6	143118	106475	151569	61462.9	16.1871	16.8195	0.632412	0.0760293
	ZNF326	39407.9	39217.2	51716.8	50155	119150	109280	120512	105835	15.4616	16.7948	1.33318	9.16668212035634e-06
	MYH9	48900.7	70983.2	79464.1	90654.4	111160	129990	125137	85036.3	16.1457	16.7838	0.638096	0.0242973
	LUC7L	71677.9	108447	118715	103255	125967	122923	131124	68236.6	16.6172	16.7739	0.15677	0.54508
	THOC3	37214.9	49051.6	58724.2	48414.3	124524	122160	115705	85258.7	15.5613	16.772	1.21074	0.00246335
	HIGD1A	37708.1	65636.6	76559.6	87598.1	117204	116711	132066	79290.2	16.0292	16.7643	0.735133	0.0288417
	SSB	39295.8	43124.8	52232	42423.7	138658	101126	107284	91134.4	15.434	16.7412	1.30723	0.00576207
	FUS	15989	24465.3	46420.3	42237.5	132384	102047	110227	91784	14.9783	16.7354	1.75717	0.000550693
	NOC4L	49983.2	41854.8	48609	43155.6	109120	116113	121386	88655.8	15.4862	16.7316	1.24534	0.0019822
	HNRNPDL	13909.9	20530.7	43076.8	36875	142523	124537	126843	40388.3	14.8036	16.7283	1.92467	0.0354582
	MSH6	38147	36011.3	41751.7	45737.7	123342	113291	118539	78852	15.3025	16.7274	1.42492	0.0054048
	KPNA2	20515.4	34576.7	50879.9	48452	135911	103264	114579	77293.4	15.2365	16.7175	1.48095	0.00497422
	OAT	84602.5	114365	137299	140153	140725	120419	102342	66151.7	16.8619	16.7128	-0.149112	0.588106
	HSPH1	24436.3	31766	47503.2	41038.9	138622	107706	122010	59689.8	15.1431	16.7073	1.5642	0.0206592
	MRPL21	27615.9	28350.3	35268.4	31915.2	102337	92831.9	111141	119332	14.9101	16.6993	1.78923	0.000428715
	PSMB6	32412.5	36239.2	56001.2	53637.2	146504	85997.6	121282	70937.2	15.4439	16.6962	1.25229	0.0303874
	POLR2C	54254.5	57114	64180.2	59731.4	116995	104856	104510	96920.3	15.844	16.6913	0.847238	0.000310645
	TPI1	21358.2	31290	60129.1	61378	182973	87715.2	92189	58650.2	15.41	16.6853	1.27525	0.10088
	SNRNP40	8166.06	15913.9	25864.1	21666	120437	121545	128090	51263.2	14.1279	16.6846	2.55673	0.0147728
	TAF10	92684.9	150678	155629	151304	120347	131574	113916	53540.6	17.0698	16.6779	-0.391957	0.206373
	PHKA2	77808.2	70256.3	73728	66206.1	111295	114211	110733	70785.9	16.1357	16.6348	0.499054	0.0601812
	STIP1	38137.4	37868.7	47928.3	49144.5	137198	112879	98409.9	56874.4	15.4011	16.6288	1.22778	0.038785
	MRE11	42184.2	35548.4	35849.6	42613.9	86870	101079	88988.3	127669	15.253	16.6262	1.37316	0.00576747
	XRCC6	27556.9	26403.7	42307	36403	118910	91853.3	105165	81537.8	15.0175	16.6005	1.58299	0.00141057
	SUMO2	39126	32274	73374.2	35134.1	131761	78249.6	92134.1	94693.2	15.4569	16.5982	1.14129	0.0114712
	MTA2	33452.4	42371.8	48481.1	51923.7	113917	102176	125668	53643.1	15.4271	16.593	1.16588	0.036478
	EIF6	48049.3	56944.6	77711.1	72458.1	125044	93952	110085	64665	15.9611	16.5869	0.625846	0.068981
	ELAVL1	17813.9	22053.6	38744.5	30321.2	102387	102875	111327	76608.6	14.7331	16.5849	1.85181	0.000482419
	DLST	25973.4	24475.6	26353.7	25497.8	118779	103094	101895	67136.4	14.6425	16.5765	1.934	0.00697103
	PSMD7	39529.7	34799	45769.3	54552.5	112540	89939.6	97860.8	89285.2	15.4141	16.5717	1.15762	0.00030213
	TPR	37151	39846.9	48537.8	50927.6	113754	105307	107067	61924.6	15.429	16.5659	1.13688	0.0171002
	SDHA	57715.9	60318.5	70905.7	77339.8	111370	104358	101699	69316.2	16.0226	16.561	0.538436	0.0400516
	RPL5	11347	23987.7	34552.9	32810.8	116772	104705	111809	52728.1	14.6481	16.5583	1.91024	0.0124313
	RPL27	20210.1	32573.6	40386.7	41122	124947	121991	99742.7	37142.5	15.035	16.5501	1.51506	0.0513925
	CFL2	NA	43590.9	74485.4	52514	156718	82676.9	114954	24285.9	15.7952	16.5305	0.735236	0.16861
	MCM6	26077.7	35195	49317	55927.7	121383	100226	103219	52694.2	15.3453	16.5262	1.18089	0.0285358
	UBE2M	33817	30442.4	50691.5	47172.3	123049	85513.2	97941.1	66604.7	15.3067	16.5092	1.2025	0.0145559
	CACYBP	15613.1	24693.8	36056.2	41350.9	118072	111431	90325.6	53159.7	14.8449	16.5088	1.66385	0.0160139
	HNRNPH3	9607.68	18144.9	25767	33565.5	112003	108738	96601	55551.7	14.4101	16.5084	2.09827	0.00731096
	NPM3	17434.1	20852.9	35857.1	30907.3	116346	80581.8	103778	72096.7	14.6807	16.5081	1.82731	0.00370624
	PRPF8	19395.4	25676.5	31532.7	38498.7	101578	101676	102205	64915.7	14.8126	16.4986	1.68606	0.00286743
	MCM5	32256.3	39701.4	46295.4	50010.6	117863	85871.8	94611.9	70802.1	15.3604	16.4938	1.13348	0.00946517
	NUP107	39011.5	33668.6	43276.2	39665.1	97767.5	90204.3	104241	74922	15.2477	16.4859	1.23827	0.00207336
	EMD	34215.7	36981.3	47937.3	43603.8	99823.9	87800.8	96275.7	80209	15.3122	16.474	1.16182	0.000155235
	DDX1	29369.5	38361.9	45348.2	49725.7	116389	86856.3	93206.5	63612.7	15.3128	16.4579	1.14511	0.0137858
	2,00 MLF	19641.2	15148.9	18710.6	16112.3	84134.5	87528.6	86639.6	101197	14.0871	16.4556	2.36856	0.000149387
	HUWE1	17495.6	16296.4	21188	19315.4	98871.4	87514.3	100287	72485.7	14.181	16.4543	2.27328	0.00128759
	EIF5A	38460.8	59850.9	76995.7	69470.4	124193	98467	90035.9	46264	15.9011	16.4535	0.55235	0.184833
	SRSF3	26373.6	33885.7	45784.8	37873.2	83528.9	90381	107659	72705.9	15.1349	16.4345	1.29963	0.00191755
	SNRPB	23400.4	24959.3	25639.8	46995.5	105072	109586	91759.7	44075.6	14.8846	16.419	1.53444	0.0249552
	TARDBP	33583.9	31287.5	41075.2	39957.5	99855.2	90364.5	103641	54754.2	15.1547	16.4113	1.25661	0.0176033
	POLR2B	44753.7	44064.4	45678.2	52023.3	88704.9	83626.7	97273.4	78817.7	15.509	16.4105	0.901512	0.000564785
	FKBP4	18584.8	18645.3	25203.1	29534.8	107561	92765.2	87274.2	57754.3	14.4888	16.3977	1.90888	0.00691906
	SEC13	19520.4	42383	49443	59647.2	109033	115504	95982	24622.7	15.3836	16.3968	1.01325	0.12716
	PSPC1	44302.6	45990	53167.7	56978.4	93954.6	95768.7	87606.2	67196.6	15.6128	16.3943	0.781452	0.00658007
	KPNA6	10353.7	16689.1	32435.4	46692.4	135479	95440.2	95632.5	12557.1	14.696	16.3714	1.67536	0.105941
	MRPL23	29242.3	32385.1	58137.7	30871.2	67962.8	95209.4	67578.4	104997	15.2007	16.357	1.15631	0.00927706
	CAP2	53339	99033.8	108160	124703	92334.5	94987.2	92344.8	55828.3	16.5554	16.3559	-0.199453	0.518792
	SF3A1	21162.4	10864.2	29526	24387.3	95440.1	64174.7	87253.4	85956.9	14.391	16.3444	1.95336	0.000576477
	HNRNPA0	14273.8	20274.8	35253	40378.9	86034.6	78045.6	70556.7	97963.6	14.7495	16.3434	1.59392	0.000612637
	RBM4	34539.3	22925.1	35344.8	33060.6	86872.3	80374.5	88854.3	76375.9	14.9416	16.3429	1.40132	1.49323033363545e-05
	STUB1	13725	13840.3	22110.7	20616.3	100471	81178.8	86887.4	63443.6	14.1011	16.3407	2.23966	0.00211357
	HNRNPR	10933.1	14492.9	22878.5	13421.6	87070.9	65121.6	80358.7	98010.2	13.9136	16.3346	2.42097	0.000966
	EEF1B2	18595.5	27120	40775.8	49186.7	102598	71630.6	86025.6	67578.9	15.0498	16.3226	1.27277	0.00396061
	RBBP7	32777.2	37606.7	44120.6	39474.7	96401.5	81182.2	89683.4	60167.1	15.2324	16.3208	1.08847	0.00869309
	TP53	31676.3	27264.1	29866.6	31491.7	79586.4	74819.9	89748.1	82814.9	14.8763	16.3188	1.44253	0.000181975
	NAMPT	41109	41088.4	49985	47045.3	95092.8	83009.7	87119	60452.3	15.4514	16.3131	0.861633	0.0123227
	XRN2	12656.5	12758.7	18234.4	17673.4	83374	78479.1	88042.3	75527.6	13.9041	16.312	2.40781	8.38783975349966e-06
	PPHLN1	37604.4	40749.7	41695.5	48298	83788	80997	81577.9	77069.9	15.3611	16.3031	0.942023	2.59935048574049e-05
	RANBP2	27253.5	31816.2	37091.4	39966.5	87224.4	83787.7	94149.6	56194.8	15.0546	16.2938	1.23922	0.00784368
	EEF1D	27221	29465	28511.8	27707.3	90197.4	58456.1	90360.4	81229.8	14.7848	16.2888	1.50406	0.00610258
	EWSR1	8201.26	21680.4	29141.7	34163.4	102400	82996.5	78177.3	55089	14.5078	16.2817	1.77383	0.0044963
	MCM4	27358.5	23014.9	36660.9	38138.1	100613	80853.3	85269.8	51019.7	14.9336	16.2776	1.344	0.0138776
	MAPK1	38175.6	40390.5	51073.5	45864.4	94077.4	65735.1	84349.4	72803.4	15.4211	16.274	0.852821	0.00589446
	PSMD3	18174.8	21903.9	27494.8	37820.2	97838.7	95694.2	79202	41243.6	14.6854	16.2603	1.57488	0.0230419
	PGRMC1	9645.35	20518.5	39838.5	39837.9	103100	70048.7	85512.5	53911.8	14.745	16.2538	1.50879	0.00951476
	DLD	21457.7	22718.4	37236	38403.1	106180	75793.8	78472.8	50484.4	14.8705	16.2462	1.37578	0.0181514
	NOP58	43313.8	32760.7	40197.5	27995.9	79330.7	69259	80221.3	81152.5	15.1384	16.2417	1.10335	0.000115912
	RPS3A	17825.6	18591.4	27881.5	25088.1	89533.5	74517.7	79831.9	59505.5	14.4478	16.2108	1.76303	0.00150827
	PSMD1	17388.4	22712.7	29711.2	36438.6	91112.5	86079.8	82180.7	42850	14.6971	16.2053	1.50814	0.0156153
	SRSF7	12789.8	15009	28378.1	22953.3	83626.6	81975.5	88830.6	45687.2	14.2719	16.1952	1.92324	0.00734771
	OBI1	45831	44858.5	35102.4	42195.5	73871.9	76769.3	82917.7	64577.2	15.358	16.1856	0.827619	0.000754715
	ALYREF	15425.1	22792.5	37801	28878.1	80002.1	71078.1	84089.7	60382.1	14.6786	16.1731	1.49444	0.000546096
	PLD3	43722.6	32235.8	43386.5	43646.5	97896.7	60756.7	77922.2	54706.3	15.3144	16.1521	0.837619	0.0404736
	CADPS2	21191.6	27563.7	30007.5	34076.3	76585.7	86501.5	78213.8	49631.2	14.7839	16.1503	1.36642	0.00783114
	PSMG1	51328.3	48105.3	50493.3	50082.1	89859.6	72630.8	79205.9	48323.5	15.6097	16.1458	0.536086	0.0831482
	MOB1A	93114.7	67972	64885.4	58322.9	70012	63568.7	85571	69947.2	16.117	16.1412	0.0241748	0.898409
	CBR1	45647	47522.5	53182.3	60171.1	101279	75519.7	85168.8	25407	15.6559	16.1326	0.476632	0.306722
	CENPF	260715	34856.1	128848	80367.4	77280.1	60071.2	97461.7	51312.4	16.9453	16.1263	-0.819026	0.346913
	RBM6	31797.8	35515.7	38949.2	41634.9	74656.4	76889.2	71947.1	62468.7	15.1742	16.1255	0.951222	0.000215073
	PSMC3	19990.9	29143.7	37840.9	37453.1	81446.3	75011.8	73991.4	55442.5	14.925	16.1251	1.20015	0.00152995
	COPS4	25178.2	15041.9	17954.6	19566.2	80791	82524.4	71558.2	50494	14.2464	16.1225	1.87608	0.0039486
	ALDOC	42854.6	32358.9	63558.4	68626.8	102617	44286.7	70994.8	65714.2	15.662	16.1136	0.451515	0.249607
	DCTPP1	17751.8	25768.1	35144.2	41470.2	95957.5	64279	71897.5	49999.2	14.8743	16.106	1.23173	0.0160519
	UBAP2L	29284.3	29759.3	32892.6	34488.2	86972.5	70472	73071	49876.3	14.9479	16.0971	1.14917	0.013862
	DHX15	15945.9	9731.09	16522.2	17513	75345.7	74560.4	80085.4	50156.4	13.8657	16.0958	2.23009	0.00261787
	PFDN1	17341.8	24588.7	36994.1	42320	101780	69295.3	72761.7	33990.1	14.8876	16.0838	1.19627	0.0597971
	IPO8	17179.9	42612.1	39723.8	65558.4	83422.6	88294	75706	27551	15.3328	16.0689	0.736179	0.165086
	MCM3AP	69737.7	95816.9	71607.8	62972.9	84310.3	77758.2	80610.4	32279.4	16.1953	16.0689	-0.1264	0.676144
	RBM3	31965.7	40333.2	55112	55710.7	74242.3	65884	70045.7	63979.1	15.4824	16.0646	0.582169	0.0228895
	GNAS	30808.9	36058.1	47658.1	45905.7	91477.5	70253.4	77330.5	34492.2	15.2916	16.0615	0.769873	0.0977634
	PSMB4	7343.93	13140.9	24901.8	30288.8	96732.8	67713.1	70616.2	38187.4	14.2075	16.0599	1.85232	0.0185031
	POLR2H	18376.8	20416.6	26801.5	29548	73736	66789.1	74351.2	58304.3	14.5378	16.0595	1.52169	0.000129439
	ATP6V1A	4333.78	14282.4	17881.7	21055	38751.9	36871.1	25457.9	171908	13.8126	16.0585	2.24588	0.218218
	CEP70	31150.9	38982.8	38755.2	50639.7	78142.8	80589.7	73374.9	39362.9	15.2835	16.0504	0.76698	0.0547291
	RPS27	21098	18802.6	18691.7	17336.6	60899.3	55473.7	65642.1	89013.7	14.2124	16.0481	1.83573	0.00669972
	NOP14	24725.6	24499	28733.8	38014.8	67311.8	68167.8	77834.3	57514.4	14.8234	16.047	1.22359	0.000422461
	TIAL1	NA	15742.7	22215.6	26810.8	81910	68511.2	79808.3	40145	14.3981	16.0446	1.64654	0.00614397
	TET2	32647.6	37189.5	38759.1	42679.4	69449.2	82045.9	72883.5	45640.9	15.2068	16.0427	0.835885	0.0273718
	APRT	66426.2	60052	76669.2	62559.7	104603	40652.3	63984.1	58510	16.0195	16.0305	0.0110468	0.972912
	PSMB2	20803.6	28072.8	37439.4	39267.7	85352.5	64812.9	76965.8	40058.8	14.9383	16.0275	1.08922	0.0290871
	RBM14	8855.45	13051	17661	22861.8	78628.8	68667.7	73521	45587.7	13.9299	16.0233	2.09333	0.00296642
	RPS19	5918.17	14052.4	15047.9	19131.3	87727.5	73168	72892.2	32584.8	13.7247	16.0231	2.29842	0.0179976
	SF3A3	21343.1	23592.4	28563.5	22455.5	73246.3	53001.8	75443.1	64163.6	14.5501	16.0203	1.47022	0.00214447
	NSUN2	18539.6	28765.3	40198.4	38914.9	84752.9	66079.3	76980.2	36984.1	14.9478	16.0145	1.06668	0.037015
	NAP1L4	18037.9	25510.3	41818.3	40367.8	94110.5	62606.7	72550.5	35139.1	14.94	16.0124	1.07238	0.058632
	CCAR2	15578.3	13317.4	18790.4	20463.7	74261.3	60154.8	74997.7	54822.1	14.0564	16.0115	1.95505	0.00125609
	HNRNPA3	7077.21	9113.29	16452.9	16212.5	78320.5	62034.9	65772.1	57641.3	13.5762	16.0089	2.43267	0.000201327
	GEMIN4	17722.2	22415	24745.4	37120.3	69528.9	67563.6	75333.9	51153.5	14.6383	16.0079	1.36963	0.00106465
	SF3B4	25036.8	21646.9	27140.8	41946.4	85743.3	72769.5	74328.5	30356	14.8209	16.0058	1.18487	0.049603
	MAPK1IP1L	37004.3	33427.5	39092.3	35056.2	77038.5	47472.1	64504.7	72359.3	15.1415	15.9958	0.854248	0.0186232
	RNPS1	14018.1	17673.7	29653.9	28368.2	77472.6	73221.7	68002.6	42640.6	14.453	15.9956	1.54251	0.00619694
	SNRNP200	13670.3	18095.3	22337.8	26170.5	72177.9	73718	70437.8	44685.9	14.2926	15.9938	1.70116	0.00395448
	PRPF6	20598.4	31624.5	39810.1	44010.2	66104.2	65185.7	72439.6	55493.3	15.0537	15.9838	0.930127	0.00372091
	GTPBP4	16121.5	18903.9	24150.6	21626.1	69035	64383.2	73420.9	50601.9	14.3021	15.9739	1.67178	0.00147337
	PHF5A	20974.7	21496	33130.7	35770.1	85302.1	79282.4	81554.4	11264.5	14.765	15.9737	1.20865	0.129916
	LMNA	16901	22670	33203.2	34351.3	71822.4	58132.6	69499.3	57246.5	14.7089	15.9697	1.26079	0.000606914
	RIF1	21784.2	20699.9	22354.7	24044.1	66065.2	64334.4	68069.3	55546.8	14.4396	15.9546	1.51494	0.000365553
	CAND1	22689.6	24729.7	39613.6	31747.2	85207.4	61349.9	75395.6	30633.9	14.8579	15.9464	1.08849	0.0616062
	DMAP1	58251.7	48404.6	51885.3	64783.7	56744.3	58656.7	63828.4	71140.1	15.7688	15.9337	0.164912	0.212485
	POLR2A	29409.5	35057.1	33545.1	40387.5	61845.9	62841.8	64748.4	60880.9	15.0785	15.9334	0.854921	0.000430358
	CLUH	15307.3	20142.9	23147.9	22076.3	77835	58796.5	66955	46706.2	14.2998	15.9333	1.63343	0.00559359
	SUPT5H	23934	24916.6	30151.3	28939.9	72842.1	59193.4	69054	49062.1	14.7199	15.9324	1.21255	0.00483418
	RANGAP1	9377.55	13983.7	23690.2	29613.8	84598.4	61831.3	65344.9	38139.4	14.2263	15.9311	1.70479	0.0127567
	DPH1	33873.8	34654.8	35340.2	34113	67567.2	50140	61107.1	69998.5	15.0741	15.9247	0.850583	0.00808758
	CNDP2	34706.5	28338.2	44312.9	38102.5	80027.2	54493.7	62933.3	51350.1	15.1503	15.9247	0.774388	0.0191484
	LSM7	22252.6	32633	42444.6	38591.5	93653.2	56515.1	80161.6	18093.5	15.0524	15.9224	0.870025	0.187886
	RPL22	30765.2	41501.2	44101.8	31132.6	56960.6	66147.3	61861.8	63405.6	15.1704	15.9222	0.751799	0.00178363
	PSMA1	16295.7	18460.1	25960.8	42455.3	93841.8	61098.7	66810	26172.5	14.6547	15.9195	1.26484	0.0740118
	PLOD1	54654.9	38906.4	45900.1	44165.1	63356.1	56628.2	69010.6	58927.3	15.4864	15.9195	0.433113	0.00982831
	RBM39	29502.7	34915	43622.2	43027	61728.9	87029.6	61819.8	36269.8	15.2048	15.9133	0.708437	0.0998283
	DDX21	8734.08	9622.31	18455.5	17424.1	75602.9	68224.1	62196.2	40473.1	13.727	15.9112	2.18424	0.00502624
	NMD3	24459.3	27769.2	36715.9	42490.7	75280.6	53685.9	65629.7	51240.4	15.004	15.9073	0.903349	0.0073915
	NDUFS3	14694.7	19227.1	22463.5	21632.5	66432.2	54029.5	62876.9	62179.1	14.2515	15.9055	1.65395	3.16073624101889e-05
	CSE1L	13958.5	21889.5	33372.7	36220.9	84133.7	63496.4	65737.5	32149.9	14.6861	15.9055	1.21938	0.039155
	CSTA	27699.1	52284.4	53731.3	66946.3	75171.2	98124.2	51125.7	20778.4	15.6144	15.9036	0.289194	0.576606
	CHD4	20904.6	20114.4	23007.5	23166.9	68666.9	62235.3	70817.7	42075.1	14.4119	15.8953	1.48338	0.00885417
	RPS17	2218.13	8940.23	14193.8	16332.3	78065.5	86643.7	70389.5	8428.91	13.3472	15.8937	2.54651	0.0637326
	LARP1	12838.2	17214.7	20006.5	22429.8	67797.2	63321.6	67297.6	44345.5	14.1455	15.8892	1.7437	0.00235987
	PSMD8	27093.2	22029.2	25929.7	26117.5	67511.5	51146.5	59794.7	62606.1	14.6264	15.879	1.25261	0.00101059
	PSMD12	10927	19979.4	27438	29668.9	75261.7	68812.6	68370.1	28180.4	14.4254	15.8764	1.45099	0.0311447
	RPL13A	10858.4	13412.3	24171.1	23272.7	72590.3	79534.6	60566.5	27738.2	14.13	15.8753	1.74528	0.0300305
	CPNE3	28028.2	36265.9	46161	44809.7	74844.2	60325.5	65703.4	39372.3	15.2444	15.8741	0.629778	0.0598636
	YWHAQ	11884.7	17674.5	23087.1	24476.7	95445.6	48695.7	63636.7	31807.4	14.2349	15.8702	1.63531	0.0544227
	SET	7242.34	13731.6	27777.6	26166.7	85161.4	51362.3	55760.7	47128.5	14.193	15.8691	1.67611	0.00989809
	SNRPB2	NA	16803.2	16525.2	20939.1	77507.4	65451.2	67777.1	28216.8	14.1428	15.8664	1.72353	0.0167273
	TIMM50	22128	18719	22079.5	24188.6	61129.7	57657.1	60491.4	59498.1	14.4106	15.8653	1.45467	6.80122418020304e-07
	AKAP8L	26413	8433.96	24397.5	20917.2	68554.9	50660.7	67113.5	52206.7	14.2906	15.8638	1.57322	0.000791111
	DHX38	16276.9	20335.5	22175.9	31635	65009.9	69729.8	60276.1	43255.5	14.4644	15.8622	1.39784	0.00303073
	ACAA2	47582	65019.2	96437.3	101113	72513.5	50209.8	55903.2	59632.5	16.2426	15.8622	-0.380441	0.26163
	UBA2	20583.4	17181.8	37585.2	36955.1	92146.3	51144.8	69502.6	25045.1	14.7771	15.8596	1.08256	0.110614
	THOC6	11142.8	14729.9	20530.6	27313.5	83955.3	66718.1	68809.2	17911.6	14.1697	15.8569	1.68722	0.0610709
	SLC3A2	11228.4	18908.5	19714.6	22703.1	70902.9	65227.2	58531.4	42314.6	14.1468	15.8544	1.7076	0.00373347
	UPF1	16677.9	21689.1	25859.7	27065.9	65735.8	56975.1	66991.7	45992.8	14.4782	15.8466	1.36835	0.00193346
	ARGLU1	6163.93	10496.5	15703.5	19591.2	17397.1	17713	13871.9	185210	13.665	15.8373	2.17236	0.359979
	GCLM	39533.6	29986.2	44640.6	33728.3	51302.3	62367.2	70458.3	49463.9	15.1742	15.8336	0.659477	0.0140758
	PDHB	3871.46	10244.3	22078.1	25171.8	76298.1	72385.6	54550.4	27417.9	13.9051	15.8154	1.91021	0.0240813
	RPL23A	8812.33	5269.73	19971	15914.4	56734	52231.7	69563.2	51647.4	13.6087	15.8124	2.20368	0.000192509
	ACTL6A	14050.1	20240.3	26656.9	22582.9	63479.1	61062.4	63969.2	41617.8	14.35	15.8121	1.46207	0.00261906
	SF3B2	11666.3	14632.1	17497.8	21683.1	59037.1	56261.3	62291.2	52226.2	13.9988	15.8101	1.81137	9.75619644732015e-06
	EIF4H	20331.3	31520.9	39719.8	30172	80581.4	35059.4	58571.2	55426	14.8935	15.809	0.91551	0.055405
	PCBD1	13698.3	27676.5	41778.8	44713.1	79974.3	53866.2	60530.8	34605.9	14.9643	15.8048	0.840563	0.0785488
	CCAR1	20053.7	25364.2	33515.9	34794.8	64267.7	65367.1	64861.7	33921.7	14.7952	15.8013	1.00608	0.0260139
	AKR1B1	25223.2	32789.5	43865.7	44623.5	79284.1	51621.6	50328.1	45484.3	15.1606	15.7905	0.62998	0.0758137
	DPYSL5	20711.3	23287.3	31709.3	26148.9	67113.7	52077.4	57696.4	49602.1	14.6362	15.7891	1.1529	0.00105309
	PPM1G	10695.2	10001.5	13908.2	16194.8	72313.6	61955.9	54404.4	37131.2	13.6325	15.7847	2.15219	0.00834041
	WIZ	39526.9	42556.5	42359	49779.5	55497.1	55231.4	63465	50599.5	15.4106	15.7782	0.367671	0.01128
	GEMIN5	17109	22368.2	27318.1	27229.7	68928.4	57987.2	65408.9	32282.1	14.5208	15.777	1.25629	0.0244875
	LARS1	12335.5	20774.4	27937.1	27120	75070.6	60530.7	61685.1	25842.3	14.428	15.7675	1.33957	0.0427091
	RNF126	20231.8	15897.8	15314	13766.6	68710.4	63001.6	71308.9	19534.2	13.9928	15.7638	1.77099	0.0470733
	U2AF1	34165.8	29543.3	38468.9	43701.5	34607.1	103548	36843.1	46198.4	15.1544	15.755	0.600554	0.333195
	ATRX	NA	NA	NA	NA	67129.3	72063.8	48808.1	29681.5	NA	15.7319	NA	0.0110163
	PSMD2	21030.2	17395	21092.3	18813.2	54353.3	56914.1	50794.1	54900.2	14.2573	15.7271	1.46979	1.61899223123315e-06
	DUS3L	NA	NA	48920.2	31019.9	59110.4	63727.4	68251.3	25741.5	15.2866	15.7262	0.439579	0.0714095
	PPP1CB	22262.3	19251.7	24305.8	24674.7	57496.3	49570.5	57026.9	52447.7	14.4655	15.7243	1.25874	2.74086858883821e-05
	DDX46	59977.5	64436.3	71697.4	60201.4	52962.2	55493.6	57553.5	50261.2	15.9675	15.7225	-0.245068	0.0263984
	CELF1	NA	NA	8800.87	10952.1	30218.4	38837.2	25069.2	121970	13.2698	15.7213	2.45153	0.119814
	RAD50	13848.5	17143.4	22485.4	22830.7	60185.5	54669.7	60035.6	40980.3	14.2195	15.7198	1.50026	0.00167239
	PSMB1	15565.2	21067.9	31400.9	27232.7	61415.1	44416	53782.5	55024.7	14.5397	15.7115	1.17186	0.00092638
	CCDC88A	32293.9	34100.3	35063.2	34890.2	56188.3	58631.8	58302.3	41366.8	15.0569	15.7105	0.653617	0.0165656
	PTBP1	8724.18	8466.18	13781	13148.5	59795.3	61323.2	52711.5	40188.8	13.4291	15.7074	2.27824	0.00186247
	NOLC1	14304.8	11433.5	21448.8	18883.7	61964.3	43478.8	57098.7	50764.7	14.0117	15.7026	1.69085	0.000636432
	ISYNA1	17126.1	16554.8	19740.3	21269.1	64266.9	43822.2	48818.1	55773.2	14.1886	15.6983	1.50969	0.00317803
	PARP1	20000.6	21964.8	33807.2	30094.2	54951.7	49446.6	55897.6	52155.9	14.6919	15.6968	1.00488	0.00153345
	BAG6	14317.7	10923.4	13721.5	13583.9	69406.3	55810.7	60514.3	26232.2	13.6813	15.6935	2.01215	0.0233095
	CTSB	17243.2	25045.2	26104	30896.2	63849.9	69234.8	55290.4	23292	14.5993	15.6914	1.0921	0.0674473
	TBCA	27455.2	29000.4	47678.4	32361.2	68712.5	36465.4	45775.8	60258.8	15.0585	15.6883	0.629846	0.080096
	PARK7	19320.8	27161.9	45299.3	37031.4	81243.3	44504.4	50821.1	34553.4	14.9749	15.6877	0.712796	0.138228
	LGALS3	2239.85	14676.9	21414.6	29289.1	79630.4	70001.2	52015.6	8515.83	14.0452	15.6811	1.63598	0.104651
	SUN2	30080.4	31713.4	30236.3	28825.8	58023.7	52510.1	66197.4	32593.3	14.8829	15.6754	0.792453	0.0531441
	WDR26	21072.3	25932.8	29147.1	31710	52110.4	54143.2	53605.2	48898.3	14.7188	15.6715	0.952634	0.000342597
	SSRP1	22804.2	23507.1	26295.4	24965.8	61294.2	48016.3	58083.2	41321.7	14.5742	15.6712	1.09699	0.00803573
	U2AF2	26620.2	38720.5	38854.9	43065.8	61286.2	60093	67809.3	19129.4	15.168	15.6684	0.500408	0.267891
	EDC4	19490.9	18884.8	23168.2	23694.5	58635.9	52445	59035.9	37475.8	14.3792	15.6634	1.28418	0.00703533
	CIAO1	31754.6	56083.2	56680.5	67776.3	58755.5	44725.5	58265.4	44191.7	15.6957	15.6519	-0.0438572	0.861519
	RBX1	2698.94	5531.4	9496.84	8905.81	57914.2	53712.1	66092	26993.4	12.7009	15.6432	2.94231	0.0118463
	TRABD	12093.9	13972.9	18721.6	20075.6	53814.8	48560.8	55652	45937.2	13.9851	15.638	1.65283	2.75924267297409e-05
	TMX1	7718.27	11234.8	19317.2	19411.5	65565	40363.5	52161.7	44986.6	13.8158	15.6317	1.81584	0.0027854
	RBM5	10755.1	12287.7	16537.5	20074.6	53746.2	55455.8	55510.6	37207.2	13.8644	15.6234	1.75907	0.00147983
	USP7	12235.2	17637	20484.7	25711.9	62623.5	53244.2	54071.9	31897.3	14.215	15.6228	1.40781	0.011086
	GTF3C1	14165.5	27351.4	20506.9	20540.7	66431.6	54532.2	56511.9	23917.7	14.3332	15.6197	1.28642	0.043041
	HNRNPUL1	20080.9	19204.4	24258.6	25976.5	53249	49496.6	56786.1	41531.4	14.4499	15.6173	1.16736	0.00106538
	PDCD5	27460	20973.5	35180.3	32863.7	78309.1	43713.5	42103.5	36427.2	14.8297	15.6136	0.783933	0.110746
	MRPS14	9524.49	8581.47	NA	NA	44693.7	45543.9	51458.6	58692.4	13.1442	15.6124	2.46826	4.57487268558463e-05
	PSMD4	15581.4	25411.8	26101.6	26280.6	55277.6	60033.6	49306.5	35140.4	14.5108	15.6079	1.09714	0.00953414
	PPP1CA	7152.1	16602.6	22022.9	30519.5	67838.8	48524.2	57256.4	26087.3	14.2193	15.6075	1.38818	0.031237
	CDK5	NA	NA	16906.1	20608.7	57221.8	48441.1	58172.9	35852.7	14.1952	15.6074	1.41222	0.00170362
	COPG1	32624.9	21807.8	27020.6	24294.5	57919.8	46326.3	61129.1	34125.1	14.6903	15.606	0.915762	0.024975
	TXLNA	23644.8	22762.3	30344.8	30280.3	57037.6	42532.1	53926.9	43138.6	14.7077	15.5852	0.877476	0.00391153
	NUP155	25498.4	31074.1	37917.6	39611.4	64170.9	56962.2	56159.2	18318.6	15.033	15.5776	0.544662	0.237168
	ASF1A	25085.5	32131.6	31218.5	36967.8	63315.3	49104.5	53919.3	27442.5	14.9362	15.5641	0.627855	0.106196
	UCHL1	18305	23345.6	41439.2	30314.3	78348.7	35947.1	53764	25612.7	14.7911	15.5633	0.772146	0.18453
	UFC1	20934.6	30009.8	36506.9	33416.7	68739.6	39075.6	56286.5	28170.8	14.8831	15.5528	0.669719	0.139997
	TLE3	31464.3	28952.8	36033.4	32195.9	56810.1	46087.8	56714.3	32440.4	14.9731	15.5511	0.578091	0.0669581
	GFPT1	20131.5	14354.9	23392	21858.4	60115.5	54648.1	49548.4	27725.6	14.283	15.551	1.26807	0.0246227
	TRIM27	13988.2	15019.1	17588.1	15801.1	54249.6	63652.8	52886.2	21094.4	13.9292	15.5499	1.62069	0.0392489
	DNAJC7	14477.7	14014.9	16533.8	21264.4	65759.7	53271.4	52830.6	19815.9	14.0165	15.5483	1.5318	0.0478212
	SNRPA1	6382.84	12617.9	20245.1	24977.8	61724.4	47285.3	55228.9	27293.8	13.9708	15.5472	1.57641	0.0153636
	YARS1	16733.2	19009	26169.3	24070.6	61126.5	38223.3	46390.8	45251.6	14.3917	15.5432	1.15141	0.0067973
	NPM1	8869.39	10263.2	19891.3	16523.7	65099.4	45063.7	45278	34701	13.7614	15.5367	1.77528	0.00814633
	PABPN1	7189.07	13340	29072.2	25351.9	60198.4	42057.5	54155.9	33612.4	14.1937	15.5358	1.34212	0.011024
	AKR1A1	17235.8	41119.2	45579.3	120279	68355.6	39116.9	47123.1	34960.8	15.7745	15.5323	-0.242243	0.732693
	LRRC40	14501.8	15139.3	22458	27457.9	66181	46032.1	50833.6	26240.8	14.2797	15.5302	1.25052	0.0377419
	PROSER1	20732.4	31069.3	35958.8	37523.8	53938.4	61152	53424.2	20401.7	14.9348	15.5274	0.592542	0.182217
	WRNIP1	22760.4	17654.9	22839	19233.4	46110.8	42489.4	49368.1	49963.3	14.3319	15.5198	1.18796	3.06312603996487e-05
	HNRNPUL2	6580.23	8995.86	16304.1	17207.5	54980.1	43616.5	55593.4	32590.4	13.5831	15.511	1.92791	0.00369012
	ACP1	15698.1	23994	26473.3	32396.6	54617.1	53534.8	47993.5	28716	14.5887	15.4961	0.90734	0.0280892
	KDM1A	12472.3	13715.6	14720.4	15804.1	48478.9	51135.1	46957.3	37906.2	13.7914	15.4931	1.70171	0.000995094
	PSMC6	12434.2	17918.9	21608	26100.2	60864	52439	55902.9	13905.9	14.2523	15.4824	1.23005	0.08879
	PPIB	15212.9	24732.8	27716.9	36498	48075.2	65175	44954.3	24783.5	14.6685	15.4814	0.812939	0.0947927
	EIF3L	15175.2	22900.4	27710.4	32049.2	50619.4	48265.1	52162.2	31563.7	14.5781	15.4784	0.900344	0.0136679
	XRCC5	8970.28	13133.5	22949	21820.8	61573.3	50457.3	50614.6	19660.2	14.0291	15.476	1.44685	0.0424506
	UBR5	5830.79	7021.5	7878.82	8063.34	51520	45173.2	53801.9	31244.4	12.8135	15.4715	2.65801	0.00457563
	MAPK3	19572.4	13644.2	29209	19226.1	58299.7	37534.4	43216.5	42527.4	14.3172	15.4702	1.15303	0.00508504
	CAPZB	20236.8	24745.7	29425.3	41364.4	49381	63635.7	49624.5	18635.4	14.8209	15.4678	0.646904	0.189852
	SLFN11	17546.4	16626.6	19311.6	19787.7	58027.2	52644.9	53381	17144.4	14.161	15.4672	1.30622	0.0645344
	CBS	7658.34	11659.6	16098.5	15238.5	56760.9	42124	48136.5	33530.9	13.6284	15.4621	1.83364	0.00378833
	POLR1C	23526.2	18388.9	21563.4	29061.5	51463	37813.3	58583.7	32309.7	14.4978	15.459	0.961207	0.0295314
	TRMT2A	20467.4	16139.6	18185.2	18342	54975.9	49487.3	56015.7	18910.6	14.1583	15.4527	1.29448	0.0554919
	ELP1	14745.3	15573	20876.9	23787.8	51256.2	49138.1	48523.8	30039	14.1943	15.4493	1.25498	0.00793358
	ILF3	8458.18	8768.53	15608.8	12380	54281.2	42474.1	47604.9	34532.9	13.4645	15.4487	1.98421	0.00182494
	PRRC2A	15639.3	20942	26187.2	27964.6	51932.5	46871.9	51091.7	28239	14.4693	15.4426	0.973271	0.020677
	BUB3	16085.1	23589.1	30153.4	29104.5	52876.4	44055.9	45692.5	35160.3	14.5942	15.4398	0.845623	0.00689505
	ESD	28644.7	25795.2	36511.7	31009.6	61191.1	39026	45342	32173.4	14.8961	15.4393	0.543285	0.106092
	HCFC1	14243.8	16160	19395.8	22177	59358.5	49265	44336.1	24481.6	14.1352	15.437	1.30174	0.0332672
	EID2	11147.4	8214.3	14520.5	24697	48092.1	47569	48476.1	33126.6	13.8381	15.4355	1.59744	0.00123529
	NUP88	48086.1	22625	28686.9	32024.7	47165.1	49076.7	51503	29508.5	15.0039	15.4355	0.431599	0.17263
	UFD1	11274.5	14944.3	25919.8	28702.2	60026.9	49856.2	45230.5	21983.3	14.3028	15.4342	1.13138	0.0502084
	CSTF2	21465.5	16216.2	24988.1	16379.1	48925.6	30970.9	48431.3	48254	14.2705	15.43	1.15952	0.00608852
	NUDT5	10432	18705.7	28645.4	27197.7	70841.2	37576.1	47464.3	20602.3	14.3748	15.4292	1.05433	0.114108
	SMC1A	15333.8	16986	22205.9	22568.7	46981.2	40666.7	46168.6	42017.8	14.2343	15.4239	1.18952	5.81809494336918e-05
	IK	10401.2	20242.2	20179.9	21568	52366.1	35871.7	51002.5	34324.1	14.1435	15.4051	1.26158	0.00695719
	ARHGEF10	14981.9	17542.2	16965.2	22776.7	40726.9	40179.3	50650.6	41356.5	14.141	15.3997	1.25866	0.000309385
	LTA4H	15234.8	16002.2	28039.9	21904.8	60176.3	34031.4	44755.8	33805.4	14.3089	15.3985	1.08962	0.0261505
	CD2BP2	4871.44	12474.4	15731.5	13551.3	36046.7	58150.7	40991.9	37153.6	13.5089	15.3949	1.88599	0.00437266
	SAFB	11085	11657.1	16246.2	16261.4	48491.7	36818.2	46781.4	40178.3	13.7537	15.3943	1.64063	0.000393708
	PSMC1	13222.4	13935.4	16226.3	17920.1	51431.1	45179.6	45618.2	27595.5	13.9037	15.3737	1.46999	0.0115057
	NOL9	11918.2	NA	10065	12212.6	47548.9	37004.2	46956.7	38257.9	13.4766	15.3732	1.89664	0.000152331
	SARS2	9583.95	14005.4	18024.5	17978.5	57998.8	45470	48431.7	17839.9	13.8628	15.373	1.51013	0.0460673
	CPSF7	15584.4	15756.5	19337.5	19352	48070.2	39426	49555.5	32482.7	14.0957	15.3712	1.27552	0.00618975
	DDX28	NA	1559.66	4713.06	4898.22	47224.5	49244.2	43953.8	28587.4	11.8625	15.3667	3.50425	0.00240287
	FAM98B	4171.33	16306.6	22214.7	19636.7	53309.7	49462.9	48392.6	17156.9	13.9276	15.3609	1.43324	0.0424
	LSM3	NA	NA	46090.3	NA	49232.5	49977.6	36888.7	31066.6	15.4922	15.3509	-0.141258	0.0722759
	FUBP3	8266.82	11421.6	14022.8	11605.5	45552.9	44450.8	44713.4	32390.6	13.4678	15.3504	1.88266	0.000992144
	DDX42	11388.2	12154.1	18271.5	21790.7	50684.3	40250.1	43271.1	31750.7	13.9568	15.3404	1.3836	0.00254628
	SNRPA	NA	NA	11654	NA	51410.9	35679.8	51056	27680.7	13.5085	15.3393	1.83078	0.00311366
	ENY2	17927.3	12928	18432.6	2670.12	40806.1	43172.4	43951.9	36935.3	13.6651	15.3309	1.66587	0.00194607
	GEMIN6	16893.8	19949	20615.6	24539.4	45092.1	36198.1	44536.5	38909.9	14.3233	15.3298	1.0065	0.000386682
	ADRM1	11038.6	6889.54	14172.1	7625.81	47032.7	32172.9	39264.2	46188.4	13.2778	15.3291	2.05132	0.000888417
	RNH1	16997	14051.4	19670.8	17529	56667.4	42056	46720.9	18337.8	14.0585	15.3214	1.26291	0.0591248
	GFM1	9400.75	11268.8	16389	16223.1	49038.5	35305.3	42705.9	36651.8	13.7013	15.3207	1.61936	0.000784429
	PGM3	10119	17296.3	20420.6	30931.8	55596.8	42945.3	40715.4	23968.9	14.2653	15.3165	1.0512	0.0406741
	NAA10	24767.5	40661.7	41166.7	25032.6	49874.7	42304.9	48653	21639.8	15.0061	15.3098	0.303724	0.376804
	PLRG1	18309.3	12365	10916.6	NA	44351.7	38652.9	38689.3	40646.6	13.759	15.3087	1.54965	0.00226679
	HTATSF1	17624.6	12582.4	17223.4	15598.1	37424.6	33245.3	41633.7	50023.8	13.9437	15.3085	1.36483	0.00390144
	UBL4A	7577.36	8708.07	15684.4	18760.5	55964.4	43198.1	38340	24655.8	13.6306	15.307	1.67648	0.0163517
	RBM22	19375.9	21647.8	22944.8	25722.6	50526.3	39407.1	47590	24273.6	14.4527	15.3038	0.851147	0.0514711
	BMS1	10887.8	8980.37	13811.1	16509.4	45040.9	41313.2	49680.6	25695.8	13.6151	15.3032	1.68816	0.00916764
	SART3	83952.7	5995.72	6995.06	8880.02	48097.7	35705.6	53428.5	23901.5	14.6913	15.2979	0.606594	0.535607
	MAD2L1	NA	8895.34	15995.5	NA	56601.1	59007.1	36706.3	8582.89	13.6033	15.2958	1.69245	0.0559819
	CDC73	20196.9	14585	21687.6	21470.9	42265.3	41974.9	43867.6	32212	14.2501	15.2906	1.04051	0.00118436
	PTPN11	19240	27138.7	32911.3	27742.1	55076.5	36510.6	49701.8	18866.5	14.7077	15.2891	0.58143	0.20019
	DNAJB12	6605.3	12965.2	13766.1	19171.6	42436.6	44200.5	39005.6	34390.3	13.6803	15.288	1.60775	0.000236206
	SPNS1	18285.2	13378.9	15135.1	15933.4	39531	27525.9	41803.5	51163.6	13.9369	15.2879	1.351	0.0133637
	SMC2	20426	17719.9	21014.2	23870.5	45479.4	43106.9	45825.2	25540.9	14.3414	15.2873	0.94593	0.0249402
	MRPL2	13644.1	9318.49	15418.7	15725.8	45312.4	36960.8	41533.7	34120.7	13.7235	15.2689	1.54537	0.000311687
	PPP4C	29242.3	16114.8	20801.8	17247.8	54503.3	34800.8	46609.1	21939	14.3479	15.2682	0.920338	0.0727909
	SMARCD2	NA	11789	17795.3	15712.2	46369.2	39720.8	47943.9	23735.5	13.8821	15.2675	1.38531	0.00758088
	TCEA1	35576.3	18175.1	40315.1	22538.1	56066.4	27393.5	49695	24505.2	14.8313	15.2665	0.435192	0.326762
	UAP1	NA	21438.6	22291.8	25581.4	64586.1	41399.9	37947.1	13406.5	14.4958	15.2635	0.767673	0.129629
	UBR4	19534.5	30585.3	25255.3	70837.2	60797.8	32602.7	53849.6	9875.37	15.1577	15.2616	0.103854	0.873051
	RNF2	17626.6	24161	29197	23993.9	44039.6	42280.9	39371.4	31263.2	14.5353	15.26	0.724678	0.00607812
	ACSL3	11283.8	11765.2	18466.6	17276.3	47460.1	35338	40612.5	33475.5	13.8433	15.2594	1.41603	0.00121621
	SLC4A1AP	9142.01	13626.1	17589.3	16723.6	39417	30045.7	43829.9	43287.9	13.8007	15.2565	1.45582	0.00121133
	CDC123	21040.5	16284.9	26630.6	37389.7	51929.4	49232	38557.1	16802.9	14.6289	15.256	0.627074	0.196314
	SBDS	20375.7	25316.3	33577.1	31427.1	50390.2	34702.4	41291.4	29990.2	14.7562	15.2546	0.498398	0.0826572
	KHDRBS1	13067.9	7155.84	13752.4	10242.5	41825.4	30725.7	38251.2	45055	13.4324	15.2499	1.8175	0.000851167
	SUPT4H1	8800.7	11893.5	13963.2	18263	32320.9	49616.5	21828.5	52064.9	13.6915	15.2496	1.55808	0.0330797
	SF3B1	9537.92	11512.8	14437.2	15334.3	39460.9	36815.8	45382.2	34071.3	13.6332	15.2487	1.61552	0.000311738
	PRPSAP2	16693.4	16928.6	21303.6	19506.1	45057.6	36428.7	39463.8	34724.9	14.1836	15.2482	1.06455	0.000908818
	PSME3	10973.4	18752.6	25954.8	23670.6	56193.6	40189.9	39067.6	19606	14.276	15.2424	0.966473	0.0798284
	PAK2	15526	24103.3	23475	18758.9	48927.4	39339.1	41206.4	25445.1	14.3209	15.2411	0.920217	0.0260173
	GEMIN7	32409.9	18494.8	18279.5	13634.5	41444.2	36333.1	41891.3	34803.1	14.3377	15.237	0.899314	0.0147078
	CPSF1	12193.5	13480	14743.1	15226.2	43729.8	40700.7	43363.1	26617.3	13.7639	15.2364	1.4725	0.00787698
	POLR2I	13875.5	19602.1	20356.5	27345.6	52157.2	44488.8	49315.6	7624.29	14.3088	15.2287	0.919855	0.179104
	DAZAP1	8804.26	9753.72	19213.2	14898.6	52351.3	39679.5	47838	12299.4	13.6847	15.2153	1.53062	0.0651399
	MTREX	23117.1	20139.3	25164.3	17353.5	39307.5	35198.6	40568.9	37003.8	14.3883	15.2145	0.826204	0.000364443
	AAAS	10037.3	15822.5	21574.7	18226.1	42042.9	35225.5	38944.9	35665.3	14.0027	15.2126	1.20982	0.000605011
	DDRGK1	12266.2	10953.9	23961.8	22205.7	44936.9	25467.2	38038.7	43110.3	14.0824	15.2095	1.12707	0.0111167
	CERS2	20824.8	14908.2	24664.4	20556	40482.3	30020.3	40517.9	40076.2	14.3048	15.2051	0.900309	0.00209397
	GLYR1	11197.8	22195.3	23292.2	33148.8	47101.8	51453.9	44017.5	8509.94	14.455	15.205	0.750007	0.227745
	SMC4	11856.4	13640.9	18716.2	17740.3	43000.2	36761	41328.7	28845	13.9189	15.194	1.27507	0.00236673
	BCAS2	15094.1	11872.2	19769.4	16717.7	34516.5	28891.5	41751.4	44661.1	13.9534	15.1929	1.23947	0.00453377
	ALMS1	21597.3	20188.9	18270.6	20790.4	39264.7	36497.5	41894.2	32060.9	14.3029	15.1919	0.88897	0.00208718
	RTCB	11135.1	11613.1	13978	11520.4	44904.5	36064.9	37622.6	31103.7	13.5581	15.1917	1.63353	0.00219879
	POLR2E	46722.8	17580.8	11345.5	14481.4	47265.8	42002.5	38774.3	20950.5	14.4597	15.1849	0.725158	0.195706
	MACROH2A1	10318.8	14916.4	22008.4	23357.4	49964.5	40150.2	43928.6	14411.9	14.1074	15.1797	1.07227	0.0833919
	ANP32A	11535.5	17148.7	29489.8	25050.2	50138.4	20283.6	38766.5	38446.5	14.3447	15.1717	0.826958	0.0787458
	MYEF2	NA	NA	10960.2	10724.3	43895.4	39687.1	43811.2	19408.3	13.4044	15.1635	1.75913	0.00654186
	ERP29	11073.7	17237.1	28019.7	36009	50410.2	45804.7	32671.5	17862.6	14.4947	15.163	0.668329	0.192504
	RRP1B	11576.2	12701.2	18189.6	16263.1	44478.7	35902.1	40531.8	25304.4	13.8418	15.1578	1.31594	0.00875983
	UCK2	5602.04	10444	15548.4	12582.9	46579.8	40905	36541.1	22067.1	13.431	15.1565	1.72551	0.0111009
	JPT1	12614.6	14527.2	23529.6	14815.9	48008.6	21773.8	30721.9	45389.6	13.9989	15.1546	1.15563	0.0405558
	PFKFB2	13333.3	16822.6	17406.1	21981.3	42183.1	45201.6	34257.2	24243.7	14.0856	15.1545	1.06885	0.0203614
	AGL	13850.6	15541.1	20501.9	18531	46017.9	43165.4	38597.4	17819.3	14.0622	15.1517	1.08942	0.0530207
	PSMB5	7279.44	7775.84	14305.1	13963.6	51060.6	30839.5	36538	26717.8	13.4029	15.1472	1.74437	0.0124167
	SRRT	8448.44	9653.53	15186	16737.1	44395.2	36038.8	41806.3	22670.8	13.6104	15.1448	1.53445	0.0105422
	PEPD	11313.6	19299	23882.8	22712.3	57183.8	32015.7	32186.5	23481.6	14.2365	15.1444	0.907919	0.0982261
	RAE1	21148.4	24154.4	32130.9	26135.6	44000.1	31762.9	41091.6	27855.7	14.6602	15.1428	0.482573	0.0696715
	PFDN6	9393.28	15693	21891.2	22775.5	52247.2	26057	40828	25346.9	14.09	15.1405	1.05053	0.0550961
	BRCA2	11580.4	18355.2	15189.5	21762.6	39959.9	42715.3	40842.9	20798.4	14.0295	15.1389	1.10942	0.0249618
	NSFL1C	8240.16	10757.9	15963.4	13854.2	51002.6	30397.8	38191.9	24645.1	13.5751	15.1381	1.56303	0.0204511
	RPL34	8442.29	12004.9	18436.9	15247.7	45196.9	38532.6	40378.7	19728.9	13.7242	15.1341	1.40989	0.0212896
	PFKL	13534.3	13410.5	20044.4	18405.7	47816.8	42223.2	37832.4	15931.9	13.9969	15.1337	1.13686	0.0636696
	GNL3	12312.7	7658.18	11292.9	9789.99	35483.8	35734.8	36581.8	35527.4	13.3252	15.129	1.80373	6.27595322060501e-05
	EPB41L2	12761.2	13979.7	20308.4	18445.7	45360.7	29413.3	40550.7	27909.2	13.9991	15.128	1.12891	0.0133382
	ZDBF2	23924.3	27794.6	25738.8	31332.9	37660.5	40402.8	39776.4	25053.9	14.7312	15.1246	0.393388	0.0943738
	PSMD13	6127.59	11750.8	14681.5	21879.4	50619.3	41151.3	39092.6	12023.5	13.7324	15.1245	1.39215	0.069493
	USP5	10216.5	11701.7	15791.6	16222.8	47208.3	29857.7	39182.3	26365.5	13.7189	15.1218	1.40289	0.0138739
	SRSF6	NA	NA	16720.6	NA	43735.3	30258.2	41416.4	26308.3	14.0293	15.1127	1.08333	0.00191263
	KATNA1	13364.1	24519.7	25645.5	29267.2	40805.5	36971.1	37019.4	26893.8	14.5018	15.1124	0.610593	0.0367889
	GTF3C5	7115.36	5398.78	7951.9	7701.06	38339.3	37553	38365.6	26930.6	12.7817	15.1073	2.32554	0.00154244
	HNRNPH2	11025.6	9554.2	12552.8	88082.7	28905.8	42512.6	36399	32936.4	14.8872	15.1028	0.215602	0.817586
	PELO	12236.9	13667.2	21457	22565.9	50309.6	31023	38581.6	20773.3	14.0936	15.1021	1.00857	0.058417
	DNAJB6	8082.82	9180.7	12377	16909.8	38564.1	45306.4	36618.9	19750.4	13.5065	15.0975	1.59103	0.0172792
	SENP3	10016.2	9394.89	14357.5	15075.4	37719.6	39993.2	38057.5	24202.7	13.5759	15.0948	1.5189	0.00452918
	ZNF780B	19306.1	21278.9	27657.3	26541.3	40809.2	32922.6	39383.5	26808.9	14.5323	15.0943	0.561936	0.0308336
	SNAPIN	NA	NA	NA	6752.04	19483.8	24609.1	12348.4	83475.8	12.7211	15.0942	2.37311	0.134197
	CIAO2B	10865.1	13634.8	14929.2	13864.6	40302.2	31044.1	40151.4	28272.2	13.7017	15.0927	1.39102	0.0042252
	SMC3	16022.4	14685.7	18711.6	18940.9	40061	41195.9	36211	22183.5	14.0609	15.0915	1.03059	0.023523
	API5	NA	3492.64	2205.8	NA	48131	33861.8	30849.7	26578.1	11.4764	15.0891	3.61273	0.00473048
	TNPO1	14159.5	17332.8	20810.2	22683.4	38557.2	37313.4	34158.1	29080.9	14.1943	15.0859	0.89153	0.00136614
	NUP133	14714.9	15101.4	18175.5	18832.7	35940.8	32103.6	39997.8	30971.1	14.0281	15.0849	1.05677	0.000883539
	GATAD2B	9065.08	10940.3	11611	14694.4	39559.9	38775.3	36548.8	24036.4	13.4991	15.0839	1.58484	0.00507107
	DDX20	15162.4	13509	13630.6	14945.3	40176.6	41064.6	38947.7	18209.2	13.8049	15.0785	1.27355	0.0338006
	CCNK	NA	13120.6	17696.7	25303.6	40456.2	34971.4	39515.7	22887.1	14.1913	15.0725	0.881245	0.024194
	ELOC	9190.93	12248.5	15819.9	16376.2	44828.6	33318.4	37165	22372.4	13.7109	15.071	1.3601	0.0152278
	RPL26	3868.28	7471.77	12877.4	9442.85	43096.8	43348.5	35971.6	14744.1	13.0388	15.0655	2.02675	0.0267836
	DYNC1LI1	7637.58	8428.84	11681.7	9831.46	37960.7	37621.6	35643.8	25827.7	13.1977	15.0644	1.86672	0.00184331
	CUL1	NA	36648.2	NA	35579.5	34131	45484.9	33182.7	23907.6	15.1403	15.0607	-0.0795461	0.226989
	CRKL	13661.8	21975.7	26363.6	27754.4	44393.3	38645.9	36692.2	16910.3	14.4537	15.06	0.606327	0.149382
	RCC1	16147	12033.3	25329.8	24137.9	46373.8	38878.9	32361.8	18629	14.2447	15.0558	0.811167	0.0847824
	SMN2	17689.7	17494.4	19901.4	22910	38397.3	39806.3	36312.6	21609.2	14.2511	15.0546	0.803475	0.0355657
	GADD45GIP1	11778.9	23858.2	36000.6	38419.4	48328.3	46572	38292.6	2861.71	14.7479	15.0538	0.305934	0.619555
	TFDP1	NA	2.24976	8207.96	11507.6	40350.2	43079.5	36055.5	16041.8	12.6823	15.0482	2.36597	0.0110751
	DDX56	6423.63	9296.01	10768	15974.7	35499.3	27464.9	39268	32883.2	13.3739	15.0438	1.66994	0.000419762
	ZC3HC1	24683.6	12128.1	17784.6	11177.6	39591.4	30764.3	37936.4	26725.4	14.0052	15.0428	1.03756	0.0072172
	KPNB1	6581.42	10025.2	13008.3	13989.3	48092.2	37706.8	32136.4	16990.9	13.4122	15.0418	1.62963	0.0349005
	HDLBP	8310.9	7363.32	13365.7	10045	44862.2	30356.2	39457.8	19884.3	13.2543	15.0379	1.78357	0.0192754
	ACACA	8820.9	13421.9	15289.8	16660.5	38099.1	38386.3	35008.7	22648.4	13.7258	15.0334	1.30758	0.00703889
	SAFB2	2481.61	2652.21	12904	9600.47	44644.7	36975.4	34612	17641.8	12.7544	15.0305	2.27613	0.0119301
	PGAM1	6461.54	12168.3	22651.3	20211.4	52207.5	27745.9	34398.7	19423.6	13.9081	15.0295	1.12133	0.0755554
	CSNK2B	9845.13	4628.54	10134.3	NA	47027.1	25829	44521	15791.2	13.0019	15.0229	2.02101	0.0308675
	DCAF7	7295.87	11259.4	12102.1	12379.6	40853.1	37475.7	36718	17823.1	13.3933	15.0197	1.62637	0.0202226
	HDAC2	3759.59	7882.75	10702	8357.75	42137.5	48783.8	31229.9	9858.19	12.906	15.0103	2.10423	0.0569347
	PI4KA	17065.9	14420.3	18089.6	23571.9	39770	32537.3	38134.2	21542.2	14.1585	15.01	0.851477	0.0291749
	STAT3	12145.7	14413.5	16420.8	20939.7	40470.4	39213.9	37700.9	14414.1	13.964	15.008	1.04401	0.06667
	BNC2	13357	13318.1	12634.8	17809.3	34076.2	33860.4	35029.4	28404.2	13.8017	15.0033	1.20159	9.38507903998743e-05
	TAPBP	NA	NA	7205.42	NA	37384.6	41905	35143.9	16695.4	12.8149	15.0006	2.18576	0.00789935
	CARM1	23499.2	21648	27957	22185.3	35858.3	29933.3	32980.7	32025.2	14.54	14.997	0.456945	0.00352111
	XPO5	16374.6	22229.1	30302.6	29749.5	36733.4	37562.3	44320.8	12113.7	14.5901	14.9962	0.406117	0.358964
	SMAD2	20810	36592.7	39517.5	48873.9	37558.4	30905.5	31525.3	30530.5	15.1536	14.9939	-0.159665	0.567835
	RPL21	7322.31	10684.4	11343.2	11903.5	42706.6	36842.2	40358.4	10598.1	13.3322	14.9937	1.66152	0.0563388
	TARS2	10700.6	10353.6	10057.1	8550.33	32079.4	26171.6	35884.3	35925.6	13.2755	14.9888	1.71338	0.00168302
	PWP1	17558.5	18505.4	22374.4	20106.4	38031.1	34867	32112	25020.4	14.2612	14.9885	0.727265	0.0133482
	AKAP11	14774.6	16319.7	13590.9	17147.2	33205	33400.5	37919.3	25504	13.9161	14.9885	1.0724	0.00467822
	SGTA	14888.3	22964.8	25734.3	22814.1	42788.5	29810.1	37886.8	19480.6	14.3988	14.9878	0.589007	0.120461
	RNASEH2C	NA	5680.18	8819.91	22105.4	46581.8	35756.6	37491.1	9465.74	13.5748	14.9803	1.4055	0.0557458
	DNAJB1	20980.3	15849.9	27150.3	23840.6	40967.3	28761.4	33654.9	24635.4	14.4223	14.966	0.543717	0.061506
	IARS1	12085.7	12104.3	15429.4	14203.5	36942.7	31733.3	33524.1	25806.5	13.7159	14.9659	1.24993	0.00219806
	RING1	8622.63	18954.3	15967.8	25976.9	49673.3	34310	26089.8	17791.2	14.0852	14.9643	0.879081	0.12197
	LRRC47	13777.9	13643.5	21453.5	19980.5	40773.8	28879.6	32764.3	25201.8	14.0713	14.9615	0.890206	0.0133384
	NCAPH	14719.5	14987.7	15828.3	19409.7	34748.9	27934.5	36617.9	27954	13.9869	14.9574	0.970429	0.00269075
	GTF3C2	4431.59	7784.84	10308.3	12490.3	37735	35933	38408.4	13716.3	13.0957	14.9407	1.845	0.0268229
	CDK4	10951.4	16113.1	27109.1	33228	43618.2	37517.9	34461.9	10080.6	14.4154	14.9394	0.524007	0.330627
	SON	12667.8	8062.97	12670.7	8134.42	33546.1	26949.2	39087	26092.2	13.3421	14.9393	1.59726	0.0029722
	SS18	16127.9	NA	19929.1	21300.5	31809.6	23375.1	34680.8	35633.5	14.2227	14.9373	0.714583	0.0313458
	LARP7	8090.75	10115.2	13168.4	8241.45	40453.9	23656.6	35629.7	25538.6	13.2738	14.9348	1.66099	0.00976072
	MCMBP	12806	17331.2	18730.7	24826.9	42158.4	36498.3	32433.7	13762.5	14.1693	14.9299	0.760594	0.12686
	RANBP9	39269.3	30768.1	28892	15890.2	29097.2	28070.2	31896.9	35777.3	14.809	14.9297	0.12073	0.652412
	NUP188	148515	17118.5	18160.3	20536.3	44339.6	27094.3	44290.3	8950.11	15.6405	14.9278	-0.712737	0.590129
	PELP1	2558.35	4346.54	6134.23	6345.55	22744.3	21673.3	26170	53521.5	12.2426	14.9213	2.67862	0.0395546
	EXOSC10	NA	NA	NA	NA	37808	33934.9	33547.9	18611.6	NA	14.9188	NA	0.00526774
	POLD2	5456.41	12962.9	16513.1	15330.6	38511.9	31514.9	34594.4	18818.5	13.6172	14.9134	1.29624	0.0147775
	1,00 AMD	9351.43	15233.2	19983	24609.4	38048.9	36448.6	34097.9	14723.8	14.078	14.912	0.834033	0.0866357
	FKBP5	4788.02	7892.26	9023.15	6657.44	34127.4	31602.9	32549	24923.2	12.7916	14.9107	2.11906	0.00035641
	BLM	28841.6	34149.3	34764.9	36661.4	30303.9	33748.8	32413.4	26552.9	15.0364	14.9085	-0.127837	0.261035
	CBX3	15836	15815.4	18703.1	17220.6	37186.5	27418.6	34712.7	23216.1	14.0442	14.9028	0.858616	0.0212302
	GOLGA3	15085.3	16140	22102.4	17282.5	33917.5	32649.6	34574.1	20849.3	14.1076	14.8964	0.788818	0.0205594
	HDGF	15133.3	15486.4	25521.9	27080.5	42956.3	24367.8	33670.8	20719.9	14.3447	14.8931	0.548465	0.163794
	NUP85	7799.48	12125.3	15575.9	18986.8	43571.9	33485.3	36340.6	8223.36	13.7336	14.892	1.1584	0.113868
	PKN2	5785.17	12279.4	20852.7	16635.9	42918.8	32280.1	34476.5	11658.7	13.7616	14.8886	1.12704	0.0843275
	MDN1	7259.05	9665	12953.5	10490.6	33874.4	29369.1	35216.8	22762.3	13.3009	14.8873	1.58637	0.00262603
	TCOF1	11955.2	12737.7	15105.5	17269.1	36681	28504.5	33896.4	22094.4	13.8004	14.8867	1.08637	0.0106332
	VTA1	4473.92	8902.41	10636.9	15367.4	36379.5	23044.3	27489.6	33525.1	13.2652	14.8779	1.61274	0.00209583
	WDR83	28624.4	38873.8	39093	31264.3	34865.7	34921.7	33042.9	17371	15.0728	14.8751	-0.197706	0.418806
	BRCC3	NA	NA	13147.9	13412	42842.2	23286.8	38039.6	15984.4	13.697	14.8745	1.17755	0.0245913
	CEP350	25031.7	27902.1	26812.4	32465.6	31415.7	32622.6	33719.2	22153.4	14.7759	14.8716	0.0957401	0.56094
	TAF6	20089.6	15869	23858.5	20229.1	33462.2	34708.2	38948.5	12298.2	14.2885	14.8657	0.577107	0.19813
	NOM1	NA	NA	11508.1	NA	27308.2	39037.4	30107.4	22144.6	13.4904	14.8557	1.36535	0.00124732
	ARMC8	11952.4	15528.1	13540.3	16819.2	35548.7	35650.7	32442.8	14748.6	13.8198	14.8532	1.03342	0.0534918
	COPS6	NA	20756	21119.6	19623.3	43575	28966.4	32101.8	13264.2	14.3233	14.8473	0.523984	0.133749
	CBLL1	NA	NA	14311.8	NA	34527.5	27728.8	35661.9	19912.1	13.8049	14.8464	1.04143	0.00227594
	GTF3C3	2960.12	6445.47	7275.44	6838.4	29494.2	33600	30665.9	23899.7	12.5216	14.8443	2.3227	0.000309567
	RNASEH2A	10611.7	15608.3	19539.4	20632.5	33068.8	24418.9	28864.5	31137.3	14.0187	14.8422	0.823453	0.00524337
	FAU	5794.09	7833.22	19569	18923.8	38365.4	32473.7	38706.5	7839.19	13.6696	14.8409	1.17133	0.109832
	MRPS31	NA	NA	NA	NA	51459.6	11424.4	47383.9	7045.13	NA	14.84	NA	0.0866177
	SAP18	NA	9009.28	15000.9	10225.3	41503.1	29723.6	37259.6	8754.05	13.4782	14.8391	1.36087	0.0576405
	YTHDC2	NA	8113.82	8214.23	7563.25	33163.2	28604.3	36908	18520.8	12.9592	14.8386	1.87933	0.00476195
	LAS1L	NA	8510.1	9644.05	13081.3	42322.2	28032.9	32813.7	13707.7	13.3459	14.8346	1.48869	0.0286529
	ANAPC7	13130	15470.1	20592.2	16969.8	36733.7	30553.8	38479.8	10994.6	14.0137	14.8332	0.819494	0.136292
	CFAP20	3480.79	7898.94	10850.7	13328.1	43310.5	34706.4	29473.5	9202.31	13.1179	14.8324	1.71445	0.0629648
	MYO1C	13593	11549.9	15640.4	17183.3	27533.3	33438.8	35038.6	20194.9	13.8229	14.8263	1.00339	0.0170838
	GNL2	NA	NA	8942.79	NA	33235.1	29622.6	30587.9	22482.9	13.1265	14.8229	1.69636	0.000161569
	SF3B6	5436.99	11635	7854.36	15702.1	32479.7	31626.8	30694.1	20997.6	13.3102	14.8213	1.51105	0.00186283
	UBXN1	6657.42	NA	14185.1	10618.6	40900.8	25264.3	31594.3	17801.3	13.3563	14.8183	1.46197	0.0147062
	SRSF1	4448.8	5745.79	10201.6	7969.92	29928.4	34945.3	34723.7	15825.3	12.7919	14.8166	2.02469	0.0133781
	CELF2	NA	20289.1	13794.8	15071.8	31461.2	33795.2	31644.5	18478.6	14.0001	14.816	0.815923	0.0261397
	TOE1	12430.3	13486.3	15533.3	23822.1	32889.8	25541.3	32742.5	24181.9	13.9942	14.8157	0.821551	0.0114508
	ADD1	7976.34	NA	19492.4	21843.5	38847.8	27063.8	31706.1	17716.1	14.0047	14.8155	0.81076	0.051121
	RRP12	7074.16	14717.3	20034.7	21531.5	34818.1	26559.9	32320.2	21600.4	13.9512	14.815	0.863782	0.0261192
	CASP7	14279.4	16833.2	19683.7	18977.2	32111.5	26835.3	28465.9	27719	14.0904	14.8129	0.722535	0.000520414
	TSEN34	NA	NA	4320.39	4987.11	32941	26160.5	26681.4	28912.6	12.1842	14.8074	2.62327	1.55525625536797e-05
	RCL1	NA	7380.85	9254.81	11086.5	36179.4	39859.5	29818.1	8767.45	13.1738	14.8066	1.63277	0.045782
	SMCHD1	11712.2	11479.3	16015	20294.8	37321.2	30666.7	30197.4	16405.5	13.8606	14.8061	0.945498	0.0436072
	MTPAP	NA	10612.5	20727.3	NA	30055.6	27666	26736.7	29954.4	13.9357	14.8039	0.868182	0.0233293
	MTA1	11072.5	10363.5	11396	12669.6	28583.2	27674.6	32601.3	25552.7	13.4736	14.8039	1.33024	0.000622899
	SRSF9	NA	7686.34	17096	16400.6	32873.9	25893.3	35255.5	20290.3	13.7448	14.8026	1.05783	0.0141226
	DIS3	7409.48	6789.23	12002.9	7601.83	35767.4	23556.2	29603.7	25345.1	13.0449	14.8021	1.75724	0.00220884
	RSL1D1	5970.87	7185.71	11940.5	6654.96	34967.3	28000.9	28310	22671.4	12.9546	14.798	1.84347	0.00114005
	POLD3	6336.59	4787.28	5415.69	6968.12	33813.6	24117.5	33868.1	21702.2	12.5208	14.7924	2.27151	0.0052427
	DARS2	12294.8	13887.4	17944.8	36431.2	39507.6	18991.1	28023.5	26919.7	14.2977	14.7916	0.49385	0.286677
	PLOD2	NA	12103.2	17032.5	19736.1	30463.4	29037.5	32063.8	21621.4	13.9918	14.7883	0.796585	0.0258702
	MSH2	11712.4	11336.9	16444.8	14734.5	34716.8	27411.8	29533.8	21120.8	13.7268	14.7832	1.05643	0.00831354
	TXNRD1	6917.31	4896.32	15940.4	9574.56	43406	19769.8	24472.1	23761.5	13.188	14.7655	1.57752	0.0311542
	NUP43	NA	NA	NA	NA	33334.7	31808	29804.9	15293.6	NA	14.7503	NA	0.00696751
	MEPCE	1361.27	7113.35	6492.72	8387.58	30279	29788.2	30780.3	19264.4	12.5114	14.7486	2.23717	0.0012809
	SACM1L	8589.44	8956.45	16059.3	20098.8	32468	21576.2	29415.5	25916	13.7127	14.7389	1.02619	0.00948625
	UNC45A	15974.4	28255	28220.1	32404.3	31141.9	33048.7	27232.4	17811	14.678	14.7371	0.0590442	0.830904
	UGDH	25801.7	18368	21166.4	17177.1	32511.9	30867.4	29312.5	16398.9	14.3323	14.7352	0.40283	0.176647
	AQR	10841.9	8654.34	14442.6	10172.1	28069.4	23964.1	28603.8	28234.4	13.4288	14.7323	1.30342	6.80866824578381e-05
	ALG1	7674.06	5940.77	8234.35	5327.52	30310.3	28240.2	24891.4	25103.3	12.7301	14.7279	1.99785	6.91404146869693e-05
	CPSF2	6272.65	8069	13619.1	15001.5	33619.1	30003.5	32723.1	12178.1	13.3908	14.7277	1.33687	0.0397661
	LIMD1	15553.6	14704.6	14056.8	16351.9	30066.4	25562.1	33297.6	19560.2	13.8886	14.7272	0.83853	0.0260011
	SPC24	23546.3	14408.4	18860.4	NA	34837.1	21477.6	32639.9	19330.6	14.209	14.7245	0.515452	0.0947516
	COPS8	8091.96	NA	1606.4	NA	29826.7	18612.3	22470.4	37313	12.2435	14.7236	2.48011	0.0048022
	EXOSC3	4770.55	6546.54	13448.3	12616	26950.5	20749.3	28463.2	31804.1	13.19	14.7202	1.5302	0.00144488
	TYSND1	18833.6	19876.1	19737.6	19417.5	37408.8	24890	31824.1	13448.5	14.2487	14.7149	0.466252	0.245793
	HGH1	3937.46	8964.99	9540.95	9940.1	33641	29996.3	30913.7	12719.2	12.983	14.7109	1.72792	0.0247101
	TOP2A	7088.48	9420.39	11108.2	13075.9	30619.2	30975	29924.8	15519.3	13.3125	14.7078	1.39528	0.0164808
	RBM7	7648.68	8588.66	11775.8	NA	34449.4	28227.4	26428.5	17655.5	13.1889	14.704	1.51517	0.00467014
	GTF2F1	13572.7	11227.7	17073.7	16350.6	37281.8	22900.6	24465.6	21824.3	13.8293	14.7001	0.870774	0.037032
	PAF1	12238.1	10858.7	12991.5	13342	25776.7	29553.8	27810.5	23262.8	13.5931	14.6992	1.10608	0.000649289
	GAR1	3534.81	1422.74	2851.96	NA	28982.3	34041.5	29930.8	13241.4	11.3461	14.6964	3.35032	0.0112901
	PDLIM5	11899.7	14041.3	14981.3	15679.3	32955.7	24628.5	29242.8	19089.1	13.7886	14.6926	0.904008	0.0219973
	LSM10	15313.4	23961.8	22984	33126.8	29492.7	30274.4	31515.1	14304.5	14.5415	14.6881	0.146578	0.656665
	PRKAA1	10016.4	13236.3	16331.4	14397.8	31141.6	23662.3	27860.5	22877.9	13.7202	14.6875	0.967277	0.00220784
	XIAP	23297.5	14961.1	20030.3	18455.9	28381.2	24287.6	30289.7	22527.4	14.2278	14.6867	0.458909	0.0279648
	ARPC3	NA	9447.48	7126.66	17301.3	35744.5	46066.5	18307	5322.06	13.463	14.6861	1.22307	0.141516
	SMARCB1	21012.7	18000.1	15757.5	10302.4	27282.2	25140.2	32189.9	20782.7	13.9898	14.6854	0.695683	0.0218079
	SMARCA4	8389.85	8318.32	11489.8	7465.47	29110.7	28200.8	29162.9	18685.9	13.1222	14.6822	1.56007	0.003827
	LARP4	8845.63	6036.32	7996.89	5218	14578.3	15140.3	52962.8	22269.9	12.7781	14.6794	1.90124	0.124156
	SARNP	5563	6896.51	14949.1	17839	41421.4	19435.9	25134	18809.1	13.4656	14.6773	1.21173	0.0600737
	PQBP1	14413	11751.1	13565.2	7932.48	28027	22051.3	23470.6	31063.4	13.5405	14.6747	1.13415	0.00195888
	SART1	6774.9	9801.28	10122.3	10352.8	28359.2	30391.9	28242.8	17601.8	13.1772	14.6745	1.49723	0.00732164
	SH3GLB2	42521	46339.7	50385.9	46850.9	29334	16721.4	26886.1	31345.2	15.5057	14.6702	-0.835504	0.00365711
	DDX39A	NA	6728.77	17564.6	14610.2	40485.6	28395.9	27081.2	8113.65	13.6627	14.6673	1.00463	0.0916622
	KNL1	8688.93	13038.5	13893	21468.6	32024.4	29790.8	28398.7	13468	13.8009	14.6618	0.860876	0.0660449
	TCAF1	10150.6	9421.15	9800.34	5205.98	33885.7	27262.8	30651.8	11321.8	13.0776	14.654	1.57642	0.0383328
	CDC40	18489.1	8746.37	11592.1	23090.2	27070.3	25630	28330.7	21993.7	13.9181	14.6526	0.734566	0.0434273
	GTF3C4	10329.9	16010.7	9393.31	16348.5	28573.9	26006.1	24672.2	23456.3	13.6685	14.6482	0.979689	0.00209808
	RADX	5349.55	4514.05	5329.45	5770.37	26649.3	25171.8	28765.5	21854.3	12.3556	14.6444	2.28885	0.000589746
	IPO5	11050	14423.1	21423.6	23302.5	41052	22596.6	29491	9265.07	14.0992	14.6439	0.544754	0.327392
	MRPS27	NA	2498.29	4251.22	4977.59	30831.2	32722.8	26424.3	12277.4	11.9326	14.6418	2.70923	0.0136894
	TMEM45B	NA	20649.9	22755.6	35290.1	30177.8	46795.8	21447.5	3810.44	14.679	14.6415	-0.0375525	0.629631
	WAPL	5839.8	4755.43	7434.05	5696.41	30421.2	25183	27129.6	19342.2	12.5342	14.6393	2.10512	0.00252609
	SEPHS1	10849.5	8224.36	18902.6	17140.8	35406.1	23679.7	26242.9	16561.9	13.7502	14.6367	0.886445	0.0519
	MAX	14079	10778.4	12325.8	14237.2	27375.9	24911.3	33263.2	16255.3	13.65	14.6355	0.985409	0.0342631
	USO1	5187.18	8435.11	15638.4	6926.18	30922.9	21944.2	28879.6	20012	13.1432	14.6348	1.49162	0.00354366
	COPS7A	NA	3052.8	7461.5	16068.5	42055.9	24632.4	24759.7	9616	13.1132	14.6249	1.51167	0.0604112
	DCAF8	9267.05	6288	5604.19	5327.47	30764.4	27596.8	25975.6	16613.5	12.693	14.6233	1.9303	0.00619494
	XPO1	20682.4	NA	34902.2	15105.2	30522.5	23896.4	27367.9	18862	14.5243	14.619	0.0947189	0.386239
	THEM6	5563.29	9019.92	13348.1	14262.5	32826.4	25321.6	29027.2	12849.7	13.3647	14.61	1.24526	0.0360995
	CPSF6	NA	11852.5	11747.4	10017.6	28733.9	28804.8	29450.4	12872.9	13.452	14.6076	1.15569	0.017984
	MDC1	NA	8414.1	9774.25	NA	31548.2	28368.7	28332.3	11551.9	13.1507	14.6068	1.45604	0.0123139
	PAAF1	3624.7	16242.8	9298.77	14432.7	29837.4	25287	28583.7	15453.9	13.412	14.5975	1.18549	0.018699
	COPS3	4689.34	10010.1	10004.7	7494.58	35989.5	26552.9	28459.9	7888.16	12.9747	14.5935	1.61883	0.0653005
	POLDIP3	9206.09	10522.7	14050.4	15148.1	25329	24181.5	27629.4	21653.1	13.5784	14.5921	1.01377	0.000605536
	POLR2L	10911.4	27801.7	19038	21907.2	33688.9	32689.4	30461.8	1803.08	14.2815	14.5899	0.308395	0.601504
	SKIC3	NA	6567.46	9358.08	9746.58	38165.7	21041.6	30653.3	8681.73	13.063	14.5885	1.5255	0.0583314
	PDCD11	NA	14469.4	13716	NA	27662.2	24818.6	29348.9	16620.4	13.7827	14.5871	0.804446	0.0147293
	TBL1XR1	4015.87	7363.14	11864.4	12868.9	30508.8	27000.8	25491.3	15370.9	13.1402	14.586	1.44575	0.00955835
	AKAP8	27702.4	26567.8	27253.5	36884.2	25202	31560.1	27930.6	13417.9	14.8534	14.5821	-0.271283	0.322092
	FLII	12148.8	17775.7	15048.1	17786.3	29405.4	26670	29939	12080.8	13.9375	14.5819	0.644365	0.123882
	NXF1	34376	NA	14612.3	11061.2	24814.8	26167.5	27598.4	19383.4	14.2889	14.58	0.291064	0.280437
	HINT1	7943.49	10485.8	15616.1	24849.3	39332.8	28393.5	23522.4	6415.21	13.8458	14.5755	0.729689	0.273241
	RRM2	5601.43	14620.7	14386.6	18478.1	34092.3	20937.8	25068	17391.3	13.6961	14.573	0.876892	0.0521456
	YLPM1	9214.78	8938	12352.7	11542.9	29967	22777.9	25488.4	18540	13.3598	14.5623	1.20256	0.00698023
	WDR5	6359.29	8458.79	10493.1	11477.4	26525.3	27316.7	27060	15558.4	13.167	14.5577	1.39068	0.00873211
	LMNB2	28082.5	12923.3	23168.3	17619.8	29561	21624.7	25403.1	19791.8	14.3197	14.5565	0.236749	0.396011
	NOP2	4864.74	4683.22	9170.09	4861.03	28059.5	24445.2	25251.8	18421.4	12.5252	14.5534	2.0282	0.000766653
	C4orf54	NA	NA	11800.5	12914.4	33692.4	21950	26433.1	13681.6	13.5931	14.5471	0.953999	0.0186424
	EXOSC4	NA	NA	NA	NA	37085.5	29228	19321.7	9798.41	NA	14.5422	NA	0.0275913
	PSMA6	11170.1	8618.14	12915.9	9302.74	35118.8	23745	22966.6	13564.1	13.3583	14.5416	1.18328	0.0533284
	UBQLN1	8984.92	6356.96	12543.5	14083.6	35162.3	16989.3	23677.2	19391	13.357	14.539	1.18194	0.0376835
	GEMIN2	15066	15732.9	13653.8	11629.7	30309.2	29618.5	22857.7	12147.3	13.7753	14.5346	0.759358	0.101971
	MTF2	9938.03	14701.7	11313.1	18596.3	28189.9	28754.9	27277.7	10140.2	13.7353	14.5259	0.790659	0.110352
	HACL1	17767.7	13296.8	17732.9	13052.3	26787.1	20620.5	23914.5	23039.4	13.9165	14.5259	0.609432	0.00444337
	SMAD1	11191.3	11995.1	12358.6	17459.2	33769.8	26150.9	29889.6	4522.5	13.6938	14.5255	0.831649	0.212662
	GRPEL1	9291.11	10510.9	15973.5	14939	27589	12988.7	22096.2	31603.6	13.6301	14.5246	0.894516	0.0670391
	POLA1	NA	9649.73	13326.6	9483.45	28980.2	25864.7	25910.5	12951.1	13.4014	14.5159	1.11446	0.0164785
	NANS	4125.53	7492.12	11759.2	9634.46	39054.3	21898.1	18860.3	13559.5	13.0107	14.5107	1.50003	0.0666765
	HELLS	32177.2	7907.09	13172	7399.42	34996.2	20923.4	21224.5	15944.4	13.8884	14.5063	0.617959	0.302519
	CIAPIN1	9055.76	9961.64	12976.5	11956.8	27851	20897.3	19805	24532.7	13.4236	14.5063	1.08268	0.00287632
	TSN	NA	NA	6056.57	3477.93	38778.9	19547.9	25541.3	9126.29	12.2189	14.5049	2.28592	0.0397556
	PRRC2B	21520.9	15252.5	18564.2	22774.7	21314.4	26118.6	31792.1	13550.6	14.2533	14.5015	0.248197	0.432044
	ARPC2	14819.5	26075.1	25849.4	31696.5	32508	29635.3	28822.8	1725.35	14.587	14.5001	-0.0868179	0.865671
	TP53BP1	9571.45	4178.29	8528.59	5656.79	26147.8	23564.7	26273.6	16603	12.7698	14.4986	1.72876	0.00198232
	GSK3B	16153.8	11871.3	14522.4	14524.4	30434.2	21684.1	27013.8	12751.2	13.8005	14.4875	0.687025	0.10647
	LBR	18784.9	12274.4	24858.2	18386.4	27828.9	19482.6	28123	16260.3	14.1812	14.4846	0.303402	0.313375
	SUPT16H	NA	6730.49	10561.5	17155.6	32184.8	27129.4	25938.8	6006.42	13.4871	14.4777	0.990536	0.0904468
	TJP2	14548.7	19967	17913.8	22157.2	25889.2	19914	29368.1	15742.1	14.1866	14.4722	0.285574	0.29366
	BCOR	7525.16	7850.1	9506.38	NA	27394.9	22204	25032.8	16244.2	13.0178	14.4716	1.45378	0.00222206
	PARN	3940.27	5152.43	5031.76	4389.17	28364.9	20757.1	23567.7	17899.5	12.1763	14.4671	2.29075	0.00360431
	FTSJ3	4444.47	3821.11	7158.58	6546.91	24495.9	21591.9	22791	21651	12.4233	14.4661	2.04279	4.39449599986649e-06
	CMPK1	4748.75	10354.2	14447	12508	30702.5	20320.7	22539.7	16847.7	13.3601	14.4642	1.10411	0.0180698
	RBM12	6579.02	11345.1	18385.4	17274.7	33208.4	19678.7	24746.6	12429.8	13.7095	14.4587	0.749134	0.136894
	ODR4	9126	15106.9	14931.7	20001.4	26109.3	27121.3	23279.8	12932.1	13.8525	14.4487	0.596192	0.10907
	HDAC3	NA	4472.94	4414.33	NA	21522.1	22799.8	23082.4	22029.4	12.1175	14.4485	2.33101	0.000276958
	IVD	4884.59	5367.9	13488.9	12228.8	34664.2	19851.6	23833.8	11050.6	13.1345	14.448	1.31348	0.0651613
	NRDC	14447.2	30109.6	15948.3	19460.8	28353.8	23442.2	25996.2	11122.5	14.2871	14.4401	0.153037	0.682966
	ADAR	7462.43	7417.98	8703.11	9307.47	22255.9	19157.4	22677.6	24662.2	13.0054	14.4375	1.43211	0.00035003
	LONP1	23752.5	NA	12476.4	11916.4	31694	23652.4	20953.7	11983.1	13.9701	14.4299	0.459707	0.165386
	PRPF38A	8126.55	11897.2	16487.2	17877.5	27744.2	25637.1	31985.3	2395.09	13.731	14.4213	0.690292	0.30534
	PGLS	11294.3	8448.43	18360.1	11674.4	30651.1	21086.6	23902.3	12037.8	13.6032	14.4199	0.816727	0.0877545
	L3MBTL2	13800	14014.2	10386.3	14591.3	20413.2	21720.1	25529.4	19898.6	13.688	14.418	0.729982	0.00199257
	GLMN	7658.42	12394.4	17182.2	15483.9	25631.9	18037.9	20084.2	23529.8	13.686	14.4134	0.727394	0.0195319
	PPIL3	25876.5	13911	12270.9	10913.7	17119.4	19661.7	32592.5	17788.8	13.9424	14.4114	0.468992	0.272443
	MRPL44	NA	2953.73	5161.38	7994.97	24746.9	26595.7	22225.6	13473.6	12.3907	14.4094	2.01871	0.00361073
	ATAD1	3197.69	4550.51	11252	9972.39	22348.9	22636.9	21433.3	20607.3	12.8224	14.4092	1.58677	0.00400539
	CTBP2	2938.71	9032.34	11617.8	13774.1	29515.6	22819.1	22711.5	11843.2	13.1893	14.4069	1.21757	0.034943
	HMGB1	6928.16	8992.46	21243.9	11030.1	32154.1	16753.1	25260.1	12720.8	13.5566	14.4069	0.850289	0.127221
	TPP2	20374.3	9779.46	14024	14377.6	31897.1	18531	21789.8	14255.3	13.8375	14.4	0.562452	0.171253
	MAPKAPK5	6496.27	11308.1	7834.72	15963.6	25205.7	27262.1	24908.6	8968.28	13.3444	14.3978	1.05343	0.071558
	CDC42EP1	7776.95	8478.81	9087.51	10389.9	25621.4	23368.4	23484.9	13508.3	13.125	14.3918	1.26679	0.0168277
	GINS3	6043.76	8019.67	11670.9	8390.4	25371.7	16014.9	24549.6	19785.4	13.0585	14.3874	1.32884	0.00443405
	SKP1	6956.56	12447.7	15074	20152.1	27928.5	23491.9	26276.5	7908.84	13.7374	14.3854	0.648002	0.208448
	NAA15	5878.61	10837.7	15744.5	16632.2	32608.2	21168.3	15914.1	15884.1	13.5832	14.3849	0.80167	0.106802
	ACIN1	5620.99	7731.25	9227.47	8945.02	22431.4	22206.7	22210	18045	12.9442	14.3734	1.42916	8.66285106965978e-05
	NUP37	NA	8126.9	6083.03	12075.3	28777.1	30021.2	22843.7	3085.7	13.097	14.3705	1.27355	0.0962048
	SCRIB	3660.59	9585.71	14904.6	10960.2	25680.9	20682	24693.6	13325.8	13.2553	14.3647	1.10936	0.0219744
	UBE2V2	10937.4	6982	17331.5	6939.18	28403.2	4272.26	15851.9	35778.8	13.3646	14.3633	0.998735	0.231037
	WDR33	NA	12392.3	8830.05	13106.9	24797.4	26121.4	23472.1	9801.43	13.4822	14.3614	0.879212	0.0438898
	DDX50	NA	12955.9	11516.5	NA	25666.8	19380	22804.4	16235.3	13.5789	14.3596	0.780724	0.0159801
	CSTF1	5405.78	10177.4	12810.4	13911.8	22280.6	21277	25315.2	14656.8	13.3686	14.35	0.981449	0.0132905
	UBR1	NA	NA	NA	NA	25214	23449.7	23984.4	10124.6	NA	14.3369	NA	0.00999491
	CKAP5	7177.64	7531.79	6750.03	11055.5	27681.4	20567.4	24669.2	9840.98	12.9888	14.3366	1.34782	0.0444873
	ZBTB24	5667.37	8366.35	7077.94	7212.67	24063.2	24673.5	24807	9184.29	12.7898	14.3361	1.54633	0.0367699
	TRIP13	12371.6	9491.21	13866.8	18027.2	25607.4	32146.4	19850.5	5093.66	13.7142	14.3356	0.621407	0.304275
	UBE2S	10727	8959.55	13491.1	6922.57	24130.7	17818.5	18246	22061.5	13.2913	14.3278	1.03653	0.00226365
	NDUFB4	NA	NA	9738.44	12101.5	27589.3	28709.5	17182.9	8755.37	13.4147	14.3275	0.912821	0.0429391
	CSTB	11251.7	9938.29	15509.7	19020.1	29780.5	23299	20759.6	8338.77	13.7659	14.3265	0.560559	0.248527
	E2F6	16024.7	8078.7	5541.29	13128.1	18346.1	18108.8	24691.5	20689.7	13.3844	14.3205	0.936043	0.0174199
	ACOT9	2763.38	3465.39	7135.03	9072.98	27480.6	27544.9	17003.6	9751.03	12.4536	14.3195	1.86588	0.0356628
	CARS2	NA	8338.99	18025.7	18121	29517.4	20900.7	20675.4	10646.4	13.8561	14.3188	0.462661	0.161476
	ZRANB2	11139.7	10322.3	12542.7	14594.2	25827.6	27528.6	20084.1	7325.69	13.5686	14.3015	0.732822	0.17641
	HMGCS1	9650.42	10292.8	14396.4	9360.04	25202.6	17247.4	20608.7	17627.4	13.4153	14.3	0.884697	0.00782133
	SRSF11	8400.02	9148.82	10916.1	10229.8	23690.1	22513.2	20930.1	12966.9	13.2399	14.2895	1.04967	0.0205745
	RBM25	7766.49	11187.3	16808.2	16456.5	19874.8	16937.7	20090.1	22864	13.6723	14.2835	0.611222	0.0426992
	ASCC1	NA	1541.96	NA	NA	25366.8	15888	18720.6	19702.4	10.5905	14.2819	3.69134	0.00173867
	STK26	6764.73	7551.88	11428	9006.15	25753.3	17329.2	20714.9	15325.6	13.0848	14.2718	1.18705	0.0103691
	TCERG1	4095.32	5187.41	4534.26	9411.68	25839.7	18646.4	20944.4	13488.7	12.5036	14.2681	1.76447	0.00668906
	ACTR2	8555.83	12163.6	15435.2	13757.7	26095.3	20262.2	23506.7	8667.38	13.6071	14.261	0.653877	0.15979
	ZNF428	14190.8	10391.6	18301.5	15700.9	26590.4	14415.2	23079	13885	13.8382	14.2506	0.412389	0.238859
	POGLUT3	NA	8601.66	12809.4	10719.3	26992.2	24112.7	16810.2	9852.67	13.3867	14.2469	0.860198	0.0575744
	RNF40	11627.3	7811.47	6819.4	10311.9	21858.7	17734.6	23593.1	14203.5	13.1584	14.2399	1.08148	0.00973095
	POLR3A	22022.7	7326.22	16961	14494.7	25024.1	18711.9	22946.9	10277.3	13.8919	14.2318	0.339931	0.40136
	CAPRIN2	21296	25629.1	22782	25499.8	24665	19058.4	19568.4	13639.8	14.5388	14.2313	-0.307491	0.136026
	PPIL4	5355.84	10483.6	13064.6	13943.4	20154.5	22429.8	20303.3	14033.9	13.3869	14.2311	0.844176	0.0182358
	DYNLL1	16.1073	6546.33	7411.72	9401.61	24782.1	38911.7	13091.7	21.8611	12.5127	14.229	1.71623	0.205914
	ZMYM2	7220.04	33840.1	8032.98	NA	20014.5	19760.7	21813.8	15197	13.9983	14.2286	0.230286	0.42233
	POLD1	3803.37	7731.02	10670.4	8879.96	22822.9	18428.5	22847	12236	12.9239	14.22	1.29613	0.0122607
	FARSB	5323.84	5183.93	7892.53	7411.84	26123.4	16032.2	19708.8	14243	12.6558	14.2157	1.55999	0.0141144
	TRRAP	NA	NA	NA	NA	21897.7	20081.6	22141.7	11831	NA	14.2128	NA	0.00436081
	RRP1	3245.26	5648.98	8394.87	6161	31396.3	16864.3	24646.5	2828.21	12.5173	14.2087	1.69137	0.121503
	NUFIP2	14105.2	12425.5	18002.3	13890.2	17462.8	16904.8	18475.8	22798.5	13.8343	14.2069	0.372644	0.0535373
	TSSC4	NA	3247.73	4209.8	NA	20928	18397.7	22715.6	13110.9	11.8645	14.1975	2.33305	0.00122657
	OGFR	9764.03	7415.15	10403.7	10562.5	21723.7	16535.3	22608	14241.6	13.2192	14.1967	0.977472	0.0143538
	POLR3D	5286.8	1986.35	4556.97	12142.9	26201.5	22526.1	17313.5	8796.03	12.5491	14.1915	1.64234	0.0347339
	ARL6IP4	18810	15525.9	17258.8	13491.4	18099.6	23998.1	19822.4	12906.4	13.9901	14.1913	0.201201	0.391605
	SMARCE1	5364.47	6154.1	9947.12	9990.84	26840.1	17053.6	21903.8	9019.87	12.9411	14.1911	1.25002	0.0592277
	MYG1	18356	13915.2	17827.9	14768.2	21330.7	16140.2	22932.5	14384.7	13.9852	14.1905	0.205318	0.337744
	KPNA3	4530.17	3613.02	6594.65	5546.83	21753.4	11924.1	19600.1	21374.1	12.3081	14.1879	1.87978	0.00712155
	DDX47	5183.61	4152.7	4576	3075.81	24285.1	16196.1	22916.3	11171.3	12.0522	14.1863	2.13405	0.0169542
	ORC2	11198.6	9116.06	14423.4	9812.71	21461.9	18688.9	21166.4	12677.1	13.4432	14.1751	0.731964	0.0274834
	TRIM33	6766.25	7304.73	9304.77	11532.6	25021.7	19813	21526.7	7548.56	13.0913	14.1735	1.08219	0.0785097
	CDC45	NA	NA	3276.39	3964.54	23313	22622.4	15989.1	11237.8	11.822	14.1588	2.33685	0.00667247
	ATP6V1G1	NA	9645.34	10256.8	11470.7	29141.1	19457.3	19225.2	4996.95	13.3523	14.1521	0.799791	0.130574
	UBE2V1	16656.2	11457.3	18184.2	11507.8	23506.1	10157.7	14542.3	24476.1	13.8189	14.1493	0.330398	0.388939
	SYMPK	4577.46	5847.82	9655.08	8991.6	21075.8	16341.5	20532.1	14722.7	12.8273	14.1491	1.32177	0.00182185
	CCDC86	NA	NA	NA	NA	22791.1	18843.5	19221.8	11617.6	NA	14.1452	NA	0.0044928
	CDK12	NA	NA	9331.64	NA	20257.7	19774.1	19607.9	12678.4	13.1879	14.1421	0.954153	0.00213559
	CDK9	28465.7	21302	19936.3	22579.5	23558.4	20879.8	19050.7	8675	14.4938	14.139	-0.354795	0.240772
	BAG3	NA	NA	10830.5	NA	24930.1	16577.6	17660.5	12401.5	13.4028	14.1271	0.724249	0.00681546
	NCAPD3	NA	3727.8	NA	NA	26126	19043.4	18329.7	7463.55	11.8641	14.1148	2.25066	0.0191879
	TRAFD1	1517.89	1015.92	2767.59	2869.51	20981.5	18605.8	19169.3	12168.4	10.9963	14.114	3.11773	0.00279295
	TRIM65	2535.29	NA	6355.53	5231.15	21971.6	13102	18088	17763.5	12.2007	14.114	1.91332	0.00103643
	GATAD2A	8444.96	3186.6	10835	12875	16240.2	16092.9	21884.6	16669	13.1091	14.1132	1.00415	0.0153966
	MAEA	NA	9685.67	9904.55	NA	19451.9	22567.4	14127.4	14440.8	13.2578	14.1071	0.849277	0.0125717
	DCK	10441.6	10187.4	9979.31	8896.36	20325.2	16411.9	17989.1	15765.3	13.2697	14.1052	0.835428	0.00268509
	LSM11	10676.8	16042	13137.8	20889.4	17913.3	20601.6	20078.5	11889.7	13.8905	14.105	0.214487	0.443612
	MYO6	17063.5	19273.8	18566.3	22669.7	18581.8	22164	18322.7	11234.4	14.2433	14.1013	-0.141975	0.515426
	BRIX1	4545.38	NA	2997.14	NA	30071.1	17149	19593.8	3370.91	11.8808	14.0989	2.21804	0.0622327
	CLPX	4956.97	3954.66	9162.05	11246.8	21488	18110.6	17844.3	12435.3	12.8396	14.0926	1.25293	0.0073559
	WDHD1	NA	2701.98	4017.72	3380.13	23219.4	19055.5	19501.4	7901.96	11.7171	14.0884	2.37134	0.0169848
	HECTD1	9826.13	9429.68	13023.1	18389.1	20462.2	16494.9	21610.2	10906.2	13.6288	14.0842	0.455391	0.19116
	MARCKS	NA	NA	2629.54	3799.97	14710.2	6261.89	11465.3	36904.2	11.6505	14.0814	2.43094	0.100949
	PIAS1	4438.14	8840.98	10607.6	9330.21	20834	18624.7	22222.8	7643.12	13.0196	14.0811	1.06145	0.0656404
	NFXL1	4640.17	5251.44	7561.81	6413.73	19720	21480.1	20134.8	7986.35	12.5427	14.081	1.53827	0.0334672
	PES1	2170.25	4694.22	5734.34	5793.79	20865.3	16685.4	17361.1	14092	12.1668	14.0744	1.90755	0.000599785
	SKIC2	5593.73	5818.71	9366.23	8355.25	18534.7	16876.7	18391.3	14797.9	12.8304	14.0659	1.23552	0.000252505
	MKRN2	7735.59	7014.25	9174.48	6598.61	21197.4	16570.4	18033.8	12717.4	12.8976	14.0642	1.16661	0.00889813
	SKI	12728.7	9886.61	10147.5	10340.6	17660.5	17833.9	16495.9	15900.5	13.3955	14.0509	0.655414	0.000416258
	CIRBP	13039.9	6059.69	9422.36	7315.97	13205	14839	17118.9	22640.6	13.1292	14.0491	0.919873	0.0229982
	FIP1L1	NA	7348.85	7139.06	NA	16651.2	18783.4	20013.7	12242	12.8226	14.0467	1.2241	0.00294885
	MRFAP1	7431.07	2997.12	10942.5	7531.56	21023.6	15680.9	17923.1	12847.2	12.8189	14.0421	1.22316	0.00672366
	COX15	NA	NA	8274.29	13477.9	21653.4	16613.6	17731.5	11166.1	13.4089	14.0354	0.626538	0.0337874
	MBD2	13538.3	15644	16406.6	NA	17153	17390.1	22827.3	9790.99	13.8914	14.0353	0.143912	0.298608
	TERF2IP	4491.12	3154.14	7380.09	6590.88	18394.5	15152.8	18806.6	14693.4	12.3998	14.0329	1.63307	0.000232377
	TFIP11	7518.32	9083.18	11122.5	9641.25	18553.3	17237.6	16911.2	14290.1	13.1894	14.0317	0.842295	0.000795493
	PPP1R12A	9792.59	8835.94	13105.6	10659.7	18460.9	13703	16408	17788	13.3716	14.018	0.64646	0.00535022
	FOXC1	6120.17	14414.7	16432.1	NA	17075.2	17475.3	19520.8	12244.3	13.589	14.0171	0.428074	0.149069
	AUP1	NA	4121.65	8265.55	NA	19942	16716	20866.5	8695.93	12.5966	14.015	1.41843	0.00913027
	CNBP	5054.96	4970.43	7479.3	5621.17	23146.5	18854.3	14773.4	9222.59	12.4972	14.0101	1.51289	0.0339357
	POLR2G	11552.9	10345.3	9487.87	12126.9	17587.6	18867.7	15769.4	13719.3	13.4092	14.009	0.599798	0.00850072
	CC2D1A	12132.9	8482.01	11623.4	9524.53	20885.5	14205.5	17694.1	13111.2	13.3499	14.0079	0.657976	0.0333044
	SAMHD1	10383.5	14391.4	12134.7	9700.21	26410.2	22393.5	11520	4964.25	13.5083	13.9945	0.48618	0.416683
	SNRNP27	15050.9	14204.7	15454.4	9064.23	12576.6	18041.2	18554.7	15905.1	13.7146	13.9899	0.275246	0.209879
	MRPL58	NA	NA	5849.02	7302.35	22322.5	19149.5	18583	5012.1	12.6829	13.9896	1.30672	0.0344271
	CMAS	6301.4	13353.7	12632.5	11085.3	20627.6	16799.5	19156	8318.98	13.4045	13.986	0.581467	0.153334
	MFAP1	13919.9	10927	11173.2	11955	14721	14197.7	16843.9	18974.4	13.55	13.9823	0.432308	0.0223489
	USP10	9273.38	6726.54	15129.4	9901.14	18448.9	12195.5	20817.6	12655.8	13.3244	13.9684	0.644029	0.0841133
	NCAPD2	6543.52	5034.62	6937.8	4400.33	14216.5	22936.6	15201.2	11499	12.4841	13.9625	1.47839	0.0217725
	LAP3	1627.23	6730.4	9358.69	8016.39	22735.5	14779	18094.9	8187.71	12.6513	13.9612	1.30989	0.0446709
	SBF1	4453.92	3962.23	6172.88	5050.74	17420.3	14962.4	15671.4	15546.5	12.2615	13.9568	1.69526	5.16214262895484e-06
	GSK3A	8032.65	10288.9	10665.3	10863.5	21409.5	14854.4	16585.6	10577.4	13.2823	13.9528	0.670502	0.0736914
	MTA3	5298.24	5343.14	5576.17	10521.6	20154.2	19355.9	17630.6	5969.95	12.7067	13.9456	1.23893	0.0644869
	SIN3A	NA	NA	NA	NA	27308.4	16811.4	11987.6	6817.45	NA	13.9413	NA	0.0366657
	RTKN	10131.7	12483.6	13494.9	13188.9	18125.3	19833.8	17220.9	7596.85	13.5893	13.9379	0.348673	0.312908
	DPY30	NA	NA	3050.98	NA	20130.8	13602.9	17536.7	11120.3	11.5751	13.929	2.35398	0.00264864
	RPRD2	6858.93	5239.76	8690.19	3361.82	18957.6	19797.7	21136.7	2302.92	12.5598	13.9245	1.36473	0.118921
	ANXA11	8411.48	9232.58	14615.1	10718.4	19360.8	13157.7	16724.8	12534.9	13.3913	13.9148	0.523515	0.068395
	PTMS	10753.4	5573.89	25554.3	12045.8	17414.1	14223.7	13830.1	16253.7	13.7187	13.9135	0.194755	0.682074
	ZNF638	NA	2119.65	5020.31	5904.24	18453.9	16182.8	14547.5	12383.7	12.0862	13.9099	1.82373	0.000638078
	KIF2C	2918.38	5930.94	6560.6	6100.74	20224.2	17094.4	14939	9013.65	12.3928	13.9029	1.51016	0.0190138
	SUPT6H	NA	NA	NA	4077.12	17915	14717.6	13701.1	14586.2	11.9933	13.8946	1.90129	5.10759499062233e-05
	EP400	NA	NA	2385.17	NA	16451.3	4318.96	9059.95	30789.2	11.2199	13.8875	2.66762	0.0854759
	ERAP1	NA	NA	7588.29	9982.19	17237.8	11596.7	15099.8	16641	13.1009	13.8864	0.785579	0.0172455
	DHX36	NA	1360.55	NA	NA	18860.7	16349.2	15645.3	9702.58	10.41	13.886	3.47605	0.00395788
	TIMM29	3633.33	6198.46	5981.56	5741.72	17256.2	11772.4	14758.6	16684	12.3957	13.884	1.48822	0.0015664
	PAFAH1B2	1580.26	6065.72	8723.72	11414.8	25920.8	16820.4	12552.9	5060.11	12.762	13.8812	1.11917	0.161849
	CCNT1	NA	8736.85	12702.4	7239.75	18592	18129.1	18757.9	4741.82	13.2227	13.878	0.655229	0.12262
	ELAC2	3312.5	NA	6254.97	10079.1	23245.3	15832.8	15103.4	5322.43	12.677	13.8607	1.18367	0.0681554
	ZCCHC8	7641.58	3933.44	6007.67	4816.56	15848.9	16746.1	15614.6	11181.4	12.4512	13.858	1.40679	0.00141824
	RO60	21783.7	4993.85	6927.78	3396.52	20068.5	15295.4	16233	7590.32	13.1792	13.853	0.673796	0.317505
	PCID2	2515.76	2529.98	4674.59	6212.63	18500.3	12848	19000.1	8760.34	11.9597	13.8511	1.89136	0.0159061
	METTL3	NA	3039.48	6361.24	3268.76	19783.4	16172	15610.8	7477.32	12.0441	13.8495	1.80538	0.0133806
	RANBP3	6117.02	8273.54	11194.8	16668.3	21241.4	7643.98	15768.4	14047.6	13.3668	13.8411	0.474318	0.300387
	SCAF8	NA	NA	5664.46	NA	19347.5	15684.9	12841.1	10669.1	12.4677	13.8372	1.36948	0.00172232
	ZMYM3	2742.37	2996.07	3462.54	3394.76	16007.9	12708.4	14841.9	14876.3	11.6206	13.8345	2.21389	0.000263269
	SUGP2	NA	NA	1029.6	NA	17185.3	17790	16586.5	6572.14	10.0079	13.8271	3.81922	0.0122997
	RAVER1	2165.51	13482.9	12617.4	17867.6	16874.4	15116.2	15696.5	10394.1	13.4935	13.8258	0.332257	0.454883
	TRMT1	9852.84	4770.89	11172	8814.85	20842	16659.4	15765.4	4330.1	13.0789	13.8137	0.73478	0.206324
	CLINT1	7485.83	5953.6	8383.82	8088.88	16714.5	14483.8	16593	9314.87	12.8684	13.8014	0.932916	0.0243491
	PAPSS1	9765.15	6633.87	9031.39	8756.32	21221.5	13433.5	13763	8661.84	13.0611	13.8007	0.739544	0.111616
	EPB41	6459.06	5996.89	6994.43	7955.59	16655.4	14747.1	13549.6	11969.2	12.7422	13.7967	1.05448	0.00224321
	SFXN4	5531.54	8475.55	9163.33	7565.06	15850.3	13983.1	15785.3	11290.3	12.9076	13.7964	0.888753	0.0033541
	ADI1	14082.6	8231.56	18399.3	11183.2	14199.6	11555.7	15636.3	15408.5	13.6634	13.7936	0.130249	0.630464
	TSPYL1	5584	2873.22	6409.27	6653.97	14566.9	13047.9	16864.9	12187.7	12.3934	13.7902	1.39681	0.000678564
	CD163L1	NA	11398.6	NA	16198.2	15707.9	13044.8	17514.2	10009.2	13.7522	13.7802	0.028014	0.181042
	PSME3IP1	NA	12317.5	8765.26	27659.1	19956.1	11879.6	14394.1	9874.55	13.9879	13.7758	-0.212088	0.780889
	CUL4A	NA	NA	NA	NA	18218.5	15706.3	15272.9	6334.15	NA	13.761	NA	0.0128247
	NCBP1	1551.27	3514.69	7495.45	4505.87	13466.2	12792.6	16891.2	11712.4	12.0589	13.7435	1.68459	0.00135263
	BYSL	1451.55	1784.08	5444.73	3796.25	16820	10975.3	15465.4	11314.1	11.6069	13.7359	2.12901	0.00169493
	CHD1L	NA	6814.5	3341.19	3462.2	15997.3	15820.7	15402.6	7153.46	12.1483	13.7306	1.58238	0.00998942
	UBE2O	136688	32605.6	48110.2	NA	22764.7	11717	2543.11	16998	16.1451	13.7213	-2.42377	0.25709
	RPA1	2130.3	5549.14	6844.24	7316.2	15894.5	15674	15468.3	6917.91	12.4147	13.7195	1.30479	0.0262719
	WDR18	NA	NA	NA	3253.85	18529.7	18324.6	13382.6	3618.75	11.6679	13.7168	2.04888	0.0327818
	NPLOC4	3562.29	3640.68	6808.46	7614.81	16442.5	11523.7	13179.1	12226.3	12.4005	13.7038	1.30329	0.00194822
	SMARCA5	NA	NA	5425.63	11269.8	16339	13791.7	12978.9	10063.6	13.0272	13.6984	0.67124	0.0341841
	NOTCH2	12274.5	11409	8138.39	14496.7	15584.7	14723.7	16290	6371.8	13.4993	13.6929	0.193592	0.56087
	TPX2	2359.53	3363.58	7676.13	1710.63	16052	14868.3	15303.9	6527.96	11.8832	13.6869	1.80374	0.0158062
	PGRMC2	NA	2693.78	10927.8	10600.7	19766.4	12972.3	14496.9	4849.07	12.9791	13.6686	0.689488	0.144959
	GPS1	3992.35	2963.47	5849.48	5230.1	12000.3	8165.96	11160.4	20606.8	12.1385	13.6644	1.52583	0.0466463
	PAXX	10223.4	NA	10367.7	NA	12911.4	10828.2	12484.9	15664.7	13.3297	13.6631	0.333413	0.0727016
	RMND5A	1734.43	128.197	771.393	NA	4844.98	13825.4	7849.23	25336.9	9.77809	13.6622	3.88415	0.0720828
	PPP1R26	8678.21	12424.5	9982.39	10046.4	17816.7	16381.4	16380.3	523.95	13.328	13.6411	0.313148	0.589597
	P3H1	6841.25	4405.27	8605.97	9337.21	14551.2	10480.4	15473.5	10576.3	12.8332	13.6405	0.807339	0.0192559
	PPM1F	14502.5	13210.7	14015	3437.42	15432.3	11053.6	13198.3	10925.3	13.4629	13.6271	0.164185	0.656878
	DKC1	NA	NA	NA	NA	18050	7182	12862.4	12244.5	NA	13.6194	NA	0.0109018
	MLST8	6053.27	5661.54	6787.62	8362.38	14953.6	13690.1	16213.6	5311.39	12.7134	13.6145	0.901071	0.0960178
	PSMB7	NA	5636.75	3860.77	4503.44	16315	10186.9	10859.5	12640.6	12.1883	13.6097	1.42142	0.00282609
	PAXBP1	3097.8	1299.97	2249.06	1076.16	20413.4	9639.97	17969.8	1763.55	10.9149	13.6035	2.68853	0.088553
	AFDN	5033.18	4904.21	8775.16	5273.46	14004.3	11543.2	13075.5	10048.1	12.5499	13.5708	1.02087	0.00289186
	SRI	NA	NA	5670.6	8324.57	19319.5	12931.9	11893.4	4387.85	12.7726	13.5667	0.794027	0.0642909
	MARCKSL1	5498.94	3535.49	5840.94	6245.54	17144.7	10119.1	13596.3	6863.42	12.3664	13.5424	1.17603	0.0531234
	ADPRS	NA	4740.56	5818.16	5685.96	18461.2	12135	11165.3	5796.96	12.4027	13.5374	1.1347	0.0490106
	SRPK1	NA	1309.44	3916.76	NA	16070.4	9300.41	13364.9	8712.69	11.3515	13.5341	2.18253	0.00402459
	TADA2A	NA	NA	NA	NA	16190.9	11277.5	13843.5	4798.14	NA	13.4928	NA	0.0183137
	IDH1	NA	2195.37	4050.25	NA	17279.5	5883.78	12064	10571	11.6086	13.483	1.87438	0.01762
	STAG2	NA	1999.44	1861.76	NA	15153.3	9725.94	10979.4	9662.58	10.9148	13.4743	2.55942	0.00165362
	TRA2B	NA	NA	2683.8	3453.83	10733.2	11488.6	11853.4	11423.1	11.5835	13.4735	1.89006	0.0010097
	FAF1	32644.5	25287.8	2795.19	4312.8	24396.8	474.354	11437.1	8613.21	13.989	13.4551	-0.533929	0.599057
	U2SURP	NA	1861.78	1139	NA	12239.7	12563.5	12826.6	7156.67	10.5511	13.4508	2.89965	0.00255129
	PTBP3	1325.78	4110.57	3674.65	4224.55	11734.5	12145	11180.4	9522.93	11.703	13.4442	1.74121	0.000141114
	MORC3	2901.57	6010.65	6295.12	10472.8	13796	13175.9	13968.1	3441.33	12.6484	13.4377	0.789301	0.179522
	SLC39A7	7172.21	20155	7021.61	42319.5	27675.4	10586.4	5303.06	626.551	14.2263	13.4315	-0.794864	0.459191
	DRG2	6533.75	2171.13	7614.16	NA	13687.1	8989.53	13106.4	8034.17	12.4093	13.4192	1.0099	0.0257349
	UTP6	8305.83	7498.43	11605.7	14411.2	12470.1	11363	12163.8	7295.41	13.3519	13.4018	0.049874	0.860006
	CTR9	2581.58	NA	3927.54	9598.9	14066.2	10633	12318.2	6130.82	12.3905	13.397	1.00648	0.044486
	CNOT10	3101.42	5059.29	6879.09	7049.76	14087.4	12039.3	13190.4	3498.05	12.4311	13.3858	0.954754	0.120688
	SLTM	23398.3	2135.65	5003.49	3370.88	14017.9	10428.4	11529.4	6739.62	13.0494	13.3825	0.333116	0.69812
	ACOT7	2995.45	4999.02	5629.63	5336.35	15251.2	9557.4	11552.8	6311.31	12.2107	13.381	1.17032	0.0448718
	MYBBP1A	1104.24	7745.29	3858.24	3267.51	11314.7	9529.98	10929.3	9273.58	11.9636	13.325	1.36146	0.0147202
	TP73	NA	NA	1074.86	NA	11298.8	10835.1	9404.75	8641.55	10.0699	13.2942	3.22426	0.000112113
	NLE1	NA	2481.52	3160.05	NA	12537.5	8117.82	9596.52	9260.12	11.4619	13.27	1.80812	0.000547982
	PWP2	NA	682.611	2917.1	3177.12	10109.8	10828.2	13257.7	5162.68	11.1414	13.2644	2.12295	0.0106539
	ZFR	NA	NA	NA	NA	10319	9145.92	10494.8	9397.74	NA	13.2644	NA	8.56040296925712e-05
	PPP6R3	4526.46	4321.33	4666.88	4874.71	11959.2	10765.4	9813.63	6459.52	12.1666	13.2511	1.08452	0.0216916
	SAE1	3037.92	4779.67	9865.86	10163.3	15459	8205.09	9782.14	4694.27	12.7652	13.219	0.453815	0.406777
	DNMT1	NA	2370.32	5759.2	6703.82	18444.1	9127.82	10024.4	526.195	12.2716	13.2184	0.946764	0.216259
	PSMG2	3695.93	4571.46	7437.86	5393.91	13466.1	7293.89	9873.92	7340.75	12.3649	13.2127	0.847852	0.05529
	RPP25L	1607.25	NA	NA	1692.95	10214.2	8567.04	9395.81	9585.28	10.6883	13.2047	2.51632	1.40477994937101e-05
	POF1B	18600.9	9072.51	14218.5	9595.23	10717.6	6774.28	15673.1	4506.45	13.6519	13.2012	-0.450739	0.337701
	SUPT7L	NA	NA	NA	NA	10187.2	8212.8	10642.9	8593.96	NA	13.1999	NA	0.000544934
	NOP56	1011.67	1515.64	3163.89	1772.98	11142.5	10195.8	10434.1	5602.39	10.8658	13.1898	2.32401	0.00602123
	CYGB	6872.45	7739.56	6838.81	8005.72	10827.4	7200.37	9346.58	9886.45	12.8463	13.1854	0.33907	0.0790217
	SF3B5	NA	NA	1883.53	15286.6	13608.3	12542.8	3302.12	7796.96	13.0676	13.185	0.117348	0.30313
	NCLN	NA	4172.36	3871.11	7538.97	11240.6	7628.32	9826.63	8504.31	12.3427	13.183	0.84034	0.0305334
	CDC26	2773.71	3406.87	3501.54	3881.9	10018.3	8067.19	8948.53	9817.45	11.7275	13.1694	1.44194	0.00016424
	EXOSC2	NA	NA	NA	NA	11646.8	3760.1	9548.37	11884.8	NA	13.169	NA	0.0165372
	PDS5B	NA	NA	1447.94	4893.62	11006.7	9261.87	9269.07	7215.18	11.6306	13.1656	1.53494	0.00239452
	DDAH1	2285.7	2274.28	5586.51	3214.62	15154.8	5863.12	9938.95	5681.54	11.7058	13.1611	1.45532	0.0738747
	OSBP	1311.99	910.481	3180.63	4456.2	12661.6	9778.48	8364.44	4997.82	11.2673	13.1278	1.8605	0.0182892
	DDX24	NA	NA	NA	NA	10047.7	7325.99	9181.47	9229.93	NA	13.1271	NA	0.000578393
	MKI67	NA	4483.47	4649.81	4817.12	10605.7	11437.5	10459.7	3235	12.1831	13.1252	0.942113	0.0595953
	FBRS	1872.07	NA	3515.93	NA	9600.63	7394.4	10859.3	7874.98	11.3955	13.1248	1.72929	0.00063089
	RNF20	6387.09	2575.1	7262.53	3935.39	11818.9	9753.35	10646.8	3400.1	12.2992	13.1204	0.821147	0.13788
	LRRC41	1172.28	1974.13	2391.73	1380.85	8711.1	8118.57	7906.2	10465.8	10.7563	13.1034	2.34701	0.00025949
	CCDC12	NA	NA	1010.72	NA	8985.13	9230.42	7810.92	9083.62	9.98116	13.0996	3.11843	1.54212648531542e-06
	DDX54	1012.26	NA	2103.42	4595.19	10531.1	6820.21	9276.03	8073.74	11.3277	13.0827	1.75498	0.00205985
	TTC27	7308.48	4608.13	4272.72	5309.73	10344.9	10998.1	8959	3790.26	12.392	13.0572	0.665172	0.149699
	ZNF469	2149.42	2.07817	2.02297	14574.2	15255.1	5390.96	2.92774	13293	12.03	13.0508	1.02083	0.420653
	HEXIM1	NA	NA	NA	2229.82	11395.5	11121.9	7876.17	3205.2	11.1227	13.0361	1.91341	0.0216615
	YPEL5	4367.92	10081.3	4469.85	3838.79	8698.76	8288.98	8140.68	8360.07	12.4741	13.0314	0.557297	0.1654
	MAGED2	3702.14	1717.66	2609.28	2734.13	10350.1	7086.14	8986.91	6516.77	11.3938	13.0076	1.61373	0.00393305
	STAT1	NA	5202.04	NA	3184.05	11070.1	8963.49	8851.63	3562.64	12.0338	12.9858	0.952053	0.027545
	ANKRD52	NA	2175.89	NA	NA	9226.4	10199.8	8939.8	4043.48	11.0874	12.9841	1.89674	0.00743133
	UTP18	NA	1289.23	2156.19	650.801	10288.9	7531.58	8905.17	5441.48	10.4151	12.9733	2.55818	0.00305229
	INTS11	NA	2707.63	1646.22	3888.28	10213.3	7830.01	8600.51	5405.66	11.4238	12.968	1.54418	0.00409134
	RBM17	2822.56	4372.06	5480.84	5667.16	8842.53	7464.73	8470.01	6353.27	12.1629	12.926	0.763131	0.0102986
	NOP16	NA	NA	506.531	NA	9525.91	7295.06	9013.16	5259.95	8.98451	12.9244	3.93984	0.00379005
	MED12	NA	NA	NA	1582.2	9393.97	11228.6	8067.86	1896.29	10.6277	12.9006	2.2729	0.0346885
	WTAP	NA	325.144	1998.15	NA	9701.45	7170.19	7728.05	5553.25	10.182	12.88	2.69806	0.00110152
	CDK2	2942.85	4089.5	6411.6	5615.46	10120.4	6567.46	8069.93	5253.29	12.2182	12.8732	0.654989	0.0839301
	FN3KRP	5987.18	4658.03	6646.69	4310.88	8018.84	7222.1	7946.01	6750.85	12.3989	12.8697	0.470752	0.0233977
	FAM50A	NA	NA	1886.21	NA	10750.2	4792.12	5826.45	7090.04	10.8813	12.7966	1.91531	0.00993754
	WDR36	NA	NA	NA	NA	9544.47	7097.69	8618.82	2971.56	NA	12.7851	NA	0.0166439
	ADK	2928.33	4855.29	6837.15	4931.08	10936.7	4577.34	7566.55	1620.82	12.255	12.5923	0.337291	0.582334
	STK4	3249.61	6309.62	7058.57	8304.01	9109.22	5857.35	7331.04	2157.07	12.6051	12.5778	-0.0272995	0.951296
	H1-10	1470.94	435.044	1673.07	910.736	5693.53	5595.18	6130.33	6840.61	10.1324	12.5663	2.43384	1.68119432638945e-05
	BLMH	3076.68	1870.26	3083.4	3443.09	9246.17	3244.79	4795.67	4475.57	11.486	12.4095	0.923526	0.142976
	NISCH	806.916	4314.05	1680.23	3027.98	10827.6	2080.02	5751.33	2087.92	11.2629	12.3406	1.07775	0.287046
	ZNF30	130.344	NA	NA	990.824	4971.69	9258.18	4641.16	1531.86	9.13079	12.3165	3.1857	0.0544067
	EDF1	1143.21	NA	6359.56	NA	6522.05	4809.11	5809.82	2728.19	11.8732	12.2782	0.405037	0.138351
	CHID1	1523.86	1715.99	2793.56	1558.84	4247.13	2671.17	4927.66	7840.03	10.8903	12.2649	1.37457	0.0635779
	SDHAF2	2177.63	2057.51	3129.66	2270.06	5759.62	2603.81	3941.86	5367.81	11.234	12.1093	0.875219	0.0625224
	HDGFL2	1174.42	1074.91	2056.93	1698.32	5570.6	3191.98	4824.11	3702.79	10.5518	12.0776	1.52576	0.00817853
	CCDC8	NA	1759.54	1117.71	NA	4251.03	2391.22	4237.25	4064.36	10.4905	11.8673	1.37679	0.0029613
	ZNF579	NA	NA	NA	NA	4709.86	4403.9	3609.41	824.354	NA	11.7257	NA	0.031433
	TASOR	NA	NA	1604.37	NA	3189.98	3215.13	2812.68	1575.88	10.6478	11.3979	0.750107	0.00616552
	HMGN2	6087.72	4338.29	10758.5	2606.21	1484.91	1352.76	5897.52	1456.71	12.5381	11.3151	-1.22298	0.161968
	RBM28	NA	NA	141.095	NA	2619.56	1771.49	1917.86	1902.8	7.14052	11.0035	3.86295	0.00143881
