# Supplementary material for: 2′-O-methylation-dependent installation of N2-methylguanosine in the U6 internal stem loop facilitates efficient spliceosome assembly
Source: Nat Commun. 2026 Apr 24;17:3793. doi: 10.1038/s41467-026-72355-2 (PMC13109388; doi:10.1038/s41467-026-72355-2)
Supplement: Supplementary file 7 — Supplementary Data 5 [file 41467_2026_72355_MOESM7_ESM.xlsx]

## Sheet: Data 5
Supplementary Data 5. RNA contact sites mapped in THUMPD2 after RNA-protein crosslinking and mass spectrometry.
	Crosslinking method	Score	Peptide sequence	Uniprot accession code	NuXL:best_localization	NuXL:best_localization_score
	PAR	2.9577e-06	LTDCKESNIPFNSK	sp|Q9BTF0|THUM2_HUMAN	LTdCKESNIPFNSK	0.388515
	PAR	2.99562e-06	LTDCKESNIPFNSK	sp|Q9BTF0|THUM2_HUMAN	LTDCKESNIpFNSK	0.00865133
	PAR	3.4211e-06	VFFTTCSDLNM(Oxidation)LK	sp|Q9BTF0|THUM2_HUMAN	VFFTTcSDLNMLK	1.96521
	PAR	2.84837e-06	VFFTTCSDLNM(Oxidation)LK	sp|Q9BTF0|THUM2_HUMAN	VFFTTCSDLnMLK	0.0561776
	PAR	2.22612e-06	IEENRDCQLEK	sp|Q9BTF0|THUM2_HUMAN	IEENrDCQLEK	0.0025399
	PAR	2.27587e-06	LTDCKESNIPFNSK	sp|Q9BTF0|THUM2_HUMAN	LtDCKESNIPFNSK	0.451344
	PAR	3.15588e-06	VFFTTCSDLNM(Oxidation)LK	sp|Q9BTF0|THUM2_HUMAN	VFFTTcSDLNMLK	2.24814
	PAR	2.93542e-06	VFFTTCSDLNM(Oxidation)LK	sp|Q9BTF0|THUM2_HUMAN	VFFTTcSDLNMLK	2.26935
	UV	2.61989e-06	KCLNPEEK	sp|Q9BTF0|THUM2_HUMAN	KcLNPEEK	0.454218
	UV	2.41111e-06	CLNPEEK	sp|Q9BTF0|THUM2_HUMAN	cLNPEEK	1.3068
	UV	2.33419e-06	CLNPEEK	sp|Q9BTF0|THUM2_HUMAN	cLNPEEK	0.931078
	UV	2.5457e-06	LTDCKESNIPFNSK	sp|Q9BTF0|THUM2_HUMAN	LTdCKESNIPFNSK	0.133214
	UV	5.07996e-07	AIDTHNQNDLTFR	sp|Q9BTF0|THUM2_HUMAN	AIDThNQNDLTFR	0.843561
	UV	9.97243e-07	AIDTHNQNDLTFR	sp|Q9BTF0|THUM2_HUMAN	AIDThNQNDLTFR	0.755112
	UV	2.57437e-06	LAATQVEYISGK	sp|Q9BTF0|THUM2_HUMAN	LAATQVEyISGK	0.952046
	UV	2.79996e-06	AIDTHNQNDLTFR	sp|Q9BTF0|THUM2_HUMAN	AIDThNQNDLTFR	0.634728
	UV	2.91595e-06	VFFTTCSDLNM(Oxidation)LK	sp|Q9BTF0|THUM2_HUMAN	VFFTTcSDLNMLK	2.15168
	UV	2.85672e-06	KCLNPEEK	sp|Q9BTF0|THUM2_HUMAN	KcLNPEEK	0.617694
	UV	2.91172e-06	CLNPEEK	sp|Q9BTF0|THUM2_HUMAN	cLNPEEK	1.39247
	UV	3.06262e-06	CLNPEEK	sp|Q9BTF0|THUM2_HUMAN	cLNPEEK	1.26185
	UV	2.75773e-06	CLNPEEK	sp|Q9BTF0|THUM2_HUMAN	cLNPEEK	1.13966
	UV	3.35067e-06	LTDCKESNIPFNSK	sp|Q9BTF0|THUM2_HUMAN	LTdCKESNIPFNSK	0.316041
	UV	3.40462e-06	LTDCKESNIPFNSK	sp|Q9BTF0|THUM2_HUMAN	LTdCKESNIPFNSK	0.353737
	UV	3.16018e-06	AIDTHNQNDLTFR	sp|Q9BTF0|THUM2_HUMAN	AIDThNQNDLTFR	0.662835
	UV	4.60622e-07	AIDTHNQNDLTFR	sp|Q9BTF0|THUM2_HUMAN	AIDThNQNDLTFR	0.400538
	UV	1.53266e-06	VFFTTCSDLNM(Oxidation)LK	sp|Q9BTF0|THUM2_HUMAN	VFFTTcSDLNMLK	2.36413
	UV	2.61981e-06	VFFTTCSDLNM(Oxidation)LK	sp|Q9BTF0|THUM2_HUMAN	VFFTTcSDLNMLK	1.84736
	UV	3.21919e-06	VFFTTCSDLNM(Oxidation)LK	sp|Q9BTF0|THUM2_HUMAN	VFFTTCSDLNMLk	0.120824
