# Supplementary material for: 2′-O-methylation-dependent installation of N2-methylguanosine in the U6 internal stem loop facilitates efficient spliceosome assembly
Source: Nat Commun. 2026 Apr 24;17:3793. doi: 10.1038/s41467-026-72355-2 (PMC13109388; doi:10.1038/s41467-026-72355-2)
Supplement: Supplementary file 8 — Supplementary Data 6 [file 41467_2026_72355_MOESM8_ESM.xlsx]

## Sheet: Data 6
Supplementary Data 6. Differential gene expression quantified by DEseq2 of WT, THUMPD2 KO, LARP7 KD and the combined THUMPD2 KO & LARP7 KD. Statistical comparision of two groups by DEseq2 uses the Wald test.
	condition_pair	ID.Gene	baseMean	log2FoldChange	lfcSE	stat	pvalue	padj
	NT_THUMPD2-KO_72h_NT_WT_72h	ENSG00000000003.16	1481.17	-0.0926547	0.0812918	1.13978	0.254378	0.404437
	NT_THUMPD2-KO_72h_NT_WT_72h	ENSG00000000419.14	2915.21	-0.00362643	0.0572638	0.0633285	0.949505	0.970421
	NT_THUMPD2-KO_72h_NT_WT_72h	ENSG00000000457.14	730.855	-0.148007	0.12596	1.17503	0.239982	0.387219
	NT_THUMPD2-KO_72h_NT_WT_72h	ENSG00000000460.17	1028.79	-0.264183	0.10018	2.63709	0.00836195	0.027009
	NT_THUMPD2-KO_72h_NT_WT_72h	ENSG00000001036.14	5228.85	0.171255	0.050036	-3.42263	0.000620181	0.00284441
	NT_THUMPD2-KO_72h_NT_WT_72h	ENSG00000001084.13	6212.26	0.24416	0.0531415	-4.59452	4.33748686276398e-06	3.36139516332097e-05
	NT_THUMPD2-KO_72h_NT_WT_72h	ENSG00000001167.15	2478.95	-0.418745	0.070493	5.94024	2.84607095945921e-09	3.65613283795033e-08
	NT_THUMPD2-KO_72h_NT_WT_72h	ENSG00000001460.18	707.619	0.0434169	0.0934455	-0.464623	0.642201	0.76558
	NT_THUMPD2-KO_72h_NT_WT_72h	ENSG00000001461.18	970.336	0.210242	0.110506	-1.90254	0.0571008	0.130081
	NT_THUMPD2-KO_72h_NT_WT_72h	ENSG00000001497.18	3159.87	-0.0927223	0.0711564	1.30308	0.192549	0.330584
	NT_THUMPD2-KO_72h_NT_WT_72h	ENSG00000001561.7	1146.04	0.0461509	0.103955	-0.44395	0.657079	0.777295
	NT_THUMPD2-KO_72h_NT_WT_72h	ENSG00000001617.12	1518.15	0.0296295	0.072192	-0.410427	0.681493	0.79607
	NT_THUMPD2-KO_72h_NT_WT_72h	ENSG00000001629.10	3432.44	-0.467229	0.0611072	7.64606	2.0723545513437e-14	4.77132308920241e-13
	NT_THUMPD2-KO_72h_NT_WT_72h	ENSG00000001630.18	6594.8	-0.287248	0.0495911	5.79234	6.94136237678439e-09	8.44532422508768e-08
	NT_THUMPD2-KO_72h_NT_WT_72h	ENSG00000001631.17	2023.76	-0.0485668	0.0696612	0.697186	0.485686	0.636658
	NT_THUMPD2-KO_72h_NT_WT_72h	ENSG00000002016.18	1511.71	-0.313889	0.0754095	4.16246	3.14840736316446e-05	0.00020144
	NT_THUMPD2-KO_72h_NT_WT_72h	ENSG00000002079.15	96.6252	0.663684	0.277102	-2.39509	0.0166164	0.0475654
	NT_THUMPD2-KO_72h_NT_WT_72h	ENSG00000002330.14	1707.47	-0.239902	0.0725422	3.30707	0.000942785	0.0040928
	NT_THUMPD2-KO_72h_NT_WT_72h	ENSG00000002549.13	3130.45	-0.0423682	0.0555243	0.763058	0.445429	0.601698
	NT_THUMPD2-KO_72h_NT_WT_72h	ENSG00000002586.20	2652.79	0.471758	0.0576452	-8.18383	2.74968701568931e-16	7.47306932383465e-15
	NT_THUMPD2-KO_72h_NT_WT_72h	ENSG00000002587.10	4435.71	-1.1551	0.067669	17.0699	2.48653711641749e-65	5.78092851989714e-63
	NT_THUMPD2-KO_72h_NT_WT_72h	ENSG00000002745.13	4009.37	-0.991327	0.12122	8.17789	2.8884723448598e-16	7.82044746635523e-15
	NT_THUMPD2-KO_72h_NT_WT_72h	ENSG00000002746.15	1286.4	-0.13085	0.0674663	1.93948	0.0524426	0.121593
	NT_THUMPD2-KO_72h_NT_WT_72h	ENSG00000002822.16	2639.06	0.0101575	0.0684862	-0.148314	0.882095	0.928424
	NT_THUMPD2-KO_72h_NT_WT_72h	ENSG00000002834.19	16993.5	0.452354	0.0427489	-10.5816	3.62569930430628e-26	1.82901137782564e-24
	NT_THUMPD2-KO_72h_NT_WT_72h	ENSG00000002919.15	1790.68	0.0165526	0.0683937	-0.24202	0.808765	0.882
	NT_THUMPD2-KO_72h_NT_WT_72h	ENSG00000003056.8	6264.62	0.0438333	0.0460214	-0.952456	0.340866	0.498403
	NT_THUMPD2-KO_72h_NT_WT_72h	ENSG00000003096.15	444.218	-0.93629	0.136333	6.86765	6.52692480681652e-12	1.17019609968984e-10
	NT_THUMPD2-KO_72h_NT_WT_72h	ENSG00000003137.9	1355.18	-0.241323	0.0824731	2.92608	0.00343267	0.0125207
	NT_THUMPD2-KO_72h_NT_WT_72h	ENSG00000003147.19	812.212	-0.00231533	0.108948	0.0212517	0.983045	0.990314
	NT_THUMPD2-KO_72h_NT_WT_72h	ENSG00000003249.15	6538.34	0.903521	0.0582215	-15.5187	2.59268133465807e-54	3.9329688700001e-52
	NT_THUMPD2-KO_72h_NT_WT_72h	ENSG00000003393.16	2903.68	-0.558283	0.0517326	10.7917	3.76763205887088e-27	2.00462393301466e-25
	NT_THUMPD2-KO_72h_NT_WT_72h	ENSG00000003400.16	284.647	-0.0231109	0.138519	0.166843	0.867494	0.919922
	NT_THUMPD2-KO_72h_NT_WT_72h	ENSG00000003402.21	2901.8	0.47133	0.0685827	-6.87242	6.31195732539692e-12	1.13355545955428e-10
	NT_THUMPD2-KO_72h_NT_WT_72h	ENSG00000003436.16	1743.41	-0.301995	0.0686191	4.40104	1.07734330213277e-05	7.68878741718979e-05
	NT_THUMPD2-KO_72h_NT_WT_72h	ENSG00000003509.16	960.188	0.0567901	0.0918254	-0.618457	0.536274	0.680209
	NT_THUMPD2-KO_72h_NT_WT_72h	ENSG00000003756.17	4072.82	-0.489436	0.0650462	7.52444	5.29447974827304e-14	1.17472642464535e-12
	NT_THUMPD2-KO_72h_NT_WT_72h	ENSG00000003989.18	2059.23	-0.049726	0.0752183	0.661089	0.508555	0.656774
	NT_THUMPD2-KO_72h_NT_WT_72h	ENSG00000004059.11	7288.1	0.460568	0.055896	-8.23974	1.7258227568249e-16	4.78155737638962e-15
	NT_THUMPD2-KO_72h_NT_WT_72h	ENSG00000004139.14	284.337	0.865372	0.171818	-5.03656	4.73968477670821e-07	4.37914115287309e-06
	NT_THUMPD2-KO_72h_NT_WT_72h	ENSG00000004142.12	6389.52	0.0512706	0.0434485	-1.18003	0.237988	0.384984
	NT_THUMPD2-KO_72h_NT_WT_72h	ENSG00000004399.13	2818.71	-0.401255	0.061117	6.56535	5.19094628716246e-11	8.3922260118003e-10
	NT_THUMPD2-KO_72h_NT_WT_72h	ENSG00000004455.18	10064.6	0.0953005	0.0373408	-2.55218	0.0107051	0.0332469
	NT_THUMPD2-KO_72h_NT_WT_72h	ENSG00000004478.8	13679.6	-0.0889893	0.0461831	1.92688	0.0539946	0.124543
	NT_THUMPD2-KO_72h_NT_WT_72h	ENSG00000004487.18	11278.8	-0.292683	0.0360119	8.1274	4.3860813210472e-16	1.16538997982458e-14
	NT_THUMPD2-KO_72h_NT_WT_72h	ENSG00000004534.15	6092.33	-0.0776322	0.0535744	1.44905	0.147323	0.271084
	NT_THUMPD2-KO_72h_NT_WT_72h	ENSG00000004660.15	1743.48	0.643856	0.0636753	-10.1115	4.91044623416213e-24	2.24422082270286e-22
	NT_THUMPD2-KO_72h_NT_WT_72h	ENSG00000004700.16	1557.33	-0.47513	0.082952	5.72776	1.01762966586751e-08	1.20587705945929e-07
	NT_THUMPD2-KO_72h_NT_WT_72h	ENSG00000004766.17	960.813	-0.067124	0.0851899	0.787933	0.430736	0.587901
	NT_THUMPD2-KO_72h_NT_WT_72h	ENSG00000004777.19	871.431	0.229339	0.115536	-1.985	0.047144	0.111532
	NT_THUMPD2-KO_72h_NT_WT_72h	ENSG00000004779.10	5526.72	0.063846	0.0421248	-1.51564	0.129611	0.246641
	NT_THUMPD2-KO_72h_NT_WT_72h	ENSG00000004799.8	59.7191	-1.81158	0.483621	3.74586	0.000179777	0.000950147
	NT_THUMPD2-KO_72h_NT_WT_72h	ENSG00000004838.14	57.3535	-0.582964	0.35664	1.6346	0.102133	0.205005
	NT_THUMPD2-KO_72h_NT_WT_72h	ENSG00000004864.14	1540.79	-0.271213	0.0759255	3.5721	0.000354135	0.00173769
	NT_THUMPD2-KO_72h_NT_WT_72h	ENSG00000004866.22	1067.55	-0.147279	0.0986541	1.49288	0.135468	0.254795
	NT_THUMPD2-KO_72h_NT_WT_72h	ENSG00000004897.12	8607.96	-0.264914	0.0520167	5.09285	3.5271266493717e-07	3.33960654729576e-06
	NT_THUMPD2-KO_72h_NT_WT_72h	ENSG00000004961.15	2201.09	-0.127856	0.0575765	2.22063	0.0263761	0.0695462
	NT_THUMPD2-KO_72h_NT_WT_72h	ENSG00000004975.12	2956.36	0.0215784	0.0540824	-0.398992	0.689899	0.802161
	NT_THUMPD2-KO_72h_NT_WT_72h	ENSG00000005001.10	525.358	1.40854	0.127625	-11.0366	2.54576212389973e-28	1.4559172745479e-26
	NT_THUMPD2-KO_72h_NT_WT_72h	ENSG00000005007.14	7827.3	-0.0962252	0.0464334	2.07233	0.0382348	0.0941411
	NT_THUMPD2-KO_72h_NT_WT_72h	ENSG00000005020.13	2673.77	0.234942	0.065116	-3.60805	0.000308504	0.00153599
	NT_THUMPD2-KO_72h_NT_WT_72h	ENSG00000005022.6	17764.4	0.00637121	0.0420994	-0.151337	0.87971	0.926892
	NT_THUMPD2-KO_72h_NT_WT_72h	ENSG00000005059.16	1463.98	-0.145113	0.0751295	1.9315	0.0534214	0.123408
	NT_THUMPD2-KO_72h_NT_WT_72h	ENSG00000005073.6	621.582	0.383288	0.102001	-3.75768	0.000171493	0.000911092
	NT_THUMPD2-KO_72h_NT_WT_72h	ENSG00000005075.16	3443.48	0.0261125	0.0552183	-0.472896	0.636288	0.761411
	NT_THUMPD2-KO_72h_NT_WT_72h	ENSG00000005100.13	5304.6	-0.0839531	0.0546926	1.535	0.124784	0.239287
	NT_THUMPD2-KO_72h_NT_WT_72h	ENSG00000005108.17	58.6896	0.0650022	0.51707	-0.125713	0.899959	0.93944
	NT_THUMPD2-KO_72h_NT_WT_72h	ENSG00000005156.12	2084.26	-0.160245	0.067444	2.37596	0.0175032	0.0496734
	NT_THUMPD2-KO_72h_NT_WT_72h	ENSG00000005175.10	2588.7	-0.0824332	0.0728038	1.13227	0.257523	0.407853
	NT_THUMPD2-KO_72h_NT_WT_72h	ENSG00000005187.12	380.641	0.587843	0.152247	-3.86111	0.000112874	0.00063145
	NT_THUMPD2-KO_72h_NT_WT_72h	ENSG00000005189.20	621.954	-0.507124	0.12682	3.99876	6.36762104874344e-05	0.000380545
	NT_THUMPD2-KO_72h_NT_WT_72h	ENSG00000005194.15	4404.67	0.405648	0.0528511	-7.67529	1.6504230607193e-14	3.84122947178729e-13
	NT_THUMPD2-KO_72h_NT_WT_72h	ENSG00000005206.17	2902.42	-0.183157	0.0612094	2.9923	0.00276885	0.0103998
	NT_THUMPD2-KO_72h_NT_WT_72h	ENSG00000005238.20	932.235	-0.0475104	0.104539	0.454477	0.649485	0.771353
	NT_THUMPD2-KO_72h_NT_WT_72h	ENSG00000005249.14	1067.59	-0.34672	0.0876336	3.95647	7.60651029088858e-05	0.000445062
	NT_THUMPD2-KO_72h_NT_WT_72h	ENSG00000005302.19	545.282	0.0858758	0.104809	-0.819353	0.412585	0.57114
	NT_THUMPD2-KO_72h_NT_WT_72h	ENSG00000005339.15	6612.07	0.0812708	0.0663284	-1.22528	0.22047	0.363917
	NT_THUMPD2-KO_72h_NT_WT_72h	ENSG00000005436.14	1532.11	-0.372372	0.0874325	4.25896	2.05377145968777e-05	0.000137104
	NT_THUMPD2-KO_72h_NT_WT_72h	ENSG00000005448.17	872.416	-0.248602	0.102902	2.41592	0.0156955	0.0453601
	NT_THUMPD2-KO_72h_NT_WT_72h	ENSG00000005483.23	2789.42	-0.300671	0.0611517	4.91681	8.79680530123523e-07	7.73027397650454e-06
	NT_THUMPD2-KO_72h_NT_WT_72h	ENSG00000005486.17	3218.66	0.000925494	0.059748	-0.01549	0.987641	0.993149
	NT_THUMPD2-KO_72h_NT_WT_72h	ENSG00000005513.11	867.771	0.00368731	0.120366	-0.0306341	0.975561	0.986232
	NT_THUMPD2-KO_72h_NT_WT_72h	ENSG00000005700.15	3690	-0.349511	0.0755545	4.62595	3.72885643812871e-06	2.92577073936666e-05
	NT_THUMPD2-KO_72h_NT_WT_72h	ENSG00000005801.18	3181.87	-0.154417	0.067035	2.30352	0.0212494	0.058337
	NT_THUMPD2-KO_72h_NT_WT_72h	ENSG00000005810.20	4081.09	-0.147567	0.0600589	2.45704	0.0140085	0.0413852
	NT_THUMPD2-KO_72h_NT_WT_72h	ENSG00000005812.11	1883.84	-0.0713835	0.0805108	0.886633	0.375277	0.534371
	NT_THUMPD2-KO_72h_NT_WT_72h	ENSG00000005882.12	1590.58	-0.0108834	0.0784355	0.138756	0.889643	0.933093
	NT_THUMPD2-KO_72h_NT_WT_72h	ENSG00000005884.18	22774.4	0.542346	0.0457928	-11.8435	2.32622417205925e-32	1.57454458279035e-30
	NT_THUMPD2-KO_72h_NT_WT_72h	ENSG00000005889.16	2034.28	-0.266367	0.0738984	3.60451	0.000312744	0.00155384
	NT_THUMPD2-KO_72h_NT_WT_72h	ENSG00000005893.17	3796.62	0.149908	0.0533817	-2.80823	0.00498146	0.0172912
	NT_THUMPD2-KO_72h_NT_WT_72h	ENSG00000005961.19	277.407	0.414148	0.170309	-2.43175	0.0150262	0.0438818
	NT_THUMPD2-KO_72h_NT_WT_72h	ENSG00000006007.12	3983.88	-0.00333199	0.0557788	0.0597358	0.952366	0.972125
	NT_THUMPD2-KO_72h_NT_WT_72h	ENSG00000006015.18	1602.4	0.289961	0.0835171	-3.47187	0.000516837	0.00242426
	NT_THUMPD2-KO_72h_NT_WT_72h	ENSG00000006016.12	2073.13	0.572026	0.070714	-8.08929	6.00149249223978e-16	1.58672339822641e-14
	NT_THUMPD2-KO_72h_NT_WT_72h	ENSG00000006025.13	765.94	0.456624	0.100057	-4.56363	5.02762399343649e-06	3.83782475359076e-05
	NT_THUMPD2-KO_72h_NT_WT_72h	ENSG00000006042.12	1680.85	-0.125085	0.0707337	1.76839	0.0769959	0.164456
	NT_THUMPD2-KO_72h_NT_WT_72h	ENSG00000006047.13	106.397	-0.0659275	0.239662	0.275085	0.783251	0.865741
	NT_THUMPD2-KO_72h_NT_WT_72h	ENSG00000006062.18	1999.82	0.698356	0.0828495	-8.42921	3.48005656073562e-17	1.02527451484262e-15
	NT_THUMPD2-KO_72h_NT_WT_72h	ENSG00000006118.15	4692.97	0.0670958	0.0562013	-1.19385	0.232537	0.378432
	NT_THUMPD2-KO_72h_NT_WT_72h	ENSG00000006125.18	13640.1	-0.0535473	0.0403966	1.32554	0.184992	0.321246
	NT_THUMPD2-KO_72h_NT_WT_72h	ENSG00000006194.11	2199.26	0.0762638	0.060744	-1.25549	0.209299	0.351251
	NT_THUMPD2-KO_72h_NT_WT_72h	ENSG00000006282.22	2913.76	0.249917	0.0532795	-4.69069	2.72288247536813e-06	2.18946365660334e-05
	NT_THUMPD2-KO_72h_NT_WT_72h	ENSG00000006283.18	898.961	-0.152659	0.0921786	1.65613	0.0976965	0.197788
	NT_THUMPD2-KO_72h_NT_WT_72h	ENSG00000006327.14	7633.75	0.7268	0.0565996	-12.8411	9.65006455378602e-38	8.32279156213424e-36
	NT_THUMPD2-KO_72h_NT_WT_72h	ENSG00000006432.16	2654.17	0.160775	0.0661434	-2.4307	0.0150695	0.043943
	NT_THUMPD2-KO_72h_NT_WT_72h	ENSG00000006451.8	3217.24	0.0648808	0.04903	-1.32329	0.18574	0.322309
	NT_THUMPD2-KO_72h_NT_WT_72h	ENSG00000006453.14	25767.1	0.171697	0.0356084	-4.82181	1.42259078782893e-06	1.19888866670107e-05
	NT_THUMPD2-KO_72h_NT_WT_72h	ENSG00000006459.11	527.33	-0.660724	0.133181	4.96108	7.01009185734064e-07	6.28147694749304e-06
	NT_THUMPD2-KO_72h_NT_WT_72h	ENSG00000006468.15	1196.54	-2.13207	0.0987241	21.5962	1.94930043322129e-103	1.0690663324659e-100
	NT_THUMPD2-KO_72h_NT_WT_72h	ENSG00000006530.18	2357.23	-0.127797	0.0606762	2.10622	0.0351855	0.0880419
	NT_THUMPD2-KO_72h_NT_WT_72h	ENSG00000006534.17	1695.97	0.335271	0.0844056	-3.97214	7.12286043034438e-05	0.00042051
	NT_THUMPD2-KO_72h_NT_WT_72h	ENSG00000006555.11	101.292	-0.297994	0.244434	1.21912	0.2228	0.366869
	NT_THUMPD2-KO_72h_NT_WT_72h	ENSG00000006576.17	3853.48	-0.388729	0.0622342	6.24623	4.20480873286185e-10	6.1015369055076e-09
	NT_THUMPD2-KO_72h_NT_WT_72h	ENSG00000006606.9	43.678	0.233105	0.917332	-0.254112	0.799409	0.87649
	NT_THUMPD2-KO_72h_NT_WT_72h	ENSG00000006607.14	3814.72	-0.063492	0.059629	1.06478	0.286973	0.441779
	NT_THUMPD2-KO_72h_NT_WT_72h	ENSG00000006611.17	1682.86	0.060946	0.0816599	-0.746339	0.455463	0.610395
	NT_THUMPD2-KO_72h_NT_WT_72h	ENSG00000006625.18	2594.07	0.0142867	0.0735809	-0.194163	0.846048	0.907517
	NT_THUMPD2-KO_72h_NT_WT_72h	ENSG00000006634.8	3903.66	-0.220997	0.0473147	4.67078	3.00054504175262e-06	2.39294026465499e-05
	NT_THUMPD2-KO_72h_NT_WT_72h	ENSG00000006638.13	336.472	-0.166878	0.164684	1.01332	0.310906	0.467288
	NT_THUMPD2-KO_72h_NT_WT_72h	ENSG00000006652.15	2774.82	0.352098	0.0636419	-5.53248	3.15738227276907e-08	3.51369664059613e-07
	NT_THUMPD2-KO_72h_NT_WT_72h	ENSG00000006695.12	2094.61	-0.0941027	0.0629569	1.49471	0.134989	0.254162
	NT_THUMPD2-KO_72h_NT_WT_72h	ENSG00000006704.11	3182.21	-0.250581	0.070247	3.56714	0.000360895	0.00176479
	NT_THUMPD2-KO_72h_NT_WT_72h	ENSG00000006712.15	4253.43	-0.0970696	0.0594556	1.63264	0.102545	0.205657
	NT_THUMPD2-KO_72h_NT_WT_72h	ENSG00000006715.16	2765.75	-0.173597	0.0696777	2.49143	0.0127231	0.0382802
	NT_THUMPD2-KO_72h_NT_WT_72h	ENSG00000006740.18	1008.88	-0.0332224	0.0796275	0.417223	0.676516	0.792442
	NT_THUMPD2-KO_72h_NT_WT_72h	ENSG00000006744.19	7798.69	-0.0360786	0.0466005	0.77421	0.438806	0.595271
	NT_THUMPD2-KO_72h_NT_WT_72h	ENSG00000006756.16	632.7	0.682667	0.116798	-5.84484	5.07060067106953e-09	6.30919591352566e-08
	NT_THUMPD2-KO_72h_NT_WT_72h	ENSG00000006757.12	490.692	-0.0162802	0.156567	0.103983	0.917183	0.950377
	NT_THUMPD2-KO_72h_NT_WT_72h	ENSG00000006831.10	10484.7	-0.0703738	0.0434204	1.62076	0.10507	0.20964
	NT_THUMPD2-KO_72h_NT_WT_72h	ENSG00000006837.12	468.088	-0.310492	0.13808	2.24863	0.024536	0.0656082
	NT_THUMPD2-KO_72h_NT_WT_72h	ENSG00000007047.16	8837.36	-0.0198354	0.0509649	0.389197	0.697131	0.807823
	NT_THUMPD2-KO_72h_NT_WT_72h	ENSG00000007062.12	1964.11	0.254782	0.0652651	-3.9038	9.46945170103616e-05	0.000539106
	NT_THUMPD2-KO_72h_NT_WT_72h	ENSG00000007080.11	5587.84	0.216781	0.0417004	-5.19854	2.00857938804585e-07	1.97252086918791e-06
	NT_THUMPD2-KO_72h_NT_WT_72h	ENSG00000007168.15	10500.9	-0.0995853	0.0413444	2.40868	0.0160105	0.0461025
	NT_THUMPD2-KO_72h_NT_WT_72h	ENSG00000007202.16	9838.24	-0.574592	0.0496017	11.5841	4.96030445584842e-31	3.24452452618171e-29
	NT_THUMPD2-KO_72h_NT_WT_72h	ENSG00000007237.19	947.244	0.0535718	0.112575	-0.475875	0.634163	0.759931
	NT_THUMPD2-KO_72h_NT_WT_72h	ENSG00000007255.10	303.701	-0.0418465	0.172535	0.24254	0.808362	0.881876
	NT_THUMPD2-KO_72h_NT_WT_72h	ENSG00000007314.12	221.563	-0.503232	0.181762	2.76863	0.00562929	0.0192524
	NT_THUMPD2-KO_72h_NT_WT_72h	ENSG00000007341.19	1071.96	-0.218344	0.10522	2.07512	0.0379757	0.0935678
	NT_THUMPD2-KO_72h_NT_WT_72h	ENSG00000007372.25	247.919	0.247601	0.16992	-1.45716	0.145072	0.267934
	NT_THUMPD2-KO_72h_NT_WT_72h	ENSG00000007376.8	5388.79	0.364076	0.059885	-6.07959	1.20488055611269e-09	1.63938869050219e-08
	NT_THUMPD2-KO_72h_NT_WT_72h	ENSG00000007384.15	826.007	0.409859	0.10689	-3.83441	0.000125866	0.000694389
	NT_THUMPD2-KO_72h_NT_WT_72h	ENSG00000007392.17	1686.89	0.0231439	0.0638966	-0.362208	0.717196	0.821205
	NT_THUMPD2-KO_72h_NT_WT_72h	ENSG00000007402.12	2067.71	0.176356	0.0668507	-2.63805	0.00833832	0.0269571
	NT_THUMPD2-KO_72h_NT_WT_72h	ENSG00000007516.15	1472.22	-0.0320977	0.0838732	0.382693	0.701947	0.810995
	NT_THUMPD2-KO_72h_NT_WT_72h	ENSG00000007520.4	2413.63	0.181309	0.0748877	-2.42108	0.0154743	0.0448907
	NT_THUMPD2-KO_72h_NT_WT_72h	ENSG00000007541.17	551.664	0.0950343	0.125926	-0.754681	0.450441	0.605942
	NT_THUMPD2-KO_72h_NT_WT_72h	ENSG00000007545.16	2612.41	-0.0400191	0.0600689	0.66622	0.50527	0.653755
	NT_THUMPD2-KO_72h_NT_WT_72h	ENSG00000007866.22	2584.87	0.371355	0.0566473	-6.55557	5.54296352827038e-11	8.92759389353728e-10
	NT_THUMPD2-KO_72h_NT_WT_72h	ENSG00000007923.17	6263.76	-0.0249393	0.0490196	0.508762	0.610919	0.741681
	NT_THUMPD2-KO_72h_NT_WT_72h	ENSG00000007944.16	1275.98	0.732515	0.0954855	-7.67148	1.70016699808103e-14	3.94841171791044e-13
	NT_THUMPD2-KO_72h_NT_WT_72h	ENSG00000007952.18	77.6612	-0.202547	0.287071	0.705563	0.48046	0.631976
	NT_THUMPD2-KO_72h_NT_WT_72h	ENSG00000007968.7	1899.56	-0.263976	0.0836039	3.15746	0.00159148	0.00646906
	NT_THUMPD2-KO_72h_NT_WT_72h	ENSG00000008018.9	13507.6	0.0229124	0.0383706	-0.597134	0.550418	0.692523
	NT_THUMPD2-KO_72h_NT_WT_72h	ENSG00000008056.14	96.7614	-0.00193355	0.242905	0.0079601	0.993649	0.996771
	NT_THUMPD2-KO_72h_NT_WT_72h	ENSG00000008083.14	3441.09	-0.256891	0.0514821	4.98991	6.04065344631923e-07	5.4747261255645e-06
	NT_THUMPD2-KO_72h_NT_WT_72h	ENSG00000008086.13	530.265	0.180825	0.129042	-1.40129	0.161128	0.289464
	NT_THUMPD2-KO_72h_NT_WT_72h	ENSG00000008128.23	4468.74	-0.0283354	0.0488656	0.579864	0.562006	0.702229
	NT_THUMPD2-KO_72h_NT_WT_72h	ENSG00000008130.15	4549.89	-0.150682	0.052063	2.89423	0.00380087	0.0136587
	NT_THUMPD2-KO_72h_NT_WT_72h	ENSG00000008256.17	2982.85	0.358977	0.0645544	-5.56084	2.68486042866515e-08	3.01293177905135e-07
	NT_THUMPD2-KO_72h_NT_WT_72h	ENSG00000008277.15	1084.02	-0.0207204	0.0875563	0.236652	0.812927	0.88523
	NT_THUMPD2-KO_72h_NT_WT_72h	ENSG00000008282.10	5787.34	0.0165087	0.0575892	-0.286662	0.774371	0.860299
	NT_THUMPD2-KO_72h_NT_WT_72h	ENSG00000008283.16	5336.45	0.247998	0.052397	-4.73306	2.21159800593723e-06	1.8117146590958e-05
	NT_THUMPD2-KO_72h_NT_WT_72h	ENSG00000008294.22	8844.02	-0.00679229	0.0477234	0.142326	0.886822	0.93122
	NT_THUMPD2-KO_72h_NT_WT_72h	ENSG00000008300.17	790.271	0.0367859	0.0962136	-0.382336	0.702212	0.811108
	NT_THUMPD2-KO_72h_NT_WT_72h	ENSG00000008311.16	592.757	-1.39011	0.119366	11.6457	2.4122147272581e-31	1.60731653586677e-29
	NT_THUMPD2-KO_72h_NT_WT_72h	ENSG00000008323.16	1714.52	0.166723	0.0663292	-2.51357	0.0119515	0.0363681
	NT_THUMPD2-KO_72h_NT_WT_72h	ENSG00000008324.12	1102.76	-0.1868	0.0804732	2.32127	0.0202721	0.0560714
	NT_THUMPD2-KO_72h_NT_WT_72h	ENSG00000008382.16	756.718	0.0868355	0.087769	-0.989364	0.322485	0.479569
	NT_THUMPD2-KO_72h_NT_WT_72h	ENSG00000008394.13	3514.3	-0.34091	0.0475103	7.17549	7.20487364659883e-13	1.44699570354087e-11
	NT_THUMPD2-KO_72h_NT_WT_72h	ENSG00000008405.12	1548.75	-0.148523	0.105625	1.40613	0.159684	0.287572
	NT_THUMPD2-KO_72h_NT_WT_72h	ENSG00000008441.19	3775.38	0.651108	0.0539873	-12.0604	1.70977458504187e-33	1.21901228664869e-31
	NT_THUMPD2-KO_72h_NT_WT_72h	ENSG00000008513.17	1971.5	0.122723	0.0710099	-1.72825	0.0839426	0.176283
	NT_THUMPD2-KO_72h_NT_WT_72h	ENSG00000008516.19	209.737	0.991695	0.193307	-5.13015	2.89504127829435e-07	2.77304244968373e-06
	NT_THUMPD2-KO_72h_NT_WT_72h	ENSG00000008710.20	7186.89	0.0879461	0.0497135	-1.76906	0.0768841	0.164299
	NT_THUMPD2-KO_72h_NT_WT_72h	ENSG00000008735.14	960.466	0.0701614	0.0959835	-0.730973	0.464796	0.618407
	NT_THUMPD2-KO_72h_NT_WT_72h	ENSG00000008838.21	4158.28	-0.0178041	0.0455824	0.390592	0.696099	0.807028
	NT_THUMPD2-KO_72h_NT_WT_72h	ENSG00000008853.18	1226.41	0.25459	0.0742979	-3.42661	0.000611158	0.00281059
	NT_THUMPD2-KO_72h_NT_WT_72h	ENSG00000008869.12	1373.21	-0.0128002	0.0844615	0.151551	0.879541	0.926871
	NT_THUMPD2-KO_72h_NT_WT_72h	ENSG00000008952.17	3556.34	-0.0455602	0.0656471	0.694017	0.487672	0.638478
	NT_THUMPD2-KO_72h_NT_WT_72h	ENSG00000008988.11	26850.3	0.0808099	0.0469534	-1.72106	0.0852391	0.178324
	NT_THUMPD2-KO_72h_NT_WT_72h	ENSG00000009307.17	31091.2	-0.155491	0.031731	4.90028	9.56979765187706e-07	8.3172857365298e-06
	NT_THUMPD2-KO_72h_NT_WT_72h	ENSG00000009335.19	10053	0.0153039	0.03629	-0.42171	0.673237	0.789984
	NT_THUMPD2-KO_72h_NT_WT_72h	ENSG00000009413.17	2321.94	0.0846524	0.0762078	-1.11081	0.26665	0.41846
	NT_THUMPD2-KO_72h_NT_WT_72h	ENSG00000009780.16	630.49	-0.042902	0.115916	0.370111	0.7113	0.816727
	NT_THUMPD2-KO_72h_NT_WT_72h	ENSG00000009830.13	1473.16	-0.17716	0.0699953	2.53103	0.0113727	0.0349148
	NT_THUMPD2-KO_72h_NT_WT_72h	ENSG00000009844.16	4951.94	-0.0944799	0.0497187	1.90029	0.057395	0.130556
	NT_THUMPD2-KO_72h_NT_WT_72h	ENSG00000009950.16	3260.57	0.274828	0.0664553	-4.13553	3.54129283930509e-05	0.000224163
	NT_THUMPD2-KO_72h_NT_WT_72h	ENSG00000009954.11	9851.94	-0.0618805	0.043524	1.42176	0.155097	0.281181
	NT_THUMPD2-KO_72h_NT_WT_72h	ENSG00000010017.13	4930.55	-0.00912602	0.0507771	0.179727	0.857367	0.914397
	NT_THUMPD2-KO_72h_NT_WT_72h	ENSG00000010030.14	148.896	0.899169	0.242549	-3.70716	0.000209593	0.00109289
	NT_THUMPD2-KO_72h_NT_WT_72h	ENSG00000010072.16	1152.49	-0.260921	0.0873964	2.98549	0.00283126	0.0106
	NT_THUMPD2-KO_72h_NT_WT_72h	ENSG00000010165.20	2435.55	0.0280636	0.0591369	-0.474553	0.635106	0.760555
	NT_THUMPD2-KO_72h_NT_WT_72h	ENSG00000010219.14	736.681	-0.0884369	0.0955943	0.925127	0.3549	0.51296
	NT_THUMPD2-KO_72h_NT_WT_72h	ENSG00000010244.19	11377.2	-0.0388414	0.0367575	1.05669	0.290651	0.445836
	NT_THUMPD2-KO_72h_NT_WT_72h	ENSG00000010256.12	9789.39	0.0230828	0.0547163	-0.421863	0.673125	0.78995
	NT_THUMPD2-KO_72h_NT_WT_72h	ENSG00000010270.14	2685.55	0.0316536	0.0550369	-0.575135	0.5652	0.704581
	NT_THUMPD2-KO_72h_NT_WT_72h	ENSG00000010278.15	6431.79	0.560088	0.0529076	-10.5861	3.45513622803252e-26	1.75123006590966e-24
	NT_THUMPD2-KO_72h_NT_WT_72h	ENSG00000010292.13	11242.7	0.320877	0.0510291	-6.28811	3.21356779586214e-10	4.74689237470272e-09
	NT_THUMPD2-KO_72h_NT_WT_72h	ENSG00000010310.9	504.55	0.247244	0.11469	-2.15575	0.031103	0.0794286
	NT_THUMPD2-KO_72h_NT_WT_72h	ENSG00000010318.22	395.49	-0.449444	0.158736	2.83139	0.00463465	0.0162323
	NT_THUMPD2-KO_72h_NT_WT_72h	ENSG00000010319.7	484.454	0.278134	0.122184	-2.27636	0.0228244	0.0618511
	NT_THUMPD2-KO_72h_NT_WT_72h	ENSG00000010322.16	4604.45	-0.181626	0.0546391	3.32411	0.000887012	0.00387823
	NT_THUMPD2-KO_72h_NT_WT_72h	ENSG00000010361.14	40.1561	-1.04463	0.443866	2.35349	0.0185982	0.0521223
	NT_THUMPD2-KO_72h_NT_WT_72h	ENSG00000010379.16	72.2762	0.0101128	0.316061	-0.0319964	0.974475	0.985393
	NT_THUMPD2-KO_72h_NT_WT_72h	ENSG00000010404.18	4657.62	-0.0661665	0.0561789	1.17778	0.238883	0.386
	NT_THUMPD2-KO_72h_NT_WT_72h	ENSG00000010438.17	1740.11	-0.645341	0.0809662	7.9705	1.58033831824955e-15	4.04328424510043e-14
	NT_THUMPD2-KO_72h_NT_WT_72h	ENSG00000010539.12	844.311	0.0319443	0.101697	-0.314113	0.753435	0.846752
	NT_THUMPD2-KO_72h_NT_WT_72h	ENSG00000010626.15	1429.66	0.157203	0.0749425	-2.09764	0.0359366	0.0895756
	NT_THUMPD2-KO_72h_NT_WT_72h	ENSG00000010704.20	696.994	-0.326564	0.105251	3.1027	0.00191762	0.0075787
	NT_THUMPD2-KO_72h_NT_WT_72h	ENSG00000010803.17	2729.58	-0.442026	0.0721078	6.13008	8.78364531563689e-10	1.22154349581377e-08
	NT_THUMPD2-KO_72h_NT_WT_72h	ENSG00000010810.18	989.911	0.613136	0.0963216	-6.36552	1.94634671644024e-10	2.9714782239786e-09
	NT_THUMPD2-KO_72h_NT_WT_72h	ENSG00000010818.11	1249.74	0.0677783	0.0781242	-0.867572	0.385629	0.545048
	NT_THUMPD2-KO_72h_NT_WT_72h	ENSG00000011007.13	4954.2	-0.465771	0.0441533	10.5489	5.13723197170233e-26	2.55535475913351e-24
	NT_THUMPD2-KO_72h_NT_WT_72h	ENSG00000011009.12	4480.64	0.0881555	0.0676858	-1.30242	0.192772	0.330862
	NT_THUMPD2-KO_72h_NT_WT_72h	ENSG00000011021.23	1582.16	-0.26121	0.0844127	3.09444	0.00197184	0.00775289
	NT_THUMPD2-KO_72h_NT_WT_72h	ENSG00000011028.14	1490.37	-0.144515	0.0747217	1.93404	0.053108	0.12288
	NT_THUMPD2-KO_72h_NT_WT_72h	ENSG00000011052.21	40017.6	0.259896	0.0365963	-7.10169	1.23238847871976e-12	2.42052866587117e-11
	NT_THUMPD2-KO_72h_NT_WT_72h	ENSG00000011105.14	2893.9	0.369297	0.0694637	-5.3164	1.05840652450514e-07	1.0883777477231e-06
	NT_THUMPD2-KO_72h_NT_WT_72h	ENSG00000011114.15	3671.35	0.0617267	0.0592871	-1.04115	0.297807	0.453592
	NT_THUMPD2-KO_72h_NT_WT_72h	ENSG00000011132.12	1073.16	-0.30625	0.0859175	3.56447	0.000364593	0.00178043
	NT_THUMPD2-KO_72h_NT_WT_72h	ENSG00000011143.19	1087.05	-0.0918865	0.0977095	0.940405	0.34701	0.504431
	NT_THUMPD2-KO_72h_NT_WT_72h	ENSG00000011198.10	1540.63	-0.0662159	0.0752835	0.879554	0.379101	0.538276
	NT_THUMPD2-KO_72h_NT_WT_72h	ENSG00000011243.19	6501.89	-0.123661	0.0558283	2.21503	0.0267579	0.0703534
	NT_THUMPD2-KO_72h_NT_WT_72h	ENSG00000011258.16	3918.65	0.509755	0.0590722	-8.62936	6.1697858435338e-18	1.92650437091014e-16
	NT_THUMPD2-KO_72h_NT_WT_72h	ENSG00000011260.14	5037.19	-0.137596	0.0432705	3.17991	0.00147318	0.00604217
	NT_THUMPD2-KO_72h_NT_WT_72h	ENSG00000011275.19	5295.52	0.0816014	0.0529043	-1.54243	0.122968	0.236547
	NT_THUMPD2-KO_72h_NT_WT_72h	ENSG00000011295.16	4754	0.469845	0.0516788	-9.09164	9.75598258910065e-20	3.44341108247977e-18
	NT_THUMPD2-KO_72h_NT_WT_72h	ENSG00000011304.22	32990.1	0.120485	0.0403557	-2.98558	0.00283045	0.0105988
	NT_THUMPD2-KO_72h_NT_WT_72h	ENSG00000011332.22	643.934	-0.37907	0.102593	3.69488	0.000219994	0.00114099
	NT_THUMPD2-KO_72h_NT_WT_72h	ENSG00000011347.10	5054.71	0.428685	0.0542956	-7.89538	2.89420614767194e-15	7.24025442018189e-14
	NT_THUMPD2-KO_72h_NT_WT_72h	ENSG00000011376.12	2708.03	-0.140564	0.0611435	2.29893	0.021509	0.0588909
	NT_THUMPD2-KO_72h_NT_WT_72h	ENSG00000011405.14	4296.61	0.0748813	0.0565911	-1.3232	0.185769	0.322334
	NT_THUMPD2-KO_72h_NT_WT_72h	ENSG00000011422.12	1837.23	-0.001148	0.0891314	0.0128799	0.989724	0.994513
	NT_THUMPD2-KO_72h_NT_WT_72h	ENSG00000011426.11	10373.4	-0.0597572	0.0589386	1.01389	0.310636	0.466979
	NT_THUMPD2-KO_72h_NT_WT_72h	ENSG00000011451.21	3487.06	-0.109848	0.0559073	1.96482	0.0494347	0.1159
	NT_THUMPD2-KO_72h_NT_WT_72h	ENSG00000011454.18	2858.19	-0.0202916	0.0612309	0.331395	0.740346	0.836959
	NT_THUMPD2-KO_72h_NT_WT_72h	ENSG00000011478.13	937.122	0.0864038	0.0815122	-1.06001	0.28914	0.444186
	NT_THUMPD2-KO_72h_NT_WT_72h	ENSG00000011485.15	7558.28	-0.103204	0.046451	2.22178	0.026298	0.0693917
	NT_THUMPD2-KO_72h_NT_WT_72h	ENSG00000011523.15	1271.03	-0.14073	0.0734551	1.91586	0.0553829	0.126938
	NT_THUMPD2-KO_72h_NT_WT_72h	ENSG00000011566.15	2250.81	-0.000228443	0.0616183	0.00370739	0.997042	0.998396
	NT_THUMPD2-KO_72h_NT_WT_72h	ENSG00000011638.11	1433.62	0.223383	0.0917755	-2.43402	0.0149322	0.0436657
	NT_THUMPD2-KO_72h_NT_WT_72h	ENSG00000012048.26	2310.94	-0.181686	0.067193	2.70394	0.00685228	0.0228577
	NT_THUMPD2-KO_72h_NT_WT_72h	ENSG00000012061.17	3903.84	-0.160773	0.0501359	3.20674	0.00134246	0.0055658
	NT_THUMPD2-KO_72h_NT_WT_72h	ENSG00000012124.17	285.11	0.236957	0.194046	-1.22114	0.222033	0.365876
	NT_THUMPD2-KO_72h_NT_WT_72h	ENSG00000012171.20	719.192	0.451936	0.112601	-4.01362	5.97943034807376e-05	0.000359657
	NT_THUMPD2-KO_72h_NT_WT_72h	ENSG00000012174.12	1766.2	-0.122897	0.0668824	1.83751	0.0661352	0.146481
	NT_THUMPD2-KO_72h_NT_WT_72h	ENSG00000012211.13	1324.08	0.1661	0.0699573	-2.3743	0.0175821	0.0498762
	NT_THUMPD2-KO_72h_NT_WT_72h	ENSG00000012232.10	8398.97	-0.138171	0.0414264	3.33535	0.000851919	0.00374239
	NT_THUMPD2-KO_72h_NT_WT_72h	ENSG00000012660.14	6314.15	0.0294233	0.0475887	-0.618284	0.536388	0.680313
	NT_THUMPD2-KO_72h_NT_WT_72h	ENSG00000012779.12	288.532	1.32306	0.158577	-8.34331	7.22419785499454e-17	2.07129179518067e-15
	NT_THUMPD2-KO_72h_NT_WT_72h	ENSG00000012822.16	865.072	0.269682	0.099532	-2.7095	0.00673853	0.022545
	NT_THUMPD2-KO_72h_NT_WT_72h	ENSG00000012963.15	2779.68	-0.4094	0.066507	6.15574	7.47283892465558e-10	1.05363580592919e-08
	NT_THUMPD2-KO_72h_NT_WT_72h	ENSG00000012983.12	2693.19	0.409405	0.0719998	-5.68619	1.29901370515457e-08	1.51653832587112e-07
	NT_THUMPD2-KO_72h_NT_WT_72h	ENSG00000013275.8	8680.5	-0.0525474	0.0410732	1.27936	0.20077	0.340792
	NT_THUMPD2-KO_72h_NT_WT_72h	ENSG00000013288.9	2492.02	0.167084	0.0613789	-2.72218	0.0064853	0.0218172
	NT_THUMPD2-KO_72h_NT_WT_72h	ENSG00000013306.16	12052.2	0.0585361	0.0475858	-1.23012	0.218653	0.361839
	NT_THUMPD2-KO_72h_NT_WT_72h	ENSG00000013364.19	5169.27	0.284897	0.0484396	-5.8815	4.06562171546009e-09	5.12733389575329e-08
	NT_THUMPD2-KO_72h_NT_WT_72h	ENSG00000013374.17	2661.03	0.0258748	0.056935	-0.454463	0.649496	0.771353
	NT_THUMPD2-KO_72h_NT_WT_72h	ENSG00000013375.17	2867.13	-0.441813	0.0568694	7.76892	7.91610315866817e-15	1.88549588486363e-13
	NT_THUMPD2-KO_72h_NT_WT_72h	ENSG00000013392.8	341.271	-0.265846	0.147358	1.80408	0.0712182	0.155118
	NT_THUMPD2-KO_72h_NT_WT_72h	ENSG00000013441.17	2304.32	-0.261213	0.0781167	3.34388	0.000826146	0.00364564
	NT_THUMPD2-KO_72h_NT_WT_72h	ENSG00000013503.10	1417.01	-0.371804	0.0662278	5.61402	1.97680641102963e-08	2.25623865130805e-07
	NT_THUMPD2-KO_72h_NT_WT_72h	ENSG00000013523.12	1542.25	0.0158826	0.0626628	-0.253462	0.799912	0.876771
	NT_THUMPD2-KO_72h_NT_WT_72h	ENSG00000013561.18	2054.13	0.0423376	0.0642519	-0.658932	0.50994	0.658005
	NT_THUMPD2-KO_72h_NT_WT_72h	ENSG00000013563.14	703.174	0.218452	0.101092	-2.16093	0.0307011	0.078535
	NT_THUMPD2-KO_72h_NT_WT_72h	ENSG00000013573.17	4919.2	-0.0966619	0.0734804	1.31548	0.188349	0.325701
	NT_THUMPD2-KO_72h_NT_WT_72h	ENSG00000013583.10	1213.53	0.175342	0.0726556	-2.41333	0.0158074	0.0456281
	NT_THUMPD2-KO_72h_NT_WT_72h	ENSG00000013588.10	9498.44	1.35669	0.0519268	-26.127	1.80003026964492e-150	2.02636039144396e-147
	NT_THUMPD2-KO_72h_NT_WT_72h	ENSG00000013619.15	1071.55	0.178014	0.105037	-1.69478	0.0901172	0.185964
	NT_THUMPD2-KO_72h_NT_WT_72h	ENSG00000013810.21	8375.1	-0.103652	0.0614381	1.6871	0.091584	0.188301
	NT_THUMPD2-KO_72h_NT_WT_72h	ENSG00000014123.10	1818.88	-0.148177	0.0659579	2.24653	0.0246699	0.0658922
	NT_THUMPD2-KO_72h_NT_WT_72h	ENSG00000014138.10	2022.16	-0.19396	0.0768121	2.52513	0.0115657	0.0353801
	NT_THUMPD2-KO_72h_NT_WT_72h	ENSG00000014164.7	3560.46	-0.0425179	0.0572114	0.74317	0.457379	0.611962
	NT_THUMPD2-KO_72h_NT_WT_72h	ENSG00000014216.16	11551.4	0.34539	0.0411375	-8.39599	4.61971630403454e-17	1.34072065165529e-15
	NT_THUMPD2-KO_72h_NT_WT_72h	ENSG00000014641.21	8942.65	0.019712	0.0440019	-0.447982	0.654166	0.774963
	NT_THUMPD2-KO_72h_NT_WT_72h	ENSG00000014824.14	4189.14	-0.212027	0.0625707	3.3886	0.000702504	0.00316667
	NT_THUMPD2-KO_72h_NT_WT_72h	ENSG00000014914.21	558.362	0.217096	0.125779	-1.72601	0.0843449	0.17692
	NT_THUMPD2-KO_72h_NT_WT_72h	ENSG00000014919.13	6021.55	-0.138796	0.0526512	2.63614	0.00838557	0.0270771
	NT_THUMPD2-KO_72h_NT_WT_72h	ENSG00000015133.20	1763.06	-0.30717	0.0747887	4.10718	4.0052533001371e-05	0.000250859
	NT_THUMPD2-KO_72h_NT_WT_72h	ENSG00000015153.15	888.895	-0.026191	0.0996018	0.262957	0.792584	0.871997
	NT_THUMPD2-KO_72h_NT_WT_72h	ENSG00000015171.21	2135.31	-0.265736	0.0650905	4.08256	4.45422575584444e-05	0.000276069
	NT_THUMPD2-KO_72h_NT_WT_72h	ENSG00000015413.10	319.623	-7.14731	0.475174	15.0415	3.92815336233994e-51	5.35154600427319e-49
	NT_THUMPD2-KO_72h_NT_WT_72h	ENSG00000015475.19	2590.25	0.0638475	0.0701005	-0.910799	0.362401	0.520928
	NT_THUMPD2-KO_72h_NT_WT_72h	ENSG00000015479.20	16116.3	-0.18838	0.038648	4.87426	1.09217756891985e-06	9.41200081451515e-06
	NT_THUMPD2-KO_72h_NT_WT_72h	ENSG00000015532.10	3859.53	-0.280137	0.0583563	4.80046	1.58298010821558e-06	1.32934281643593e-05
	NT_THUMPD2-KO_72h_NT_WT_72h	ENSG00000015568.13	7301.91	-0.0880419	0.0487347	1.80655	0.0708318	0.154594
	NT_THUMPD2-KO_72h_NT_WT_72h	ENSG00000015676.18	4021.11	-0.079941	0.0561867	1.42278	0.154801	0.280763
	NT_THUMPD2-KO_72h_NT_WT_72h	ENSG00000016082.15	136.609	-0.160387	0.212659	0.754198	0.450731	0.606217
	NT_THUMPD2-KO_72h_NT_WT_72h	ENSG00000016391.11	970.542	-0.370236	0.0969178	3.8201	0.000133397	0.000731407
	NT_THUMPD2-KO_72h_NT_WT_72h	ENSG00000016402.14	72.1494	-0.498238	0.341684	1.45818	0.14479	0.267576
	NT_THUMPD2-KO_72h_NT_WT_72h	ENSG00000016864.19	1550.51	-0.122457	0.0698265	1.75374	0.0794758	0.168625
	NT_THUMPD2-KO_72h_NT_WT_72h	ENSG00000017260.20	5647.78	0.156911	0.0430777	-3.64251	0.000269988	0.00137135
	NT_THUMPD2-KO_72h_NT_WT_72h	ENSG00000017483.16	2809.05	0.583807	0.0612613	-9.52977	1.57627920067428e-21	6.29011862373546e-20
	NT_THUMPD2-KO_72h_NT_WT_72h	ENSG00000017797.13	6156.03	0.12673	0.0403138	-3.1436	0.00166886	0.0067413
	NT_THUMPD2-KO_72h_NT_WT_72h	ENSG00000018189.13	3553.49	0.135847	0.0556822	-2.43968	0.0147002	0.0431245
	NT_THUMPD2-KO_72h_NT_WT_72h	ENSG00000018236.15	134.15	-3.41628	0.325897	10.4827	1.0373488582432e-25	5.04269425658269e-24
	NT_THUMPD2-KO_72h_NT_WT_72h	ENSG00000018408.15	3261.51	0.17965	0.0727985	-2.46777	0.0135959	0.0404262
	NT_THUMPD2-KO_72h_NT_WT_72h	ENSG00000018510.18	5477.75	-0.142162	0.0424756	3.3469	0.000817204	0.00361184
	NT_THUMPD2-KO_72h_NT_WT_72h	ENSG00000018610.15	1587.04	0.127884	0.0674915	-1.89481	0.0581176	0.131794
	NT_THUMPD2-KO_72h_NT_WT_72h	ENSG00000018699.13	1950.65	-0.250989	0.0764491	3.28308	0.00102678	0.00440734
	NT_THUMPD2-KO_72h_NT_WT_72h	ENSG00000019144.20	2967.06	0.144051	0.0665821	-2.16351	0.0305021	0.078133
	NT_THUMPD2-KO_72h_NT_WT_72h	ENSG00000019186.10	7897.36	0.751373	0.10744	-6.99342	2.6825976326004e-12	5.05088739116989e-11
	NT_THUMPD2-KO_72h_NT_WT_72h	ENSG00000019485.14	1182.04	-0.043393	0.0796335	0.544909	0.585816	0.721995
	NT_THUMPD2-KO_72h_NT_WT_72h	ENSG00000019505.8	319.929	-0.218992	0.155333	1.40983	0.158591	0.286085
	NT_THUMPD2-KO_72h_NT_WT_72h	ENSG00000019549.13	35.2005	0.0419145	0.463078	-0.0905129	0.92788	0.957625
	NT_THUMPD2-KO_72h_NT_WT_72h	ENSG00000019995.6	3680.85	0.22826	0.0651312	-3.50462	0.000457253	0.00217724
	NT_THUMPD2-KO_72h_NT_WT_72h	ENSG00000020129.16	2541.01	-0.0443635	0.0708897	0.625811	0.531439	0.676121
	NT_THUMPD2-KO_72h_NT_WT_72h	ENSG00000020181.18	908.7	0.17939	0.0862446	-2.08002	0.0375239	0.0926681
	NT_THUMPD2-KO_72h_NT_WT_72h	ENSG00000020256.20	1345.01	0.353266	0.0711039	-4.9683	6.75415146921509e-07	6.05975443687255e-06
	NT_THUMPD2-KO_72h_NT_WT_72h	ENSG00000020426.11	2078.5	-0.0959084	0.0621659	1.54278	0.122884	0.236435
	NT_THUMPD2-KO_72h_NT_WT_72h	ENSG00000020577.14	1778.99	1.56201	0.086409	-18.077	4.83755667496627e-73	1.36145394369544e-70
	NT_THUMPD2-KO_72h_NT_WT_72h	ENSG00000020633.19	2143.11	0.0830358	0.0695587	-1.19375	0.232575	0.378466
	NT_THUMPD2-KO_72h_NT_WT_72h	ENSG00000020922.13	1467.1	0.0532181	0.075904	-0.701123	0.483226	0.634444
	NT_THUMPD2-KO_72h_NT_WT_72h	ENSG00000021300.14	787.603	0.122586	0.126912	-0.965911	0.334089	0.491782
	NT_THUMPD2-KO_72h_NT_WT_72h	ENSG00000021355.13	1865.2	0.0771829	0.0736883	-1.04742	0.294904	0.450711
	NT_THUMPD2-KO_72h_NT_WT_72h	ENSG00000021574.15	1457.86	-0.0197029	0.0861911	0.228595	0.819184	0.889237
	NT_THUMPD2-KO_72h_NT_WT_72h	ENSG00000021762.20	3201.63	0.0303819	0.0554299	-0.548115	0.583613	0.719887
	NT_THUMPD2-KO_72h_NT_WT_72h	ENSG00000021776.11	3073.14	-0.498213	0.0650186	7.66262	1.82176482124698e-14	4.20796196130147e-13
	NT_THUMPD2-KO_72h_NT_WT_72h	ENSG00000021826.18	1618.85	-0.3927	0.0712335	5.51286	3.53044870347002e-08	3.89843920074963e-07
	NT_THUMPD2-KO_72h_NT_WT_72h	ENSG00000022267.19	874.164	-0.0139083	0.100314	0.138647	0.889729	0.933138
	NT_THUMPD2-KO_72h_NT_WT_72h	ENSG00000022277.13	4066.45	0.113886	0.0435384	-2.61577	0.00890274	0.0284848
	NT_THUMPD2-KO_72h_NT_WT_72h	ENSG00000022556.16	2802.72	-0.227125	0.058368	3.89126	9.97237050843526e-05	0.000564283
	NT_THUMPD2-KO_72h_NT_WT_72h	ENSG00000022567.10	3090.53	0.0306087	0.0509718	-0.600502	0.548171	0.690427
	NT_THUMPD2-KO_72h_NT_WT_72h	ENSG00000022840.17	7350.31	0.0283732	0.0431764	-0.657146	0.511087	0.658997
	NT_THUMPD2-KO_72h_NT_WT_72h	ENSG00000022976.16	1734.29	-0.167018	0.0784625	2.12864	0.033284	0.0839816
	NT_THUMPD2-KO_72h_NT_WT_72h	ENSG00000023041.12	5232.5	-0.554696	0.0507555	10.9288	8.39584198674e-28	4.62831608903046e-26
	NT_THUMPD2-KO_72h_NT_WT_72h	ENSG00000023171.20	1333.85	-0.673031	0.0977859	6.8827	5.87299890780496e-12	1.05917009813693e-10
	NT_THUMPD2-KO_72h_NT_WT_72h	ENSG00000023191.17	5135.61	0.0589876	0.0558902	-1.05542	0.291234	0.44657
	NT_THUMPD2-KO_72h_NT_WT_72h	ENSG00000023228.15	5251.46	-0.251744	0.0506398	4.97127	6.6514325816188e-07	5.97260669556022e-06
	NT_THUMPD2-KO_72h_NT_WT_72h	ENSG00000023287.13	2439.25	-0.149546	0.0603362	2.47854	0.0131922	0.0394089
	NT_THUMPD2-KO_72h_NT_WT_72h	ENSG00000023318.9	1520.15	0.197455	0.0669395	-2.94975	0.00318035	0.0117021
	NT_THUMPD2-KO_72h_NT_WT_72h	ENSG00000023330.15	4871.55	-0.193068	0.0616393	3.13222	0.00173493	0.0069687
	NT_THUMPD2-KO_72h_NT_WT_72h	ENSG00000023445.17	376.417	0.118177	0.12929	-0.91405	0.36069	0.519411
	NT_THUMPD2-KO_72h_NT_WT_72h	ENSG00000023516.9	2844.2	-0.274888	0.0746722	3.68126	0.000232086	0.00119674
	NT_THUMPD2-KO_72h_NT_WT_72h	ENSG00000023572.10	1170.42	-0.306677	0.0761726	4.02608	5.67144348801143e-05	0.000343061
	NT_THUMPD2-KO_72h_NT_WT_72h	ENSG00000023608.5	1015.14	-0.29535	0.0930578	3.17383	0.0015044	0.00615485
	NT_THUMPD2-KO_72h_NT_WT_72h	ENSG00000023697.13	2176.11	-0.217953	0.092865	2.34699	0.0189257	0.0528702
	NT_THUMPD2-KO_72h_NT_WT_72h	ENSG00000023734.11	12530.3	0.0354955	0.0430175	-0.82514	0.409292	0.567837
	NT_THUMPD2-KO_72h_NT_WT_72h	ENSG00000023839.12	6070.4	-0.330874	0.140026	2.36294	0.0181307	0.0510596
	NT_THUMPD2-KO_72h_NT_WT_72h	ENSG00000023892.12	2273.39	-0.0675178	0.0600501	1.12436	0.260861	0.411684
	NT_THUMPD2-KO_72h_NT_WT_72h	ENSG00000023902.14	769.106	0.107357	0.117944	-0.910239	0.362696	0.521247
	NT_THUMPD2-KO_72h_NT_WT_72h	ENSG00000023909.10	4028.42	0.323133	0.062735	-5.15077	2.59421861193757e-07	2.50890001925937e-06
	NT_THUMPD2-KO_72h_NT_WT_72h	ENSG00000024048.11	2531.13	-0.0675092	0.0671902	1.00475	0.315019	0.471547
	NT_THUMPD2-KO_72h_NT_WT_72h	ENSG00000024422.12	4739	-0.0409414	0.0440364	0.929716	0.352518	0.510426
	NT_THUMPD2-KO_72h_NT_WT_72h	ENSG00000024526.17	3535.98	-0.445828	0.0732027	6.09031	1.12690841952646e-09	1.54180571814811e-08
	NT_THUMPD2-KO_72h_NT_WT_72h	ENSG00000024862.18	371.223	0.0275825	0.131682	-0.209463	0.834087	0.899888
	NT_THUMPD2-KO_72h_NT_WT_72h	ENSG00000025039.15	1609.31	0.0261937	0.0618806	-0.423294	0.672081	0.789149
	NT_THUMPD2-KO_72h_NT_WT_72h	ENSG00000025156.13	1743.61	-0.0678502	0.0795114	0.853339	0.393471	0.552373
	NT_THUMPD2-KO_72h_NT_WT_72h	ENSG00000025293.17	2561.87	-0.157796	0.0730703	2.15951	0.0308103	0.0787621
	NT_THUMPD2-KO_72h_NT_WT_72h	ENSG00000025423.11	273.254	-0.243678	0.153463	1.58786	0.112318	0.220502
	NT_THUMPD2-KO_72h_NT_WT_72h	ENSG00000025434.19	585.342	-0.0391445	0.0948538	0.412682	0.679839	0.794986
	NT_THUMPD2-KO_72h_NT_WT_72h	ENSG00000025708.14	1598.65	0.240386	0.0656676	-3.66065	0.000251573	0.00128699
	NT_THUMPD2-KO_72h_NT_WT_72h	ENSG00000025770.19	3787.91	-0.202804	0.0581591	3.48705	0.00048838	0.00230353
	NT_THUMPD2-KO_72h_NT_WT_72h	ENSG00000025772.8	2839.57	-0.0163054	0.0555474	0.293539	0.76911	0.856841
	NT_THUMPD2-KO_72h_NT_WT_72h	ENSG00000025796.14	3862.29	-0.103199	0.0459571	2.24556	0.0247321	0.0660418
	NT_THUMPD2-KO_72h_NT_WT_72h	ENSG00000025800.14	6290.42	-0.155242	0.0381364	4.07069	4.68732155023125e-05	0.000289175
	NT_THUMPD2-KO_72h_NT_WT_72h	ENSG00000026025.16	135.475	-1.87239	0.249118	7.51607	5.64465715786946e-14	1.24982993736718e-12
	NT_THUMPD2-KO_72h_NT_WT_72h	ENSG00000026036.23	5318.23	-0.233948	0.0676323	3.45912	0.000541947	0.00252873
	NT_THUMPD2-KO_72h_NT_WT_72h	ENSG00000026103.25	976.78	0.248834	0.0796239	-3.12512	0.00177731	0.00711489
	NT_THUMPD2-KO_72h_NT_WT_72h	ENSG00000026297.17	1116.01	0.0971842	0.0994946	-0.976779	0.328679	0.486008
	NT_THUMPD2-KO_72h_NT_WT_72h	ENSG00000026508.21	17457.4	0.945635	0.0433922	-21.7928	2.71773113708182e-105	1.57106895381198e-102
	NT_THUMPD2-KO_72h_NT_WT_72h	ENSG00000026559.14	2167.12	-0.0127491	0.0581051	0.219415	0.826327	0.894547
	NT_THUMPD2-KO_72h_NT_WT_72h	ENSG00000026652.15	1689.51	-0.198232	0.0898743	2.20566	0.0274081	0.0716576
	NT_THUMPD2-KO_72h_NT_WT_72h	ENSG00000026751.17	48.1055	-0.648726	0.445795	1.45521	0.14561	0.268696
	NT_THUMPD2-KO_72h_NT_WT_72h	ENSG00000026950.17	377.629	0.14771	0.130301	-1.13361	0.256958	0.407358
	NT_THUMPD2-KO_72h_NT_WT_72h	ENSG00000027001.10	852.904	-0.487581	0.11358	4.29286	1.76390022795399e-05	0.000119506
	NT_THUMPD2-KO_72h_NT_WT_72h	ENSG00000027075.18	1644.44	0.100032	0.0664759	-1.50479	0.132379	0.25039
	NT_THUMPD2-KO_72h_NT_WT_72h	ENSG00000027697.16	1671.79	0.248522	0.086297	-2.87984	0.00397871	0.0142071
	NT_THUMPD2-KO_72h_NT_WT_72h	ENSG00000027847.14	1021.66	-0.0145617	0.103825	0.140252	0.888461	0.932237
	NT_THUMPD2-KO_72h_NT_WT_72h	ENSG00000027869.13	170.225	-0.416866	0.173256	2.40607	0.0161251	0.0464011
	NT_THUMPD2-KO_72h_NT_WT_72h	ENSG00000028116.18	2601.58	0.552894	0.0709435	-7.79344	6.52095103555534e-15	1.57778983822956e-13
	NT_THUMPD2-KO_72h_NT_WT_72h	ENSG00000028203.19	3881.47	0.175576	0.053331	-3.29219	0.000994117	0.00428434
	NT_THUMPD2-KO_72h_NT_WT_72h	ENSG00000028277.22	211.682	0.287321	0.160491	-1.79026	0.0734121	0.158719
	NT_THUMPD2-KO_72h_NT_WT_72h	ENSG00000028310.18	4399.23	-0.0102397	0.048388	0.211617	0.832406	0.898804
	NT_THUMPD2-KO_72h_NT_WT_72h	ENSG00000028528.15	4149.25	0.103041	0.0474513	-2.17151	0.0298925	0.0769677
	NT_THUMPD2-KO_72h_NT_WT_72h	ENSG00000028839.10	1133.59	-0.0130676	0.0788349	0.165759	0.868346	0.920461
	NT_THUMPD2-KO_72h_NT_WT_72h	ENSG00000029153.15	2601.88	-0.295022	0.0590688	4.99454	5.89764211503037e-07	5.3632936734007e-06
	NT_THUMPD2-KO_72h_NT_WT_72h	ENSG00000029363.17	8985.19	-0.198074	0.0587748	3.37005	0.000751559	0.00336088
	NT_THUMPD2-KO_72h_NT_WT_72h	ENSG00000029364.12	6623.17	0.0179369	0.0465566	-0.385271	0.700037	0.809662
	NT_THUMPD2-KO_72h_NT_WT_72h	ENSG00000029534.22	84.2765	-0.463955	0.341179	1.35986	0.173875	0.306268
	NT_THUMPD2-KO_72h_NT_WT_72h	ENSG00000029639.11	1163.07	-0.215472	0.095894	2.24698	0.0246415	0.0658411
	NT_THUMPD2-KO_72h_NT_WT_72h	ENSG00000029725.17	5712.95	-0.149335	0.044418	3.36204	0.0007737	0.00344764
	NT_THUMPD2-KO_72h_NT_WT_72h	ENSG00000029993.15	6595.72	-0.208298	0.0596085	3.49443	0.000475074	0.00224982
	NT_THUMPD2-KO_72h_NT_WT_72h	ENSG00000030066.14	5602.6	-0.266017	0.0470729	5.65117	1.59362747219713e-08	1.83455855774082e-07
	NT_THUMPD2-KO_72h_NT_WT_72h	ENSG00000030110.14	1673.87	0.0454491	0.0728814	-0.623604	0.532888	0.67728
	NT_THUMPD2-KO_72h_NT_WT_72h	ENSG00000030419.17	41.9335	-0.282068	0.406057	0.694651	0.487274	0.638135
	NT_THUMPD2-KO_72h_NT_WT_72h	ENSG00000030582.19	6313.45	0.14186	0.0553305	-2.56386	0.0103515	0.032322
	NT_THUMPD2-KO_72h_NT_WT_72h	ENSG00000031003.11	1440.89	0.0648375	0.0826184	-0.784783	0.432581	0.58978
	NT_THUMPD2-KO_72h_NT_WT_72h	ENSG00000031081.11	325.334	0.128915	0.145022	-0.888934	0.374039	0.533103
	NT_THUMPD2-KO_72h_NT_WT_72h	ENSG00000031691.7	1035.86	-0.258219	0.0975602	2.64676	0.00812659	0.0263603
	NT_THUMPD2-KO_72h_NT_WT_72h	ENSG00000031698.13	7629.74	0.183092	0.0501115	-3.65368	0.000258505	0.00131898
	NT_THUMPD2-KO_72h_NT_WT_72h	ENSG00000031823.14	4965.62	-0.0205095	0.060525	0.338861	0.734715	0.833279
	NT_THUMPD2-KO_72h_NT_WT_72h	ENSG00000032219.19	730.307	-0.0895766	0.0991102	0.903808	0.366097	0.524583
	NT_THUMPD2-KO_72h_NT_WT_72h	ENSG00000032389.13	2421.65	0.0379399	0.0758616	-0.50012	0.61699	0.746215
	NT_THUMPD2-KO_72h_NT_WT_72h	ENSG00000032444.17	3986.16	-0.662821	0.0712849	9.29819	1.42855051859699e-20	5.36057316531069e-19
	NT_THUMPD2-KO_72h_NT_WT_72h	ENSG00000032742.18	1198.08	-0.381549	0.0730883	5.22038	1.78553559233245e-07	1.76809355483327e-06
	NT_THUMPD2-KO_72h_NT_WT_72h	ENSG00000033011.14	1578.27	0.124976	0.0755055	-1.65519	0.0978861	0.198041
	NT_THUMPD2-KO_72h_NT_WT_72h	ENSG00000033030.16	2220.51	-0.0732933	0.0654028	1.12065	0.262439	0.413655
	NT_THUMPD2-KO_72h_NT_WT_72h	ENSG00000033050.9	7549.6	-0.0991326	0.0421139	2.35392	0.0185767	0.0520824
	NT_THUMPD2-KO_72h_NT_WT_72h	ENSG00000033100.17	1905.99	0.0317429	0.0826447	-0.384089	0.700913	0.810153
	NT_THUMPD2-KO_72h_NT_WT_72h	ENSG00000033170.17	1594.96	-0.235545	0.0762386	3.08957	0.00200444	0.00786174
	NT_THUMPD2-KO_72h_NT_WT_72h	ENSG00000033178.13	6256.71	-0.432351	0.0540813	7.99446	1.30144060343595e-15	3.34573474361678e-14
	NT_THUMPD2-KO_72h_NT_WT_72h	ENSG00000033327.13	352.716	-0.098097	0.145126	0.675943	0.499077	0.648488
	NT_THUMPD2-KO_72h_NT_WT_72h	ENSG00000033627.18	3851.31	0.0853333	0.0492374	-1.7331	0.0830777	0.174821
	NT_THUMPD2-KO_72h_NT_WT_72h	ENSG00000033800.14	2325.26	-0.111129	0.0545793	2.03611	0.0417393	0.101266
	NT_THUMPD2-KO_72h_NT_WT_72h	ENSG00000033867.18	3632.64	-0.737105	0.0733345	10.0513	9.0686389517453e-24	4.07498148190925e-22
	NT_THUMPD2-KO_72h_NT_WT_72h	ENSG00000034152.20	8073.6	0.391903	0.0452015	-8.67012	4.31650141866569e-18	1.35972973260443e-16
	NT_THUMPD2-KO_72h_NT_WT_72h	ENSG00000034510.6	28312	-0.0447642	0.0451646	0.991136	0.321619	0.478537
	NT_THUMPD2-KO_72h_NT_WT_72h	ENSG00000034533.12	248.941	-0.213492	0.171671	1.24361	0.213644	0.356
	NT_THUMPD2-KO_72h_NT_WT_72h	ENSG00000034677.13	1569.24	-0.0771706	0.0995496	0.775197	0.438223	0.594668
	NT_THUMPD2-KO_72h_NT_WT_72h	ENSG00000034693.15	1378.66	-0.0279759	0.0709364	0.39438	0.6933	0.805005
	NT_THUMPD2-KO_72h_NT_WT_72h	ENSG00000034713.8	2114.2	0.120341	0.0645179	-1.86523	0.0621491	0.139092
	NT_THUMPD2-KO_72h_NT_WT_72h	ENSG00000035115.22	1228.59	0.220701	0.0896232	-2.46254	0.0137955	0.0408857
	NT_THUMPD2-KO_72h_NT_WT_72h	ENSG00000035141.10	4898.14	-0.367673	0.0454814	8.08403	6.26613718473674e-16	1.65260676010276e-14
	NT_THUMPD2-KO_72h_NT_WT_72h	ENSG00000035403.18	12120.5	0.230031	0.0424951	-5.41312	6.19349620143963e-08	6.5900984505056e-07
	NT_THUMPD2-KO_72h_NT_WT_72h	ENSG00000035499.13	2542.32	-0.599715	0.0620539	9.66442	4.27042280486618e-22	1.76673256041166e-20
	NT_THUMPD2-KO_72h_NT_WT_72h	ENSG00000035664.11	660.768	-0.0298986	0.088847	0.336517	0.736481	0.83422
	NT_THUMPD2-KO_72h_NT_WT_72h	ENSG00000035681.10	3840.57	-0.175065	0.052955	3.30592	0.000946655	0.00410627
	NT_THUMPD2-KO_72h_NT_WT_72h	ENSG00000035687.10	4061.61	-0.197398	0.0493035	4.00373	6.23506534066902e-05	0.000373353
	NT_THUMPD2-KO_72h_NT_WT_72h	ENSG00000035862.13	7713.07	0.943399	0.0456007	-20.6883	4.41897855282846e-95	2.05472896231408e-92
	NT_THUMPD2-KO_72h_NT_WT_72h	ENSG00000035928.17	4755.91	-0.145495	0.0463415	3.13963	0.00169164	0.00682046
	NT_THUMPD2-KO_72h_NT_WT_72h	ENSG00000036054.13	1535.57	-0.0479006	0.0823135	0.581929	0.560614	0.701309
	NT_THUMPD2-KO_72h_NT_WT_72h	ENSG00000036257.14	7424.85	-0.00756056	0.0432266	0.174905	0.861154	0.917064
	NT_THUMPD2-KO_72h_NT_WT_72h	ENSG00000036448.10	85.1141	-0.202391	0.305991	0.661428	0.508338	0.656671
	NT_THUMPD2-KO_72h_NT_WT_72h	ENSG00000036530.9	116.107	-1.06355	0.236327	4.50033	6.78482770134939e-06	5.05294845766581e-05
	NT_THUMPD2-KO_72h_NT_WT_72h	ENSG00000036549.13	4063.63	0.13011	0.0486857	-2.67246	0.00752982	0.0247739
	NT_THUMPD2-KO_72h_NT_WT_72h	ENSG00000036672.16	722.904	0.146607	0.105068	-1.39535	0.16291	0.292038
	NT_THUMPD2-KO_72h_NT_WT_72h	ENSG00000037042.9	2448.91	0.255805	0.0595846	-4.29314	1.76164045456837e-05	0.000119391
	NT_THUMPD2-KO_72h_NT_WT_72h	ENSG00000037241.7	1488.93	-0.0394331	0.0702335	0.561457	0.574486	0.71213
	NT_THUMPD2-KO_72h_NT_WT_72h	ENSG00000037474.15	9755.98	0.108343	0.0490388	-2.20934	0.0271508	0.0711678
	NT_THUMPD2-KO_72h_NT_WT_72h	ENSG00000037637.11	2591.06	-0.143901	0.0615439	2.33818	0.0193779	0.053954
	NT_THUMPD2-KO_72h_NT_WT_72h	ENSG00000037749.13	1790.81	-0.162874	0.0666439	2.44394	0.0145277	0.0427165
	NT_THUMPD2-KO_72h_NT_WT_72h	ENSG00000037757.14	947.694	0.123344	0.083537	-1.47651	0.139806	0.260718
	NT_THUMPD2-KO_72h_NT_WT_72h	ENSG00000037897.17	1325.95	0.0981666	0.0787675	-1.24628	0.21266	0.355068
	NT_THUMPD2-KO_72h_NT_WT_72h	ENSG00000037965.6	83.6833	-0.0708763	0.341751	0.207391	0.835704	0.900815
	NT_THUMPD2-KO_72h_NT_WT_72h	ENSG00000038002.9	260.917	-0.0589431	0.146222	0.403107	0.68687	0.799927
	NT_THUMPD2-KO_72h_NT_WT_72h	ENSG00000038210.14	2539.36	-0.233075	0.0645216	3.61235	0.000303433	0.00151533
	NT_THUMPD2-KO_72h_NT_WT_72h	ENSG00000038219.13	2156.35	0.122408	0.0615958	-1.98728	0.0468919	0.111145
	NT_THUMPD2-KO_72h_NT_WT_72h	ENSG00000038274.18	1598.06	-0.26558	0.0713789	3.72071	0.000198666	0.00103894
	NT_THUMPD2-KO_72h_NT_WT_72h	ENSG00000038295.8	69.6001	-1.23521	0.338922	3.64452	0.000267887	0.00136197
	NT_THUMPD2-KO_72h_NT_WT_72h	ENSG00000038358.15	6087.93	0.51062	0.0540672	-9.44417	3.58226062545149e-21	1.39564612964995e-19
	NT_THUMPD2-KO_72h_NT_WT_72h	ENSG00000038382.23	6256.32	0.263998	0.0566698	-4.65852	3.18488002354536e-06	2.52957292326817e-05
	NT_THUMPD2-KO_72h_NT_WT_72h	ENSG00000038427.16	6876.96	-1.0241	0.0579978	17.6575	8.90273131156613e-70	2.29422313280829e-67
	NT_THUMPD2-KO_72h_NT_WT_72h	ENSG00000038532.17	3203.51	-0.125121	0.0557539	2.24417	0.0248213	0.0662387
	NT_THUMPD2-KO_72h_NT_WT_72h	ENSG00000039068.20	8276.48	1.96338	0.0599119	-32.7712	1.51443338252881e-235	3.23922156189087e-232
	NT_THUMPD2-KO_72h_NT_WT_72h	ENSG00000039123.16	6496.66	-0.255925	0.0426751	5.99705	2.00933737164222e-09	2.64967429359158e-08
	NT_THUMPD2-KO_72h_NT_WT_72h	ENSG00000039139.11	65.2992	-0.377682	0.31491	1.19933	0.230398	0.375833
	NT_THUMPD2-KO_72h_NT_WT_72h	ENSG00000039319.17	2489.49	-0.247087	0.071778	3.44237	0.000576639	0.00266791
	NT_THUMPD2-KO_72h_NT_WT_72h	ENSG00000039523.20	5273.27	0.737908	0.0611111	-12.0748	1.43428907047765e-33	1.02602036549988e-31
	NT_THUMPD2-KO_72h_NT_WT_72h	ENSG00000039560.14	4611.35	-0.0298781	0.0493799	0.605066	0.545135	0.688001
	NT_THUMPD2-KO_72h_NT_WT_72h	ENSG00000039650.12	7061.14	0.130805	0.0425224	-3.07614	0.00209699	0.00819076
	NT_THUMPD2-KO_72h_NT_WT_72h	ENSG00000040199.18	2315.96	-0.301446	0.059298	5.08357	3.7040345652047e-07	3.48091367817062e-06
	NT_THUMPD2-KO_72h_NT_WT_72h	ENSG00000040275.17	2436.73	-0.241493	0.0579585	4.16665	3.09108838301069e-05	0.000198009
	NT_THUMPD2-KO_72h_NT_WT_72h	ENSG00000040341.18	2426.34	-0.206188	0.0584783	3.52588	0.000422077	0.00202827
	NT_THUMPD2-KO_72h_NT_WT_72h	ENSG00000040487.13	1110	0.189152	0.0861033	-2.1968	0.0280346	0.0729924
	NT_THUMPD2-KO_72h_NT_WT_72h	ENSG00000040531.16	936.592	0.155509	0.107618	-1.44501	0.148455	0.272535
	NT_THUMPD2-KO_72h_NT_WT_72h	ENSG00000040608.14	1322.16	0.432957	0.0741856	-5.83614	5.34255334027848e-09	6.61678479416424e-08
	NT_THUMPD2-KO_72h_NT_WT_72h	ENSG00000040633.13	3250.27	-0.0444713	0.0637449	0.697644	0.4854	0.636498
	NT_THUMPD2-KO_72h_NT_WT_72h	ENSG00000040933.17	2407.22	0.104581	0.0576812	-1.81309	0.069818	0.152896
	NT_THUMPD2-KO_72h_NT_WT_72h	ENSG00000041353.10	262.716	-0.414799	0.145963	2.8418	0.00448593	0.015763
	NT_THUMPD2-KO_72h_NT_WT_72h	ENSG00000041357.16	12063.2	-0.0415521	0.0394847	1.05236	0.292635	0.447947
	NT_THUMPD2-KO_72h_NT_WT_72h	ENSG00000041802.11	4170.04	-0.0715141	0.0526153	1.35919	0.174086	0.30659
	NT_THUMPD2-KO_72h_NT_WT_72h	ENSG00000041880.15	941.241	0.143108	0.0872694	-1.63984	0.101038	0.203185
	NT_THUMPD2-KO_72h_NT_WT_72h	ENSG00000041988.16	864.738	0.0303068	0.0870133	-0.348301	0.727614	0.828609
	NT_THUMPD2-KO_72h_NT_WT_72h	ENSG00000042088.14	1626.35	-0.308422	0.0738083	4.1787	2.93183477490977e-05	0.000188769
	NT_THUMPD2-KO_72h_NT_WT_72h	ENSG00000042286.15	3102.81	0.278654	0.0548109	-5.08392	3.69722708918039e-07	3.47940274828776e-06
	NT_THUMPD2-KO_72h_NT_WT_72h	ENSG00000042317.17	397.487	-0.270187	0.12478	2.16531	0.0303639	0.0779007
	NT_THUMPD2-KO_72h_NT_WT_72h	ENSG00000042429.12	2515.11	0.0291565	0.0635479	-0.458812	0.646369	0.768792
	NT_THUMPD2-KO_72h_NT_WT_72h	ENSG00000042445.14	2819.24	-0.0466664	0.0523157	0.892015	0.372385	0.531208
	NT_THUMPD2-KO_72h_NT_WT_72h	ENSG00000042493.16	4608.85	0.00118753	0.0478441	-0.0248208	0.980198	0.988563
	NT_THUMPD2-KO_72h_NT_WT_72h	ENSG00000042753.12	6981.53	-0.122387	0.044866	2.72782	0.00637535	0.0214947
	NT_THUMPD2-KO_72h_NT_WT_72h	ENSG00000043039.7	58.4582	-0.623099	0.361296	1.72462	0.0845958	0.177324
	NT_THUMPD2-KO_72h_NT_WT_72h	ENSG00000043093.15	2937.12	-0.130284	0.0559543	2.32839	0.0198914	0.0551395
	NT_THUMPD2-KO_72h_NT_WT_72h	ENSG00000043143.22	1755.04	-0.230644	0.0673374	3.4252	0.000614354	0.00282347
	NT_THUMPD2-KO_72h_NT_WT_72h	ENSG00000043355.12	1740.27	-0.371207	0.0785822	4.7238	2.31472838907151e-06	1.88680356379003e-05
	NT_THUMPD2-KO_72h_NT_WT_72h	ENSG00000043514.17	2277.15	-0.0763536	0.0620469	1.23058	0.21848	0.361721
	NT_THUMPD2-KO_72h_NT_WT_72h	ENSG00000043591.6	290.872	0.325579	0.169173	-1.92453	0.0542877	0.124972
	NT_THUMPD2-KO_72h_NT_WT_72h	ENSG00000044090.13	2659.05	-0.0430666	0.0588587	0.731695	0.464355	0.618089
	NT_THUMPD2-KO_72h_NT_WT_72h	ENSG00000044115.21	21541.8	0.216766	0.0323289	-6.70501	2.01394443269049e-11	3.40523774472861e-10
	NT_THUMPD2-KO_72h_NT_WT_72h	ENSG00000044446.12	1360.53	0.108226	0.0697622	-1.55136	0.120815	0.233286
	NT_THUMPD2-KO_72h_NT_WT_72h	ENSG00000044459.15	582.056	0.119373	0.116473	-1.0249	0.305412	0.461723
	NT_THUMPD2-KO_72h_NT_WT_72h	ENSG00000044574.9	43642.8	0.0925589	0.0385069	-2.4037	0.0162303	0.0466223
	NT_THUMPD2-KO_72h_NT_WT_72h	ENSG00000046604.15	13345.1	0.0351751	0.0403468	-0.871817	0.383308	0.542593
	NT_THUMPD2-KO_72h_NT_WT_72h	ENSG00000046647.15	425.536	-0.104643	0.132583	0.789265	0.429957	0.587194
	NT_THUMPD2-KO_72h_NT_WT_72h	ENSG00000046651.16	995.441	0.197345	0.0884955	-2.23	0.0257477	0.0682172
	NT_THUMPD2-KO_72h_NT_WT_72h	ENSG00000047056.18	1343.66	-0.0567561	0.0773163	0.734077	0.462902	0.616808
	NT_THUMPD2-KO_72h_NT_WT_72h	ENSG00000047188.16	2767	-0.289636	0.0726009	3.98942	6.62337744850634e-05	0.000394178
	NT_THUMPD2-KO_72h_NT_WT_72h	ENSG00000047230.15	1273.53	-0.113803	0.0731895	1.5549	0.119969	0.232093
	NT_THUMPD2-KO_72h_NT_WT_72h	ENSG00000047249.18	2168.61	0.0439484	0.0706045	-0.622459	0.53364	0.678071
	NT_THUMPD2-KO_72h_NT_WT_72h	ENSG00000047315.17	11079.2	-0.150172	0.0371809	4.03894	5.36931685466999e-05	0.000327005
	NT_THUMPD2-KO_72h_NT_WT_72h	ENSG00000047346.13	410.393	0.248664	0.150493	-1.65233	0.0984677	0.199029
	NT_THUMPD2-KO_72h_NT_WT_72h	ENSG00000047365.13	1081.54	-0.0644223	0.0750456	0.858443	0.390648	0.549644
	NT_THUMPD2-KO_72h_NT_WT_72h	ENSG00000047410.14	8213.64	-0.485795	0.0449252	10.8134	2.97387027517193e-27	1.59819375164956e-25
	NT_THUMPD2-KO_72h_NT_WT_72h	ENSG00000047578.14	2296.48	0.0493781	0.0593012	-0.832666	0.405033	0.563721
	NT_THUMPD2-KO_72h_NT_WT_72h	ENSG00000047579.20	960.761	-0.27568	0.10215	2.69878	0.00695938	0.023168
	NT_THUMPD2-KO_72h_NT_WT_72h	ENSG00000047597.7	482.491	0.413178	0.128133	-3.22461	0.00126144	0.00528097
	NT_THUMPD2-KO_72h_NT_WT_72h	ENSG00000047617.18	41.1406	3.27308	0.799069	-4.09612	4.20133961288602e-05	0.000261761
	NT_THUMPD2-KO_72h_NT_WT_72h	ENSG00000047621.12	1031.39	-0.1714	0.10476	1.63612	0.101815	0.204499
	NT_THUMPD2-KO_72h_NT_WT_72h	ENSG00000047634.15	1120.87	-0.11798	0.103939	1.13509	0.256338	0.406767
	NT_THUMPD2-KO_72h_NT_WT_72h	ENSG00000047644.20	486.24	0.206617	0.138665	-1.49005	0.136211	0.255878
	NT_THUMPD2-KO_72h_NT_WT_72h	ENSG00000047849.22	20406.4	0.156698	0.0403031	-3.888	0.000101075	0.000571021
	NT_THUMPD2-KO_72h_NT_WT_72h	ENSG00000047932.14	2675.1	-0.208533	0.0571969	3.64588	0.000266477	0.00135578
	NT_THUMPD2-KO_72h_NT_WT_72h	ENSG00000048028.12	1604.95	-0.148033	0.080434	1.84043	0.0657056	0.14571
	NT_THUMPD2-KO_72h_NT_WT_72h	ENSG00000048052.25	259.716	0.853708	0.169682	-5.03122	4.87368619258616e-07	4.48744184129252e-06
	NT_THUMPD2-KO_72h_NT_WT_72h	ENSG00000048140.18	3864.18	-0.0414183	0.0626469	0.66114	0.508523	0.656772
	NT_THUMPD2-KO_72h_NT_WT_72h	ENSG00000048162.22	3322.43	-0.0154399	0.0605828	0.254857	0.798834	0.876239
	NT_THUMPD2-KO_72h_NT_WT_72h	ENSG00000048342.18	978.831	0.583073	0.0864132	-6.7475	1.50413938142883e-11	2.58617662615605e-10
	NT_THUMPD2-KO_72h_NT_WT_72h	ENSG00000048392.13	4838.68	0.101089	0.0720628	-1.40279	0.160679	0.28895
	NT_THUMPD2-KO_72h_NT_WT_72h	ENSG00000048405.11	2476.86	-0.05686	0.0612409	0.928464	0.353167	0.511131
	NT_THUMPD2-KO_72h_NT_WT_72h	ENSG00000048471.14	1212.71	-0.204689	0.0829004	2.4691	0.0135454	0.040312
	NT_THUMPD2-KO_72h_NT_WT_72h	ENSG00000048544.7	3524.45	-0.134277	0.0565069	2.37629	0.0174879	0.0496481
	NT_THUMPD2-KO_72h_NT_WT_72h	ENSG00000048649.14	5381.66	-0.0242023	0.0540719	0.447595	0.654445	0.775079
	NT_THUMPD2-KO_72h_NT_WT_72h	ENSG00000048707.15	2880.14	-0.266753	0.067039	3.97907	6.91852507072365e-05	0.000409691
	NT_THUMPD2-KO_72h_NT_WT_72h	ENSG00000048828.18	9990.01	-0.159887	0.0400007	3.99711	6.412015938344e-05	0.000382984
	NT_THUMPD2-KO_72h_NT_WT_72h	ENSG00000048991.18	4871.45	-0.307678	0.0506286	6.07717	1.22323802512671e-09	1.66330820848285e-08
	NT_THUMPD2-KO_72h_NT_WT_72h	ENSG00000049089.15	241.84	0.764313	0.181692	-4.20665	2.59183227857852e-05	0.000169428
	NT_THUMPD2-KO_72h_NT_WT_72h	ENSG00000049130.16	42492.9	-0.591285	0.0604082	9.78816	1.26574141347122e-22	5.3503840104221e-21
	NT_THUMPD2-KO_72h_NT_WT_72h	ENSG00000049167.16	1744.85	-0.0627936	0.0676864	0.927714	0.353556	0.511409
	NT_THUMPD2-KO_72h_NT_WT_72h	ENSG00000049192.15	70.7842	-1.53667	0.322528	4.76446	1.8936341496515e-06	1.57109933385942e-05
	NT_THUMPD2-KO_72h_NT_WT_72h	ENSG00000049239.13	2542.31	-0.339389	0.0878484	3.86335	0.000111843	0.000626398
	NT_THUMPD2-KO_72h_NT_WT_72h	ENSG00000049245.13	6446.58	-0.0906369	0.0425076	2.13225	0.0329862	0.0833283
	NT_THUMPD2-KO_72h_NT_WT_72h	ENSG00000049246.15	665.432	0.421762	0.101647	-4.14927	3.33530665811853e-05	0.000212129
	NT_THUMPD2-KO_72h_NT_WT_72h	ENSG00000049247.14	78.2636	-1.17693	0.292822	4.01927	5.83775500298228e-05	0.000352026
	NT_THUMPD2-KO_72h_NT_WT_72h	ENSG00000049249.10	54.3412	0.108931	0.421822	-0.258239	0.796223	0.874655
	NT_THUMPD2-KO_72h_NT_WT_72h	ENSG00000049283.19	2110.06	1.75194	0.0793025	-22.0919	3.78153397910046e-108	2.31094943654228e-105
	NT_THUMPD2-KO_72h_NT_WT_72h	ENSG00000049323.16	351.382	-0.20908	0.135163	1.54687	0.121893	0.234987
	NT_THUMPD2-KO_72h_NT_WT_72h	ENSG00000049449.10	7452.99	0.231819	0.0442385	-5.24021	1.60394047340133e-07	1.60461565882044e-06
	NT_THUMPD2-KO_72h_NT_WT_72h	ENSG00000049541.11	2461.99	-0.16109	0.0653226	2.46606	0.0136607	0.0405591
	NT_THUMPD2-KO_72h_NT_WT_72h	ENSG00000049618.25	2917.53	-0.260238	0.0678367	3.83624	0.000124933	0.000690308
	NT_THUMPD2-KO_72h_NT_WT_72h	ENSG00000049656.14	7994.08	0.0332222	0.0415046	-0.800446	0.423452	0.581075
	NT_THUMPD2-KO_72h_NT_WT_72h	ENSG00000049759.20	3525.72	0.440896	0.058333	-7.55827	4.08467558404288e-14	9.16758930399719e-13
	NT_THUMPD2-KO_72h_NT_WT_72h	ENSG00000049769.14	162.591	-0.56632	0.18956	2.98754	0.00281228	0.0105382
	NT_THUMPD2-KO_72h_NT_WT_72h	ENSG00000049860.14	5806.11	0.0689796	0.0473528	-1.45672	0.145194	0.26809
	NT_THUMPD2-KO_72h_NT_WT_72h	ENSG00000049883.15	1510.09	-0.0299983	0.073336	0.409053	0.682501	0.796574
	NT_THUMPD2-KO_72h_NT_WT_72h	ENSG00000050130.18	3044.88	0.0137384	0.0558067	-0.246179	0.805544	0.88049
	NT_THUMPD2-KO_72h_NT_WT_72h	ENSG00000050327.15	4715.38	0.25574	0.0520148	-4.91668	8.80228401076976e-07	7.73191181545603e-06
	NT_THUMPD2-KO_72h_NT_WT_72h	ENSG00000050344.9	2816.3	0.360718	0.0630891	-5.71759	1.08042575075704e-08	1.27393750732868e-07
	NT_THUMPD2-KO_72h_NT_WT_72h	ENSG00000050393.12	2454.93	-0.0135833	0.0657716	0.206522	0.836383	0.901333
	NT_THUMPD2-KO_72h_NT_WT_72h	ENSG00000050405.14	9172.78	-0.0531942	0.038193	1.39277	0.163689	0.293007
	NT_THUMPD2-KO_72h_NT_WT_72h	ENSG00000050426.16	2344.95	-0.021964	0.0688092	0.319202	0.749573	0.843867
	NT_THUMPD2-KO_72h_NT_WT_72h	ENSG00000050438.17	254.582	-0.615509	0.189155	3.25399	0.00113797	0.00481888
	NT_THUMPD2-KO_72h_NT_WT_72h	ENSG00000050555.19	1549.56	-0.262703	0.0627586	4.18593	2.84005963557753e-05	0.000183912
	NT_THUMPD2-KO_72h_NT_WT_72h	ENSG00000050748.18	4056.99	-0.0180496	0.0507923	0.355361	0.72232	0.824666
	NT_THUMPD2-KO_72h_NT_WT_72h	ENSG00000050820.17	5413.22	0.624314	0.059638	-10.4684	1.20687034335578e-25	5.85345799864781e-24
	NT_THUMPD2-KO_72h_NT_WT_72h	ENSG00000051009.11	1733.36	-0.0988451	0.0612053	1.61498	0.106316	0.211495
	NT_THUMPD2-KO_72h_NT_WT_72h	ENSG00000051108.15	3579.37	0.47297	0.0549216	-8.61174	7.19595525637689e-18	2.22741370446665e-16
	NT_THUMPD2-KO_72h_NT_WT_72h	ENSG00000051128.19	1687.07	0.387168	0.084078	-4.60487	4.12716742742837e-06	3.21940131674928e-05
	NT_THUMPD2-KO_72h_NT_WT_72h	ENSG00000051180.17	1013.22	-0.0311102	0.11843	0.262688	0.792791	0.872094
	NT_THUMPD2-KO_72h_NT_WT_72h	ENSG00000051341.15	1952.87	-0.300077	0.0760113	3.94779	7.8875198950704e-05	0.000458847
	NT_THUMPD2-KO_72h_NT_WT_72h	ENSG00000051382.10	3693.55	-0.102848	0.0609841	1.68648	0.0917033	0.188455
	NT_THUMPD2-KO_72h_NT_WT_72h	ENSG00000051523.12	7011.92	-0.00979328	0.0484024	0.20233	0.839659	0.903522
	NT_THUMPD2-KO_72h_NT_WT_72h	ENSG00000051596.10	4824.44	-0.051698	0.0506461	1.02077	0.307363	0.463788
	NT_THUMPD2-KO_72h_NT_WT_72h	ENSG00000051620.11	2612.25	0.141975	0.0710997	-1.99684	0.0458428	0.109045
	NT_THUMPD2-KO_72h_NT_WT_72h	ENSG00000051825.15	2394.03	-0.296127	0.0765242	3.86971	0.000108965	0.00061172
	NT_THUMPD2-KO_72h_NT_WT_72h	ENSG00000052126.17	1687.89	-0.0570885	0.0699675	0.815929	0.414541	0.572775
	NT_THUMPD2-KO_72h_NT_WT_72h	ENSG00000052344.16	1959.62	0.974596	0.0774327	-12.5864	2.50950355167256e-36	2.01788614536558e-34
	NT_THUMPD2-KO_72h_NT_WT_72h	ENSG00000052723.12	2949.86	-0.0266317	0.060214	0.442284	0.658283	0.778246
	NT_THUMPD2-KO_72h_NT_WT_72h	ENSG00000052749.15	4426.12	-0.517733	0.0513698	10.0785	6.87421639205232e-24	3.1150977629154e-22
	NT_THUMPD2-KO_72h_NT_WT_72h	ENSG00000052795.13	1000.73	-0.376851	0.111471	3.38071	0.000722995	0.00324809
	NT_THUMPD2-KO_72h_NT_WT_72h	ENSG00000052802.13	3856.36	-0.116162	0.0600869	1.93324	0.0532067	0.123018
	NT_THUMPD2-KO_72h_NT_WT_72h	ENSG00000052841.16	3644.9	0.0567938	0.0593074	-0.957618	0.338255	0.495925
	NT_THUMPD2-KO_72h_NT_WT_72h	ENSG00000053108.18	38.2937	-0.00796199	0.39518	0.0201478	0.983925	0.990828
	NT_THUMPD2-KO_72h_NT_WT_72h	ENSG00000053254.16	2033.56	-0.00263618	0.0731795	0.0360234	0.971264	0.983473
	NT_THUMPD2-KO_72h_NT_WT_72h	ENSG00000053371.14	2583.49	0.110499	0.0684604	-1.61406	0.106515	0.211756
	NT_THUMPD2-KO_72h_NT_WT_72h	ENSG00000053372.5	5121.2	0.159272	0.049602	-3.211	0.00132274	0.00549466
	NT_THUMPD2-KO_72h_NT_WT_72h	ENSG00000053501.15	548.158	0.451864	0.131884	-3.42623	0.000612019	0.00281395
	NT_THUMPD2-KO_72h_NT_WT_72h	ENSG00000053524.13	317.14	-0.178507	0.190097	0.93903	0.347715	0.505181
	NT_THUMPD2-KO_72h_NT_WT_72h	ENSG00000053747.17	590.051	0.244555	0.0988097	-2.47501	0.0133231	0.0397499
	NT_THUMPD2-KO_72h_NT_WT_72h	ENSG00000053770.12	1492.99	-0.0786102	0.0757424	1.03786	0.299334	0.455115
	NT_THUMPD2-KO_72h_NT_WT_72h	ENSG00000053900.11	1909.51	-0.332491	0.0631436	5.26563	1.39706277074361e-07	1.41351824046524e-06
	NT_THUMPD2-KO_72h_NT_WT_72h	ENSG00000053918.20	844.366	0.431066	0.118755	-3.62989	0.000283545	0.00142969
	NT_THUMPD2-KO_72h_NT_WT_72h	ENSG00000054116.12	3173.41	0.101903	0.0541418	-1.88214	0.0598166	0.134718
	NT_THUMPD2-KO_72h_NT_WT_72h	ENSG00000054118.15	13908	-0.100233	0.0365011	2.74602	0.00603233	0.0204705
	NT_THUMPD2-KO_72h_NT_WT_72h	ENSG00000054148.18	2453.27	0.340017	0.0576198	-5.90104	3.61212158069015e-09	4.58514353052709e-08
	NT_THUMPD2-KO_72h_NT_WT_72h	ENSG00000054179.12	1178.43	0.31523	0.0794042	-3.96995	7.18889968233583e-05	0.000423707
	NT_THUMPD2-KO_72h_NT_WT_72h	ENSG00000054267.22	5134.65	-0.0724065	0.0494937	1.46294	0.143483	0.265733
	NT_THUMPD2-KO_72h_NT_WT_72h	ENSG00000054277.14	1281.57	-0.058838	0.0747923	0.786685	0.431467	0.588749
	NT_THUMPD2-KO_72h_NT_WT_72h	ENSG00000054282.16	1511.07	0.254781	0.0768041	-3.31729	0.000908952	0.00396475
	NT_THUMPD2-KO_72h_NT_WT_72h	ENSG00000054392.13	326.016	0.35135	0.160953	-2.18294	0.02904	0.0751143
	NT_THUMPD2-KO_72h_NT_WT_72h	ENSG00000054523.20	6133.99	-0.0952529	0.0475776	2.00205	0.0452789	0.107956
	NT_THUMPD2-KO_72h_NT_WT_72h	ENSG00000054598.9	2666	-1.87443	0.0651522	28.7701	5.0822921603562e-182	7.76465335841849e-179
	NT_THUMPD2-KO_72h_NT_WT_72h	ENSG00000054611.14	2164.75	0.00275589	0.0757386	-0.0363869	0.970974	0.983341
	NT_THUMPD2-KO_72h_NT_WT_72h	ENSG00000054654.20	2106.96	0.0383666	0.0681242	-0.563186	0.573308	0.711116
	NT_THUMPD2-KO_72h_NT_WT_72h	ENSG00000054690.14	1945.25	-0.25676	0.0613263	4.18678	2.82946017242518e-05	0.000183281
	NT_THUMPD2-KO_72h_NT_WT_72h	ENSG00000054793.14	2422.4	-0.18562	0.0700079	2.65141	0.0080156	0.0260556
	NT_THUMPD2-KO_72h_NT_WT_72h	ENSG00000054965.11	5239.05	0.113884	0.0561195	-2.02932	0.0424262	0.102491
	NT_THUMPD2-KO_72h_NT_WT_72h	ENSG00000054967.13	2107.87	0.125676	0.0783459	-1.60412	0.108687	0.214893
	NT_THUMPD2-KO_72h_NT_WT_72h	ENSG00000055044.11	8190.96	0.00849741	0.0494623	-0.171796	0.863598	0.917702
	NT_THUMPD2-KO_72h_NT_WT_72h	ENSG00000055070.17	9648.64	0.0111253	0.0371596	-0.299393	0.76464	0.853997
	NT_THUMPD2-KO_72h_NT_WT_72h	ENSG00000055118.18	1723	0.414877	0.0706179	-5.87496	4.22947335978402e-09	5.31829545516874e-08
	NT_THUMPD2-KO_72h_NT_WT_72h	ENSG00000055130.18	5306.27	-0.233338	0.039246	5.94552	2.75586099524587e-09	3.54620608175605e-08
	NT_THUMPD2-KO_72h_NT_WT_72h	ENSG00000055147.19	1074.93	-0.0711412	0.0897293	0.792843	0.427869	0.585297
	NT_THUMPD2-KO_72h_NT_WT_72h	ENSG00000055163.21	3191.57	0.242801	0.0580768	-4.18069	2.90622198276865e-05	0.000187571
	NT_THUMPD2-KO_72h_NT_WT_72h	ENSG00000055208.20	6888.03	0.1358	0.0599627	-2.26474	0.0235288	0.0634718
	NT_THUMPD2-KO_72h_NT_WT_72h	ENSG00000055211.14	2110.39	-0.110295	0.0671142	1.6434	0.100301	0.202008
	NT_THUMPD2-KO_72h_NT_WT_72h	ENSG00000055332.19	4525.5	0.169058	0.0543274	-3.11183	0.00185929	0.00738091
	NT_THUMPD2-KO_72h_NT_WT_72h	ENSG00000055483.20	5915.86	0.0775378	0.0561237	-1.38155	0.167109	0.297614
	NT_THUMPD2-KO_72h_NT_WT_72h	ENSG00000055609.21	3129.88	0.027616	0.0544859	-0.506846	0.612263	0.742768
	NT_THUMPD2-KO_72h_NT_WT_72h	ENSG00000055732.13	1163.82	0.0511768	0.0810196	-0.63166	0.527609	0.672769
	NT_THUMPD2-KO_72h_NT_WT_72h	ENSG00000055917.17	7790.64	-0.0365257	0.0397055	0.919913	0.357618	0.516133
	NT_THUMPD2-KO_72h_NT_WT_72h	ENSG00000055950.17	4325.27	-0.0193491	0.0510697	0.378876	0.70478	0.812381
	NT_THUMPD2-KO_72h_NT_WT_72h	ENSG00000055955.17	130.92	0.000922484	0.197797	-0.00466378	0.996279	0.998219
	NT_THUMPD2-KO_72h_NT_WT_72h	ENSG00000056050.7	1193.36	-0.134236	0.0850499	1.57832	0.114492	0.223927
	NT_THUMPD2-KO_72h_NT_WT_72h	ENSG00000056097.16	7505.33	-0.0771713	0.0545848	1.41379	0.157424	0.284628
	NT_THUMPD2-KO_72h_NT_WT_72h	ENSG00000056277.16	1297.79	-0.454691	0.0821117	5.53747	3.06864300000046e-08	3.422064917988e-07
	NT_THUMPD2-KO_72h_NT_WT_72h	ENSG00000056558.11	220.568	-0.381999	0.192653	1.98283	0.0473862	0.111994
	NT_THUMPD2-KO_72h_NT_WT_72h	ENSG00000056586.16	4432.92	-0.177	0.0728828	2.42855	0.0151592	0.0441506
	NT_THUMPD2-KO_72h_NT_WT_72h	ENSG00000056736.10	707.719	-0.101992	0.103989	0.980794	0.326694	0.483821
	NT_THUMPD2-KO_72h_NT_WT_72h	ENSG00000056972.21	892.648	0.300644	0.108102	-2.78113	0.00541708	0.018616
	NT_THUMPD2-KO_72h_NT_WT_72h	ENSG00000057019.16	51432.8	-0.646975	0.0407681	15.8696	1.02871531350846e-56	1.69255321851018e-54
	NT_THUMPD2-KO_72h_NT_WT_72h	ENSG00000057252.13	2925.2	-0.054421	0.0678101	0.802549	0.422235	0.580075
	NT_THUMPD2-KO_72h_NT_WT_72h	ENSG00000057294.19	2101.3	0.43567	0.0637452	-6.83456	8.22587492590416e-12	1.46132258131365e-10
	NT_THUMPD2-KO_72h_NT_WT_72h	ENSG00000057468.7	434.905	0.265383	0.147502	-1.79919	0.0719893	0.156434
	NT_THUMPD2-KO_72h_NT_WT_72h	ENSG00000057608.18	10859.2	0.0144705	0.0382978	-0.377842	0.705548	0.813003
	NT_THUMPD2-KO_72h_NT_WT_72h	ENSG00000057657.17	223.024	-0.750796	0.203146	3.69585	0.000219156	0.0011372
	NT_THUMPD2-KO_72h_NT_WT_72h	ENSG00000057663.16	3110.51	-0.0340511	0.0572136	0.595158	0.551738	0.693694
	NT_THUMPD2-KO_72h_NT_WT_72h	ENSG00000057704.13	883.847	0.352103	0.0925701	-3.80364	0.000142585	0.000774247
	NT_THUMPD2-KO_72h_NT_WT_72h	ENSG00000057757.10	2511.75	-0.315677	0.0585134	5.39496	6.85400311080765e-08	7.23237654351577e-07
	NT_THUMPD2-KO_72h_NT_WT_72h	ENSG00000057935.14	3110.95	0.0104716	0.0513754	-0.203825	0.83849	0.902726
	NT_THUMPD2-KO_72h_NT_WT_72h	ENSG00000058056.10	2399.86	-0.0735547	0.0594108	1.23807	0.21569	0.358573
	NT_THUMPD2-KO_72h_NT_WT_72h	ENSG00000058063.17	3310.22	-0.121636	0.0574834	2.11602	0.0343431	0.0862164
	NT_THUMPD2-KO_72h_NT_WT_72h	ENSG00000058085.15	2258.28	0.374971	0.060499	-6.19796	5.71984707393623e-10	8.19378660673127e-09
	NT_THUMPD2-KO_72h_NT_WT_72h	ENSG00000058091.17	780.53	-0.85914	0.104939	8.18702	2.67780161774807e-16	7.29624188560681e-15
	NT_THUMPD2-KO_72h_NT_WT_72h	ENSG00000058262.11	15002.1	0.0250562	0.054204	-0.462258	0.643897	0.766832
	NT_THUMPD2-KO_72h_NT_WT_72h	ENSG00000058272.19	4035.26	-0.151145	0.0663786	2.27702	0.022785	0.0617523
	NT_THUMPD2-KO_72h_NT_WT_72h	ENSG00000058335.16	269.64	1.70346	0.14154	-12.0351	2.32225087456875e-33	1.63390210382076e-31
	NT_THUMPD2-KO_72h_NT_WT_72h	ENSG00000058404.21	101.659	0.563698	0.252202	-2.23511	0.0254104	0.0674908
	NT_THUMPD2-KO_72h_NT_WT_72h	ENSG00000058453.17	1937.52	0.0868587	0.0762597	-1.13899	0.254709	0.404903
	NT_THUMPD2-KO_72h_NT_WT_72h	ENSG00000058600.16	3576.19	-0.0438953	0.0719971	0.609682	0.542072	0.685207
	NT_THUMPD2-KO_72h_NT_WT_72h	ENSG00000058668.16	4194.67	-0.058103	0.053176	1.09265	0.274546	0.427229
	NT_THUMPD2-KO_72h_NT_WT_72h	ENSG00000058673.17	10442.2	0.0767609	0.0503718	-1.52389	0.127537	0.24365
	NT_THUMPD2-KO_72h_NT_WT_72h	ENSG00000058729.11	1359.49	-0.344545	0.0747979	4.60634	4.09824896586197e-06	3.19800974574322e-05
	NT_THUMPD2-KO_72h_NT_WT_72h	ENSG00000058799.15	725.377	0.253583	0.1071	-2.36771	0.0178986	0.0505389
	NT_THUMPD2-KO_72h_NT_WT_72h	ENSG00000058804.12	6011.65	-0.273101	0.0554622	4.92409	8.47551883898286e-07	7.47527454173671e-06
	NT_THUMPD2-KO_72h_NT_WT_72h	ENSG00000058866.15	1918.5	0.141863	0.0628929	-2.25563	0.0240939	0.0646442
	NT_THUMPD2-KO_72h_NT_WT_72h	ENSG00000059122.17	3594.99	-0.00623261	0.0647139	0.0963103	0.923274	0.954974
	NT_THUMPD2-KO_72h_NT_WT_72h	ENSG00000059145.19	2810.96	0.162891	0.0864614	-1.88397	0.059569	0.134316
	NT_THUMPD2-KO_72h_NT_WT_72h	ENSG00000059377.19	220.983	-0.764907	0.179717	4.25618	2.07945879219981e-05	0.000138603
	NT_THUMPD2-KO_72h_NT_WT_72h	ENSG00000059378.13	1488.17	0.454841	0.0670362	-6.78501	1.16079638182661e-11	2.02184640153822e-10
	NT_THUMPD2-KO_72h_NT_WT_72h	ENSG00000059573.9	5372.12	-0.156691	0.0454969	3.444	0.000573173	0.00265417
	NT_THUMPD2-KO_72h_NT_WT_72h	ENSG00000059588.10	1244.05	-0.240626	0.0748247	3.21587	0.00130051	0.00541811
	NT_THUMPD2-KO_72h_NT_WT_72h	ENSG00000059691.12	1451.25	-0.220883	0.0912453	2.42076	0.0154881	0.0449133
	NT_THUMPD2-KO_72h_NT_WT_72h	ENSG00000059728.11	2153.19	0.113879	0.0725456	-1.56975	0.116473	0.22695
	NT_THUMPD2-KO_72h_NT_WT_72h	ENSG00000059758.8	2163.94	-0.278958	0.0736193	3.78919	0.000151141	0.000814501
	NT_THUMPD2-KO_72h_NT_WT_72h	ENSG00000059769.20	2585.29	-0.233787	0.0716304	3.2638	0.00109928	0.00468003
	NT_THUMPD2-KO_72h_NT_WT_72h	ENSG00000059804.18	738.837	2.45878	0.100589	-24.4439	5.84817050462614e-132	5.00346075693794e-129
	NT_THUMPD2-KO_72h_NT_WT_72h	ENSG00000059915.17	563.609	0.244125	0.117008	-2.0864	0.0369424	0.0915916
	NT_THUMPD2-KO_72h_NT_WT_72h	ENSG00000060069.18	3364.56	0.0344243	0.0603723	-0.5702	0.568542	0.707132
	NT_THUMPD2-KO_72h_NT_WT_72h	ENSG00000060138.13	16355.9	0.101164	0.037213	-2.7185	0.00655782	0.0220231
	NT_THUMPD2-KO_72h_NT_WT_72h	ENSG00000060140.9	827.762	0.0753705	0.10457	-0.720767	0.471053	0.623822
	NT_THUMPD2-KO_72h_NT_WT_72h	ENSG00000060237.19	8036.38	-0.471361	0.0419141	11.2459	2.42673118979094e-29	1.48301009766967e-27
	NT_THUMPD2-KO_72h_NT_WT_72h	ENSG00000060339.14	5573.26	-0.402587	0.0532995	7.55329	4.24383918991327e-14	9.50486664220471e-13
	NT_THUMPD2-KO_72h_NT_WT_72h	ENSG00000060491.17	8691.13	0.131165	0.0716551	-1.8305	0.0671745	0.148291
	NT_THUMPD2-KO_72h_NT_WT_72h	ENSG00000060566.14	65.0152	-2.24883	0.416491	5.39947	6.68391208338311e-08	7.07733641343967e-07
	NT_THUMPD2-KO_72h_NT_WT_72h	ENSG00000060642.12	451.929	0.00690842	0.141664	-0.0487662	0.961106	0.977141
	NT_THUMPD2-KO_72h_NT_WT_72h	ENSG00000060656.20	4602.21	0.453653	0.0633461	-7.16151	7.97947477243032e-13	1.59358530259115e-11
	NT_THUMPD2-KO_72h_NT_WT_72h	ENSG00000060688.13	5117.98	-0.158278	0.0458736	3.45029	0.000559978	0.00260152
	NT_THUMPD2-KO_72h_NT_WT_72h	ENSG00000060749.17	6287.77	-0.264829	0.0516543	5.12695	2.94478112674627e-07	2.8156425355376e-06
	NT_THUMPD2-KO_72h_NT_WT_72h	ENSG00000060762.20	893.583	0.13361	0.092048	-1.45152	0.146634	0.270119
	NT_THUMPD2-KO_72h_NT_WT_72h	ENSG00000060971.19	1410.56	0.242927	0.081099	-2.99544	0.00274049	0.0103234
	NT_THUMPD2-KO_72h_NT_WT_72h	ENSG00000061273.18	2287.16	0.463338	0.0710068	-6.52526	6.78833977210821e-11	1.08355074168375e-09
	NT_THUMPD2-KO_72h_NT_WT_72h	ENSG00000061337.16	729.329	0.567412	0.0907332	-6.25363	4.01016305406593e-10	5.83095700635053e-09
	NT_THUMPD2-KO_72h_NT_WT_72h	ENSG00000061455.11	49.9938	-0.00272375	0.418267	0.006512	0.994804	0.997509
	NT_THUMPD2-KO_72h_NT_WT_72h	ENSG00000061656.11	93.9717	-0.0610688	0.254164	0.240273	0.810119	0.883071
	NT_THUMPD2-KO_72h_NT_WT_72h	ENSG00000061676.16	10640.9	-0.0604826	0.0407488	1.48428	0.137735	0.257911
	NT_THUMPD2-KO_72h_NT_WT_72h	ENSG00000061794.13	3626.53	0.0810953	0.0539178	-1.50405	0.132568	0.250634
	NT_THUMPD2-KO_72h_NT_WT_72h	ENSG00000061936.10	5113.82	-0.00346085	0.0491504	0.0704134	0.943865	0.967476
	NT_THUMPD2-KO_72h_NT_WT_72h	ENSG00000061938.21	5593.39	-0.0778254	0.0577459	1.34772	0.177748	0.311398
	NT_THUMPD2-KO_72h_NT_WT_72h	ENSG00000061987.16	3298.67	-0.190481	0.0610283	3.1212	0.00180116	0.0071969
	NT_THUMPD2-KO_72h_NT_WT_72h	ENSG00000062038.15	10133.4	1.41742	0.0431651	-32.8373	1.73171232770915e-236	4.11551055304122e-233
	NT_THUMPD2-KO_72h_NT_WT_72h	ENSG00000062194.16	6080.14	-0.145975	0.0429872	3.39578	0.000684342	0.00309524
	NT_THUMPD2-KO_72h_NT_WT_72h	ENSG00000062282.15	153.042	-0.27148	0.25429	1.0676	0.285701	0.440309
	NT_THUMPD2-KO_72h_NT_WT_72h	ENSG00000062370.17	134.532	0.481569	0.254316	-1.89359	0.0582797	0.132066
	NT_THUMPD2-KO_72h_NT_WT_72h	ENSG00000062485.19	15872.9	-0.0259422	0.0345751	0.750313	0.453066	0.607983
	NT_THUMPD2-KO_72h_NT_WT_72h	ENSG00000062524.16	590.854	-0.0105681	0.121671	0.0868577	0.930785	0.959171
	NT_THUMPD2-KO_72h_NT_WT_72h	ENSG00000062582.14	2474.34	-0.0628198	0.0544808	1.15306	0.248885	0.397835
	NT_THUMPD2-KO_72h_NT_WT_72h	ENSG00000062598.18	1522.95	0.0467733	0.0663855	-0.704571	0.481077	0.632438
	NT_THUMPD2-KO_72h_NT_WT_72h	ENSG00000062650.20	5788.55	-0.135766	0.0474144	2.8634	0.00419124	0.0148569
	NT_THUMPD2-KO_72h_NT_WT_72h	ENSG00000062716.13	11602.8	0.214508	0.0487129	-4.4035	1.06516003094617e-05	7.60945487705663e-05
	NT_THUMPD2-KO_72h_NT_WT_72h	ENSG00000062725.10	4445.5	-0.332841	0.0561784	5.9247	3.12864487373106e-09	4.00470288475366e-08
	NT_THUMPD2-KO_72h_NT_WT_72h	ENSG00000062822.16	3222.94	-0.200091	0.0595451	3.36033	0.000778498	0.00346613
	NT_THUMPD2-KO_72h_NT_WT_72h	ENSG00000063046.18	35114.4	-0.0328594	0.0379152	0.866656	0.386131	0.545433
	NT_THUMPD2-KO_72h_NT_WT_72h	ENSG00000063127.16	1254.28	-0.109772	0.0970771	1.13077	0.25815	0.408461
	NT_THUMPD2-KO_72h_NT_WT_72h	ENSG00000063169.12	2166.07	0.0878408	0.084317	-1.04179	0.297508	0.453374
	NT_THUMPD2-KO_72h_NT_WT_72h	ENSG00000063176.16	1093.19	0.103698	0.0995057	-1.04213	0.297351	0.453188
	NT_THUMPD2-KO_72h_NT_WT_72h	ENSG00000063177.13	25481.5	-0.0210291	0.0454735	0.462448	0.64376	0.766755
	NT_THUMPD2-KO_72h_NT_WT_72h	ENSG00000063180.9	969.028	0.253197	0.0877863	-2.88424	0.00392355	0.0140406
	NT_THUMPD2-KO_72h_NT_WT_72h	ENSG00000063241.8	2423.91	0.116057	0.0651777	-1.78063	0.0749732	0.161182
	NT_THUMPD2-KO_72h_NT_WT_72h	ENSG00000063244.14	14713.6	0.103674	0.0529594	-1.95761	0.0502755	0.117408
	NT_THUMPD2-KO_72h_NT_WT_72h	ENSG00000063245.15	7841.45	0.474061	0.0625272	-7.58167	3.41122325389045e-14	7.72091578597489e-13
	NT_THUMPD2-KO_72h_NT_WT_72h	ENSG00000063322.15	2233.84	0.166245	0.0658852	-2.52326	0.0116274	0.0355435
	NT_THUMPD2-KO_72h_NT_WT_72h	ENSG00000063438.20	1837.13	0.416718	0.0759546	-5.4864	4.10208323365717e-08	4.47650297370883e-07
	NT_THUMPD2-KO_72h_NT_WT_72h	ENSG00000063587.15	1689.23	0.013111	0.081648	-0.160579	0.872425	0.922919
	NT_THUMPD2-KO_72h_NT_WT_72h	ENSG00000063601.17	2806.7	-0.108733	0.0630375	1.72489	0.0845466	0.177263
	NT_THUMPD2-KO_72h_NT_WT_72h	ENSG00000063660.9	10938.4	0.617216	0.0530178	-11.6417	2.53032253999055e-31	1.68077853440552e-29
	NT_THUMPD2-KO_72h_NT_WT_72h	ENSG00000063761.16	839.298	0.0555122	0.0932158	-0.595524	0.551493	0.69355
	NT_THUMPD2-KO_72h_NT_WT_72h	ENSG00000063854.13	953.13	-0.0524296	0.0832614	0.629699	0.528891	0.673882
	NT_THUMPD2-KO_72h_NT_WT_72h	ENSG00000063978.17	5485.77	-0.129529	0.0421485	3.07315	0.00211812	0.00826723
	NT_THUMPD2-KO_72h_NT_WT_72h	ENSG00000064012.24	2567.76	0.0061248	0.0528155	-0.115966	0.90768	0.944437
	NT_THUMPD2-KO_72h_NT_WT_72h	ENSG00000064042.18	850.24	0.335215	0.101571	-3.30029	0.00096585	0.00417682
	NT_THUMPD2-KO_72h_NT_WT_72h	ENSG00000064102.15	2972.47	-0.152473	0.0605259	2.51913	0.0117645	0.0358788
	NT_THUMPD2-KO_72h_NT_WT_72h	ENSG00000064115.11	2727.68	-0.173103	0.0680265	2.54464	0.010939	0.0338504
	NT_THUMPD2-KO_72h_NT_WT_72h	ENSG00000064199.7	848.977	-0.139662	0.109678	1.27338	0.202883	0.34339
	NT_THUMPD2-KO_72h_NT_WT_72h	ENSG00000064225.13	1370.08	-0.857433	0.08358	10.2588	1.08004427317761e-24	5.07715757340569e-23
	NT_THUMPD2-KO_72h_NT_WT_72h	ENSG00000064270.13	1238.9	1.13568	0.0933608	-12.1644	4.80856855187431e-34	3.52227646424793e-32
	NT_THUMPD2-KO_72h_NT_WT_72h	ENSG00000064300.9	1360.26	0.254148	0.105065	-2.41897	0.0155647	0.0450735
	NT_THUMPD2-KO_72h_NT_WT_72h	ENSG00000064309.16	1275.75	-0.260693	0.0881561	2.95718	0.00310472	0.0114791
	NT_THUMPD2-KO_72h_NT_WT_72h	ENSG00000064313.13	5500.76	-0.330759	0.0480379	6.88538	5.76345430241284e-12	1.0420500767059e-10
	NT_THUMPD2-KO_72h_NT_WT_72h	ENSG00000064393.16	6699.17	-0.0523488	0.0425781	1.22948	0.218893	0.362152
	NT_THUMPD2-KO_72h_NT_WT_72h	ENSG00000064419.14	6965.81	-0.310195	0.0390496	7.94362	1.96363389861126e-15	4.98222603290584e-14
	NT_THUMPD2-KO_72h_NT_WT_72h	ENSG00000064489.23	1433.11	0.0327969	0.0782956	-0.418886	0.675299	0.791581
	NT_THUMPD2-KO_72h_NT_WT_72h	ENSG00000064490.14	1096.58	0.0546485	0.0991443	-0.551201	0.581496	0.718044
	NT_THUMPD2-KO_72h_NT_WT_72h	ENSG00000064545.15	3298.32	0.105614	0.0516868	-2.04335	0.0410177	0.0998551
	NT_THUMPD2-KO_72h_NT_WT_72h	ENSG00000064547.14	1142.98	0.0300868	0.0808805	-0.371991	0.709899	0.815907
	NT_THUMPD2-KO_72h_NT_WT_72h	ENSG00000064601.21	5766	0.337162	0.0478878	-7.04066	1.91325285038972e-12	3.69004194923226e-11
	NT_THUMPD2-KO_72h_NT_WT_72h	ENSG00000064607.17	5813.38	0.0333068	0.0412821	-0.80681	0.419776	0.577658
	NT_THUMPD2-KO_72h_NT_WT_72h	ENSG00000064651.14	3232.83	0.0162417	0.0629478	-0.258018	0.796393	0.874663
	NT_THUMPD2-KO_72h_NT_WT_72h	ENSG00000064652.11	1153.99	-0.100095	0.0785105	1.27493	0.202335	0.342737
	NT_THUMPD2-KO_72h_NT_WT_72h	ENSG00000064666.15	19640.5	0.241405	0.0414834	-5.81931	5.90898565103274e-09	7.26363759137582e-08
	NT_THUMPD2-KO_72h_NT_WT_72h	ENSG00000064687.13	3460.46	-0.0984302	0.0593671	1.65799	0.0973194	0.197155
	NT_THUMPD2-KO_72h_NT_WT_72h	ENSG00000064703.13	1799.27	-0.0667182	0.0812339	0.82131	0.41147	0.569934
	NT_THUMPD2-KO_72h_NT_WT_72h	ENSG00000064726.10	8212.8	-0.237125	0.0416396	5.69471	1.23585332701363e-08	1.4460430422043e-07
	NT_THUMPD2-KO_72h_NT_WT_72h	ENSG00000064763.12	635.99	0.345475	0.122569	-2.81861	0.00482316	0.0167798
	NT_THUMPD2-KO_72h_NT_WT_72h	ENSG00000064932.16	4998.32	0.0839079	0.0529969	-1.58326	0.113362	0.222131
	NT_THUMPD2-KO_72h_NT_WT_72h	ENSG00000064933.19	2286.46	-0.613955	0.0699714	8.77437	1.71867176577992e-18	5.6554877535795e-17
	NT_THUMPD2-KO_72h_NT_WT_72h	ENSG00000064961.19	5452.66	-0.0752756	0.0651114	1.15611	0.247638	0.396409
	NT_THUMPD2-KO_72h_NT_WT_72h	ENSG00000064995.19	1804.83	0.130596	0.0686761	-1.90163	0.0572197	0.130227
	NT_THUMPD2-KO_72h_NT_WT_72h	ENSG00000064999.16	3541.23	0.0547511	0.0520679	-1.05153	0.293014	0.448431
	NT_THUMPD2-KO_72h_NT_WT_72h	ENSG00000065000.20	14882.2	0.0123679	0.0470133	-0.263072	0.792495	0.871993
	NT_THUMPD2-KO_72h_NT_WT_72h	ENSG00000065029.15	2441.34	0.165693	0.0631959	-2.62189	0.00874425	0.028049
	NT_THUMPD2-KO_72h_NT_WT_72h	ENSG00000065054.14	2827.77	0.356949	0.074784	-4.77307	1.8144084445974e-06	1.51064158121813e-05
	NT_THUMPD2-KO_72h_NT_WT_72h	ENSG00000065057.9	925.121	0.0871785	0.086066	-1.01293	0.311095	0.467497
	NT_THUMPD2-KO_72h_NT_WT_72h	ENSG00000065060.18	3173.36	-0.155484	0.0635348	2.44723	0.0143959	0.0423948
	NT_THUMPD2-KO_72h_NT_WT_72h	ENSG00000065135.12	8595.14	-0.0100265	0.0420966	0.238179	0.811742	0.884401
	NT_THUMPD2-KO_72h_NT_WT_72h	ENSG00000065150.21	15644.4	-0.318884	0.0434644	7.33667	2.18971749520744e-13	4.62805014871462e-12
	NT_THUMPD2-KO_72h_NT_WT_72h	ENSG00000065154.12	5456.7	0.0939944	0.0734831	-1.27913	0.200851	0.340818
	NT_THUMPD2-KO_72h_NT_WT_72h	ENSG00000065183.16	6108.69	-0.0704532	0.047444	1.48498	0.13755	0.257669
	NT_THUMPD2-KO_72h_NT_WT_72h	ENSG00000065243.20	4436.12	-0.111465	0.063624	1.75193	0.0797859	0.169149
	NT_THUMPD2-KO_72h_NT_WT_72h	ENSG00000065268.11	3811.91	-0.0966778	0.0576283	1.67761	0.0934235	0.191219
	NT_THUMPD2-KO_72h_NT_WT_72h	ENSG00000065308.5	4527.1	0.179273	0.0572234	-3.13285	0.00173115	0.00695617
	NT_THUMPD2-KO_72h_NT_WT_72h	ENSG00000065320.9	2352.1	0.172378	0.0740211	-2.32877	0.0198711	0.0550977
	NT_THUMPD2-KO_72h_NT_WT_72h	ENSG00000065328.17	2884	-0.293482	0.0857481	3.42261	0.000620241	0.00284441
	NT_THUMPD2-KO_72h_NT_WT_72h	ENSG00000065357.20	1827.51	-0.0899694	0.0833122	1.07991	0.280184	0.433919
	NT_THUMPD2-KO_72h_NT_WT_72h	ENSG00000065361.17	2024.61	0.364031	0.0614291	-5.92604	3.10333372970474e-09	3.97706441849339e-08
	NT_THUMPD2-KO_72h_NT_WT_72h	ENSG00000065413.20	503.09	-0.0810865	0.141907	0.571406	0.567725	0.706576
	NT_THUMPD2-KO_72h_NT_WT_72h	ENSG00000065427.15	9634.95	-0.0973857	0.0378961	2.56981	0.0101755	0.0318938
	NT_THUMPD2-KO_72h_NT_WT_72h	ENSG00000065457.11	1406.28	0.0256324	0.0796126	-0.321963	0.74748	0.842353
	NT_THUMPD2-KO_72h_NT_WT_72h	ENSG00000065485.20	3900.58	-0.0959803	0.0575574	1.66756	0.0954033	0.194175
	NT_THUMPD2-KO_72h_NT_WT_72h	ENSG00000065491.8	1508.92	-0.0441661	0.0670592	0.658614	0.510144	0.658149
	NT_THUMPD2-KO_72h_NT_WT_72h	ENSG00000065518.8	3636.87	0.0251916	0.0535814	-0.470157	0.638243	0.762647
	NT_THUMPD2-KO_72h_NT_WT_72h	ENSG00000065526.13	7281.33	0.118358	0.0436255	-2.71305	0.00666665	0.022343
	NT_THUMPD2-KO_72h_NT_WT_72h	ENSG00000065534.20	554.481	-0.0167806	0.122163	0.137363	0.890744	0.93368
	NT_THUMPD2-KO_72h_NT_WT_72h	ENSG00000065548.19	5711.69	-0.101661	0.0515142	1.97346	0.0484432	0.114139
	NT_THUMPD2-KO_72h_NT_WT_72h	ENSG00000065559.15	5092.39	0.164997	0.0664877	-2.48162	0.0130787	0.0391245
	NT_THUMPD2-KO_72h_NT_WT_72h	ENSG00000065600.13	1838.26	0.0693284	0.0609448	-1.13756	0.255304	0.405578
	NT_THUMPD2-KO_72h_NT_WT_72h	ENSG00000065613.15	4796.71	-0.655135	0.0568665	11.5206	1.03909092477022e-30	6.75535434343777e-29
	NT_THUMPD2-KO_72h_NT_WT_72h	ENSG00000065615.14	1379.81	-0.305721	0.0766359	3.98927	6.62779172503985e-05	0.000394331
	NT_THUMPD2-KO_72h_NT_WT_72h	ENSG00000065618.21	63.8072	-0.17032	0.408749	0.416687	0.676907	0.792727
	NT_THUMPD2-KO_72h_NT_WT_72h	ENSG00000065621.15	5541.12	-0.0469966	0.0548791	0.856367	0.391795	0.550924
	NT_THUMPD2-KO_72h_NT_WT_72h	ENSG00000065665.21	841.7	-0.0712332	0.105778	0.673423	0.500678	0.649897
	NT_THUMPD2-KO_72h_NT_WT_72h	ENSG00000065675.16	93.0288	0.998641	0.306359	-3.2597	0.00111528	0.00473779
	NT_THUMPD2-KO_72h_NT_WT_72h	ENSG00000065717.16	2226.66	0.267085	0.0682918	-3.91094	9.19366654304435e-05	0.000524662
	NT_THUMPD2-KO_72h_NT_WT_72h	ENSG00000065802.12	2566.66	0.0369304	0.0637452	-0.579344	0.562357	0.702417
	NT_THUMPD2-KO_72h_NT_WT_72h	ENSG00000065809.14	2438.53	0.393383	0.0620498	-6.3398	2.30063487357428e-10	3.47270849053495e-09
	NT_THUMPD2-KO_72h_NT_WT_72h	ENSG00000065833.9	7301.65	-0.000888859	0.0487271	0.0182416	0.985446	0.991753
	NT_THUMPD2-KO_72h_NT_WT_72h	ENSG00000065882.18	5054.63	-0.0378913	0.0524513	0.722409	0.470043	0.62287
	NT_THUMPD2-KO_72h_NT_WT_72h	ENSG00000065883.18	3056.2	-0.0813858	0.0544159	1.49563	0.134751	0.253737
	NT_THUMPD2-KO_72h_NT_WT_72h	ENSG00000065911.13	13847.7	0.0560144	0.040409	-1.38619	0.16569	0.295747
	NT_THUMPD2-KO_72h_NT_WT_72h	ENSG00000065923.10	2202.38	0.140669	0.0590382	-2.38268	0.017187	0.0489497
	NT_THUMPD2-KO_72h_NT_WT_72h	ENSG00000065970.9	2540.57	0.25587	0.0710964	-3.59891	0.00031955	0.00158545
	NT_THUMPD2-KO_72h_NT_WT_72h	ENSG00000065978.19	62068.3	-0.0124593	0.0358291	0.347741	0.728035	0.828956
	NT_THUMPD2-KO_72h_NT_WT_72h	ENSG00000065989.16	4471.51	0.0742114	0.0619426	-1.19807	0.230891	0.376269
	NT_THUMPD2-KO_72h_NT_WT_72h	ENSG00000066027.12	2691.08	-0.225953	0.059866	3.77432	0.000160447	0.000857307
	NT_THUMPD2-KO_72h_NT_WT_72h	ENSG00000066044.15	9371.32	-0.0364102	0.0399515	0.91136	0.362106	0.520719
	NT_THUMPD2-KO_72h_NT_WT_72h	ENSG00000066084.13	5505.37	-0.195275	0.0521687	3.74315	0.00018173	0.000959048
	NT_THUMPD2-KO_72h_NT_WT_72h	ENSG00000066117.15	4709.02	-0.0204833	0.05633	0.36363	0.716134	0.820428
	NT_THUMPD2-KO_72h_NT_WT_72h	ENSG00000066135.13	3804.25	0.069495	0.0495597	-1.40225	0.160841	0.289192
	NT_THUMPD2-KO_72h_NT_WT_72h	ENSG00000066136.21	3284.53	0.21948	0.0533186	-4.11639	3.84858143004117e-05	0.000241612
	NT_THUMPD2-KO_72h_NT_WT_72h	ENSG00000066230.12	753.092	-0.152829	0.111806	1.36691	0.171653	0.303431
	NT_THUMPD2-KO_72h_NT_WT_72h	ENSG00000066248.15	490.437	-0.10606	0.119195	0.889801	0.373573	0.532583
	NT_THUMPD2-KO_72h_NT_WT_72h	ENSG00000066279.19	3616.03	-0.341246	0.0591582	5.76836	8.00457756849556e-09	9.66741443323272e-08
	NT_THUMPD2-KO_72h_NT_WT_72h	ENSG00000066322.15	4924.94	0.222405	0.0502235	-4.42831	9.49731153813238e-06	6.85813627579721e-05
	NT_THUMPD2-KO_72h_NT_WT_72h	ENSG00000066379.15	653.688	0.0319886	0.117281	-0.272751	0.785044	0.866962
	NT_THUMPD2-KO_72h_NT_WT_72h	ENSG00000066422.7	2231.33	-0.1174	0.0656522	1.78821	0.0737419	0.159226
	NT_THUMPD2-KO_72h_NT_WT_72h	ENSG00000066427.25	1252.99	0.163482	0.0748559	-2.18396	0.0289653	0.0749956
	NT_THUMPD2-KO_72h_NT_WT_72h	ENSG00000066455.13	1798.7	0.116553	0.0695455	-1.67593	0.0937528	0.191654
	NT_THUMPD2-KO_72h_NT_WT_72h	ENSG00000066468.24	1550.52	0.17118	0.0688644	-2.48576	0.0129276	0.0387592
	NT_THUMPD2-KO_72h_NT_WT_72h	ENSG00000066557.6	1614.85	-0.398912	0.092776	4.29973	1.71008905860839e-05	0.000116192
	NT_THUMPD2-KO_72h_NT_WT_72h	ENSG00000066583.12	2924.34	-0.568228	0.0663148	8.56864	1.04718271124893e-17	3.21813089237116e-16
	NT_THUMPD2-KO_72h_NT_WT_72h	ENSG00000066629.19	943.035	-0.332095	0.0920155	3.60912	0.000307234	0.00153075
	NT_THUMPD2-KO_72h_NT_WT_72h	ENSG00000066651.20	2995.64	-0.0171172	0.074146	0.230857	0.817426	0.888094
	NT_THUMPD2-KO_72h_NT_WT_72h	ENSG00000066654.14	2746.58	-0.00241364	0.0556352	0.0433833	0.965396	0.980338
	NT_THUMPD2-KO_72h_NT_WT_72h	ENSG00000066697.15	3111.38	0.196903	0.0599295	-3.28558	0.00101772	0.00437372
	NT_THUMPD2-KO_72h_NT_WT_72h	ENSG00000066735.16	2001.02	-0.0693458	0.0756344	0.916856	0.359218	0.517744
	NT_THUMPD2-KO_72h_NT_WT_72h	ENSG00000066739.12	796.111	-0.464985	0.106893	4.34999	1.36142959524144e-05	9.4697943455672e-05
	NT_THUMPD2-KO_72h_NT_WT_72h	ENSG00000066777.9	3265.78	-0.0234067	0.0539961	0.433489	0.66466	0.783144
	NT_THUMPD2-KO_72h_NT_WT_72h	ENSG00000066827.16	535.184	0.0123441	0.118301	-0.104346	0.916895	0.950327
	NT_THUMPD2-KO_72h_NT_WT_72h	ENSG00000066855.16	3304.52	-0.228499	0.0576314	3.96484	7.34439928471036e-05	0.000431209
	NT_THUMPD2-KO_72h_NT_WT_72h	ENSG00000066923.19	54.3476	-0.108119	0.325633	0.332028	0.739868	0.836595
	NT_THUMPD2-KO_72h_NT_WT_72h	ENSG00000066926.13	2381.65	-0.0787162	0.0688447	1.14339	0.252877	0.40268
	NT_THUMPD2-KO_72h_NT_WT_72h	ENSG00000066933.17	1594.58	-0.0251771	0.0812551	0.309852	0.756673	0.848485
	NT_THUMPD2-KO_72h_NT_WT_72h	ENSG00000067057.19	20586.1	0.135962	0.0391407	-3.47368	0.000513377	0.00240962
	NT_THUMPD2-KO_72h_NT_WT_72h	ENSG00000067064.13	4696.63	-0.176889	0.0538316	3.28598	0.00101629	0.00436932
	NT_THUMPD2-KO_72h_NT_WT_72h	ENSG00000067066.17	2153.42	0.363659	0.061054	-5.95634	2.57945179597257e-09	3.3376826657022e-08
	NT_THUMPD2-KO_72h_NT_WT_72h	ENSG00000067082.15	5354.19	-0.0113757	0.0522762	0.217608	0.827734	0.895739
	NT_THUMPD2-KO_72h_NT_WT_72h	ENSG00000067113.17	853.623	-0.0297863	0.0948966	0.313881	0.753611	0.846752
	NT_THUMPD2-KO_72h_NT_WT_72h	ENSG00000067141.17	2714.11	-0.633069	0.0586557	10.793	3.71651230851212e-27	1.98235615378468e-25
	NT_THUMPD2-KO_72h_NT_WT_72h	ENSG00000067167.8	9964.99	-0.11833	0.0453899	2.60697	0.0091347	0.0291076
	NT_THUMPD2-KO_72h_NT_WT_72h	ENSG00000067177.15	1676.49	-0.198203	0.0729157	2.71825	0.0065629	0.0220367
	NT_THUMPD2-KO_72h_NT_WT_72h	ENSG00000067182.9	6597.33	0.282949	0.0550782	-5.13722	2.78831794065342e-07	2.68321090410475e-06
	NT_THUMPD2-KO_72h_NT_WT_72h	ENSG00000067191.17	1481.98	0.109033	0.0867985	-1.25616	0.209058	0.350929
	NT_THUMPD2-KO_72h_NT_WT_72h	ENSG00000067208.17	2018.24	-0.222032	0.0742072	2.99206	0.00277105	0.0104037
	NT_THUMPD2-KO_72h_NT_WT_72h	ENSG00000067221.14	188.291	0.216323	0.164732	-1.31318	0.189123	0.326406
	NT_THUMPD2-KO_72h_NT_WT_72h	ENSG00000067225.21	88528.2	-0.107625	0.0397725	2.70602	0.00680956	0.0227382
	NT_THUMPD2-KO_72h_NT_WT_72h	ENSG00000067248.11	2653.83	-0.20313	0.0580482	3.49933	0.000466421	0.00221596
	NT_THUMPD2-KO_72h_NT_WT_72h	ENSG00000067334.14	5241.22	-0.00783948	0.0593446	0.132101	0.894904	0.935918
	NT_THUMPD2-KO_72h_NT_WT_72h	ENSG00000067365.15	1298.24	0.245608	0.0853836	-2.87652	0.00402083	0.0143432
	NT_THUMPD2-KO_72h_NT_WT_72h	ENSG00000067369.14	4462.59	-0.220594	0.0502788	4.38742	1.14703720499104e-05	8.12469293007403e-05
	NT_THUMPD2-KO_72h_NT_WT_72h	ENSG00000067533.6	2420.57	-0.0241838	0.0641619	0.376919	0.706234	0.813487
	NT_THUMPD2-KO_72h_NT_WT_72h	ENSG00000067560.14	34614.5	0.214464	0.0362228	-5.92069	3.20601843886994e-09	4.08905953422714e-08
	NT_THUMPD2-KO_72h_NT_WT_72h	ENSG00000067596.12	3265.22	-0.245977	0.0620343	3.96518	7.33395881758544e-05	0.000430714
	NT_THUMPD2-KO_72h_NT_WT_72h	ENSG00000067601.11	64.8171	-0.0799898	0.289043	0.27674	0.78198	0.864872
	NT_THUMPD2-KO_72h_NT_WT_72h	ENSG00000067606.17	3099.29	0.0906126	0.0728607	-1.24364	0.213632	0.356
	NT_THUMPD2-KO_72h_NT_WT_72h	ENSG00000067704.10	9489.42	-0.152887	0.0398889	3.83282	0.000126681	0.000698348
	NT_THUMPD2-KO_72h_NT_WT_72h	ENSG00000067715.15	3159.41	-0.239996	0.0826868	2.90247	0.00370228	0.0133516
	NT_THUMPD2-KO_72h_NT_WT_72h	ENSG00000067798.16	751.322	0.390816	0.102168	-3.82523	0.000130649	0.000717938
	NT_THUMPD2-KO_72h_NT_WT_72h	ENSG00000067829.20	2295.8	0.200063	0.063618	-3.14475	0.00166227	0.00672105
	NT_THUMPD2-KO_72h_NT_WT_72h	ENSG00000067836.13	769.951	0.279978	0.0887963	-3.15304	0.00161582	0.00656052
	NT_THUMPD2-KO_72h_NT_WT_72h	ENSG00000067900.9	5636.04	-0.166962	0.0500484	3.33602	0.000849879	0.00373496
	NT_THUMPD2-KO_72h_NT_WT_72h	ENSG00000067955.15	9701.65	0.601482	0.0485957	-12.3773	3.46975310423583e-35	2.70856018782847e-33
	NT_THUMPD2-KO_72h_NT_WT_72h	ENSG00000067992.17	1502.79	0.0824844	0.0767498	-1.07472	0.282501	0.436527
	NT_THUMPD2-KO_72h_NT_WT_72h	ENSG00000068001.14	2437.52	-0.00164571	0.0722594	0.022775	0.98183	0.989649
	NT_THUMPD2-KO_72h_NT_WT_72h	ENSG00000068024.18	2148.41	-0.324848	0.0771667	4.20969	2.55718593816022e-05	0.000167419
	NT_THUMPD2-KO_72h_NT_WT_72h	ENSG00000068028.18	1987.48	0.0866466	0.0614357	-1.41036	0.158432	0.285943
	NT_THUMPD2-KO_72h_NT_WT_72h	ENSG00000068078.20	2428.74	0.114763	0.0623765	-1.83984	0.0657911	0.14587
	NT_THUMPD2-KO_72h_NT_WT_72h	ENSG00000068079.8	408.878	-0.709653	0.138226	5.13401	2.83638939390605e-07	2.72173767367683e-06
	NT_THUMPD2-KO_72h_NT_WT_72h	ENSG00000068097.16	1995.49	-0.049161	0.0657255	0.747974	0.454476	0.609339
	NT_THUMPD2-KO_72h_NT_WT_72h	ENSG00000068120.15	5045.3	0.388857	0.0606102	-6.4157	1.40174002182923e-10	2.16475215356718e-09
	NT_THUMPD2-KO_72h_NT_WT_72h	ENSG00000068137.15	3577.17	0.23035	0.0598479	-3.84892	0.000118638	0.000659543
	NT_THUMPD2-KO_72h_NT_WT_72h	ENSG00000068305.19	3630.57	-0.0685033	0.0514015	1.33271	0.182627	0.318303
	NT_THUMPD2-KO_72h_NT_WT_72h	ENSG00000068308.15	3006.54	0.0399761	0.0694939	-0.575246	0.565125	0.704581
	NT_THUMPD2-KO_72h_NT_WT_72h	ENSG00000068323.17	1633.24	0.23062	0.0738719	-3.1219	0.0017969	0.00718123
	NT_THUMPD2-KO_72h_NT_WT_72h	ENSG00000068354.16	874.121	0.059552	0.0987533	-0.603038	0.546483	0.689113
	NT_THUMPD2-KO_72h_NT_WT_72h	ENSG00000068366.21	4276.42	-0.459259	0.0643406	7.13793	9.47451462173347e-13	1.87813154072528e-11
	NT_THUMPD2-KO_72h_NT_WT_72h	ENSG00000068383.19	1313.62	0.0395693	0.0852373	-0.464225	0.642486	0.76575
	NT_THUMPD2-KO_72h_NT_WT_72h	ENSG00000068394.11	1478.41	-0.00303748	0.0724883	0.0419031	0.966576	0.980988
	NT_THUMPD2-KO_72h_NT_WT_72h	ENSG00000068400.14	1963.46	-0.0624145	0.0576737	1.0822	0.279163	0.432641
	NT_THUMPD2-KO_72h_NT_WT_72h	ENSG00000068438.15	3196.23	-0.0398183	0.0539448	0.738131	0.460435	0.614606
	NT_THUMPD2-KO_72h_NT_WT_72h	ENSG00000068489.13	7628.38	-0.157389	0.048694	3.2322	0.00122842	0.00515593
	NT_THUMPD2-KO_72h_NT_WT_72h	ENSG00000068615.20	939.726	-0.157972	0.104235	1.51553	0.129638	0.246672
	NT_THUMPD2-KO_72h_NT_WT_72h	ENSG00000068650.19	5806.34	0.208908	0.0475812	-4.39055	1.13066242686028e-05	8.02380180760273e-05
	NT_THUMPD2-KO_72h_NT_WT_72h	ENSG00000068654.17	7762.82	-0.249315	0.0520862	4.78658	1.696436911293e-06	1.41849449162025e-05
	NT_THUMPD2-KO_72h_NT_WT_72h	ENSG00000068697.7	6155.9	0.017776	0.0451744	-0.393497	0.693953	0.8055
	NT_THUMPD2-KO_72h_NT_WT_72h	ENSG00000068724.18	2480.03	0.689194	0.051213	-13.4574	2.78499571783394e-41	2.78356417797897e-39
	NT_THUMPD2-KO_72h_NT_WT_72h	ENSG00000068745.15	3676.23	-0.129547	0.0500827	2.58665	0.00969127	0.0306094
	NT_THUMPD2-KO_72h_NT_WT_72h	ENSG00000068781.21	326.84	-0.0502831	0.153581	0.327405	0.743361	0.839126
	NT_THUMPD2-KO_72h_NT_WT_72h	ENSG00000068784.13	1660.26	0.11928	0.0780751	-1.52776	0.126571	0.242127
	NT_THUMPD2-KO_72h_NT_WT_72h	ENSG00000068796.19	4830.08	-0.0903205	0.0528646	1.70853	0.0875389	0.18212
	NT_THUMPD2-KO_72h_NT_WT_72h	ENSG00000068831.19	589.622	0.0331582	0.131629	-0.251906	0.801114	0.877741
	NT_THUMPD2-KO_72h_NT_WT_72h	ENSG00000068878.15	10718.5	0.541529	0.0401004	-13.5043	1.47412864613122e-41	1.49431931810904e-39
	NT_THUMPD2-KO_72h_NT_WT_72h	ENSG00000068885.15	1770.46	-0.405229	0.0792938	5.11048	3.2134368667276e-07	3.05889885051145e-06
	NT_THUMPD2-KO_72h_NT_WT_72h	ENSG00000068903.21	912.149	-0.00258053	0.094161	0.0274055	0.978136	0.987462
	NT_THUMPD2-KO_72h_NT_WT_72h	ENSG00000068912.15	2611.81	0.496266	0.0719262	-6.89966	5.21287166953821e-12	9.46503498639667e-11
	NT_THUMPD2-KO_72h_NT_WT_72h	ENSG00000068971.14	911.675	0.142697	0.109126	-1.30764	0.190996	0.328684
	NT_THUMPD2-KO_72h_NT_WT_72h	ENSG00000068976.14	86.9182	0.594709	0.290723	-2.04562	0.0407939	0.099367
	NT_THUMPD2-KO_72h_NT_WT_72h	ENSG00000069011.16	2038.26	0.0422723	0.0614935	-0.687427	0.491814	0.642344
	NT_THUMPD2-KO_72h_NT_WT_72h	ENSG00000069020.19	57.9756	0.546675	0.42726	-1.27949	0.200724	0.340792
	NT_THUMPD2-KO_72h_NT_WT_72h	ENSG00000069248.12	2719.06	-0.291783	0.0555675	5.25097	1.51297316664888e-07	1.52143784962167e-06
	NT_THUMPD2-KO_72h_NT_WT_72h	ENSG00000069275.13	18515.2	-0.410697	0.046881	8.7604	1.94554302627545e-18	6.33382340776342e-17
	NT_THUMPD2-KO_72h_NT_WT_72h	ENSG00000069329.19	7419.67	0.0141629	0.0479455	-0.295395	0.767692	0.855886
	NT_THUMPD2-KO_72h_NT_WT_72h	ENSG00000069345.12	4917.87	-0.0136695	0.0592935	0.230539	0.817673	0.888183
	NT_THUMPD2-KO_72h_NT_WT_72h	ENSG00000069399.15	1008.21	0.121326	0.0977377	-1.24135	0.214478	0.356973
	NT_THUMPD2-KO_72h_NT_WT_72h	ENSG00000069424.16	2246.37	-0.0859403	0.0831792	1.0332	0.301513	0.457347
	NT_THUMPD2-KO_72h_NT_WT_72h	ENSG00000069482.7	3777.77	0.235081	0.0516508	-4.55136	5.33008862140335e-06	4.05135982669496e-05
	NT_THUMPD2-KO_72h_NT_WT_72h	ENSG00000069493.15	1951.73	0.0260088	0.0686641	-0.378783	0.704849	0.812417
	NT_THUMPD2-KO_72h_NT_WT_72h	ENSG00000069509.6	980.396	-0.011384	0.0982438	0.115876	0.907751	0.944437
	NT_THUMPD2-KO_72h_NT_WT_72h	ENSG00000069535.14	1766.44	-2.23253	0.087508	25.5123	1.44043485525093e-143	1.5404730559481e-140
	NT_THUMPD2-KO_72h_NT_WT_72h	ENSG00000069696.7	116.116	0.2268	0.219553	-1.03301	0.3016	0.457415
	NT_THUMPD2-KO_72h_NT_WT_72h	ENSG00000069702.11	1162.63	-0.428475	0.0819818	5.22646	1.72785436051826e-07	1.71653863990362e-06
	NT_THUMPD2-KO_72h_NT_WT_72h	ENSG00000069764.10	69.1002	0.0521814	0.346027	-0.150801	0.880132	0.927119
	NT_THUMPD2-KO_72h_NT_WT_72h	ENSG00000069812.11	1297.3	1.01181	0.0936594	-10.8031	3.32920766342217e-27	1.78021056782342e-25
	NT_THUMPD2-KO_72h_NT_WT_72h	ENSG00000069849.11	7567.96	-0.261613	0.0422366	6.19399	5.8659939195354e-10	8.38127882063745e-09
	NT_THUMPD2-KO_72h_NT_WT_72h	ENSG00000069869.17	1966.45	-0.236658	0.0685993	3.44986	0.000560881	0.00260514
	NT_THUMPD2-KO_72h_NT_WT_72h	ENSG00000069943.10	791.423	0.0385311	0.105702	-0.364524	0.715466	0.820059
	NT_THUMPD2-KO_72h_NT_WT_72h	ENSG00000069956.14	7741.43	0.107903	0.0498796	-2.16327	0.0305203	0.0781608
	NT_THUMPD2-KO_72h_NT_WT_72h	ENSG00000069966.19	1720.77	-0.0809487	0.0652796	1.24003	0.214964	0.357643
	NT_THUMPD2-KO_72h_NT_WT_72h	ENSG00000069974.17	1287.14	-0.164033	0.072799	2.25324	0.0242441	0.0649659
	NT_THUMPD2-KO_72h_NT_WT_72h	ENSG00000069998.12	4297.07	-0.117245	0.0506904	2.31297	0.0207244	0.0571082
	NT_THUMPD2-KO_72h_NT_WT_72h	ENSG00000070010.19	7004.18	0.0181711	0.048711	-0.373039	0.70912	0.815099
	NT_THUMPD2-KO_72h_NT_WT_72h	ENSG00000070018.9	3069.29	0.0313674	0.0654076	-0.479569	0.631534	0.757848
	NT_THUMPD2-KO_72h_NT_WT_72h	ENSG00000070047.13	6646.02	-0.0635707	0.0518578	1.22587	0.220249	0.363749
	NT_THUMPD2-KO_72h_NT_WT_72h	ENSG00000070061.16	3230.01	-0.195323	0.0596426	3.27489	0.00105703	0.00452177
	NT_THUMPD2-KO_72h_NT_WT_72h	ENSG00000070081.18	3335.22	-0.100065	0.0604487	1.65538	0.0978481	0.197983
	NT_THUMPD2-KO_72h_NT_WT_72h	ENSG00000070087.15	13243	0.0733624	0.0354492	-2.06951	0.0384987	0.0946818
	NT_THUMPD2-KO_72h_NT_WT_72h	ENSG00000070159.14	3326.77	0.0358345	0.052466	-0.683005	0.494604	0.644712
	NT_THUMPD2-KO_72h_NT_WT_72h	ENSG00000070182.21	834.576	0.101866	0.092747	-1.09832	0.272063	0.424261
	NT_THUMPD2-KO_72h_NT_WT_72h	ENSG00000070214.17	4525.69	-0.0096069	0.0552779	0.173793	0.862028	0.917514
	NT_THUMPD2-KO_72h_NT_WT_72h	ENSG00000070269.14	693.171	-0.0830959	0.111849	0.742931	0.457523	0.612044
	NT_THUMPD2-KO_72h_NT_WT_72h	ENSG00000070366.14	3169.86	0.104942	0.056416	-1.86015	0.0628647	0.14043
	NT_THUMPD2-KO_72h_NT_WT_72h	ENSG00000070367.17	3970.38	-0.319775	0.0584335	5.47246	4.43840710148013e-08	4.81405119135692e-07
	NT_THUMPD2-KO_72h_NT_WT_72h	ENSG00000070371.16	1151.47	-0.0277152	0.102954	0.2692	0.787776	0.868947
	NT_THUMPD2-KO_72h_NT_WT_72h	ENSG00000070388.12	69.8992	0.257083	0.41402	-0.620942	0.534638	0.678818
	NT_THUMPD2-KO_72h_NT_WT_72h	ENSG00000070404.10	2108.17	0.417381	0.0667421	-6.25364	4.01000548724051e-10	5.83095700635053e-09
	NT_THUMPD2-KO_72h_NT_WT_72h	ENSG00000070413.21	5623.94	0.00711748	0.0503776	-0.141283	0.887647	0.931776
	NT_THUMPD2-KO_72h_NT_WT_72h	ENSG00000070423.18	4882.13	-0.0556276	0.0619913	0.897345	0.369535	0.528306
	NT_THUMPD2-KO_72h_NT_WT_72h	ENSG00000070444.15	2067.02	0.0878248	0.0708169	-1.24017	0.214914	0.357587
	NT_THUMPD2-KO_72h_NT_WT_72h	ENSG00000070476.15	3372.38	-0.088372	0.0546288	1.61768	0.105731	0.210656
	NT_THUMPD2-KO_72h_NT_WT_72h	ENSG00000070495.15	4263.83	-0.0228971	0.0651131	0.351651	0.7251	0.826627
	NT_THUMPD2-KO_72h_NT_WT_72h	ENSG00000070501.12	1757.02	-0.188789	0.0648669	2.91041	0.00360955	0.0130523
	NT_THUMPD2-KO_72h_NT_WT_72h	ENSG00000070540.13	1517.83	-0.0289879	0.0782152	0.370617	0.710923	0.816513
	NT_THUMPD2-KO_72h_NT_WT_72h	ENSG00000070601.10	123.227	0.0424342	0.240044	-0.176777	0.859684	0.916045
	NT_THUMPD2-KO_72h_NT_WT_72h	ENSG00000070610.14	2742.08	0.199645	0.0594328	-3.35918	0.000781738	0.00347911
	NT_THUMPD2-KO_72h_NT_WT_72h	ENSG00000070614.15	5250.8	0.0132973	0.054062	-0.245964	0.80571	0.8806
	NT_THUMPD2-KO_72h_NT_WT_72h	ENSG00000070669.17	5159.99	-0.0929126	0.0729389	1.27384	0.20272	0.343199
	NT_THUMPD2-KO_72h_NT_WT_72h	ENSG00000070718.13	1180.56	0.0233125	0.0818993	-0.284648	0.775914	0.861071
	NT_THUMPD2-KO_72h_NT_WT_72h	ENSG00000070731.11	532.7	-0.303347	0.115834	2.61882	0.0088235	0.0282651
	NT_THUMPD2-KO_72h_NT_WT_72h	ENSG00000070756.17	95813.1	0.0898733	0.0377819	-2.37874	0.017372	0.0493714
	NT_THUMPD2-KO_72h_NT_WT_72h	ENSG00000070759.17	541.573	0.0320491	0.128077	-0.250232	0.802408	0.878666
	NT_THUMPD2-KO_72h_NT_WT_72h	ENSG00000070761.8	2614.39	0.45324	0.0504006	-8.99275	2.41122648117714e-19	8.37235766329509e-18
	NT_THUMPD2-KO_72h_NT_WT_72h	ENSG00000070770.10	8894.06	0.647973	0.0447058	-14.4942	1.31888477580799e-47	1.65938979233866e-45
	NT_THUMPD2-KO_72h_NT_WT_72h	ENSG00000070778.13	1095.69	-0.131382	0.0742689	1.769	0.0768934	0.164303
	NT_THUMPD2-KO_72h_NT_WT_72h	ENSG00000070785.17	1266.49	-0.165487	0.0756002	2.18897	0.0285988	0.0742626
	NT_THUMPD2-KO_72h_NT_WT_72h	ENSG00000070814.22	8211.44	0.0258858	0.0605925	-0.427211	0.669226	0.786877
	NT_THUMPD2-KO_72h_NT_WT_72h	ENSG00000070831.18	18656.1	0.0353455	0.0372362	-0.949225	0.342506	0.500196
	NT_THUMPD2-KO_72h_NT_WT_72h	ENSG00000070882.13	4605.37	0.382759	0.0494097	-7.74663	9.4362432976988e-15	2.23265274219557e-13
	NT_THUMPD2-KO_72h_NT_WT_72h	ENSG00000070950.10	2014.88	-0.296173	0.0696036	4.25514	2.08919428140877e-05	0.000139165
	NT_THUMPD2-KO_72h_NT_WT_72h	ENSG00000070961.17	4949.02	-0.144009	0.0570297	2.52516	0.0115647	0.0353801
	NT_THUMPD2-KO_72h_NT_WT_72h	ENSG00000071051.14	2215.8	0.168586	0.0785689	-2.1457	0.0318965	0.0810737
	NT_THUMPD2-KO_72h_NT_WT_72h	ENSG00000071054.17	8333.12	0.0885686	0.0453041	-1.95498	0.0505855	0.11804
	NT_THUMPD2-KO_72h_NT_WT_72h	ENSG00000071073.13	821.313	-0.0479247	0.0900658	0.532107	0.594652	0.728883
	NT_THUMPD2-KO_72h_NT_WT_72h	ENSG00000071082.11	15146.5	0.0836493	0.046975	-1.78072	0.0749581	0.161166
	NT_THUMPD2-KO_72h_NT_WT_72h	ENSG00000071127.18	15740	0.111847	0.0414493	-2.6984	0.00696738	0.0231812
	NT_THUMPD2-KO_72h_NT_WT_72h	ENSG00000071189.21	2444.89	-0.0988932	0.0772993	1.27935	0.200773	0.340792
	NT_THUMPD2-KO_72h_NT_WT_72h	ENSG00000071205.12	2616.4	0.114192	0.0730509	-1.56319	0.118009	0.22913
	NT_THUMPD2-KO_72h_NT_WT_72h	ENSG00000071242.13	2234.83	0.355063	0.0633212	-5.60734	2.05461505454516e-08	2.34254591693318e-07
	NT_THUMPD2-KO_72h_NT_WT_72h	ENSG00000071243.16	562.418	-0.195128	0.103709	1.88149	0.0599054	0.134861
	NT_THUMPD2-KO_72h_NT_WT_72h	ENSG00000071246.11	1932.62	-0.146711	0.0898874	1.63216	0.102646	0.205781
	NT_THUMPD2-KO_72h_NT_WT_72h	ENSG00000071282.12	369.471	-0.0336958	0.131196	0.256836	0.797306	0.87526
	NT_THUMPD2-KO_72h_NT_WT_72h	ENSG00000071462.13	8069.3	-0.0734099	0.0457861	1.60332	0.108863	0.215142
	NT_THUMPD2-KO_72h_NT_WT_72h	ENSG00000071537.14	2989.12	-0.132027	0.0554197	2.38231	0.0172046	0.0489869
	NT_THUMPD2-KO_72h_NT_WT_72h	ENSG00000071539.14	3231.81	-0.138061	0.0638268	2.16306	0.0305363	0.0781924
	NT_THUMPD2-KO_72h_NT_WT_72h	ENSG00000071553.18	4716.8	0.338767	0.0563891	-6.00767	1.88210809960121e-09	2.49574768396592e-08
	NT_THUMPD2-KO_72h_NT_WT_72h	ENSG00000071564.19	12078.6	0.0916887	0.0470502	-1.94874	0.0513263	0.119484
	NT_THUMPD2-KO_72h_NT_WT_72h	ENSG00000071575.12	908.733	-0.207888	0.209177	0.993839	0.320301	0.477017
	NT_THUMPD2-KO_72h_NT_WT_72h	ENSG00000071626.17	13541.2	-0.0717921	0.0414324	1.73275	0.08314	0.174856
	NT_THUMPD2-KO_72h_NT_WT_72h	ENSG00000071655.18	5934.53	-0.0339711	0.0591548	0.574275	0.565782	0.705016
	NT_THUMPD2-KO_72h_NT_WT_72h	ENSG00000071794.16	4781.76	-0.213272	0.059365	3.59256	0.000327449	0.00161736
	NT_THUMPD2-KO_72h_NT_WT_72h	ENSG00000071859.15	2335.4	0.156895	0.0676871	-2.31794	0.0204524	0.0564825
	NT_THUMPD2-KO_72h_NT_WT_72h	ENSG00000071889.17	581.7	0.0822564	0.108978	-0.754797	0.450371	0.605942
	NT_THUMPD2-KO_72h_NT_WT_72h	ENSG00000071894.17	9873.42	-0.118085	0.047486	2.48674	0.0128921	0.0386858
	NT_THUMPD2-KO_72h_NT_WT_72h	ENSG00000071967.12	1915.72	-0.0687461	0.0636039	1.08085	0.279765	0.433477
	NT_THUMPD2-KO_72h_NT_WT_72h	ENSG00000071994.11	4140.47	-0.140057	0.0519584	2.69556	0.00702695	0.023342
	NT_THUMPD2-KO_72h_NT_WT_72h	ENSG00000072042.13	4495.21	-0.146172	0.0482328	3.03054	0.00244115	0.00935562
	NT_THUMPD2-KO_72h_NT_WT_72h	ENSG00000072062.16	6517.82	-0.139239	0.0496189	2.80618	0.00501331	0.0173949
	NT_THUMPD2-KO_72h_NT_WT_72h	ENSG00000072071.17	11351.6	0.296728	0.042939	-6.91046	4.83092583852395e-12	8.82396863878641e-11
	NT_THUMPD2-KO_72h_NT_WT_72h	ENSG00000072110.17	11769.7	0.0432363	0.0363727	-1.1887	0.234557	0.380822
	NT_THUMPD2-KO_72h_NT_WT_72h	ENSG00000072121.17	1437.43	-0.280686	0.0904386	3.10361	0.00191176	0.00755973
	NT_THUMPD2-KO_72h_NT_WT_72h	ENSG00000072134.16	5797.48	-0.45629	0.0454982	10.0288	1.13945321956293e-23	5.08805113011094e-22
	NT_THUMPD2-KO_72h_NT_WT_72h	ENSG00000072135.13	1406.9	-0.136611	0.0994374	1.37384	0.169491	0.3007
	NT_THUMPD2-KO_72h_NT_WT_72h	ENSG00000072163.20	273.565	0.353015	0.142054	-2.48507	0.0129524	0.0388065
	NT_THUMPD2-KO_72h_NT_WT_72h	ENSG00000072182.14	80.8569	0.114542	0.281769	-0.406511	0.684367	0.798099
	NT_THUMPD2-KO_72h_NT_WT_72h	ENSG00000072195.15	3335.24	0.115971	0.0604925	-1.91712	0.0552231	0.12668
	NT_THUMPD2-KO_72h_NT_WT_72h	ENSG00000072201.14	201.575	0.729682	0.190663	-3.82708	0.000129671	0.000713539
	NT_THUMPD2-KO_72h_NT_WT_72h	ENSG00000072210.19	5406.64	0.267884	0.0434203	-6.16956	6.847925151637e-10	9.7193278744767e-09
	NT_THUMPD2-KO_72h_NT_WT_72h	ENSG00000072274.14	20137.1	-0.0888697	0.0417268	2.1298	0.0331881	0.0837692
	NT_THUMPD2-KO_72h_NT_WT_72h	ENSG00000072310.18	19330.2	0.42653	0.0444174	-9.60277	7.78266395195354e-22	3.17073141463494e-20
	NT_THUMPD2-KO_72h_NT_WT_72h	ENSG00000072364.13	4498.07	-0.14174	0.0628763	2.25427	0.024179	0.0648278
	NT_THUMPD2-KO_72h_NT_WT_72h	ENSG00000072401.15	1271.11	-0.019215	0.0787926	0.243869	0.807333	0.881417
	NT_THUMPD2-KO_72h_NT_WT_72h	ENSG00000072415.10	2235.81	0.778412	0.0641715	-12.1302	7.30819592223356e-34	5.31683682247121e-32
	NT_THUMPD2-KO_72h_NT_WT_72h	ENSG00000072422.17	208.276	-0.609666	0.187968	3.24346	0.00118089	0.00497597
	NT_THUMPD2-KO_72h_NT_WT_72h	ENSG00000072501.19	7364.57	-0.199062	0.0568729	3.50012	0.000465057	0.00221047
	NT_THUMPD2-KO_72h_NT_WT_72h	ENSG00000072506.14	3770.49	0.0571793	0.0514516	-1.11132	0.26643	0.418281
	NT_THUMPD2-KO_72h_NT_WT_72h	ENSG00000072518.23	4107.82	-0.00993541	0.0573982	0.173096	0.862576	0.91753
	NT_THUMPD2-KO_72h_NT_WT_72h	ENSG00000072571.20	1908.42	-0.0136884	0.0737231	0.185673	0.852701	0.911532
	NT_THUMPD2-KO_72h_NT_WT_72h	ENSG00000072609.18	600.26	-0.154266	0.101908	1.51378	0.130081	0.247184
	NT_THUMPD2-KO_72h_NT_WT_72h	ENSG00000072657.10	252.659	0.506619	0.173739	-2.91597	0.00354584	0.0128655
	NT_THUMPD2-KO_72h_NT_WT_72h	ENSG00000072682.20	2247.54	0.337542	0.072496	-4.65601	3.22399620901974e-06	2.55874044210476e-05
	NT_THUMPD2-KO_72h_NT_WT_72h	ENSG00000072736.19	4002.12	0.431466	0.0553242	-7.79885	6.24720165154596e-15	1.51842495596496e-13
	NT_THUMPD2-KO_72h_NT_WT_72h	ENSG00000072756.18	1217.2	-0.105418	0.0836082	1.26086	0.20736	0.349011
	NT_THUMPD2-KO_72h_NT_WT_72h	ENSG00000072778.20	14578.9	-0.129663	0.0370952	3.49541	0.000473328	0.00224379
	NT_THUMPD2-KO_72h_NT_WT_72h	ENSG00000072786.13	2317.03	-0.185882	0.0652641	2.84815	0.00439743	0.015503
	NT_THUMPD2-KO_72h_NT_WT_72h	ENSG00000072803.18	4929.99	0.00969566	0.0534714	-0.181324	0.856113	0.913606
	NT_THUMPD2-KO_72h_NT_WT_72h	ENSG00000072849.11	1821.94	-0.103548	0.0759282	1.36376	0.172642	0.304593
	NT_THUMPD2-KO_72h_NT_WT_72h	ENSG00000072864.16	3803.45	-0.326278	0.0581026	5.61555	1.95939349503172e-08	2.23755832702795e-07
	NT_THUMPD2-KO_72h_NT_WT_72h	ENSG00000072952.21	663.244	0.382123	0.112187	-3.40613	0.000658908	0.00299732
	NT_THUMPD2-KO_72h_NT_WT_72h	ENSG00000072954.7	938.852	0.000506589	0.0987417	-0.00513045	0.995907	0.998193
	NT_THUMPD2-KO_72h_NT_WT_72h	ENSG00000072958.9	3191.72	-0.11899	0.0582852	2.04152	0.0411992	0.100206
	NT_THUMPD2-KO_72h_NT_WT_72h	ENSG00000073008.16	8757.4	0.416817	0.0445252	-9.36138	7.87030460275516e-21	3.0006763841057e-19
	NT_THUMPD2-KO_72h_NT_WT_72h	ENSG00000073050.12	1664.42	-0.319629	0.0671319	4.76122	1.92428364348284e-06	1.59405510652418e-05
	NT_THUMPD2-KO_72h_NT_WT_72h	ENSG00000073060.17	9905.48	0.314527	0.0475918	-6.60885	3.87312567315612e-11	6.33350802929176e-10
	NT_THUMPD2-KO_72h_NT_WT_72h	ENSG00000073111.15	8654.19	-0.226415	0.103266	2.19254	0.0283407	0.0736728
	NT_THUMPD2-KO_72h_NT_WT_72h	ENSG00000073150.14	609.32	0.112878	0.124817	-0.904349	0.365811	0.524316
	NT_THUMPD2-KO_72h_NT_WT_72h	ENSG00000073169.15	2520.11	-0.0156623	0.0586184	0.267191	0.789322	0.8698
	NT_THUMPD2-KO_72h_NT_WT_72h	ENSG00000073331.18	1280.58	-0.0907295	0.101705	0.892081	0.37235	0.531208
	NT_THUMPD2-KO_72h_NT_WT_72h	ENSG00000073350.14	8993	0.26723	0.0449102	-5.95032	2.6762014833506e-09	3.44826948960156e-08
	NT_THUMPD2-KO_72h_NT_WT_72h	ENSG00000073417.15	5074.87	-0.158761	0.061144	2.5965	0.00941788	0.0298649
	NT_THUMPD2-KO_72h_NT_WT_72h	ENSG00000073464.13	458.819	0.235316	0.113933	-2.06538	0.0388867	0.0954825
	NT_THUMPD2-KO_72h_NT_WT_72h	ENSG00000073536.18	2562.36	-0.0409532	0.0569241	0.719435	0.471873	0.624483
	NT_THUMPD2-KO_72h_NT_WT_72h	ENSG00000073578.18	6686.75	-0.219788	0.0480047	4.57847	4.68394010101771e-06	3.59859176798376e-05
	NT_THUMPD2-KO_72h_NT_WT_72h	ENSG00000073584.20	7433.09	-0.180039	0.042715	4.21488	2.49909551075403e-05	0.000163866
	NT_THUMPD2-KO_72h_NT_WT_72h	ENSG00000073605.19	1406.64	-0.115249	0.0824223	1.39827	0.162031	0.290819
	NT_THUMPD2-KO_72h_NT_WT_72h	ENSG00000073614.13	1909.89	0.0756899	0.0615162	-1.23041	0.218545	0.3618
	NT_THUMPD2-KO_72h_NT_WT_72h	ENSG00000073670.14	1196.44	0.280227	0.0753389	-3.71955	0.00019958	0.00104296
	NT_THUMPD2-KO_72h_NT_WT_72h	ENSG00000073711.11	769.656	-0.251103	0.101664	2.46994	0.0135136	0.0402343
	NT_THUMPD2-KO_72h_NT_WT_72h	ENSG00000073712.15	3183.21	0.287148	0.059099	-4.85877	1.18119725587443e-06	1.00977730239401e-05
	NT_THUMPD2-KO_72h_NT_WT_72h	ENSG00000073792.16	13328.3	0.051178	0.0363253	-1.40888	0.15887	0.286418
	NT_THUMPD2-KO_72h_NT_WT_72h	ENSG00000073803.14	1091.56	-0.0957203	0.101276	0.945146	0.344584	0.502236
	NT_THUMPD2-KO_72h_NT_WT_72h	ENSG00000073849.16	1029.25	-0.147809	0.0972271	1.52024	0.12845	0.244922
	NT_THUMPD2-KO_72h_NT_WT_72h	ENSG00000073905.8	943.801	-0.073439	0.0997134	0.736501	0.461426	0.615562
	NT_THUMPD2-KO_72h_NT_WT_72h	ENSG00000073910.23	185.778	-0.527616	0.245586	2.1484	0.0316822	0.0806152
	NT_THUMPD2-KO_72h_NT_WT_72h	ENSG00000073921.18	6712.24	-0.135088	0.0496609	2.72021	0.00652399	0.0219164
	NT_THUMPD2-KO_72h_NT_WT_72h	ENSG00000073969.19	6294.37	-0.247494	0.045167	5.47955	4.26415370069811e-08	4.64625489068935e-07
	NT_THUMPD2-KO_72h_NT_WT_72h	ENSG00000074047.22	1350.03	1.41976	0.0745815	-19.0363	8.52949377448589e-81	3.09215834478778e-78
	NT_THUMPD2-KO_72h_NT_WT_72h	ENSG00000074054.21	4563.51	-0.148701	0.0453299	3.28042	0.00103651	0.00444286
	NT_THUMPD2-KO_72h_NT_WT_72h	ENSG00000074071.15	4517.62	0.0739199	0.0555137	-1.33156	0.183004	0.318846
	NT_THUMPD2-KO_72h_NT_WT_72h	ENSG00000074181.9	3050.38	0.144074	0.0696145	-2.0696	0.0384898	0.0946709
	NT_THUMPD2-KO_72h_NT_WT_72h	ENSG00000074201.9	5257.57	0.00224625	0.0464966	-0.0483099	0.961469	0.977418
	NT_THUMPD2-KO_72h_NT_WT_72h	ENSG00000074211.14	3234.78	0.0829548	0.0608305	-1.3637	0.172661	0.304593
	NT_THUMPD2-KO_72h_NT_WT_72h	ENSG00000074219.14	1516.47	-0.323776	0.0828898	3.9061	9.37968902380538e-05	0.000534565
	NT_THUMPD2-KO_72h_NT_WT_72h	ENSG00000074266.24	1696.69	-0.0754643	0.0642784	1.17402	0.240386	0.387724
	NT_THUMPD2-KO_72h_NT_WT_72h	ENSG00000074319.13	2908.95	-0.0768611	0.0536671	1.43218	0.152091	0.277212
	NT_THUMPD2-KO_72h_NT_WT_72h	ENSG00000074356.17	3895.98	-0.0942499	0.048702	1.93524	0.0529613	0.122609
	NT_THUMPD2-KO_72h_NT_WT_72h	ENSG00000074370.19	1970.6	-0.309895	0.0679878	4.55809	5.16197972402504e-06	3.93196525346052e-05
	NT_THUMPD2-KO_72h_NT_WT_72h	ENSG00000074410.14	529.437	0.640559	0.109737	-5.83723	5.30746423036757e-09	6.58094796656997e-08
	NT_THUMPD2-KO_72h_NT_WT_72h	ENSG00000074416.16	1552.34	1.19356	0.0894247	-13.3471	1.2318744100758e-40	1.19766189805052e-38
	NT_THUMPD2-KO_72h_NT_WT_72h	ENSG00000074527.13	287.239	0.38471	0.147874	-2.60161	0.00927864	0.0294934
	NT_THUMPD2-KO_72h_NT_WT_72h	ENSG00000074582.15	1222.58	-0.140921	0.102112	1.38006	0.16757	0.298132
	NT_THUMPD2-KO_72h_NT_WT_72h	ENSG00000074590.14	1169.08	0.297397	0.106583	-2.79029	0.00526615	0.0181557
	NT_THUMPD2-KO_72h_NT_WT_72h	ENSG00000074603.19	3217.62	0.0127072	0.0736617	-0.172508	0.863038	0.917584
	NT_THUMPD2-KO_72h_NT_WT_72h	ENSG00000074621.14	770.496	-0.0704369	0.102468	0.687407	0.491826	0.642344
	NT_THUMPD2-KO_72h_NT_WT_72h	ENSG00000074657.14	1420.14	0.0593672	0.0789519	-0.751942	0.452086	0.607185
	NT_THUMPD2-KO_72h_NT_WT_72h	ENSG00000074660.17	89.0681	0.191306	0.25817	-0.74101	0.458687	0.613064
	NT_THUMPD2-KO_72h_NT_WT_72h	ENSG00000074695.6	6152.54	-0.154061	0.0586	2.62903	0.00856277	0.0275619
	NT_THUMPD2-KO_72h_NT_WT_72h	ENSG00000074696.13	6683.92	-0.267435	0.0475349	5.62608	1.84349626135874e-08	2.11084269455043e-07
	NT_THUMPD2-KO_72h_NT_WT_72h	ENSG00000074706.14	71.0529	-0.379104	0.297805	1.27299	0.203021	0.343545
	NT_THUMPD2-KO_72h_NT_WT_72h	ENSG00000074755.15	2045.1	-0.439318	0.0651188	6.74641	1.5155118139292e-11	2.60363712354471e-10
	NT_THUMPD2-KO_72h_NT_WT_72h	ENSG00000074800.16	118560	0.23619	0.0346664	-6.81323	9.54281368709933e-12	1.68408615473076e-10
	NT_THUMPD2-KO_72h_NT_WT_72h	ENSG00000074842.8	4556.28	-0.00715514	0.0548045	0.130558	0.896125	0.93686
	NT_THUMPD2-KO_72h_NT_WT_72h	ENSG00000074855.11	1684.57	0.00305773	0.0788713	-0.0387686	0.969075	0.982035
	NT_THUMPD2-KO_72h_NT_WT_72h	ENSG00000074935.14	848.295	-0.325272	0.0942146	3.45246	0.000555494	0.0025818
	NT_THUMPD2-KO_72h_NT_WT_72h	ENSG00000074964.17	2224.74	0.432816	0.0683327	-6.33395	2.38959223366114e-10	3.59177711073634e-09
	NT_THUMPD2-KO_72h_NT_WT_72h	ENSG00000074966.12	621.785	0.446949	0.12626	-3.53991	0.000400264	0.00193562
	NT_THUMPD2-KO_72h_NT_WT_72h	ENSG00000075043.21	3376.92	0.0185135	0.0617725	-0.299705	0.764402	0.853954
	NT_THUMPD2-KO_72h_NT_WT_72h	ENSG00000075089.10	1396.68	-0.160421	0.0848948	1.88965	0.058805	0.132986
	NT_THUMPD2-KO_72h_NT_WT_72h	ENSG00000075131.10	1260.32	-0.228834	0.0713688	3.20637	0.00134423	0.00557007
	NT_THUMPD2-KO_72h_NT_WT_72h	ENSG00000075142.14	2852.22	-0.28447	0.0553762	5.13705	2.79088019838441e-07	2.68408887424659e-06
	NT_THUMPD2-KO_72h_NT_WT_72h	ENSG00000075151.24	5241.47	-0.0458521	0.0576751	0.795007	0.42661	0.584021
	NT_THUMPD2-KO_72h_NT_WT_72h	ENSG00000075188.9	2376.67	-8.46997e-05	0.073127	0.00115826	0.999076	0.999181
	NT_THUMPD2-KO_72h_NT_WT_72h	ENSG00000075213.11	506.191	-1.31998	0.149386	8.83608	9.91393599193458e-19	3.31845347310624e-17
	NT_THUMPD2-KO_72h_NT_WT_72h	ENSG00000075218.19	3084.39	-0.449304	0.0549544	8.17594	2.93576500377406e-16	7.9384421827716e-15
	NT_THUMPD2-KO_72h_NT_WT_72h	ENSG00000075223.14	2165.39	-1.11364	0.0855059	13.0242	8.91602618119972e-39	8.08071542329156e-37
	NT_THUMPD2-KO_72h_NT_WT_72h	ENSG00000075234.17	1460.36	0.0433497	0.0813093	-0.533145	0.593933	0.728294
	NT_THUMPD2-KO_72h_NT_WT_72h	ENSG00000075239.15	4568.99	-0.201339	0.0537917	3.74294	0.00018188	0.000959603
	NT_THUMPD2-KO_72h_NT_WT_72h	ENSG00000075240.17	1536.08	-0.148146	0.0759799	1.9498	0.0512	0.119268
	NT_THUMPD2-KO_72h_NT_WT_72h	ENSG00000075275.18	2629.03	-0.276977	0.0711786	3.89129	9.97112141794317e-05	0.000564283
	NT_THUMPD2-KO_72h_NT_WT_72h	ENSG00000075292.20	5682.42	-0.0736581	0.0453872	1.62289	0.104614	0.208847
	NT_THUMPD2-KO_72h_NT_WT_72h	ENSG00000075303.13	2080.27	-0.105963	0.0816595	1.29762	0.194417	0.333044
	NT_THUMPD2-KO_72h_NT_WT_72h	ENSG00000075336.12	1896.04	-0.040153	0.0618526	0.649173	0.516227	0.663756
	NT_THUMPD2-KO_72h_NT_WT_72h	ENSG00000075391.18	2217.76	0.0479049	0.072429	-0.661405	0.508352	0.656671
	NT_THUMPD2-KO_72h_NT_WT_72h	ENSG00000075399.14	394.373	-0.0491569	0.128156	0.38357	0.701297	0.810506
	NT_THUMPD2-KO_72h_NT_WT_72h	ENSG00000075407.19	2522.13	-0.0194392	0.088823	0.218853	0.826764	0.894831
	NT_THUMPD2-KO_72h_NT_WT_72h	ENSG00000075413.19	6302.45	-0.110056	0.0488524	2.25283	0.02427	0.0650271
	NT_THUMPD2-KO_72h_NT_WT_72h	ENSG00000075415.15	31328.5	-0.0448719	0.0365721	1.22694	0.219844	0.363303
	NT_THUMPD2-KO_72h_NT_WT_72h	ENSG00000075420.13	3304.58	0.0213996	0.0651353	-0.32854	0.742503	0.838472
	NT_THUMPD2-KO_72h_NT_WT_72h	ENSG00000075426.12	2689.14	0.0429684	0.0662317	-0.648759	0.516494	0.6639
	NT_THUMPD2-KO_72h_NT_WT_72h	ENSG00000075539.15	3059.9	-0.0110208	0.0700408	0.157349	0.87497	0.924093
	NT_THUMPD2-KO_72h_NT_WT_72h	ENSG00000075568.17	5922.82	-0.181316	0.0458465	3.95484	7.65847071345574e-05	0.000447438
	NT_THUMPD2-KO_72h_NT_WT_72h	ENSG00000075618.18	24763.1	-0.12933	0.0416363	3.10619	0.00189512	0.00750228
	NT_THUMPD2-KO_72h_NT_WT_72h	ENSG00000075624.17	138711	0.271161	0.0473647	-5.72496	1.03457283810675e-08	1.22324369454203e-07
	NT_THUMPD2-KO_72h_NT_WT_72h	ENSG00000075643.6	1582.25	-0.0964959	0.0769503	1.254	0.209841	0.351775
	NT_THUMPD2-KO_72h_NT_WT_72h	ENSG00000075651.17	524.211	-0.362711	0.156413	2.31893	0.0203986	0.0563847
	NT_THUMPD2-KO_72h_NT_WT_72h	ENSG00000075702.19	2774.75	-0.26817	0.0702319	3.81836	0.000134344	0.000735846
	NT_THUMPD2-KO_72h_NT_WT_72h	ENSG00000075711.21	4746.19	0.291159	0.0535325	-5.43891	5.36083632854702e-08	5.73601441877399e-07
	NT_THUMPD2-KO_72h_NT_WT_72h	ENSG00000075785.14	10306.1	-0.0159482	0.0477383	0.334076	0.738322	0.835442
	NT_THUMPD2-KO_72h_NT_WT_72h	ENSG00000075790.12	2253.69	-0.352689	0.067515	5.22387	1.75224787498522e-07	1.73835017616228e-06
	NT_THUMPD2-KO_72h_NT_WT_72h	ENSG00000075826.17	1194.01	-0.0649652	0.0891006	0.729122	0.465927	0.619373
	NT_THUMPD2-KO_72h_NT_WT_72h	ENSG00000075856.12	5078.83	-0.166251	0.049209	3.37846	0.000728927	0.00327062
	NT_THUMPD2-KO_72h_NT_WT_72h	ENSG00000075891.24	880.3	-0.41851	0.0895053	4.67581	2.92794217306583e-06	2.34290142685017e-05
	NT_THUMPD2-KO_72h_NT_WT_72h	ENSG00000075914.13	2928.94	0.0380937	0.0603722	-0.63098	0.528053	0.673095
	NT_THUMPD2-KO_72h_NT_WT_72h	ENSG00000075945.13	852.031	-0.173627	0.0863758	2.01013	0.044417	0.106339
	NT_THUMPD2-KO_72h_NT_WT_72h	ENSG00000075975.17	3067.41	0.0845481	0.0507095	-1.6673	0.0954538	0.194204
	NT_THUMPD2-KO_72h_NT_WT_72h	ENSG00000076003.5	8144.17	-0.348192	0.0491529	7.08386	1.40188893870654e-12	2.73835639360677e-11
	NT_THUMPD2-KO_72h_NT_WT_72h	ENSG00000076043.11	2431.37	-0.0265213	0.070483	0.376279	0.706709	0.813509
	NT_THUMPD2-KO_72h_NT_WT_72h	ENSG00000076053.12	1609.51	-0.0701075	0.099473	0.704789	0.480942	0.632349
	NT_THUMPD2-KO_72h_NT_WT_72h	ENSG00000076067.14	4768.79	0.880489	0.0525727	-16.748	5.85336543692726e-63	1.21551100320813e-60
	NT_THUMPD2-KO_72h_NT_WT_72h	ENSG00000076108.12	10849.8	-0.116723	0.0426272	2.73824	0.00617692	0.0208915
	NT_THUMPD2-KO_72h_NT_WT_72h	ENSG00000076201.16	5889.08	0.122018	0.0547924	-2.22692	0.0259525	0.0686662
	NT_THUMPD2-KO_72h_NT_WT_72h	ENSG00000076242.18	746.185	-0.362918	0.103872	3.49389	0.00047603	0.00225361
	NT_THUMPD2-KO_72h_NT_WT_72h	ENSG00000076248.12	4394.56	0.0557957	0.060486	-0.922457	0.35629	0.514425
	NT_THUMPD2-KO_72h_NT_WT_72h	ENSG00000076258.10	661.503	-0.229729	0.127207	1.80595	0.0709263	0.154722
	NT_THUMPD2-KO_72h_NT_WT_72h	ENSG00000076321.11	1127.8	-0.119459	0.0942967	1.26684	0.205213	0.346379
	NT_THUMPD2-KO_72h_NT_WT_72h	ENSG00000076351.13	1318.19	0.0434339	0.088896	-0.488593	0.62513	0.752994
	NT_THUMPD2-KO_72h_NT_WT_72h	ENSG00000076356.7	157.091	1.44299	0.256515	-5.62535	1.85130710035036e-08	2.11751912135797e-07
	NT_THUMPD2-KO_72h_NT_WT_72h	ENSG00000076382.17	4459.46	-0.265254	0.054107	4.9024	9.4672252316561e-07	8.24488927035393e-06
	NT_THUMPD2-KO_72h_NT_WT_72h	ENSG00000076513.17	2231.84	0.11601	0.0755698	-1.53514	0.12475	0.239256
	NT_THUMPD2-KO_72h_NT_WT_72h	ENSG00000076554.16	6887.66	0.0874744	0.0524416	-1.66804	0.0953087	0.194054
	NT_THUMPD2-KO_72h_NT_WT_72h	ENSG00000076555.16	747.523	-0.128787	0.0978533	1.31612	0.188133	0.325438
	NT_THUMPD2-KO_72h_NT_WT_72h	ENSG00000076604.16	5641.92	0.34619	0.0588499	-5.88259	4.0390009443812e-09	5.09977515934885e-08
	NT_THUMPD2-KO_72h_NT_WT_72h	ENSG00000076641.4	387.978	-0.811917	0.13869	5.85417	4.79386240047311e-09	5.97180680743852e-08
	NT_THUMPD2-KO_72h_NT_WT_72h	ENSG00000076650.7	749.83	0.0257561	0.0990938	-0.259917	0.794928	0.873681
	NT_THUMPD2-KO_72h_NT_WT_72h	ENSG00000076662.11	276.74	0.182079	0.150113	-1.21295	0.225149	0.369615
	NT_THUMPD2-KO_72h_NT_WT_72h	ENSG00000076685.19	5804.19	0.672858	0.0498876	-13.4875	1.85311805624186e-41	1.86963877853571e-39
	NT_THUMPD2-KO_72h_NT_WT_72h	ENSG00000076706.17	3368.5	0.661848	0.0680686	-9.72325	2.39994621533243e-22	1.00454891584629e-20
	NT_THUMPD2-KO_72h_NT_WT_72h	ENSG00000076716.9	1136.74	0.416355	0.0861245	-4.83434	1.33585138488946e-06	1.13113718414096e-05
	NT_THUMPD2-KO_72h_NT_WT_72h	ENSG00000076770.16	329.7	0.320285	0.158258	-2.02382	0.0429887	0.103592
	NT_THUMPD2-KO_72h_NT_WT_72h	ENSG00000076826.10	1982.77	0.0817031	0.0830228	-0.984104	0.325065	0.482097
	NT_THUMPD2-KO_72h_NT_WT_72h	ENSG00000076864.21	1903.09	0.189994	0.0739966	-2.5676	0.0102405	0.032046
	NT_THUMPD2-KO_72h_NT_WT_72h	ENSG00000076924.12	4705.26	-0.238951	0.0543276	4.39833	1.09084729662786e-05	7.77478601385312e-05
	NT_THUMPD2-KO_72h_NT_WT_72h	ENSG00000076928.20	6410.7	0.0289107	0.0516325	-0.559933	0.575525	0.713081
	NT_THUMPD2-KO_72h_NT_WT_72h	ENSG00000076944.18	3884.99	0.0532023	0.0615135	-0.864888	0.3871	0.546334
	NT_THUMPD2-KO_72h_NT_WT_72h	ENSG00000076984.18	4574.42	0.258669	0.0510549	-5.06648	4.05234708822305e-07	3.78001098430017e-06
	NT_THUMPD2-KO_72h_NT_WT_72h	ENSG00000077044.11	4653.86	-0.0444917	0.052136	0.853379	0.393449	0.552373
	NT_THUMPD2-KO_72h_NT_WT_72h	ENSG00000077063.11	388.526	-1.68702	0.130957	12.8823	5.66143829149545e-38	4.96280752527853e-36
	NT_THUMPD2-KO_72h_NT_WT_72h	ENSG00000077097.17	5626.49	-0.181909	0.04881	3.72688	0.000193866	0.00101715
	NT_THUMPD2-KO_72h_NT_WT_72h	ENSG00000077147.16	9243.07	-0.0398051	0.0396643	1.00355	0.315595	0.472145
	NT_THUMPD2-KO_72h_NT_WT_72h	ENSG00000077150.21	5190.03	0.147094	0.0491533	-2.99255	0.00276656	0.010396
	NT_THUMPD2-KO_72h_NT_WT_72h	ENSG00000077152.12	2413.39	-0.131682	0.0721727	1.82454	0.0680702	0.149837
	NT_THUMPD2-KO_72h_NT_WT_72h	ENSG00000077157.23	1439.01	-0.0584227	0.0833658	0.700799	0.483429	0.634671
	NT_THUMPD2-KO_72h_NT_WT_72h	ENSG00000077232.19	4542.25	-0.455374	0.050844	8.95629	3.35776034992023e-19	1.15464849074668e-17
	NT_THUMPD2-KO_72h_NT_WT_72h	ENSG00000077235.18	7925.89	-0.161904	0.051259	3.15855	0.00158558	0.00644751
	NT_THUMPD2-KO_72h_NT_WT_72h	ENSG00000077238.14	3260.58	-0.174064	0.058011	3.00055	0.00269497	0.0101842
	NT_THUMPD2-KO_72h_NT_WT_72h	ENSG00000077254.14	3455.99	0.0560051	0.0500877	-1.11814	0.263507	0.414728
	NT_THUMPD2-KO_72h_NT_WT_72h	ENSG00000077312.9	5359.13	0.105114	0.0577154	-1.82125	0.0685683	0.150731
	NT_THUMPD2-KO_72h_NT_WT_72h	ENSG00000077348.10	1266.47	0.0796494	0.0642512	-1.23966	0.215103	0.357763
	NT_THUMPD2-KO_72h_NT_WT_72h	ENSG00000077380.16	2090.03	-0.212077	0.059675	3.55386	0.00037962	0.00184538
	NT_THUMPD2-KO_72h_NT_WT_72h	ENSG00000077454.17	2038.8	-0.000654052	0.0800817	0.00816731	0.993484	0.996758
	NT_THUMPD2-KO_72h_NT_WT_72h	ENSG00000077458.13	868.413	-0.268195	0.104961	2.55518	0.0106133	0.0330002
	NT_THUMPD2-KO_72h_NT_WT_72h	ENSG00000077463.15	1197.12	0.286285	0.091736	-3.12075	0.00180389	0.00720443
	NT_THUMPD2-KO_72h_NT_WT_72h	ENSG00000077514.9	1657.76	-0.204511	0.071867	2.84568	0.00443164	0.0155979
	NT_THUMPD2-KO_72h_NT_WT_72h	ENSG00000077549.19	10315.8	0.081105	0.0417071	-1.94463	0.0518194	0.120461
	NT_THUMPD2-KO_72h_NT_WT_72h	ENSG00000077585.14	725.743	-0.264191	0.110268	2.3959	0.0165798	0.047486
	NT_THUMPD2-KO_72h_NT_WT_72h	ENSG00000077684.16	2138.57	-0.39271	0.097038	4.04697	5.18837810917916e-05	0.000316979
	NT_THUMPD2-KO_72h_NT_WT_72h	ENSG00000077713.19	2003.06	0.221688	0.0585491	-3.78636	0.000152873	0.000822382
	NT_THUMPD2-KO_72h_NT_WT_72h	ENSG00000077721.17	3423.08	0.105361	0.0629477	-1.67378	0.0941736	0.192386
	NT_THUMPD2-KO_72h_NT_WT_72h	ENSG00000077782.23	5446.34	-0.0194746	0.0461943	0.421581	0.673331	0.790009
	NT_THUMPD2-KO_72h_NT_WT_72h	ENSG00000077942.19	1701.46	0.111051	0.0709789	-1.56457	0.117684	0.228706
	NT_THUMPD2-KO_72h_NT_WT_72h	ENSG00000078018.22	437.253	-0.748425	0.139791	5.35387	8.60921924539973e-08	8.93462350508757e-07
	NT_THUMPD2-KO_72h_NT_WT_72h	ENSG00000078043.16	2941.5	-0.0892582	0.0646316	1.38103	0.16727	0.297782
	NT_THUMPD2-KO_72h_NT_WT_72h	ENSG00000078061.14	2198.64	0.0988379	0.0621505	-1.5903	0.111767	0.219642
	NT_THUMPD2-KO_72h_NT_WT_72h	ENSG00000078070.14	1099.91	0.029165	0.0935334	-0.311814	0.755182	0.847505
	NT_THUMPD2-KO_72h_NT_WT_72h	ENSG00000078081.8	279.542	-0.213455	0.16834	1.268	0.204799	0.345816
	NT_THUMPD2-KO_72h_NT_WT_72h	ENSG00000078114.19	1677.39	0.0812922	0.0933657	-0.870686	0.383926	0.543251
	NT_THUMPD2-KO_72h_NT_WT_72h	ENSG00000078124.13	2800.52	-0.179328	0.0556412	3.22293	0.00126888	0.00530389
	NT_THUMPD2-KO_72h_NT_WT_72h	ENSG00000078140.14	11749.1	-0.177509	0.0433284	4.09683	4.18852349111862e-05	0.000261267
	NT_THUMPD2-KO_72h_NT_WT_72h	ENSG00000078142.14	1628.9	-0.0353634	0.0809153	0.437042	0.662081	0.781353
	NT_THUMPD2-KO_72h_NT_WT_72h	ENSG00000078177.15	1211.46	-0.269794	0.0829613	3.25204	0.00114579	0.0048443
	NT_THUMPD2-KO_72h_NT_WT_72h	ENSG00000078237.7	2001.8	0.109579	0.080125	-1.3676	0.171437	0.303122
	NT_THUMPD2-KO_72h_NT_WT_72h	ENSG00000078246.17	4400.74	-0.14474	0.0452193	3.20085	0.00137025	0.00565957
	NT_THUMPD2-KO_72h_NT_WT_72h	ENSG00000078269.15	2354.91	0.177138	0.0673055	-2.63185	0.00849213	0.0273881
	NT_THUMPD2-KO_72h_NT_WT_72h	ENSG00000078304.20	6261.11	0.0242708	0.0437088	-0.555284	0.578701	0.715813
	NT_THUMPD2-KO_72h_NT_WT_72h	ENSG00000078319.13	422.789	0.0515589	0.144108	-0.35778	0.720508	0.823147
	NT_THUMPD2-KO_72h_NT_WT_72h	ENSG00000078328.23	116.314	-0.144679	0.236798	0.610981	0.541212	0.684483
	NT_THUMPD2-KO_72h_NT_WT_72h	ENSG00000078369.19	21437.4	-0.0685438	0.0325413	2.10637	0.0351726	0.0880199
	NT_THUMPD2-KO_72h_NT_WT_72h	ENSG00000078399.19	9474.75	0.363491	0.0571617	-6.35899	2.03082054110196e-10	3.08941824705759e-09
	NT_THUMPD2-KO_72h_NT_WT_72h	ENSG00000078403.17	4329.37	0.0956666	0.0604398	-1.58284	0.113458	0.222245
	NT_THUMPD2-KO_72h_NT_WT_72h	ENSG00000078487.18	104.155	-0.210698	0.278833	0.755643	0.449863	0.605584
	NT_THUMPD2-KO_72h_NT_WT_72h	ENSG00000078618.23	13731.8	-0.129163	0.0386843	3.3389	0.000841095	0.00369788
	NT_THUMPD2-KO_72h_NT_WT_72h	ENSG00000078668.14	5933.07	-0.0546205	0.0533079	1.02462	0.305542	0.461821
	NT_THUMPD2-KO_72h_NT_WT_72h	ENSG00000078674.20	4074.62	-0.52985	0.0574203	9.22758	2.76823444607453e-20	1.02439042503613e-18
	NT_THUMPD2-KO_72h_NT_WT_72h	ENSG00000078687.18	3178.44	-0.137271	0.0646769	2.12242	0.0338028	0.0850498
	NT_THUMPD2-KO_72h_NT_WT_72h	ENSG00000078699.22	1569.64	-0.133719	0.0744912	1.7951	0.0726381	0.157444
	NT_THUMPD2-KO_72h_NT_WT_72h	ENSG00000078747.17	5737.8	-0.0774824	0.0458548	1.68974	0.0910786	0.187478
	NT_THUMPD2-KO_72h_NT_WT_72h	ENSG00000078804.13	761.913	-0.363399	0.124629	2.91586	0.00354712	0.0128679
	NT_THUMPD2-KO_72h_NT_WT_72h	ENSG00000078808.20	7281.24	0.0572415	0.0558233	-1.02541	0.305172	0.461465
	NT_THUMPD2-KO_72h_NT_WT_72h	ENSG00000078814.19	51.196	0.0411082	0.487498	-0.0843249	0.932798	0.960512
	NT_THUMPD2-KO_72h_NT_WT_72h	ENSG00000078900.16	1953.93	-0.0963775	0.0712009	1.3536	0.175865	0.309162
	NT_THUMPD2-KO_72h_NT_WT_72h	ENSG00000078902.16	1828.13	-0.0666543	0.0826833	0.80614	0.420162	0.577969
	NT_THUMPD2-KO_72h_NT_WT_72h	ENSG00000078967.13	710.797	-0.00362727	0.0950917	0.0381449	0.969572	0.982347
	NT_THUMPD2-KO_72h_NT_WT_72h	ENSG00000079134.13	1318.42	-0.0619386	0.0878844	0.704774	0.480951	0.632349
	NT_THUMPD2-KO_72h_NT_WT_72h	ENSG00000079150.19	189.743	-0.582448	0.182227	3.19627	0.00139217	0.00573963
	NT_THUMPD2-KO_72h_NT_WT_72h	ENSG00000079156.17	1298.83	-0.240052	0.0798642	3.00576	0.00264922	0.0100397
	NT_THUMPD2-KO_72h_NT_WT_72h	ENSG00000079215.15	2088.21	2.56216	0.152654	-16.7841	3.19233435099905e-63	6.76047915183353e-61
	NT_THUMPD2-KO_72h_NT_WT_72h	ENSG00000079246.16	25214	-0.133486	0.0419908	3.17894	0.00147812	0.00606011
	NT_THUMPD2-KO_72h_NT_WT_72h	ENSG00000079263.19	149.189	0.0741323	0.197988	-0.374429	0.708086	0.814392
	NT_THUMPD2-KO_72h_NT_WT_72h	ENSG00000079277.22	2859.5	-0.134505	0.063519	2.11755	0.034213	0.0859808
	NT_THUMPD2-KO_72h_NT_WT_72h	ENSG00000079308.21	1665.51	0.48115	0.079102	-6.08265	1.18210895048011e-09	1.61148045518286e-08
	NT_THUMPD2-KO_72h_NT_WT_72h	ENSG00000079313.15	5361.21	0.0850629	0.050122	-1.69712	0.0896744	0.185318
	NT_THUMPD2-KO_72h_NT_WT_72h	ENSG00000079332.16	6612.26	-0.0897727	0.051888	1.73012	0.0836083	0.175702
	NT_THUMPD2-KO_72h_NT_WT_72h	ENSG00000079335.21	462.02	-0.531429	0.128594	4.13262	3.58657961201233e-05	0.000226694
	NT_THUMPD2-KO_72h_NT_WT_72h	ENSG00000079337.16	107.028	-0.104119	0.257134	0.404922	0.685535	0.798938
	NT_THUMPD2-KO_72h_NT_WT_72h	ENSG00000079385.23	44.9475	1.83183	0.435435	-4.20691	2.58886163918906e-05	0.000169285
	NT_THUMPD2-KO_72h_NT_WT_72h	ENSG00000079387.15	1861.64	-0.245021	0.0780751	3.13828	0.00169943	0.006848
	NT_THUMPD2-KO_72h_NT_WT_72h	ENSG00000079393.22	74.4969	-0.869421	0.347891	2.49912	0.0124503	0.0376128
	NT_THUMPD2-KO_72h_NT_WT_72h	ENSG00000079432.9	5797.83	-0.0180249	0.063422	0.284206	0.776253	0.861255
	NT_THUMPD2-KO_72h_NT_WT_72h	ENSG00000079435.11	566.503	-0.0402173	0.13104	0.306907	0.758914	0.850234
	NT_THUMPD2-KO_72h_NT_WT_72h	ENSG00000079459.14	6836.58	0.0678092	0.0423853	-1.59983	0.109637	0.216351
	NT_THUMPD2-KO_72h_NT_WT_72h	ENSG00000079462.8	2746.06	0.162785	0.0611614	-2.66157	0.00777767	0.0254562
	NT_THUMPD2-KO_72h_NT_WT_72h	ENSG00000079482.14	1037.59	0.409232	0.0872769	-4.68889	2.74695507609131e-06	2.20633203614409e-05
	NT_THUMPD2-KO_72h_NT_WT_72h	ENSG00000079616.14	6683.85	-0.143151	0.0539535	2.65322	0.00797274	0.0259596
	NT_THUMPD2-KO_72h_NT_WT_72h	ENSG00000079691.19	2949.66	-0.194456	0.0534637	3.63715	0.000275667	0.00139523
	NT_THUMPD2-KO_72h_NT_WT_72h	ENSG00000079739.17	2810.51	-0.426306	0.0673729	6.32755	2.49080254539692e-10	3.73341104719654e-09
	NT_THUMPD2-KO_72h_NT_WT_72h	ENSG00000079785.16	8860.86	-0.339813	0.0411838	8.25114	1.56896345164642e-16	4.36960407125851e-15
	NT_THUMPD2-KO_72h_NT_WT_72h	ENSG00000079805.19	10903.8	-0.0658474	0.0438977	1.50002	0.13361	0.252186
	NT_THUMPD2-KO_72h_NT_WT_72h	ENSG00000079819.20	7275.52	0.159099	0.0465647	-3.41672	0.000633812	0.00289973
	NT_THUMPD2-KO_72h_NT_WT_72h	ENSG00000079931.15	161.017	0.260995	0.180804	-1.44352	0.148874	0.27314
	NT_THUMPD2-KO_72h_NT_WT_72h	ENSG00000079950.14	1951.75	0.0149292	0.0764587	-0.195259	0.84519	0.906836
	NT_THUMPD2-KO_72h_NT_WT_72h	ENSG00000079974.19	1539.5	0.162195	0.0646354	-2.50938	0.0120942	0.0367292
	NT_THUMPD2-KO_72h_NT_WT_72h	ENSG00000079999.14	6437.41	-0.0920838	0.0532999	1.72766	0.08405	0.176457
	NT_THUMPD2-KO_72h_NT_WT_72h	ENSG00000080031.10	948.752	0.14328	0.097143	-1.47494	0.140228	0.261289
	NT_THUMPD2-KO_72h_NT_WT_72h	ENSG00000080189.15	2115.95	0.214592	0.0593167	-3.61773	0.0002972	0.00148836
	NT_THUMPD2-KO_72h_NT_WT_72h	ENSG00000080200.10	1290.89	0.0283329	0.0811079	-0.349323	0.726847	0.827867
	NT_THUMPD2-KO_72h_NT_WT_72h	ENSG00000080298.16	841.686	-0.753757	0.0897971	8.39401	4.69855858949221e-17	1.36175433158061e-15
	NT_THUMPD2-KO_72h_NT_WT_72h	ENSG00000080345.18	4181.24	-0.221659	0.0666586	3.32528	0.000883294	0.00386434
	NT_THUMPD2-KO_72h_NT_WT_72h	ENSG00000080371.6	3868.41	-0.0792636	0.0565385	1.40194	0.160933	0.289308
	NT_THUMPD2-KO_72h_NT_WT_72h	ENSG00000080493.19	45.3969	-0.477654	0.37576	1.27117	0.203669	0.344343
	NT_THUMPD2-KO_72h_NT_WT_72h	ENSG00000080503.25	703.352	0.702404	0.103487	-6.78734	1.14218361052232e-11	1.99104851226258e-10
	NT_THUMPD2-KO_72h_NT_WT_72h	ENSG00000080546.14	1358	0.203351	0.0703101	-2.8922	0.00382553	0.0137312
	NT_THUMPD2-KO_72h_NT_WT_72h	ENSG00000080561.14	566.946	-0.334269	0.109212	3.06073	0.00220795	0.00857404
	NT_THUMPD2-KO_72h_NT_WT_72h	ENSG00000080573.7	81.5654	0.673849	0.273996	-2.45934	0.0139192	0.0411869
	NT_THUMPD2-KO_72h_NT_WT_72h	ENSG00000080603.17	8707.28	-0.0789357	0.0460229	1.71514	0.0863199	0.18025
	NT_THUMPD2-KO_72h_NT_WT_72h	ENSG00000080608.10	4313.28	-0.0134937	0.066003	0.204441	0.838009	0.90239
	NT_THUMPD2-KO_72h_NT_WT_72h	ENSG00000080802.21	2016.08	-0.201342	0.0612244	3.2886	0.00100688	0.00433497
	NT_THUMPD2-KO_72h_NT_WT_72h	ENSG00000080815.20	2450.36	-0.0386359	0.0574453	0.672569	0.501222	0.650405
	NT_THUMPD2-KO_72h_NT_WT_72h	ENSG00000080819.9	20320.3	-0.648432	0.054743	11.845	2.28374067776981e-32	1.55069617005773e-30
	NT_THUMPD2-KO_72h_NT_WT_72h	ENSG00000080822.17	18273.2	-0.242007	0.0504919	4.79299	1.64315767124289e-06	1.37825487961624e-05
	NT_THUMPD2-KO_72h_NT_WT_72h	ENSG00000080823.23	568.323	-0.332272	0.112512	2.95321	0.00314483	0.0115994
	NT_THUMPD2-KO_72h_NT_WT_72h	ENSG00000080824.19	124486	-0.115681	0.0319598	3.61957	0.000295094	0.00147955
	NT_THUMPD2-KO_72h_NT_WT_72h	ENSG00000080839.12	1661.4	-0.256113	0.0879145	2.91321	0.00357738	0.0129569
	NT_THUMPD2-KO_72h_NT_WT_72h	ENSG00000080845.19	2944.81	-0.0662697	0.080103	0.827305	0.408064	0.566758
	NT_THUMPD2-KO_72h_NT_WT_72h	ENSG00000080854.16	2104.42	-0.0971957	0.0725848	1.33906	0.18055	0.315505
	NT_THUMPD2-KO_72h_NT_WT_72h	ENSG00000080947.16	276.26	0.0299225	0.153438	-0.195013	0.845383	0.906951
	NT_THUMPD2-KO_72h_NT_WT_72h	ENSG00000080986.13	2170.05	-0.0914024	0.0742009	1.23182	0.218015	0.361286
	NT_THUMPD2-KO_72h_NT_WT_72h	ENSG00000081014.11	1597.38	-0.1792	0.0766777	2.33705	0.0194365	0.054082
	NT_THUMPD2-KO_72h_NT_WT_72h	ENSG00000081019.14	1105.35	-0.171047	0.0964218	1.77394	0.0760724	0.162986
	NT_THUMPD2-KO_72h_NT_WT_72h	ENSG00000081026.19	2119.52	-0.0523031	0.0625355	0.836374	0.402944	0.56169
	NT_THUMPD2-KO_72h_NT_WT_72h	ENSG00000081052.14	549.184	0.349541	0.108731	-3.21474	0.00130563	0.00543415
	NT_THUMPD2-KO_72h_NT_WT_72h	ENSG00000081059.20	2270.59	-0.176672	0.0659689	2.67811	0.00740387	0.0244197
	NT_THUMPD2-KO_72h_NT_WT_72h	ENSG00000081087.16	1526.85	0.034261	0.0736549	-0.465156	0.64182	0.765481
	NT_THUMPD2-KO_72h_NT_WT_72h	ENSG00000081148.12	70.8553	0.40615	0.409292	-0.992322	0.32104	0.477832
	NT_THUMPD2-KO_72h_NT_WT_72h	ENSG00000081154.12	7961.23	-0.040656	0.0570816	0.712243	0.476314	0.628417
	NT_THUMPD2-KO_72h_NT_WT_72h	ENSG00000081177.19	1642.6	0.117529	0.0694689	-1.69182	0.0906805	0.186928
	NT_THUMPD2-KO_72h_NT_WT_72h	ENSG00000081181.8	356.584	-0.820693	0.144335	5.68602	1.3003559257785e-08	1.51653832587112e-07
	NT_THUMPD2-KO_72h_NT_WT_72h	ENSG00000081189.17	818.644	-0.0557169	0.104598	0.532676	0.594258	0.728567
	NT_THUMPD2-KO_72h_NT_WT_72h	ENSG00000081307.15	3265.26	-0.226485	0.054165	4.18139	2.8973426254479e-05	0.000187055
	NT_THUMPD2-KO_72h_NT_WT_72h	ENSG00000081320.12	1734.23	-0.202034	0.0808007	2.5004	0.0124055	0.0375199
	NT_THUMPD2-KO_72h_NT_WT_72h	ENSG00000081377.17	2701.9	0.0627018	0.0718929	-0.872156	0.383123	0.542367
	NT_THUMPD2-KO_72h_NT_WT_72h	ENSG00000081386.13	517.257	-0.17125	0.133354	1.28418	0.19908	0.338996
	NT_THUMPD2-KO_72h_NT_WT_72h	ENSG00000081692.13	889.739	0.141239	0.0932266	-1.51501	0.12977	0.246811
	NT_THUMPD2-KO_72h_NT_WT_72h	ENSG00000081721.12	1910.49	0.151173	0.0695862	-2.17246	0.0298211	0.0768153
	NT_THUMPD2-KO_72h_NT_WT_72h	ENSG00000081760.17	1935.33	0.322079	0.0596913	-5.39574	6.82415624526141e-08	7.21512001630728e-07
	NT_THUMPD2-KO_72h_NT_WT_72h	ENSG00000081791.9	2580.95	0.157456	0.0539796	-2.91696	0.00353458	0.0128296
	NT_THUMPD2-KO_72h_NT_WT_72h	ENSG00000081803.17	490.665	-0.551716	0.123439	4.46956	7.8382103641777e-06	5.74936493413569e-05
	NT_THUMPD2-KO_72h_NT_WT_72h	ENSG00000081842.18	792.968	0.0928112	0.0962741	-0.964031	0.33503	0.492498
	NT_THUMPD2-KO_72h_NT_WT_72h	ENSG00000081853.15	717.779	-0.157182	0.0908756	1.72964	0.0836942	0.175848
	NT_THUMPD2-KO_72h_NT_WT_72h	ENSG00000081870.12	1469.24	-0.0628196	0.075381	0.833361	0.404641	0.563304
	NT_THUMPD2-KO_72h_NT_WT_72h	ENSG00000081913.14	1615.13	0.303717	0.077839	-3.90186	9.54550710873672e-05	0.000542858
	NT_THUMPD2-KO_72h_NT_WT_72h	ENSG00000081923.15	1790.53	0.781212	0.0739364	-10.566	4.28344840315095e-26	2.14062331530364e-24
	NT_THUMPD2-KO_72h_NT_WT_72h	ENSG00000082014.17	2310.02	0.0734119	0.0602404	-1.21865	0.222977	0.367036
	NT_THUMPD2-KO_72h_NT_WT_72h	ENSG00000082068.9	1556.71	-0.0210385	0.0754987	0.278661	0.780505	0.863912
	NT_THUMPD2-KO_72h_NT_WT_72h	ENSG00000082126.18	39.8813	-0.535401	0.396799	1.3493	0.17724	0.310889
	NT_THUMPD2-KO_72h_NT_WT_72h	ENSG00000082146.13	1293.69	0.12348	0.0779352	-1.58439	0.113104	0.221679
	NT_THUMPD2-KO_72h_NT_WT_72h	ENSG00000082153.18	26681.2	-0.562355	0.0387904	14.4973	1.26055652155613e-47	1.60488353806928e-45
	NT_THUMPD2-KO_72h_NT_WT_72h	ENSG00000082196.21	185.201	-0.209027	0.21239	0.984168	0.325033	0.482097
	NT_THUMPD2-KO_72h_NT_WT_72h	ENSG00000082212.13	4399.25	-0.480358	0.0495115	9.70195	2.95786214879737e-22	1.23565846680912e-20
	NT_THUMPD2-KO_72h_NT_WT_72h	ENSG00000082213.18	2103.25	-0.138883	0.0599951	2.31491	0.0206179	0.0568514
	NT_THUMPD2-KO_72h_NT_WT_72h	ENSG00000082258.13	2270.92	-0.0770202	0.0742787	1.03691	0.299779	0.455363
	NT_THUMPD2-KO_72h_NT_WT_72h	ENSG00000082269.17	2476.74	-0.178726	0.0821781	2.17486	0.0296408	0.0764669
	NT_THUMPD2-KO_72h_NT_WT_72h	ENSG00000082438.18	553.439	0.480687	0.112763	-4.2628	2.018796330575e-05	0.000135064
	NT_THUMPD2-KO_72h_NT_WT_72h	ENSG00000082458.12	2937.54	0.0459672	0.0544479	-0.844243	0.398534	0.557322
	NT_THUMPD2-KO_72h_NT_WT_72h	ENSG00000082497.12	68.419	4.12848	0.410704	-10.0522	8.98445923569206e-24	4.04565470720458e-22
	NT_THUMPD2-KO_72h_NT_WT_72h	ENSG00000082512.15	1122.44	0.00140341	0.0784566	-0.0178877	0.985728	0.99185
	NT_THUMPD2-KO_72h_NT_WT_72h	ENSG00000082515.18	2090.29	-0.124334	0.0653323	1.9031	0.0570271	0.129954
	NT_THUMPD2-KO_72h_NT_WT_72h	ENSG00000082516.9	4412.13	-0.207027	0.0512696	4.038	5.39093622732212e-05	0.000327949
	NT_THUMPD2-KO_72h_NT_WT_72h	ENSG00000082641.16	15300	0.22731	0.0407823	-5.57373	2.49340175107442e-08	2.80396267369773e-07
	NT_THUMPD2-KO_72h_NT_WT_72h	ENSG00000082701.17	5775.37	0.126679	0.0607622	-2.08483	0.037085	0.0918813
	NT_THUMPD2-KO_72h_NT_WT_72h	ENSG00000082781.12	3797.35	0.574052	0.0511328	-11.2267	3.01535483299472e-29	1.83225637849216e-27
	NT_THUMPD2-KO_72h_NT_WT_72h	ENSG00000082805.21	4514.24	-0.0892888	0.0618841	1.44284	0.149066	0.273351
	NT_THUMPD2-KO_72h_NT_WT_72h	ENSG00000082898.19	20183.2	-0.0500231	0.0433935	1.15278	0.249002	0.397931
	NT_THUMPD2-KO_72h_NT_WT_72h	ENSG00000082996.20	2404.04	0.191096	0.0569358	-3.35634	0.000789825	0.00351145
	NT_THUMPD2-KO_72h_NT_WT_72h	ENSG00000083093.12	989.785	-0.127071	0.0854849	1.48647	0.137154	0.257045
	NT_THUMPD2-KO_72h_NT_WT_72h	ENSG00000083097.15	622.97	-0.463096	0.118646	3.90319	9.49333547172679e-05	0.000540034
	NT_THUMPD2-KO_72h_NT_WT_72h	ENSG00000083099.11	1733.02	-0.124979	0.0796481	1.56914	0.116615	0.227124
	NT_THUMPD2-KO_72h_NT_WT_72h	ENSG00000083123.15	780.626	-0.252152	0.0958686	2.63019	0.00853376	0.0274934
	NT_THUMPD2-KO_72h_NT_WT_72h	ENSG00000083168.11	4094.97	-0.109812	0.0644533	1.70375	0.0884276	0.183522
	NT_THUMPD2-KO_72h_NT_WT_72h	ENSG00000083223.18	2450.38	-0.138368	0.0680381	2.03369	0.0419828	0.101707
	NT_THUMPD2-KO_72h_NT_WT_72h	ENSG00000083290.20	956.801	0.112402	0.112554	-0.998647	0.317966	0.474614
	NT_THUMPD2-KO_72h_NT_WT_72h	ENSG00000083307.12	1613.83	0.922149	0.0883265	-10.4402	1.62416259234941e-25	7.84180895886263e-24
	NT_THUMPD2-KO_72h_NT_WT_72h	ENSG00000083312.19	11668.6	-0.0602556	0.0520892	1.15678	0.247364	0.396231
	NT_THUMPD2-KO_72h_NT_WT_72h	ENSG00000083444.17	9831.38	-0.375538	0.0558415	6.72507	1.75504568068676e-11	2.98637009261807e-10
	NT_THUMPD2-KO_72h_NT_WT_72h	ENSG00000083454.23	916.985	-0.11582	0.0982893	1.17836	0.238653	0.385831
	NT_THUMPD2-KO_72h_NT_WT_72h	ENSG00000083457.12	1156.29	0.0399523	0.0937855	-0.425996	0.670111	0.787657
	NT_THUMPD2-KO_72h_NT_WT_72h	ENSG00000083520.15	3334.81	-0.338949	0.0559825	6.05454	1.40818386951452e-09	1.89431728207837e-08
	NT_THUMPD2-KO_72h_NT_WT_72h	ENSG00000083535.16	947.817	-0.468846	0.0952162	4.92401	8.47866475209372e-07	7.47527454173671e-06
	NT_THUMPD2-KO_72h_NT_WT_72h	ENSG00000083544.16	1185.74	0.0946265	0.0813763	-1.16283	0.2449	0.393078
	NT_THUMPD2-KO_72h_NT_WT_72h	ENSG00000083635.8	1347.43	-0.113959	0.0818043	1.39307	0.163598	0.29287
	NT_THUMPD2-KO_72h_NT_WT_72h	ENSG00000083642.19	2486.74	-0.183664	0.0605656	3.03248	0.0024255	0.00930899
	NT_THUMPD2-KO_72h_NT_WT_72h	ENSG00000083720.13	2889.39	-0.155117	0.0762892	2.03327	0.0420248	0.101797
	NT_THUMPD2-KO_72h_NT_WT_72h	ENSG00000083750.13	562.881	0.23049	0.124421	-1.8525	0.0639542	0.142417
	NT_THUMPD2-KO_72h_NT_WT_72h	ENSG00000083799.18	902.643	-0.0105356	0.0973552	0.108218	0.913823	0.948363
	NT_THUMPD2-KO_72h_NT_WT_72h	ENSG00000083807.10	505.337	-0.269462	0.108313	2.48781	0.0128533	0.0386069
	NT_THUMPD2-KO_72h_NT_WT_72h	ENSG00000083812.13	872.639	-0.0291189	0.10258	0.283865	0.776514	0.861417
	NT_THUMPD2-KO_72h_NT_WT_72h	ENSG00000083817.9	210.377	-0.0912859	0.171068	0.533625	0.593601	0.728179
	NT_THUMPD2-KO_72h_NT_WT_72h	ENSG00000083828.16	578.289	0.00545235	0.133637	-0.0407997	0.967456	0.981378
	NT_THUMPD2-KO_72h_NT_WT_72h	ENSG00000083838.17	326.58	0.266964	0.138558	-1.92673	0.0540129	0.124554
	NT_THUMPD2-KO_72h_NT_WT_72h	ENSG00000083844.11	2278.21	-0.143001	0.0846515	1.6893	0.0911627	0.187615
	NT_THUMPD2-KO_72h_NT_WT_72h	ENSG00000083845.9	30565.1	0.0798049	0.036043	-2.21415	0.0268182	0.0704858
	NT_THUMPD2-KO_72h_NT_WT_72h	ENSG00000083857.15	62367.9	0.373434	0.0465792	-8.01718	1.08202954615986e-15	2.79511231434943e-14
	NT_THUMPD2-KO_72h_NT_WT_72h	ENSG00000083896.13	4582.06	0.00276071	0.0501948	-0.0549999	0.956139	0.974267
	NT_THUMPD2-KO_72h_NT_WT_72h	ENSG00000083937.10	4083.8	0.155723	0.0496572	-3.13595	0.00171295	0.00688951
	NT_THUMPD2-KO_72h_NT_WT_72h	ENSG00000084070.12	1904.07	-0.0240614	0.0774839	0.310534	0.756155	0.848018
	NT_THUMPD2-KO_72h_NT_WT_72h	ENSG00000084072.17	3251.62	0.172151	0.0542873	-3.17111	0.0015186	0.00620939
	NT_THUMPD2-KO_72h_NT_WT_72h	ENSG00000084073.10	5426.83	0.114645	0.0605527	-1.8933	0.0583176	0.13211
	NT_THUMPD2-KO_72h_NT_WT_72h	ENSG00000084090.14	12558	-0.141209	0.0438793	3.21812	0.00129033	0.00538305
	NT_THUMPD2-KO_72h_NT_WT_72h	ENSG00000084092.7	2720.77	0.180975	0.0644125	-2.80962	0.00495994	0.0172221
	NT_THUMPD2-KO_72h_NT_WT_72h	ENSG00000084093.19	3403.05	-0.0574339	0.0615314	0.933408	0.350609	0.508361
	NT_THUMPD2-KO_72h_NT_WT_72h	ENSG00000084110.11	118.005	-0.0953311	0.230429	0.413711	0.679086	0.794452
	NT_THUMPD2-KO_72h_NT_WT_72h	ENSG00000084112.15	7693.17	-0.0895434	0.0389965	2.29619	0.0216649	0.0592558
	NT_THUMPD2-KO_72h_NT_WT_72h	ENSG00000084207.18	17793.6	0.672167	0.0382768	-17.5607	4.92852414999859e-69	1.24019062405082e-66
	NT_THUMPD2-KO_72h_NT_WT_72h	ENSG00000084234.18	24027.6	-0.035166	0.0338161	1.03992	0.298379	0.454196
	NT_THUMPD2-KO_72h_NT_WT_72h	ENSG00000084444.14	1388.11	0.0186709	0.0703021	-0.265581	0.790562	0.870583
	NT_THUMPD2-KO_72h_NT_WT_72h	ENSG00000084463.8	6630.49	-0.0288271	0.0528676	0.54527	0.585568	0.721771
	NT_THUMPD2-KO_72h_NT_WT_72h	ENSG00000084623.12	8830.09	-0.244949	0.0467154	5.24343	1.57620471392876e-07	1.58056458632078e-06
	NT_THUMPD2-KO_72h_NT_WT_72h	ENSG00000084628.10	164.792	0.371203	0.197198	-1.88239	0.0597837	0.134658
	NT_THUMPD2-KO_72h_NT_WT_72h	ENSG00000084636.18	205.266	1.10561	0.173887	-6.35821	2.04123345931751e-10	3.10305205837542e-09
	NT_THUMPD2-KO_72h_NT_WT_72h	ENSG00000084652.16	4025.4	0.202416	0.052919	-3.82502	0.000130764	0.000718262
	NT_THUMPD2-KO_72h_NT_WT_72h	ENSG00000084676.16	2029.72	-0.112178	0.0741432	1.51299	0.130282	0.247473
	NT_THUMPD2-KO_72h_NT_WT_72h	ENSG00000084693.16	1732.28	0.0632954	0.0867835	-0.729348	0.465789	0.619277
	NT_THUMPD2-KO_72h_NT_WT_72h	ENSG00000084710.14	313.029	0.131299	0.191036	-0.687298	0.491895	0.642395
	NT_THUMPD2-KO_72h_NT_WT_72h	ENSG00000084731.15	759.45	0.0299535	0.104993	-0.28529	0.775422	0.860779
	NT_THUMPD2-KO_72h_NT_WT_72h	ENSG00000084733.11	10008.5	0.0857716	0.0381989	-2.2454	0.0247426	0.0660616
	NT_THUMPD2-KO_72h_NT_WT_72h	ENSG00000084754.12	8364.39	-0.221043	0.0420844	5.25238	1.50147121921025e-07	1.51058174542277e-06
	NT_THUMPD2-KO_72h_NT_WT_72h	ENSG00000084764.12	1544.47	-0.0203102	0.0705721	0.287793	0.773505	0.859822
	NT_THUMPD2-KO_72h_NT_WT_72h	ENSG00000084774.14	9712.48	-0.3512	0.0422615	8.31017	9.55685298315965e-17	2.71102822887005e-15
	NT_THUMPD2-KO_72h_NT_WT_72h	ENSG00000085063.18	2984.62	0.185522	0.0595267	-3.11661	0.00182943	0.00728131
	NT_THUMPD2-KO_72h_NT_WT_72h	ENSG00000085117.13	879.174	0.287489	0.100365	-2.86444	0.00417745	0.0148178
	NT_THUMPD2-KO_72h_NT_WT_72h	ENSG00000085185.16	4096.03	0.28408	0.056552	-5.02334	5.07818020816659e-07	4.66568713369738e-06
	NT_THUMPD2-KO_72h_NT_WT_72h	ENSG00000085224.23	3858.28	-0.133731	0.070495	1.89703	0.0578236	0.131322
	NT_THUMPD2-KO_72h_NT_WT_72h	ENSG00000085231.14	4524.67	-0.22314	0.0477711	4.67101	2.99715411794426e-06	2.39112754303282e-05
	NT_THUMPD2-KO_72h_NT_WT_72h	ENSG00000085274.16	1243.71	-0.229963	0.0756383	3.0403	0.0023634	0.00909187
	NT_THUMPD2-KO_72h_NT_WT_72h	ENSG00000085276.19	6874.11	0.110113	0.0527848	-2.08607	0.0369725	0.0916556
	NT_THUMPD2-KO_72h_NT_WT_72h	ENSG00000085365.18	3057.97	-0.144181	0.0709329	2.03264	0.0420894	0.101919
	NT_THUMPD2-KO_72h_NT_WT_72h	ENSG00000085377.15	3878.68	-0.207552	0.0619331	3.35123	0.000804531	0.00356862
	NT_THUMPD2-KO_72h_NT_WT_72h	ENSG00000085382.12	1149.72	-0.388474	0.0911857	4.26025	2.04195321087479e-05	0.000136443
	NT_THUMPD2-KO_72h_NT_WT_72h	ENSG00000085415.16	4433.07	-0.0665017	0.0512477	1.29765	0.194407	0.333044
	NT_THUMPD2-KO_72h_NT_WT_72h	ENSG00000085433.17	995.994	-0.024719	0.113887	0.217049	0.82817	0.89599
	NT_THUMPD2-KO_72h_NT_WT_72h	ENSG00000085449.15	2833.04	-0.471649	0.0609292	7.74095	9.86790767780053e-15	2.33220637923177e-13
	NT_THUMPD2-KO_72h_NT_WT_72h	ENSG00000085465.13	635.745	0.181678	0.105389	-1.72389	0.0847281	0.17751
	NT_THUMPD2-KO_72h_NT_WT_72h	ENSG00000085491.17	3200.23	0.143822	0.0587855	-2.44656	0.0144229	0.0424392
	NT_THUMPD2-KO_72h_NT_WT_72h	ENSG00000085511.20	2471.35	-0.153161	0.0628692	2.43618	0.0148432	0.0434667
	NT_THUMPD2-KO_72h_NT_WT_72h	ENSG00000085514.16	454.543	0.290416	0.142551	-2.03728	0.0416218	0.101027
	NT_THUMPD2-KO_72h_NT_WT_72h	ENSG00000085552.18	878.433	0.130404	0.125182	-1.04171	0.297544	0.453374
	NT_THUMPD2-KO_72h_NT_WT_72h	ENSG00000085563.15	231.004	-0.684357	0.16826	4.06726	4.7568373134946e-05	0.000293041
	NT_THUMPD2-KO_72h_NT_WT_72h	ENSG00000085644.15	711.414	0.0785339	0.109583	-0.716664	0.473581	0.626047
	NT_THUMPD2-KO_72h_NT_WT_72h	ENSG00000085662.14	1521.61	-0.0796891	0.0749658	1.06301	0.287779	0.442668
	NT_THUMPD2-KO_72h_NT_WT_72h	ENSG00000085719.13	7826.02	-0.228948	0.0532993	4.29553	1.7427774205494e-05	0.000118225
	NT_THUMPD2-KO_72h_NT_WT_72h	ENSG00000085721.13	5739.55	-0.151378	0.0424327	3.56747	0.000360439	0.00176296
	NT_THUMPD2-KO_72h_NT_WT_72h	ENSG00000085733.16	12305.8	0.351715	0.0366357	-9.60035	7.96702197946216e-22	3.23352245007052e-20
	NT_THUMPD2-KO_72h_NT_WT_72h	ENSG00000085741.14	204.457	-0.281308	0.168968	1.66486	0.0959403	0.194992
	NT_THUMPD2-KO_72h_NT_WT_72h	ENSG00000085760.15	3694.58	0.380667	0.0542588	-7.01576	2.28695776944286e-12	4.35969159809388e-11
	NT_THUMPD2-KO_72h_NT_WT_72h	ENSG00000085788.14	2973.01	-0.103099	0.0598821	1.7217	0.0851238	0.178152
	NT_THUMPD2-KO_72h_NT_WT_72h	ENSG00000085831.16	1711.86	0.160033	0.0633373	-2.52668	0.0115145	0.0352436
	NT_THUMPD2-KO_72h_NT_WT_72h	ENSG00000085832.18	4069.89	0.142206	0.064984	-2.18833	0.0286455	0.0743335
	NT_THUMPD2-KO_72h_NT_WT_72h	ENSG00000085840.13	2140.76	-0.194426	0.0834544	2.32973	0.0198202	0.0549912
	NT_THUMPD2-KO_72h_NT_WT_72h	ENSG00000085871.9	420.179	0.27535	0.147674	-1.86458	0.0622409	0.139269
	NT_THUMPD2-KO_72h_NT_WT_72h	ENSG00000085872.15	4867.3	-0.0881174	0.0482958	1.82454	0.0680709	0.149837
	NT_THUMPD2-KO_72h_NT_WT_72h	ENSG00000085978.22	2619.67	0.0809194	0.0542437	-1.49177	0.135758	0.255273
	NT_THUMPD2-KO_72h_NT_WT_72h	ENSG00000085982.16	2496.96	-0.212923	0.059737	3.56434	0.000364774	0.00178091
	NT_THUMPD2-KO_72h_NT_WT_72h	ENSG00000085998.15	4425.29	0.202018	0.0526018	-3.84052	0.000122775	0.000679967
	NT_THUMPD2-KO_72h_NT_WT_72h	ENSG00000085999.13	1743.11	-0.110562	0.086828	1.27334	0.202897	0.34339
	NT_THUMPD2-KO_72h_NT_WT_72h	ENSG00000086015.23	6436.64	-0.177842	0.0501636	3.54525	0.000392244	0.00190071
	NT_THUMPD2-KO_72h_NT_WT_72h	ENSG00000086061.16	13319.6	-0.253915	0.0545501	4.65471	3.2443002609471e-06	2.57294543127169e-05
	NT_THUMPD2-KO_72h_NT_WT_72h	ENSG00000086062.14	3614.71	0.304744	0.0566209	-5.38219	7.35848179064131e-08	7.73038148428423e-07
	NT_THUMPD2-KO_72h_NT_WT_72h	ENSG00000086065.14	2753.55	0.183663	0.059919	-3.06519	0.0021753	0.00846414
	NT_THUMPD2-KO_72h_NT_WT_72h	ENSG00000086102.19	3526.96	0.0788511	0.0680025	-1.15953	0.24624	0.394696
	NT_THUMPD2-KO_72h_NT_WT_72h	ENSG00000086189.11	3042.58	-0.111882	0.0482205	2.32022	0.0203291	0.0562217
	NT_THUMPD2-KO_72h_NT_WT_72h	ENSG00000086200.17	3149.52	-0.335769	0.0697541	4.81361	1.48231047011046e-06	1.24725171696273e-05
	NT_THUMPD2-KO_72h_NT_WT_72h	ENSG00000086232.13	8185.35	-0.104367	0.0372408	2.80249	0.00507092	0.0175704
	NT_THUMPD2-KO_72h_NT_WT_72h	ENSG00000086289.13	1107.44	0.159772	0.0837706	-1.90725	0.0564877	0.128946
	NT_THUMPD2-KO_72h_NT_WT_72h	ENSG00000086300.17	2787.68	-0.0809726	0.0649097	1.24747	0.212227	0.354551
	NT_THUMPD2-KO_72h_NT_WT_72h	ENSG00000086475.15	3892.48	-0.061566	0.051126	1.2042	0.228511	0.3737
	NT_THUMPD2-KO_72h_NT_WT_72h	ENSG00000086504.18	2126.67	-0.21505	0.0747462	2.87707	0.0040139	0.0143208
	NT_THUMPD2-KO_72h_NT_WT_72h	ENSG00000086544.4	1137.11	0.362911	0.0874131	-4.15167	3.30054479348725e-05	0.000210043
	NT_THUMPD2-KO_72h_NT_WT_72h	ENSG00000086589.12	3081.07	0.13482	0.063927	-2.10898	0.0349467	0.087566
	NT_THUMPD2-KO_72h_NT_WT_72h	ENSG00000086598.11	14192.2	0.0685767	0.0395295	-1.73482	0.0827724	0.174288
	NT_THUMPD2-KO_72h_NT_WT_72h	ENSG00000086619.15	433.954	-0.399336	0.129894	3.07433	0.00210977	0.00823764
	NT_THUMPD2-KO_72h_NT_WT_72h	ENSG00000086666.20	4005.04	0.0653481	0.0537175	-1.21651	0.223789	0.368032
	NT_THUMPD2-KO_72h_NT_WT_72h	ENSG00000086712.13	3259.78	0.122797	0.0598938	-2.05025	0.0403402	0.098385
	NT_THUMPD2-KO_72h_NT_WT_72h	ENSG00000086730.17	615.726	-0.210833	0.100628	2.09516	0.0361565	0.0900039
	NT_THUMPD2-KO_72h_NT_WT_72h	ENSG00000086758.17	20597.9	-0.0940166	0.0410442	2.29062	0.0219855	0.0599653
	NT_THUMPD2-KO_72h_NT_WT_72h	ENSG00000086827.9	2238	-0.0879185	0.0589512	1.49138	0.135862	0.255402
	NT_THUMPD2-KO_72h_NT_WT_72h	ENSG00000086848.15	1410.04	0.00823651	0.0711144	-0.115821	0.907795	0.944437
	NT_THUMPD2-KO_72h_NT_WT_72h	ENSG00000087008.16	1635.35	-0.0991856	0.0717326	1.38271	0.166753	0.297124
	NT_THUMPD2-KO_72h_NT_WT_72h	ENSG00000087053.20	4066.24	-0.0171866	0.0565687	0.303818	0.761267	0.851877
	NT_THUMPD2-KO_72h_NT_WT_72h	ENSG00000087074.9	2270.03	0.530191	0.0756838	-7.00535	2.46377191790014e-12	4.65115777157689e-11
	NT_THUMPD2-KO_72h_NT_WT_72h	ENSG00000087076.9	305.442	0.754262	0.14989	-5.03212	4.85097353798914e-07	4.47091888576327e-06
	NT_THUMPD2-KO_72h_NT_WT_72h	ENSG00000087077.14	6719.81	0.293751	0.0537066	-5.46954	4.51192723857971e-08	4.88388723208408e-07
	NT_THUMPD2-KO_72h_NT_WT_72h	ENSG00000087085.16	274.306	0.830845	0.148671	-5.58847	2.29076184283635e-08	2.59243942097495e-07
	NT_THUMPD2-KO_72h_NT_WT_72h	ENSG00000087086.16	116853	0.408254	0.0468687	-8.71059	3.02301544366755e-18	9.70860019888969e-17
	NT_THUMPD2-KO_72h_NT_WT_72h	ENSG00000087087.20	11182.4	0.00996111	0.050341	-0.197873	0.843145	0.905686
	NT_THUMPD2-KO_72h_NT_WT_72h	ENSG00000087088.21	3446.5	0.33401	0.0698059	-4.78484	1.71125580637437e-06	1.43032631662921e-05
	NT_THUMPD2-KO_72h_NT_WT_72h	ENSG00000087095.13	1054.21	0.0417725	0.0973339	-0.429167	0.667802	0.785903
	NT_THUMPD2-KO_72h_NT_WT_72h	ENSG00000087111.22	3302.98	0.0191547	0.0508974	-0.37634	0.706664	0.813509
	NT_THUMPD2-KO_72h_NT_WT_72h	ENSG00000087116.17	743.798	0.366902	0.106453	-3.4466	0.000567685	0.00263218
	NT_THUMPD2-KO_72h_NT_WT_72h	ENSG00000087152.16	6968.19	0.180368	0.0597739	-3.0175	0.00254873	0.00971396
	NT_THUMPD2-KO_72h_NT_WT_72h	ENSG00000087157.19	3054.5	0.199858	0.0618669	-3.23045	0.00123595	0.00518349
	NT_THUMPD2-KO_72h_NT_WT_72h	ENSG00000087191.14	11882.2	-0.307961	0.0491353	6.26762	3.66609219929032e-10	5.36714894254761e-09
	NT_THUMPD2-KO_72h_NT_WT_72h	ENSG00000087206.17	2057.58	-0.0684949	0.0726125	0.943293	0.345531	0.503147
	NT_THUMPD2-KO_72h_NT_WT_72h	ENSG00000087253.13	1696.53	0.924711	0.0702915	-13.1554	1.58494899009092e-39	1.4868628925024e-37
	NT_THUMPD2-KO_72h_NT_WT_72h	ENSG00000087263.17	3390.79	0.354307	0.0535348	-6.61826	3.63452483717019e-11	5.9524388776595e-10
	NT_THUMPD2-KO_72h_NT_WT_72h	ENSG00000087266.18	4670.84	0.00968741	0.0428332	-0.226166	0.821072	0.890925
	NT_THUMPD2-KO_72h_NT_WT_72h	ENSG00000087269.16	6129.15	-0.0149821	0.0491573	0.304778	0.760535	0.851502
	NT_THUMPD2-KO_72h_NT_WT_72h	ENSG00000087274.19	9184.72	0.0297553	0.0399632	-0.744567	0.456533	0.611216
	NT_THUMPD2-KO_72h_NT_WT_72h	ENSG00000087299.12	1919.24	-0.0180787	0.0691453	0.26146	0.793738	0.872822
	NT_THUMPD2-KO_72h_NT_WT_72h	ENSG00000087301.10	290.464	-0.181508	0.145078	1.25111	0.210896	0.3531
	NT_THUMPD2-KO_72h_NT_WT_72h	ENSG00000087302.9	4173.09	-0.0876258	0.0557292	1.57235	0.11587	0.226023
	NT_THUMPD2-KO_72h_NT_WT_72h	ENSG00000087338.5	2141.06	-0.183037	0.0777584	2.35392	0.0185765	0.0520824
	NT_THUMPD2-KO_72h_NT_WT_72h	ENSG00000087365.16	17607.4	-0.165793	0.0461391	3.59333	0.000326482	0.00161347
	NT_THUMPD2-KO_72h_NT_WT_72h	ENSG00000087448.11	2497.15	-0.167099	0.0658661	2.53694	0.0111825	0.0344445
	NT_THUMPD2-KO_72h_NT_WT_72h	ENSG00000087460.29	34877.3	0.279973	0.0402111	-6.96259	3.3406126285908e-12	6.19708269843266e-11
	NT_THUMPD2-KO_72h_NT_WT_72h	ENSG00000087470.21	4599.83	-0.105541	0.0610294	1.72935	0.0837464	0.175941
	NT_THUMPD2-KO_72h_NT_WT_72h	ENSG00000087502.19	3167.67	0.0356725	0.0521657	-0.683831	0.494082	0.644345
	NT_THUMPD2-KO_72h_NT_WT_72h	ENSG00000087510.7	767.249	0.826509	0.102003	-8.10277	5.37199660280848e-16	1.42381208596618e-14
	NT_THUMPD2-KO_72h_NT_WT_72h	ENSG00000087586.18	3988.23	-0.119165	0.058765	2.02783	0.042578	0.1028
	NT_THUMPD2-KO_72h_NT_WT_72h	ENSG00000087842.11	1571.33	-0.111189	0.0712587	1.56036	0.118675	0.230194
	NT_THUMPD2-KO_72h_NT_WT_72h	ENSG00000087884.16	487.292	-0.00254082	0.120518	0.0210824	0.98318	0.990403
	NT_THUMPD2-KO_72h_NT_WT_72h	ENSG00000087903.13	1855.76	-0.217144	0.0815874	2.66148	0.00777969	0.025459
	NT_THUMPD2-KO_72h_NT_WT_72h	ENSG00000087995.16	3301.87	-0.276489	0.0468989	5.89543	3.73709700877266e-09	4.73816051693174e-08
	NT_THUMPD2-KO_72h_NT_WT_72h	ENSG00000088002.12	207.931	-0.240696	0.191754	1.25524	0.209393	0.351354
	NT_THUMPD2-KO_72h_NT_WT_72h	ENSG00000088035.18	1116.4	-0.247922	0.0819042	3.02697	0.00247015	0.00944647
	NT_THUMPD2-KO_72h_NT_WT_72h	ENSG00000088038.20	4094.41	0.0991933	0.0582694	-1.70232	0.088695	0.183952
	NT_THUMPD2-KO_72h_NT_WT_72h	ENSG00000088179.9	1649.7	-0.187919	0.0850221	2.21023	0.027089	0.0710667
	NT_THUMPD2-KO_72h_NT_WT_72h	ENSG00000088205.13	6648.16	-0.0316256	0.0487919	0.648173	0.516873	0.664067
	NT_THUMPD2-KO_72h_NT_WT_72h	ENSG00000088247.19	27394	-0.0584405	0.0380623	1.53539	0.124688	0.239209
	NT_THUMPD2-KO_72h_NT_WT_72h	ENSG00000088256.9	8901.04	-0.045254	0.0465071	0.973057	0.330525	0.487929
	NT_THUMPD2-KO_72h_NT_WT_72h	ENSG00000088280.21	1623	-0.0637793	0.0962623	0.662558	0.507614	0.656075
	NT_THUMPD2-KO_72h_NT_WT_72h	ENSG00000088298.13	1245.43	-0.121023	0.0698352	1.73298	0.0830991	0.174821
	NT_THUMPD2-KO_72h_NT_WT_72h	ENSG00000088305.19	5411.15	-0.0389323	0.0586092	0.66427	0.506517	0.655091
	NT_THUMPD2-KO_72h_NT_WT_72h	ENSG00000088325.16	11688.7	-0.226955	0.0466935	4.86053	1.17069378287695e-06	1.00211312726514e-05
	NT_THUMPD2-KO_72h_NT_WT_72h	ENSG00000088340.18	1391.94	-0.306564	0.0982669	3.11971	0.00181032	0.00722001
	NT_THUMPD2-KO_72h_NT_WT_72h	ENSG00000088356.6	1478.86	-0.125585	0.0781937	1.60607	0.108258	0.214304
	NT_THUMPD2-KO_72h_NT_WT_72h	ENSG00000088367.23	4410.16	-0.00235013	0.0498073	0.0471845	0.962366	0.977818
	NT_THUMPD2-KO_72h_NT_WT_72h	ENSG00000088386.17	217.462	0.135548	0.213098	-0.636082	0.524723	0.670625
	NT_THUMPD2-KO_72h_NT_WT_72h	ENSG00000088387.22	4401.44	-0.0086628	0.0535932	0.16164	0.871589	0.922436
	NT_THUMPD2-KO_72h_NT_WT_72h	ENSG00000088448.14	12297.1	0.69989	0.0482648	-14.5011	1.19305841090352e-47	1.5280434940608e-45
	NT_THUMPD2-KO_72h_NT_WT_72h	ENSG00000088451.11	1139.83	-0.115779	0.0855438	1.35344	0.175914	0.309224
	NT_THUMPD2-KO_72h_NT_WT_72h	ENSG00000088538.13	1976.7	0.349896	0.0678507	-5.15685	2.511447003798e-07	2.43395287558838e-06
	NT_THUMPD2-KO_72h_NT_WT_72h	ENSG00000088543.15	658.17	-0.434583	0.101936	4.26329	2.01441817876768e-05	0.000134856
	NT_THUMPD2-KO_72h_NT_WT_72h	ENSG00000088682.14	2550.73	0.546088	0.0638712	-8.54983	1.23268117713975e-17	3.75581448687208e-16
	NT_THUMPD2-KO_72h_NT_WT_72h	ENSG00000088726.16	398.855	1.3555	0.133175	-10.1784	2.47724841459001e-24	1.14193677456176e-22
	NT_THUMPD2-KO_72h_NT_WT_72h	ENSG00000088727.14	338.187	-0.0625826	0.138129	0.453074	0.650495	0.77194
	NT_THUMPD2-KO_72h_NT_WT_72h	ENSG00000088766.12	2299.08	-0.135163	0.0676265	1.99867	0.045644	0.108632
	NT_THUMPD2-KO_72h_NT_WT_72h	ENSG00000088808.18	2251.41	0.0596186	0.0680469	-0.876139	0.380954	0.540119
	NT_THUMPD2-KO_72h_NT_WT_72h	ENSG00000088812.18	3959.7	0.0935972	0.0561563	-1.66673	0.095569	0.194327
	NT_THUMPD2-KO_72h_NT_WT_72h	ENSG00000088826.18	2226.86	0.0939085	0.0757722	-1.23935	0.215215	0.357922
	NT_THUMPD2-KO_72h_NT_WT_72h	ENSG00000088832.18	14048.6	0.322208	0.0377154	-8.54314	1.30618765482336e-17	3.96847269162171e-16
	NT_THUMPD2-KO_72h_NT_WT_72h	ENSG00000088833.18	6107.33	0.102132	0.0500564	-2.04033	0.0413177	0.10046
	NT_THUMPD2-KO_72h_NT_WT_72h	ENSG00000088836.14	1128.78	-0.0487405	0.109306	0.445907	0.655664	0.776222
	NT_THUMPD2-KO_72h_NT_WT_72h	ENSG00000088854.13	1599.42	0.0783364	0.0769457	-1.01807	0.308643	0.465194
	NT_THUMPD2-KO_72h_NT_WT_72h	ENSG00000088876.13	847.932	-0.123467	0.0881049	1.40137	0.161104	0.289464
	NT_THUMPD2-KO_72h_NT_WT_72h	ENSG00000088881.22	604.306	-0.0123114	0.11746	0.104814	0.916523	0.950088
	NT_THUMPD2-KO_72h_NT_WT_72h	ENSG00000088888.18	16108.5	0.217634	0.0519561	-4.18881	2.80415779734849e-05	0.000181862
	NT_THUMPD2-KO_72h_NT_WT_72h	ENSG00000088899.16	1072.09	0.0995717	0.0838795	-1.18708	0.235196	0.381587
	NT_THUMPD2-KO_72h_NT_WT_72h	ENSG00000088930.8	9602.29	-0.174782	0.0409801	4.26504	1.99862294946624e-05	0.000133924
	NT_THUMPD2-KO_72h_NT_WT_72h	ENSG00000088970.16	972.204	-0.0407266	0.0859214	0.473998	0.635501	0.760901
	NT_THUMPD2-KO_72h_NT_WT_72h	ENSG00000088986.11	6428.39	-0.346109	0.0438148	7.89936	2.80344493936115e-15	7.02141496580746e-14
	NT_THUMPD2-KO_72h_NT_WT_72h	ENSG00000088992.18	843.037	-0.159069	0.0982533	1.61897	0.105454	0.210231
	NT_THUMPD2-KO_72h_NT_WT_72h	ENSG00000089006.17	8473.33	0.125056	0.0455952	-2.74276	0.0060926	0.0206292
	NT_THUMPD2-KO_72h_NT_WT_72h	ENSG00000089009.16	42649.1	0.175438	0.0395974	-4.43055	9.399288491473e-06	6.79423391497519e-05
	NT_THUMPD2-KO_72h_NT_WT_72h	ENSG00000089022.15	3334.33	-0.0907934	0.0517665	1.7539	0.0794472	0.168598
	NT_THUMPD2-KO_72h_NT_WT_72h	ENSG00000089041.17	51.0513	-0.826534	0.372197	2.22069	0.0263721	0.0695442
	NT_THUMPD2-KO_72h_NT_WT_72h	ENSG00000089048.15	2561.81	-0.168199	0.0630386	2.66818	0.00762625	0.0250181
	NT_THUMPD2-KO_72h_NT_WT_72h	ENSG00000089050.16	884.897	-0.599891	0.0882202	6.79993	1.04669465950342e-11	1.83958521545757e-10
	NT_THUMPD2-KO_72h_NT_WT_72h	ENSG00000089053.13	7530.73	-0.0665749	0.042902	1.55179	0.120713	0.233232
	NT_THUMPD2-KO_72h_NT_WT_72h	ENSG00000089057.15	2731.11	-0.0765957	0.0637943	1.20067	0.22988	0.375222
	NT_THUMPD2-KO_72h_NT_WT_72h	ENSG00000089060.12	2198.75	0.112962	0.0612529	-1.84419	0.0651549	0.144624
	NT_THUMPD2-KO_72h_NT_WT_72h	ENSG00000089063.16	3397.88	0.382159	0.0517395	-7.38622	1.51066459374507e-13	3.24739748699632e-12
	NT_THUMPD2-KO_72h_NT_WT_72h	ENSG00000089091.17	452.337	-0.404113	0.137447	2.94012	0.0032808	0.0120221
	NT_THUMPD2-KO_72h_NT_WT_72h	ENSG00000089094.21	3914.84	0.115739	0.0494832	-2.33895	0.019338	0.0538869
	NT_THUMPD2-KO_72h_NT_WT_72h	ENSG00000089101.19	40.0338	-0.928138	0.388772	2.38736	0.0169699	0.0484411
	NT_THUMPD2-KO_72h_NT_WT_72h	ENSG00000089116.4	291.807	0.218565	0.174663	-1.25135	0.210808	0.353007
	NT_THUMPD2-KO_72h_NT_WT_72h	ENSG00000089123.16	1137.51	-0.053589	0.0889441	0.602502	0.54684	0.689441
	NT_THUMPD2-KO_72h_NT_WT_72h	ENSG00000089154.11	15477.6	-0.145001	0.0374373	3.87318	0.000107423	0.000604015
	NT_THUMPD2-KO_72h_NT_WT_72h	ENSG00000089157.16	86421	0.132257	0.0436769	-3.02809	0.00246108	0.0094202
	NT_THUMPD2-KO_72h_NT_WT_72h	ENSG00000089159.17	13288.8	0.0392424	0.0384619	-1.02029	0.307589	0.464031
	NT_THUMPD2-KO_72h_NT_WT_72h	ENSG00000089163.4	132.312	0.172887	0.243786	-0.709174	0.478217	0.630282
	NT_THUMPD2-KO_72h_NT_WT_72h	ENSG00000089169.15	159.293	-0.215732	0.222935	0.967687	0.333201	0.490828
	NT_THUMPD2-KO_72h_NT_WT_72h	ENSG00000089177.20	1705.29	-0.258692	0.0746988	3.46314	0.000533919	0.00249945
	NT_THUMPD2-KO_72h_NT_WT_72h	ENSG00000089195.15	1437.66	-0.0409352	0.0735541	0.556532	0.577847	0.714963
	NT_THUMPD2-KO_72h_NT_WT_72h	ENSG00000089220.5	8442.73	0.0595776	0.0540602	-1.10206	0.270435	0.42243
	NT_THUMPD2-KO_72h_NT_WT_72h	ENSG00000089234.16	1474.96	-0.00729534	0.0660952	0.110376	0.912111	0.947322
	NT_THUMPD2-KO_72h_NT_WT_72h	ENSG00000089248.7	4146.73	0.186785	0.0584648	-3.19483	0.00139915	0.00576728
	NT_THUMPD2-KO_72h_NT_WT_72h	ENSG00000089250.20	62.1197	-1.411	0.417841	3.37688	0.000733142	0.00328677
	NT_THUMPD2-KO_72h_NT_WT_72h	ENSG00000089280.20	28568.7	0.0186365	0.0438998	-0.424523	0.671184	0.788483
	NT_THUMPD2-KO_72h_NT_WT_72h	ENSG00000089289.16	2028.91	-0.19295	0.0642038	3.00527	0.00265343	0.0100505
	NT_THUMPD2-KO_72h_NT_WT_72h	ENSG00000089327.16	3592.53	0.835645	0.0598759	-13.9563	2.88064821351864e-44	3.20907211661199e-42
	NT_THUMPD2-KO_72h_NT_WT_72h	ENSG00000089335.22	466.862	-0.00231655	0.122646	0.0188881	0.98493	0.991466
	NT_THUMPD2-KO_72h_NT_WT_72h	ENSG00000089351.15	4708.94	0.0115665	0.0592794	-0.195119	0.8453	0.906908
	NT_THUMPD2-KO_72h_NT_WT_72h	ENSG00000089356.19	292.639	2.82698	0.205821	-13.7352	6.25259119593974e-43	6.6535658253709e-41
	NT_THUMPD2-KO_72h_NT_WT_72h	ENSG00000089472.18	65.2678	1.72119	0.355997	-4.83484	1.3325476933966e-06	1.12878663818059e-05
	NT_THUMPD2-KO_72h_NT_WT_72h	ENSG00000089486.17	557.833	-0.592419	0.121085	4.89259	9.95198095882214e-07	8.62142246772972e-06
	NT_THUMPD2-KO_72h_NT_WT_72h	ENSG00000089505.18	507.943	0.463395	0.121248	-3.82189	0.000132435	0.000726541
	NT_THUMPD2-KO_72h_NT_WT_72h	ENSG00000089597.18	21548.5	0.0524475	0.0410951	-1.27625	0.201868	0.342164
	NT_THUMPD2-KO_72h_NT_WT_72h	ENSG00000089639.11	1302.31	0.026534	0.0860187	-0.308467	0.757727	0.849202
	NT_THUMPD2-KO_72h_NT_WT_72h	ENSG00000089682.18	1568.78	-0.173355	0.0908775	1.90757	0.0564469	0.128879
	NT_THUMPD2-KO_72h_NT_WT_72h	ENSG00000089685.15	9793.63	-0.142537	0.0473782	3.0085	0.00262539	0.00995999
	NT_THUMPD2-KO_72h_NT_WT_72h	ENSG00000089692.9	114.988	-0.690203	0.319233	2.16206	0.0306133	0.078352
	NT_THUMPD2-KO_72h_NT_WT_72h	ENSG00000089693.11	13634.1	0.0575092	0.0437713	-1.31386	0.188894	0.326142
	NT_THUMPD2-KO_72h_NT_WT_72h	ENSG00000089723.10	834.08	0.0914651	0.0859594	-1.06405	0.287306	0.442163
	NT_THUMPD2-KO_72h_NT_WT_72h	ENSG00000089737.19	8588.68	-0.245685	0.0430577	5.70595	1.15699127550483e-08	1.35822647594801e-07
	NT_THUMPD2-KO_72h_NT_WT_72h	ENSG00000089775.12	1213.91	-0.0989065	0.0860978	1.14877	0.250651	0.400058
	NT_THUMPD2-KO_72h_NT_WT_72h	ENSG00000089818.18	2736.81	-0.128456	0.0529277	2.427	0.0152241	0.0443032
	NT_THUMPD2-KO_72h_NT_WT_72h	ENSG00000089820.17	5659.31	0.102115	0.0593939	-1.71929	0.0855617	0.178893
	NT_THUMPD2-KO_72h_NT_WT_72h	ENSG00000089847.13	462.942	0.351235	0.131622	-2.66851	0.00761875	0.0250011
	NT_THUMPD2-KO_72h_NT_WT_72h	ENSG00000089876.12	3949.68	-0.0628138	0.0545084	1.15237	0.249169	0.398168
	NT_THUMPD2-KO_72h_NT_WT_72h	ENSG00000089902.10	4327.18	-0.0450256	0.0538819	0.835635	0.40336	0.562106
	NT_THUMPD2-KO_72h_NT_WT_72h	ENSG00000089916.18	4392.02	0.0267105	0.0562642	-0.474733	0.634977	0.760487
	NT_THUMPD2-KO_72h_NT_WT_72h	ENSG00000090006.18	7515.99	-0.126906	0.0517986	2.44999	0.0142861	0.0421186
	NT_THUMPD2-KO_72h_NT_WT_72h	ENSG00000090013.11	4857.77	0.154747	0.0478738	-3.2324	0.00122754	0.0051552
	NT_THUMPD2-KO_72h_NT_WT_72h	ENSG00000090020.11	2722.23	-0.0114548	0.0776479	0.147522	0.88272	0.928655
	NT_THUMPD2-KO_72h_NT_WT_72h	ENSG00000090054.16	6270.8	0.00599643	0.045542	-0.131668	0.895247	0.936125
	NT_THUMPD2-KO_72h_NT_WT_72h	ENSG00000090060.19	13269.1	-0.236357	0.0441169	5.35751	8.43776179568657e-08	8.773713517158e-07
	NT_THUMPD2-KO_72h_NT_WT_72h	ENSG00000090061.17	5990.54	-0.0332517	0.0460245	0.722478	0.470001	0.622853
	NT_THUMPD2-KO_72h_NT_WT_72h	ENSG00000090097.22	5175.69	-0.029493	0.0624902	0.471962	0.636954	0.761745
	NT_THUMPD2-KO_72h_NT_WT_72h	ENSG00000090238.12	139.121	0.286239	0.228247	-1.25407	0.209815	0.351758
	NT_THUMPD2-KO_72h_NT_WT_72h	ENSG00000090263.16	1296.73	0.0159209	0.0961963	-0.165504	0.868547	0.920537
	NT_THUMPD2-KO_72h_NT_WT_72h	ENSG00000090266.13	2183.31	-0.0804964	0.0581048	1.38537	0.165941	0.296019
	NT_THUMPD2-KO_72h_NT_WT_72h	ENSG00000090273.14	11954.2	0.00038006	0.0453258	-0.00838508	0.99331	0.996665
	NT_THUMPD2-KO_72h_NT_WT_72h	ENSG00000090316.16	4188.69	-0.115906	0.0551003	2.10354	0.0354187	0.0885012
	NT_THUMPD2-KO_72h_NT_WT_72h	ENSG00000090339.9	439.181	-1.79371	0.126244	14.2083	8.14038306386602e-46	9.67303629739058e-44
	NT_THUMPD2-KO_72h_NT_WT_72h	ENSG00000090372.15	7730.17	0.133928	0.05599	-2.39199	0.0167572	0.0479105
	NT_THUMPD2-KO_72h_NT_WT_72h	ENSG00000090432.7	1837.97	0.198787	0.0783	-2.53879	0.0111237	0.0343128
	NT_THUMPD2-KO_72h_NT_WT_72h	ENSG00000090447.12	1594.09	0.170859	0.0841943	-2.02935	0.0424229	0.102491
	NT_THUMPD2-KO_72h_NT_WT_72h	ENSG00000090470.15	860.329	-0.0399203	0.0883843	0.451668	0.651508	0.772719
	NT_THUMPD2-KO_72h_NT_WT_72h	ENSG00000090487.11	4016.77	0.0658921	0.0487677	-1.35114	0.176649	0.310209
	NT_THUMPD2-KO_72h_NT_WT_72h	ENSG00000090520.12	5319.54	-0.00956396	0.0551549	0.173402	0.862336	0.91753
	NT_THUMPD2-KO_72h_NT_WT_72h	ENSG00000090530.10	140.903	0.240811	0.240087	-1.00301	0.315854	0.472401
	NT_THUMPD2-KO_72h_NT_WT_72h	ENSG00000090539.16	648.4	0.1014	0.113394	-0.894229	0.371199	0.530078
	NT_THUMPD2-KO_72h_NT_WT_72h	ENSG00000090554.13	207.088	0.129785	0.182996	-0.709224	0.478185	0.630282
	NT_THUMPD2-KO_72h_NT_WT_72h	ENSG00000090565.17	1291.09	0.0218564	0.0868131	-0.251764	0.801224	0.877759
	NT_THUMPD2-KO_72h_NT_WT_72h	ENSG00000090581.11	1821.08	0.311815	0.0789849	-3.94778	7.88807240671787e-05	0.000458847
	NT_THUMPD2-KO_72h_NT_WT_72h	ENSG00000090612.22	446.65	0.31241	0.117663	-2.65513	0.00792769	0.0258444
	NT_THUMPD2-KO_72h_NT_WT_72h	ENSG00000090615.16	6316.3	-0.0117759	0.0476402	0.247184	0.804766	0.880062
	NT_THUMPD2-KO_72h_NT_WT_72h	ENSG00000090621.15	18178.8	-0.00303392	0.0394587	0.0768885	0.938712	0.964327
	NT_THUMPD2-KO_72h_NT_WT_72h	ENSG00000090661.13	1522.87	0.266754	0.0809432	-3.29557	0.000982235	0.00423997
	NT_THUMPD2-KO_72h_NT_WT_72h	ENSG00000090674.16	1117.06	-0.0750452	0.0891952	0.841359	0.400147	0.559139
	NT_THUMPD2-KO_72h_NT_WT_72h	ENSG00000090686.16	4410.66	-0.0944794	0.0555152	1.70187	0.0887806	0.184055
	NT_THUMPD2-KO_72h_NT_WT_72h	ENSG00000090776.6	1840.13	0.311124	0.0811248	-3.83513	0.0001255	0.000692549
	NT_THUMPD2-KO_72h_NT_WT_72h	ENSG00000090857.14	4706.87	0.448666	0.0446853	-10.0406	1.01074594602606e-23	4.52277092877645e-22
	NT_THUMPD2-KO_72h_NT_WT_72h	ENSG00000090861.17	12124.6	-0.343819	0.0524459	6.5557	5.53832756854115e-11	8.9268491607782e-10
	NT_THUMPD2-KO_72h_NT_WT_72h	ENSG00000090863.12	14992.1	0.082714	0.0414369	-1.99614	0.0459183	0.109212
	NT_THUMPD2-KO_72h_NT_WT_72h	ENSG00000090889.12	3347.78	-0.165004	0.063164	2.61231	0.0089932	0.0287398
	NT_THUMPD2-KO_72h_NT_WT_72h	ENSG00000090905.19	8540.84	0.124635	0.0529529	-2.35371	0.0185873	0.0520986
	NT_THUMPD2-KO_72h_NT_WT_72h	ENSG00000090924.15	1744.77	0.121742	0.0655913	-1.85607	0.0634434	0.141484
	NT_THUMPD2-KO_72h_NT_WT_72h	ENSG00000090971.5	1169.56	-0.393796	0.0869158	4.53078	5.87660648224574e-06	4.41964613392244e-05
	NT_THUMPD2-KO_72h_NT_WT_72h	ENSG00000090975.14	2510.18	0.0914755	0.0852835	-1.0726	0.283449	0.437771
	NT_THUMPD2-KO_72h_NT_WT_72h	ENSG00000090989.18	1512.08	-0.230898	0.0935951	2.46699	0.0136254	0.0404995
	NT_THUMPD2-KO_72h_NT_WT_72h	ENSG00000091009.8	2982.91	0.00745756	0.0753049	-0.0990316	0.921113	0.953431
	NT_THUMPD2-KO_72h_NT_WT_72h	ENSG00000091039.17	6310.97	-0.544604	0.0621601	8.76132	1.92984244702095e-18	6.30189314493604e-17
	NT_THUMPD2-KO_72h_NT_WT_72h	ENSG00000091073.20	2216.16	0.0485172	0.0736621	-0.658646	0.510123	0.658149
	NT_THUMPD2-KO_72h_NT_WT_72h	ENSG00000091127.14	4417.43	0.0306916	0.0481927	-0.636851	0.524222	0.670285
	NT_THUMPD2-KO_72h_NT_WT_72h	ENSG00000091136.15	1855.58	-0.109446	0.0831514	1.31623	0.188098	0.325424
	NT_THUMPD2-KO_72h_NT_WT_72h	ENSG00000091137.14	79.4104	-0.334256	0.282295	1.18407	0.236386	0.38289
	NT_THUMPD2-KO_72h_NT_WT_72h	ENSG00000091140.15	5502.21	-0.275303	0.0485347	5.6723	1.40893731502707e-08	1.63384668870419e-07
	NT_THUMPD2-KO_72h_NT_WT_72h	ENSG00000091157.15	1108.01	-0.438621	0.0939929	4.66653	3.06333398310617e-06	2.43937641715033e-05
	NT_THUMPD2-KO_72h_NT_WT_72h	ENSG00000091164.13	5688.64	0.117601	0.0475237	-2.47457	0.0133398	0.0397886
	NT_THUMPD2-KO_72h_NT_WT_72h	ENSG00000091262.17	188.937	0.166483	0.207241	-0.803331	0.421783	0.579566
	NT_THUMPD2-KO_72h_NT_WT_72h	ENSG00000091317.8	5631.42	0.0532218	0.0549772	-0.96807	0.333009	0.49058
	NT_THUMPD2-KO_72h_NT_WT_72h	ENSG00000091409.17	8611.2	0.17292	0.0469904	-3.6799	0.000233327	0.00120198
	NT_THUMPD2-KO_72h_NT_WT_72h	ENSG00000091436.17	4083.7	-0.185844	0.0488378	3.80533	0.000141616	0.000770157
	NT_THUMPD2-KO_72h_NT_WT_72h	ENSG00000091483.8	3559.87	0.0039731	0.0571381	-0.0695351	0.944564	0.967902
	NT_THUMPD2-KO_72h_NT_WT_72h	ENSG00000091490.11	4219.9	-0.166772	0.0660057	2.52664	0.0115161	0.0352436
	NT_THUMPD2-KO_72h_NT_WT_72h	ENSG00000091527.17	14811.5	0.15962	0.0396827	-4.02242	5.76027569366058e-05	0.000347943
	NT_THUMPD2-KO_72h_NT_WT_72h	ENSG00000091536.20	104.245	-0.526652	0.24236	2.17301	0.0297793	0.0767409
	NT_THUMPD2-KO_72h_NT_WT_72h	ENSG00000091542.9	6094.03	-0.10849	0.0564501	1.92188	0.0546213	0.125583
	NT_THUMPD2-KO_72h_NT_WT_72h	ENSG00000091592.17	396.107	0.200224	0.149504	-1.33925	0.18049	0.315451
	NT_THUMPD2-KO_72h_NT_WT_72h	ENSG00000091622.16	869.376	0.483044	0.0976553	-4.94642	7.55909768688769e-07	6.72832045047194e-06
	NT_THUMPD2-KO_72h_NT_WT_72h	ENSG00000091640.8	1511.36	-0.195117	0.0710034	2.748	0.00599606	0.0203571
	NT_THUMPD2-KO_72h_NT_WT_72h	ENSG00000091651.9	2083.83	-0.0113762	0.0735977	0.154573	0.877158	0.925399
	NT_THUMPD2-KO_72h_NT_WT_72h	ENSG00000091656.19	1060.55	0.00974939	0.090822	-0.107346	0.914514	0.94873
	NT_THUMPD2-KO_72h_NT_WT_72h	ENSG00000091732.18	1695.76	-0.2462	0.0795549	3.09472	0.00196999	0.00774893
	NT_THUMPD2-KO_72h_NT_WT_72h	ENSG00000091844.8	754.736	-0.27595	0.092512	2.98285	0.00285575	0.0106786
	NT_THUMPD2-KO_72h_NT_WT_72h	ENSG00000091879.14	535.088	-4.0461	0.389662	10.3836	2.94404228137189e-25	1.40872752474862e-23
	NT_THUMPD2-KO_72h_NT_WT_72h	ENSG00000091947.10	1583.88	0.0702337	0.0726128	-0.967236	0.333426	0.490991
	NT_THUMPD2-KO_72h_NT_WT_72h	ENSG00000091986.16	56.1934	-0.855269	0.333011	2.56829	0.0102203	0.0319968
	NT_THUMPD2-KO_72h_NT_WT_72h	ENSG00000092010.15	3088.81	0.389721	0.057122	-6.8226	8.94045677244272e-12	1.58039198269237e-10
	NT_THUMPD2-KO_72h_NT_WT_72h	ENSG00000092020.11	831.66	0.0424278	0.0939068	-0.451807	0.651408	0.772719
	NT_THUMPD2-KO_72h_NT_WT_72h	ENSG00000092036.19	1356.91	-0.119118	0.0715927	1.66383	0.0961467	0.19526
	NT_THUMPD2-KO_72h_NT_WT_72h	ENSG00000092068.21	507.854	-0.137761	0.129713	1.06204	0.288216	0.443245
	NT_THUMPD2-KO_72h_NT_WT_72h	ENSG00000092094.11	796.199	0.206797	0.0945594	-2.18695	0.0287459	0.074521
	NT_THUMPD2-KO_72h_NT_WT_72h	ENSG00000092096.19	531.889	0.228094	0.115899	-1.96804	0.0490632	0.115194
	NT_THUMPD2-KO_72h_NT_WT_72h	ENSG00000092098.18	2823.91	-0.0870409	0.0571559	1.52287	0.127792	0.24393
	NT_THUMPD2-KO_72h_NT_WT_72h	ENSG00000092108.22	4419.42	-0.14585	0.0578138	2.52275	0.011644	0.0355893
	NT_THUMPD2-KO_72h_NT_WT_72h	ENSG00000092140.16	3217.62	-0.15027	0.0692079	2.17129	0.0299092	0.0770015
	NT_THUMPD2-KO_72h_NT_WT_72h	ENSG00000092148.14	8966.05	0.120704	0.04717	-2.55892	0.0104998	0.0327042
	NT_THUMPD2-KO_72h_NT_WT_72h	ENSG00000092199.19	35929.5	-0.0529535	0.0359481	1.47305	0.140737	0.262032
	NT_THUMPD2-KO_72h_NT_WT_72h	ENSG00000092201.10	14269.9	-0.142598	0.0471087	3.02699	0.00246999	0.00944647
	NT_THUMPD2-KO_72h_NT_WT_72h	ENSG00000092203.15	2701.47	-0.0805224	0.053619	1.50175	0.133162	0.251601
	NT_THUMPD2-KO_72h_NT_WT_72h	ENSG00000092208.19	1212.75	-0.325623	0.0759135	4.2894	1.7915659103612e-05	0.000121188
	NT_THUMPD2-KO_72h_NT_WT_72h	ENSG00000092295.12	184.373	0.575523	0.179193	-3.21176	0.00131926	0.00548372
	NT_THUMPD2-KO_72h_NT_WT_72h	ENSG00000092330.19	1225.88	0.148951	0.0797768	-1.86709	0.0618886	0.13864
	NT_THUMPD2-KO_72h_NT_WT_72h	ENSG00000092421.17	790.149	-0.813532	0.111246	7.31291	2.61412552737969e-13	5.46564329473354e-12
	NT_THUMPD2-KO_72h_NT_WT_72h	ENSG00000092439.16	4135.29	0.04502	0.0551944	-0.815662	0.414693	0.572915
	NT_THUMPD2-KO_72h_NT_WT_72h	ENSG00000092445.12	2875.26	0.171901	0.0516664	-3.32714	0.000877436	0.00384186
	NT_THUMPD2-KO_72h_NT_WT_72h	ENSG00000092470.12	2683.35	-0.430492	0.0769097	5.59736	2.17636102320817e-08	2.47212883300051e-07
	NT_THUMPD2-KO_72h_NT_WT_72h	ENSG00000092529.26	144.506	0.0634157	0.207103	-0.306204	0.759449	0.850642
	NT_THUMPD2-KO_72h_NT_WT_72h	ENSG00000092531.10	1586.87	-0.0721046	0.0741175	0.972841	0.330632	0.488027
	NT_THUMPD2-KO_72h_NT_WT_72h	ENSG00000092621.13	4808.07	0.0545488	0.0653585	-0.834609	0.403938	0.562672
	NT_THUMPD2-KO_72h_NT_WT_72h	ENSG00000092758.18	1741.35	0.39581	0.0862766	-4.58769	4.48187833404931e-06	3.45950543800003e-05
	NT_THUMPD2-KO_72h_NT_WT_72h	ENSG00000092820.19	75703.3	0.931889	0.0431357	-21.6036	1.66034571631447e-103	9.34556171743427e-101
	NT_THUMPD2-KO_72h_NT_WT_72h	ENSG00000092841.19	11817.9	-0.0511801	0.0429219	1.1924	0.233105	0.379193
	NT_THUMPD2-KO_72h_NT_WT_72h	ENSG00000092847.14	4221.68	-0.194983	0.0575296	3.38926	0.000700816	0.00316039
	NT_THUMPD2-KO_72h_NT_WT_72h	ENSG00000092853.14	3366.82	-0.576517	0.0756918	7.61664	2.60361350562936e-14	5.95600954779747e-13
	NT_THUMPD2-KO_72h_NT_WT_72h	ENSG00000092871.17	4363.12	0.182202	0.0559671	-3.25552	0.00113183	0.00479666
	NT_THUMPD2-KO_72h_NT_WT_72h	ENSG00000092929.13	1237.1	1.82813	0.100077	-18.2673	1.50753175610431e-74	4.54149249736834e-72
	NT_THUMPD2-KO_72h_NT_WT_72h	ENSG00000092931.12	1434.81	-0.0486631	0.097988	0.496623	0.619455	0.748391
	NT_THUMPD2-KO_72h_NT_WT_72h	ENSG00000092964.18	2302.22	0.12821	0.0600798	-2.134	0.0328427	0.083064
	NT_THUMPD2-KO_72h_NT_WT_72h	ENSG00000092969.12	164.46	1.50064	0.185266	-8.09991	5.50014985625298e-16	1.45597407519053e-14
	NT_THUMPD2-KO_72h_NT_WT_72h	ENSG00000092978.11	1486.7	-0.096706	0.0716397	1.34989	0.177051	0.31071
	NT_THUMPD2-KO_72h_NT_WT_72h	ENSG00000093000.19	8288.68	-0.135122	0.0495991	2.72428	0.00644411	0.0216923
	NT_THUMPD2-KO_72h_NT_WT_72h	ENSG00000093009.11	2029.32	-0.346929	0.0849504	4.0839	4.42864851666632e-05	0.000274882
	NT_THUMPD2-KO_72h_NT_WT_72h	ENSG00000093010.15	3596.92	0.0813166	0.0565802	-1.43719	0.150664	0.275408
	NT_THUMPD2-KO_72h_NT_WT_72h	ENSG00000093100.13	1876.12	0.070424	0.0653334	-1.07792	0.281071	0.43504
	NT_THUMPD2-KO_72h_NT_WT_72h	ENSG00000093144.19	3290.56	-0.260619	0.0480009	5.42945	5.65280046398395e-08	6.02730553958887e-07
	NT_THUMPD2-KO_72h_NT_WT_72h	ENSG00000093167.18	2667.32	0.30579	0.0525338	-5.82083	5.85573823432338e-09	7.20232231707549e-08
	NT_THUMPD2-KO_72h_NT_WT_72h	ENSG00000093183.14	2710.82	-0.178491	0.0615558	2.89965	0.00373577	0.0134564
	NT_THUMPD2-KO_72h_NT_WT_72h	ENSG00000093217.11	1367.9	-0.166512	0.089422	1.86209	0.0625904	0.139911
	NT_THUMPD2-KO_72h_NT_WT_72h	ENSG00000094631.22	2243.13	0.035809	0.0766492	-0.467181	0.640371	0.764245
	NT_THUMPD2-KO_72h_NT_WT_72h	ENSG00000094804.12	5484.3	-0.366646	0.0515036	7.11884	1.08836580457259e-12	2.14949734016649e-11
	NT_THUMPD2-KO_72h_NT_WT_72h	ENSG00000094841.14	488.571	-0.131728	0.119544	1.10192	0.270495	0.422494
	NT_THUMPD2-KO_72h_NT_WT_72h	ENSG00000094880.11	2551.62	-0.112408	0.058396	1.92493	0.0542382	0.124903
	NT_THUMPD2-KO_72h_NT_WT_72h	ENSG00000094914.14	2665.51	-0.0198611	0.06752	0.294152	0.768642	0.856557
	NT_THUMPD2-KO_72h_NT_WT_72h	ENSG00000094916.16	9184.71	-0.498564	0.0565075	8.82297	1.11467853611062e-18	3.7136852350265e-17
	NT_THUMPD2-KO_72h_NT_WT_72h	ENSG00000094975.15	3436.66	0.0810253	0.0496705	-1.63126	0.102836	0.206048
	NT_THUMPD2-KO_72h_NT_WT_72h	ENSG00000095002.16	5066.81	-0.142749	0.0566125	2.52151	0.0116851	0.0356792
	NT_THUMPD2-KO_72h_NT_WT_72h	ENSG00000095015.6	956.389	-0.158615	0.0913588	1.73618	0.0825325	0.17392
	NT_THUMPD2-KO_72h_NT_WT_72h	ENSG00000095059.17	2250.39	0.210663	0.0619085	-3.40282	0.000666951	0.00302939
	NT_THUMPD2-KO_72h_NT_WT_72h	ENSG00000095066.12	10735.9	0.449979	0.0497237	-9.0496	1.43493185156829e-19	5.03969743402201e-18
	NT_THUMPD2-KO_72h_NT_WT_72h	ENSG00000095139.15	13057.9	-0.0896486	0.0403314	2.2228	0.0262293	0.0692188
	NT_THUMPD2-KO_72h_NT_WT_72h	ENSG00000095203.15	2400.61	0.334559	0.0587895	-5.69079	1.26450091841461e-08	1.47875397178622e-07
	NT_THUMPD2-KO_72h_NT_WT_72h	ENSG00000095209.12	1677.81	-0.122941	0.0826342	1.48778	0.136809	0.25673
	NT_THUMPD2-KO_72h_NT_WT_72h	ENSG00000095261.14	3835.74	-0.116456	0.0581716	2.00194	0.0452907	0.107972
	NT_THUMPD2-KO_72h_NT_WT_72h	ENSG00000095303.17	484.72	-0.659734	0.133264	4.9506	7.39865939187134e-07	6.60475483024775e-06
	NT_THUMPD2-KO_72h_NT_WT_72h	ENSG00000095319.14	9165.48	-0.217515	0.0447872	4.85662	1.19407098589246e-06	1.01956025218578e-05
	NT_THUMPD2-KO_72h_NT_WT_72h	ENSG00000095321.18	1669.69	-0.658665	0.0723882	9.09906	9.11139487008999e-20	3.22121694010504e-18
	NT_THUMPD2-KO_72h_NT_WT_72h	ENSG00000095370.20	173.471	0.149581	0.219989	-0.679947	0.496538	0.646131
	NT_THUMPD2-KO_72h_NT_WT_72h	ENSG00000095380.11	2241.38	-0.0202465	0.0680789	0.297397	0.766163	0.854983
	NT_THUMPD2-KO_72h_NT_WT_72h	ENSG00000095383.20	949.173	0.729499	0.0950891	-7.67174	1.69672253775597e-14	3.94469547391984e-13
	NT_THUMPD2-KO_72h_NT_WT_72h	ENSG00000095397.18	1272.22	-0.139002	0.0858497	1.61914	0.105418	0.210197
	NT_THUMPD2-KO_72h_NT_WT_72h	ENSG00000095485.18	2966.59	-0.0592456	0.0575117	1.03015	0.30294	0.459024
	NT_THUMPD2-KO_72h_NT_WT_72h	ENSG00000095539.16	1560.52	-0.00716484	0.0750291	0.0954941	0.923922	0.95546
	NT_THUMPD2-KO_72h_NT_WT_72h	ENSG00000095564.15	4595.8	-0.254144	0.0630309	4.03206	5.52910136675344e-05	0.00033559
	NT_THUMPD2-KO_72h_NT_WT_72h	ENSG00000095574.12	1869.99	0.00810911	0.0779587	-0.104018	0.917155	0.950377
	NT_THUMPD2-KO_72h_NT_WT_72h	ENSG00000095587.9	148.119	-0.0479533	0.228242	0.210099	0.833591	0.899534
	NT_THUMPD2-KO_72h_NT_WT_72h	ENSG00000095637.23	433	0.127704	0.143241	-0.891531	0.372644	0.531474
	NT_THUMPD2-KO_72h_NT_WT_72h	ENSG00000095739.11	257.651	-0.0205681	0.170733	0.120469	0.904112	0.942078
	NT_THUMPD2-KO_72h_NT_WT_72h	ENSG00000095752.7	169.28	0.157883	0.206977	-0.762805	0.44558	0.601727
	NT_THUMPD2-KO_72h_NT_WT_72h	ENSG00000095787.26	9703.07	0.00781259	0.052898	-0.147692	0.882586	0.928637
	NT_THUMPD2-KO_72h_NT_WT_72h	ENSG00000095794.21	1080.96	-0.142677	0.100947	1.41339	0.157542	0.284758
	NT_THUMPD2-KO_72h_NT_WT_72h	ENSG00000095906.17	3259.08	-0.123917	0.0655858	1.88939	0.0588401	0.133037
	NT_THUMPD2-KO_72h_NT_WT_72h	ENSG00000095951.18	662.806	0.130526	0.0962398	-1.35626	0.175017	0.307899
	NT_THUMPD2-KO_72h_NT_WT_72h	ENSG00000096060.15	8332.56	-0.114084	0.042983	2.65417	0.00795037	0.0259065
	NT_THUMPD2-KO_72h_NT_WT_72h	ENSG00000096063.16	9473.4	-0.00112745	0.0480967	0.0234412	0.981298	0.989393
	NT_THUMPD2-KO_72h_NT_WT_72h	ENSG00000096070.19	2701.61	-0.0281017	0.0723013	0.388675	0.697517	0.808056
	NT_THUMPD2-KO_72h_NT_WT_72h	ENSG00000096080.12	2298.64	0.172541	0.0727762	-2.37084	0.0177477	0.0502125
	NT_THUMPD2-KO_72h_NT_WT_72h	ENSG00000096092.6	2860.88	0.154107	0.0598333	-2.57561	0.0100064	0.0314652
	NT_THUMPD2-KO_72h_NT_WT_72h	ENSG00000096093.16	821.941	-0.174378	0.103888	1.67851	0.0932467	0.190955
	NT_THUMPD2-KO_72h_NT_WT_72h	ENSG00000096150.9	44956.6	0.0978716	0.0404949	-2.41689	0.0156538	0.0452703
	NT_THUMPD2-KO_72h_NT_WT_72h	ENSG00000096155.15	15645.6	0.025428	0.0435314	-0.58413	0.559133	0.70007
	NT_THUMPD2-KO_72h_NT_WT_72h	ENSG00000096171.14	19644.2	-0.147732	0.0408766	3.6141	0.000301387	0.00150647
	NT_THUMPD2-KO_72h_NT_WT_72h	ENSG00000096384.20	169916	0.0182875	0.0314089	-0.582239	0.560406	0.701151
	NT_THUMPD2-KO_72h_NT_WT_72h	ENSG00000096401.8	3387.25	-0.192807	0.0574986	3.35325	0.000798694	0.00354425
	NT_THUMPD2-KO_72h_NT_WT_72h	ENSG00000096433.11	15278.9	0.27495	0.0482699	-5.6961	1.22579031549753e-08	1.4358394883996e-07
	NT_THUMPD2-KO_72h_NT_WT_72h	ENSG00000096654.16	505.306	-0.205831	0.120313	1.7108	0.0871184	0.181527
	NT_THUMPD2-KO_72h_NT_WT_72h	ENSG00000096696.17	9409.43	0.18455	0.0420923	-4.38442	1.16295842639958e-05	8.22026364251838e-05
	NT_THUMPD2-KO_72h_NT_WT_72h	ENSG00000096717.12	1899.96	-0.143383	0.0754639	1.90003	0.0574297	0.130607
	NT_THUMPD2-KO_72h_NT_WT_72h	ENSG00000096746.18	7431.15	0.0213445	0.0459172	-0.464847	0.642041	0.765481
	NT_THUMPD2-KO_72h_NT_WT_72h	ENSG00000096872.17	902.703	-0.0228538	0.0829312	0.275576	0.782874	0.865459
	NT_THUMPD2-KO_72h_NT_WT_72h	ENSG00000096968.14	677.026	-0.182205	0.0928364	1.96264	0.0496877	0.116315
	NT_THUMPD2-KO_72h_NT_WT_72h	ENSG00000097007.20	6254.08	-0.207074	0.0458171	4.51958	6.19609942419671e-06	4.64848721796365e-05
	NT_THUMPD2-KO_72h_NT_WT_72h	ENSG00000097021.21	7231.02	0.243572	0.0512774	-4.75007	2.03341929212048e-06	1.67344383375009e-05
	NT_THUMPD2-KO_72h_NT_WT_72h	ENSG00000097033.15	3243.68	-0.157903	0.0546892	2.88729	0.00388578	0.0139218
	NT_THUMPD2-KO_72h_NT_WT_72h	ENSG00000097046.13	1470.71	-0.156284	0.100729	1.55154	0.120773	0.233248
	NT_THUMPD2-KO_72h_NT_WT_72h	ENSG00000097096.10	898.88	-0.00818679	0.101034	0.0810299	0.935418	0.962189
	NT_THUMPD2-KO_72h_NT_WT_72h	ENSG00000099139.14	828.114	-0.0532926	0.120413	0.442581	0.658069	0.778035
	NT_THUMPD2-KO_72h_NT_WT_72h	ENSG00000099194.6	60917.3	0.35401	0.0369394	-9.58353	9.3787719654812e-22	3.77782586760221e-20
	NT_THUMPD2-KO_72h_NT_WT_72h	ENSG00000099203.7	958.581	0.020083	0.101645	-0.197581	0.843373	0.905795
	NT_THUMPD2-KO_72h_NT_WT_72h	ENSG00000099204.23	10703.7	0.499977	0.046654	-10.7167	8.4991147876533e-27	4.45557760277246e-25
	NT_THUMPD2-KO_72h_NT_WT_72h	ENSG00000099219.15	3293.56	0.219513	0.0505402	-4.34334	1.40332365603021e-05	9.72325548391003e-05
	NT_THUMPD2-KO_72h_NT_WT_72h	ENSG00000099246.19	4159.34	-0.0751385	0.052535	1.43026	0.152644	0.277958
	NT_THUMPD2-KO_72h_NT_WT_72h	ENSG00000099250.18	488.488	-2.0948	0.124234	16.8617	8.60311797248484e-64	1.87767439095386e-61
	NT_THUMPD2-KO_72h_NT_WT_72h	ENSG00000099251.15	482.176	-0.187446	0.11672	1.60594	0.108288	0.214304
	NT_THUMPD2-KO_72h_NT_WT_72h	ENSG00000099256.19	47.3795	-0.0462511	0.389594	0.118716	0.9055	0.942837
	NT_THUMPD2-KO_72h_NT_WT_72h	ENSG00000099282.10	1737.57	0.0791575	0.0754549	-1.04907	0.294146	0.449842
	NT_THUMPD2-KO_72h_NT_WT_72h	ENSG00000099284.15	2925.48	-0.0599037	0.0574695	1.04236	0.297247	0.453093
	NT_THUMPD2-KO_72h_NT_WT_72h	ENSG00000099290.17	3500.24	0.0999733	0.0548883	-1.8214	0.0685466	0.15072
	NT_THUMPD2-KO_72h_NT_WT_72h	ENSG00000099308.13	1812.46	-0.0542624	0.0752495	0.7211	0.470848	0.623665
	NT_THUMPD2-KO_72h_NT_WT_72h	ENSG00000099326.9	1074.77	0.47813	0.0907233	-5.2702	1.36272199331272e-07	1.38204175983716e-06
	NT_THUMPD2-KO_72h_NT_WT_72h	ENSG00000099330.9	660.587	0.330137	0.112041	-2.94657	0.00321322	0.0118129
	NT_THUMPD2-KO_72h_NT_WT_72h	ENSG00000099331.14	5764.77	-0.0203909	0.0579295	0.351995	0.724842	0.826496
	NT_THUMPD2-KO_72h_NT_WT_72h	ENSG00000099337.5	1821.53	0.077303	0.0744393	-1.03847	0.299051	0.454799
	NT_THUMPD2-KO_72h_NT_WT_72h	ENSG00000099338.23	313.361	0.222704	0.162218	-1.37287	0.169794	0.301153
	NT_THUMPD2-KO_72h_NT_WT_72h	ENSG00000099341.13	9985.3	-0.0741764	0.047483	1.56217	0.118249	0.229512
	NT_THUMPD2-KO_72h_NT_WT_72h	ENSG00000099364.18	4772.71	0.39012	0.0745902	-5.23018	1.69344313128888e-07	1.68391702162426e-06
	NT_THUMPD2-KO_72h_NT_WT_72h	ENSG00000099365.11	66.0927	0.824036	0.40336	-2.04293	0.0410596	0.0999407
	NT_THUMPD2-KO_72h_NT_WT_72h	ENSG00000099377.14	425.034	-0.826946	0.12698	6.51242	7.39472055879858e-11	1.17507933159096e-09
	NT_THUMPD2-KO_72h_NT_WT_72h	ENSG00000099381.20	4264.04	-0.0678073	0.0666695	1.01707	0.309122	0.46562
	NT_THUMPD2-KO_72h_NT_WT_72h	ENSG00000099385.12	2903.51	-0.000935534	0.0679447	0.013769	0.989014	0.99394
	NT_THUMPD2-KO_72h_NT_WT_72h	ENSG00000099399.6	7729.49	-0.189787	0.039356	4.82232	1.41897270925801e-06	1.19631088996135e-05
	NT_THUMPD2-KO_72h_NT_WT_72h	ENSG00000099617.4	1180.06	0.0677472	0.0986906	-0.686461	0.492422	0.642872
	NT_THUMPD2-KO_72h_NT_WT_72h	ENSG00000099622.14	8119.63	-0.223956	0.123194	1.81791	0.0690781	0.151617
	NT_THUMPD2-KO_72h_NT_WT_72h	ENSG00000099624.8	6030.85	-0.0181475	0.0485367	0.373893	0.708484	0.814658
	NT_THUMPD2-KO_72h_NT_WT_72h	ENSG00000099625.14	1559.82	-0.0932425	0.0743674	1.25381	0.209911	0.351865
	NT_THUMPD2-KO_72h_NT_WT_72h	ENSG00000099715.15	202.008	0.573231	0.20091	-2.85317	0.00432857	0.015288
	NT_THUMPD2-KO_72h_NT_WT_72h	ENSG00000099783.13	22464.5	-0.129582	0.0416144	3.11387	0.0018465	0.00733507
	NT_THUMPD2-KO_72h_NT_WT_72h	ENSG00000099785.11	921.346	-0.241721	0.0890144	2.71552	0.00661712	0.0222048
	NT_THUMPD2-KO_72h_NT_WT_72h	ENSG00000099795.7	2359.82	0.0293163	0.0637902	-0.459573	0.645822	0.76827
	NT_THUMPD2-KO_72h_NT_WT_72h	ENSG00000099797.15	6275.19	0.197428	0.0518076	-3.81079	0.000138524	0.000755646
	NT_THUMPD2-KO_72h_NT_WT_72h	ENSG00000099800.8	3232.29	0.1975	0.0562528	-3.51094	0.000446528	0.00213087
	NT_THUMPD2-KO_72h_NT_WT_72h	ENSG00000099804.9	5505.23	0.15969	0.0596248	-2.67826	0.00740067	0.0244166
	NT_THUMPD2-KO_72h_NT_WT_72h	ENSG00000099810.21	17578	-0.773574	0.0475937	16.2537	2.10241128166341e-59	3.91030216552162e-57
	NT_THUMPD2-KO_72h_NT_WT_72h	ENSG00000099812.9	2135.31	0.590592	0.0786992	-7.50442	6.1701034016003e-14	1.3591384310693e-12
	NT_THUMPD2-KO_72h_NT_WT_72h	ENSG00000099814.17	10175	0.166869	0.0545395	-3.0596	0.0022163	0.00860333
	NT_THUMPD2-KO_72h_NT_WT_72h	ENSG00000099817.12	10118.7	0.13745	0.0529957	-2.5936	0.00949773	0.0300914
	NT_THUMPD2-KO_72h_NT_WT_72h	ENSG00000099821.14	7085.37	-0.285845	0.0506977	5.63823	1.71803846060273e-08	1.97247045806934e-07
	NT_THUMPD2-KO_72h_NT_WT_72h	ENSG00000099822.3	628.289	0.512399	0.138687	-3.69464	0.000220202	0.00114152
	NT_THUMPD2-KO_72h_NT_WT_72h	ENSG00000099849.15	1359.36	0.583048	0.0831163	-7.01485	2.3019053479884e-12	4.38037842421031e-11
	NT_THUMPD2-KO_72h_NT_WT_72h	ENSG00000099860.10	1025.71	0.86765	0.108983	-7.96135	1.70178701313475e-15	4.33844129010003e-14
	NT_THUMPD2-KO_72h_NT_WT_72h	ENSG00000099864.18	2385.76	0.132035	0.0782735	-1.68685	0.091633	0.188365
	NT_THUMPD2-KO_72h_NT_WT_72h	ENSG00000099875.16	12264.3	0.526055	0.0456665	-11.5195	1.05228657658819e-30	6.82041138989235e-29
	NT_THUMPD2-KO_72h_NT_WT_72h	ENSG00000099889.14	2401.02	0.0174095	0.057211	-0.304304	0.760897	0.851728
	NT_THUMPD2-KO_72h_NT_WT_72h	ENSG00000099899.16	1980.7	0.012262	0.0813511	-0.15073	0.880189	0.927133
	NT_THUMPD2-KO_72h_NT_WT_72h	ENSG00000099901.18	9402.34	-0.170759	0.0488298	3.49703	0.000470465	0.0022322
	NT_THUMPD2-KO_72h_NT_WT_72h	ENSG00000099904.16	3540.34	0.14258	0.0789125	-1.80681	0.0707912	0.154521
	NT_THUMPD2-KO_72h_NT_WT_72h	ENSG00000099910.17	1325.82	-0.395834	0.0899999	4.39816	1.0917129003873e-05	7.7783634997948e-05
	NT_THUMPD2-KO_72h_NT_WT_72h	ENSG00000099917.17	4938.11	0.112484	0.0484817	-2.32013	0.0203338	0.0562274
	NT_THUMPD2-KO_72h_NT_WT_72h	ENSG00000099940.12	2314.1	0.071021	0.0587858	-1.20813	0.226996	0.371962
	NT_THUMPD2-KO_72h_NT_WT_72h	ENSG00000099942.13	8579.42	-0.0816727	0.045354	1.80078	0.0717373	0.155981
	NT_THUMPD2-KO_72h_NT_WT_72h	ENSG00000099949.22	2703.18	0.0494715	0.0687439	-0.719649	0.471741	0.624393
	NT_THUMPD2-KO_72h_NT_WT_72h	ENSG00000099953.10	393.254	-0.400295	0.149651	2.67486	0.00747603	0.0246197
	NT_THUMPD2-KO_72h_NT_WT_72h	ENSG00000099954.19	1091.93	0.289979	0.104746	-2.76841	0.00563311	0.0192624
	NT_THUMPD2-KO_72h_NT_WT_72h	ENSG00000099956.20	5451.33	0.105863	0.0503398	-2.10296	0.0354693	0.0886071
	NT_THUMPD2-KO_72h_NT_WT_72h	ENSG00000099968.18	3726.64	-0.0338415	0.0550666	0.614556	0.538848	0.682461
	NT_THUMPD2-KO_72h_NT_WT_72h	ENSG00000099974.8	1433.25	0.35755	0.094698	-3.77568	0.000159569	0.000853468
	NT_THUMPD2-KO_72h_NT_WT_72h	ENSG00000099977.16	2506.07	0.309267	0.0767127	-4.0315	5.54210017310875e-05	0.000336284
	NT_THUMPD2-KO_72h_NT_WT_72h	ENSG00000099984.12	1012.98	0.600332	0.0867559	-6.91978	4.52343702008849e-12	8.27645803444592e-11
	NT_THUMPD2-KO_72h_NT_WT_72h	ENSG00000099991.18	5072.25	0.0605429	0.0557432	-1.0861	0.277433	0.430501
	NT_THUMPD2-KO_72h_NT_WT_72h	ENSG00000099992.16	1315.33	0.159717	0.0803629	-1.98744	0.0468733	0.111113
	NT_THUMPD2-KO_72h_NT_WT_72h	ENSG00000099994.11	806.199	2.64215	0.11813	-22.3665	8.33899602870568e-111	5.94542620193286e-108
	NT_THUMPD2-KO_72h_NT_WT_72h	ENSG00000099995.19	8309.18	-0.0855493	0.0471714	1.81358	0.0697418	0.152839
	NT_THUMPD2-KO_72h_NT_WT_72h	ENSG00000099998.19	40.5581	1.26897	0.465511	-2.72597	0.00641137	0.0216093
	NT_THUMPD2-KO_72h_NT_WT_72h	ENSG00000099999.15	1059.88	0.222527	0.0981246	-2.2678	0.0233412	0.0630757
	NT_THUMPD2-KO_72h_NT_WT_72h	ENSG00000100003.18	1113.05	-0.280848	0.0826864	3.39655	0.000682421	0.0030872
	NT_THUMPD2-KO_72h_NT_WT_72h	ENSG00000100014.20	4035.66	-0.410351	0.0624606	6.56976	5.03951713156298e-11	8.15974503610906e-10
	NT_THUMPD2-KO_72h_NT_WT_72h	ENSG00000100023.20	2952.68	0.122139	0.0613375	-1.99126	0.0464528	0.110275
	NT_THUMPD2-KO_72h_NT_WT_72h	ENSG00000100024.15	49.5483	0.650288	0.392451	-1.65699	0.0975213	0.197489
	NT_THUMPD2-KO_72h_NT_WT_72h	ENSG00000100027.17	126.294	-0.27003	0.22396	1.2057	0.227931	0.373171
	NT_THUMPD2-KO_72h_NT_WT_72h	ENSG00000100028.12	6724.29	0.123491	0.0450263	-2.74265	0.00609463	0.0206309
	NT_THUMPD2-KO_72h_NT_WT_72h	ENSG00000100029.18	10146	-0.145475	0.0486308	2.99142	0.00277684	0.0104218
	NT_THUMPD2-KO_72h_NT_WT_72h	ENSG00000100030.15	11332.5	-0.133624	0.0410395	3.25599	0.00112997	0.00479159
	NT_THUMPD2-KO_72h_NT_WT_72h	ENSG00000100031.19	1090.72	0.440847	0.0774816	-5.68969	1.27266545810637e-08	1.48667621427838e-07
	NT_THUMPD2-KO_72h_NT_WT_72h	ENSG00000100033.17	240.946	-0.364767	0.179845	2.02823	0.0425371	0.102724
	NT_THUMPD2-KO_72h_NT_WT_72h	ENSG00000100034.14	3032.64	0.282686	0.0545831	-5.17899	2.23084811902575e-07	2.17879499624848e-06
	NT_THUMPD2-KO_72h_NT_WT_72h	ENSG00000100036.13	863.938	-0.0367602	0.101649	0.361637	0.717623	0.821474
	NT_THUMPD2-KO_72h_NT_WT_72h	ENSG00000100038.20	2206.31	-0.0314227	0.0831448	0.377927	0.705485	0.812974
	NT_THUMPD2-KO_72h_NT_WT_72h	ENSG00000100053.10	94.7324	-0.0951184	0.252557	0.376622	0.706454	0.813509
	NT_THUMPD2-KO_72h_NT_WT_72h	ENSG00000100055.21	295.613	-0.351222	0.147517	2.38088	0.0172712	0.0491414
	NT_THUMPD2-KO_72h_NT_WT_72h	ENSG00000100056.12	1194.49	-0.646973	0.0831332	7.78236	7.11838268275089e-15	1.71126127820919e-13
	NT_THUMPD2-KO_72h_NT_WT_72h	ENSG00000100058.15	280.29	-0.157334	0.161637	0.973375	0.330367	0.487864
	NT_THUMPD2-KO_72h_NT_WT_72h	ENSG00000100060.18	195.856	0.992254	0.203909	-4.86616	1.13787439032918e-06	9.76645077638477e-06
	NT_THUMPD2-KO_72h_NT_WT_72h	ENSG00000100065.15	3069.77	0.415229	0.0533427	-7.78417	7.01709116120756e-15	1.69209202758815e-13
	NT_THUMPD2-KO_72h_NT_WT_72h	ENSG00000100068.15	1640.53	0.247118	0.0787404	-3.13839	0.00169881	0.00684679
	NT_THUMPD2-KO_72h_NT_WT_72h	ENSG00000100075.10	7375.9	-0.124743	0.0493657	2.52691	0.0115071	0.0352288
	NT_THUMPD2-KO_72h_NT_WT_72h	ENSG00000100077.16	2845.74	-0.157915	0.0606364	2.60429	0.0092066	0.0293036
	NT_THUMPD2-KO_72h_NT_WT_72h	ENSG00000100083.20	3775.03	0.0941936	0.0518084	-1.81812	0.0690464	0.151595
	NT_THUMPD2-KO_72h_NT_WT_72h	ENSG00000100084.14	5464.84	-0.153117	0.0530786	2.88473	0.00391748	0.0140213
	NT_THUMPD2-KO_72h_NT_WT_72h	ENSG00000100092.24	2699.13	0.147105	0.0561858	-2.61819	0.00883984	0.0283089
	NT_THUMPD2-KO_72h_NT_WT_72h	ENSG00000100097.12	14805.8	0.33837	0.0538056	-6.28876	3.20013949858803e-10	4.73032368592255e-09
	NT_THUMPD2-KO_72h_NT_WT_72h	ENSG00000100099.22	2269.03	0.00806814	0.0628558	-0.128359	0.897864	0.937853
	NT_THUMPD2-KO_72h_NT_WT_72h	ENSG00000100100.14	48.7911	0.126777	0.327689	-0.386883	0.698843	0.809054
	NT_THUMPD2-KO_72h_NT_WT_72h	ENSG00000100101.15	1035.55	0.199251	0.118059	-1.68773	0.0914629	0.188142
	NT_THUMPD2-KO_72h_NT_WT_72h	ENSG00000100104.13	2257.43	0.0286351	0.0673437	-0.425208	0.670685	0.788196
	NT_THUMPD2-KO_72h_NT_WT_72h	ENSG00000100105.18	1730.14	-0.0454032	0.0691061	0.657007	0.511176	0.659045
	NT_THUMPD2-KO_72h_NT_WT_72h	ENSG00000100106.22	8617.49	-0.0922673	0.0468173	1.97079	0.0487475	0.114628
	NT_THUMPD2-KO_72h_NT_WT_72h	ENSG00000100109.17	2051.72	-0.201699	0.0651794	3.09452	0.00197132	0.00775226
	NT_THUMPD2-KO_72h_NT_WT_72h	ENSG00000100116.17	2258.21	-0.493467	0.0717355	6.87899	6.02801355725718e-12	1.08560365276602e-10
	NT_THUMPD2-KO_72h_NT_WT_72h	ENSG00000100121.14	88.807	0.590499	0.24291	-2.43094	0.0150598	0.0439215
	NT_THUMPD2-KO_72h_NT_WT_72h	ENSG00000100124.15	1518.65	-0.17793	0.07699	2.31108	0.0208287	0.0573638
	NT_THUMPD2-KO_72h_NT_WT_72h	ENSG00000100129.18	17277.1	0.055387	0.0363624	-1.52319	0.12771	0.243888
	NT_THUMPD2-KO_72h_NT_WT_72h	ENSG00000100138.15	7059.8	0.119032	0.0536683	-2.21791	0.0265609	0.0699385
	NT_THUMPD2-KO_72h_NT_WT_72h	ENSG00000100139.14	2682.65	0.117743	0.0664006	-1.77321	0.0761931	0.163198
	NT_THUMPD2-KO_72h_NT_WT_72h	ENSG00000100142.16	2714.91	0.00288987	0.0675918	-0.0427548	0.965897	0.980614
	NT_THUMPD2-KO_72h_NT_WT_72h	ENSG00000100147.14	2762.08	0.12181	0.0540206	-2.25488	0.024141	0.0647462
	NT_THUMPD2-KO_72h_NT_WT_72h	ENSG00000100150.20	1793.93	0.0931658	0.0894503	-1.04154	0.297627	0.453382
	NT_THUMPD2-KO_72h_NT_WT_72h	ENSG00000100151.16	1656.61	0.0862575	0.0668535	-1.29025	0.196965	0.336332
	NT_THUMPD2-KO_72h_NT_WT_72h	ENSG00000100162.16	1015.84	0.193017	0.091141	-2.11779	0.0341931	0.0859408
	NT_THUMPD2-KO_72h_NT_WT_72h	ENSG00000100167.21	2425.81	0.224785	0.0672432	-3.34286	0.00082919	0.00365681
	NT_THUMPD2-KO_72h_NT_WT_72h	ENSG00000100191.6	58.0173	-0.0418985	0.403037	0.103957	0.917203	0.950377
	NT_THUMPD2-KO_72h_NT_WT_72h	ENSG00000100196.11	2051.47	-0.0573955	0.0614865	0.933464	0.35058	0.508361
	NT_THUMPD2-KO_72h_NT_WT_72h	ENSG00000100201.23	14367.2	0.13473	0.0445335	-3.02535	0.00248342	0.00949212
	NT_THUMPD2-KO_72h_NT_WT_72h	ENSG00000100207.21	6572.67	0.11745	0.0512331	-2.29246	0.0218789	0.0597203
	NT_THUMPD2-KO_72h_NT_WT_72h	ENSG00000100209.11	531.981	-0.222856	0.119826	1.85983	0.0629091	0.140498
	NT_THUMPD2-KO_72h_NT_WT_72h	ENSG00000100211.12	879.001	-0.444608	0.104258	4.26449	2.00356311767917e-05	0.000134171
	NT_THUMPD2-KO_72h_NT_WT_72h	ENSG00000100216.6	6263.66	-0.0545179	0.0443766	1.22853	0.219249	0.362601
	NT_THUMPD2-KO_72h_NT_WT_72h	ENSG00000100219.17	2192.75	-0.143764	0.0679056	2.11712	0.03425	0.0860636
	NT_THUMPD2-KO_72h_NT_WT_72h	ENSG00000100220.12	3310.98	-0.0193188	0.0660004	0.292708	0.769746	0.857415
	NT_THUMPD2-KO_72h_NT_WT_72h	ENSG00000100221.11	5954.01	-0.13678	0.0467859	2.92354	0.00346073	0.012608
	NT_THUMPD2-KO_72h_NT_WT_72h	ENSG00000100225.18	4800.63	0.0630853	0.0466198	-1.35319	0.175996	0.309291
	NT_THUMPD2-KO_72h_NT_WT_72h	ENSG00000100226.16	3397.72	-0.0751514	0.0559524	1.34313	0.179229	0.313685
	NT_THUMPD2-KO_72h_NT_WT_72h	ENSG00000100227.19	5773.97	0.113524	0.0468664	-2.42229	0.015423	0.0447836
	NT_THUMPD2-KO_72h_NT_WT_72h	ENSG00000100228.14	592.586	-0.23752	0.105471	2.25199	0.024323	0.0651527
	NT_THUMPD2-KO_72h_NT_WT_72h	ENSG00000100234.12	154.527	-7.13764	0.626039	11.4013	4.12091214700016e-30	2.60006459917954e-28
	NT_THUMPD2-KO_72h_NT_WT_72h	ENSG00000100239.16	5290.93	0.114863	0.0594135	-1.93328	0.0532023	0.123018
	NT_THUMPD2-KO_72h_NT_WT_72h	ENSG00000100241.22	7869.77	-0.517113	0.0498763	10.3679	3.47020723369421e-25	1.6567915741403e-23
	NT_THUMPD2-KO_72h_NT_WT_72h	ENSG00000100242.16	4223.31	0.140315	0.0529087	-2.65202	0.00800113	0.0260204
	NT_THUMPD2-KO_72h_NT_WT_72h	ENSG00000100243.22	10803.1	0.0783978	0.0463663	-1.69084	0.0908678	0.187188
	NT_THUMPD2-KO_72h_NT_WT_72h	ENSG00000100246.13	504.663	0.229041	0.114951	-1.99251	0.0463156	0.11001
	NT_THUMPD2-KO_72h_NT_WT_72h	ENSG00000100258.18	2125.49	0.0861459	0.0600717	-1.43405	0.151558	0.276605
	NT_THUMPD2-KO_72h_NT_WT_72h	ENSG00000100263.14	1897.81	0.0291588	0.0682405	-0.427295	0.669164	0.786848
	NT_THUMPD2-KO_72h_NT_WT_72h	ENSG00000100266.19	5047.03	0.0979616	0.0417193	-2.34811	0.0188689	0.0527702
	NT_THUMPD2-KO_72h_NT_WT_72h	ENSG00000100271.17	162.847	-0.309045	0.188685	1.63789	0.101445	0.203853
	NT_THUMPD2-KO_72h_NT_WT_72h	ENSG00000100276.10	51.7586	0.991843	0.35181	-2.81926	0.00481345	0.0167515
	NT_THUMPD2-KO_72h_NT_WT_72h	ENSG00000100280.17	7370.57	0.0147853	0.0435405	-0.339576	0.734176	0.832846
	NT_THUMPD2-KO_72h_NT_WT_72h	ENSG00000100281.14	2775.07	-0.761107	0.0616737	12.3409	5.45596684401356e-35	4.21291244861394e-33
	NT_THUMPD2-KO_72h_NT_WT_72h	ENSG00000100284.22	1028.89	0.0772238	0.0981786	-0.786565	0.431537	0.58877
	NT_THUMPD2-KO_72h_NT_WT_72h	ENSG00000100288.20	894.064	0.12007	0.103319	-1.16213	0.245183	0.393474
	NT_THUMPD2-KO_72h_NT_WT_72h	ENSG00000100290.3	877.849	0.283315	0.0855904	-3.31013	0.000932535	0.00405242
	NT_THUMPD2-KO_72h_NT_WT_72h	ENSG00000100292.18	2238.58	-0.0598014	0.0791727	0.755329	0.450052	0.605647
	NT_THUMPD2-KO_72h_NT_WT_72h	ENSG00000100294.13	1196.45	-0.108447	0.0931999	1.16359	0.244589	0.392698
	NT_THUMPD2-KO_72h_NT_WT_72h	ENSG00000100296.14	5058.62	0.0229376	0.0506206	-0.453128	0.650457	0.771937
	NT_THUMPD2-KO_72h_NT_WT_72h	ENSG00000100297.16	8022.4	-0.469201	0.0659368	7.11592	1.11172119151441e-12	2.19359820713116e-11
	NT_THUMPD2-KO_72h_NT_WT_72h	ENSG00000100299.18	494.864	0.377183	0.137916	-2.73488	0.00624021	0.021069
	NT_THUMPD2-KO_72h_NT_WT_72h	ENSG00000100300.18	3567.75	0.141272	0.0529273	-2.66916	0.00760404	0.0249644
	NT_THUMPD2-KO_72h_NT_WT_72h	ENSG00000100302.7	335.066	-0.297748	0.168013	1.77218	0.0763655	0.163502
	NT_THUMPD2-KO_72h_NT_WT_72h	ENSG00000100304.13	8025.16	0.0360277	0.058159	-0.619469	0.535608	0.679562
	NT_THUMPD2-KO_72h_NT_WT_72h	ENSG00000100307.13	1035.51	0.00511458	0.0972632	-0.052585	0.958063	0.975392
	NT_THUMPD2-KO_72h_NT_WT_72h	ENSG00000100311.17	1239.61	0.839605	0.0874362	-9.60249	7.80393427830535e-22	3.17335266689493e-20
	NT_THUMPD2-KO_72h_NT_WT_72h	ENSG00000100312.11	44.978	0.380968	0.354884	-1.0735	0.283046	0.437275
	NT_THUMPD2-KO_72h_NT_WT_72h	ENSG00000100316.16	79016.3	-0.0539972	0.0447885	1.2056	0.22797	0.373171
	NT_THUMPD2-KO_72h_NT_WT_72h	ENSG00000100319.13	646.542	-0.173386	0.115226	1.50475	0.132389	0.25039
	NT_THUMPD2-KO_72h_NT_WT_72h	ENSG00000100320.24	20203	0.0852004	0.0342297	-2.48908	0.0128076	0.0384857
	NT_THUMPD2-KO_72h_NT_WT_72h	ENSG00000100321.15	1544.27	0.216173	0.0656172	-3.29446	0.00098611	0.00425583
	NT_THUMPD2-KO_72h_NT_WT_72h	ENSG00000100324.14	1992.06	-0.0825228	0.0697705	1.18278	0.236898	0.383574
	NT_THUMPD2-KO_72h_NT_WT_72h	ENSG00000100325.15	4130.59	0.181797	0.0475697	-3.82169	0.000132542	0.000726907
	NT_THUMPD2-KO_72h_NT_WT_72h	ENSG00000100330.16	3609.11	0.0555917	0.0591782	-0.939394	0.347528	0.505047
	NT_THUMPD2-KO_72h_NT_WT_72h	ENSG00000100335.15	5170.57	-0.0473687	0.0524549	0.903038	0.366506	0.525028
	NT_THUMPD2-KO_72h_NT_WT_72h	ENSG00000100341.13	276.153	-0.898415	0.157162	5.71649	1.08746293974819e-08	1.2815286401253e-07
	NT_THUMPD2-KO_72h_NT_WT_72h	ENSG00000100344.11	2022.24	0.166642	0.0670744	-2.48443	0.0129757	0.0388709
	NT_THUMPD2-KO_72h_NT_WT_72h	ENSG00000100345.23	31817.6	0.468469	0.0501972	-9.33258	1.03327818671807e-20	3.92553945572164e-19
	NT_THUMPD2-KO_72h_NT_WT_72h	ENSG00000100347.15	2313.66	-0.103873	0.0645445	1.60932	0.107547	0.213368
	NT_THUMPD2-KO_72h_NT_WT_72h	ENSG00000100348.10	3065.28	-0.0769027	0.0593507	1.29573	0.195067	0.333836
	NT_THUMPD2-KO_72h_NT_WT_72h	ENSG00000100350.16	956.911	-0.0438998	0.0889991	0.493262	0.621828	0.750326
	NT_THUMPD2-KO_72h_NT_WT_72h	ENSG00000100353.18	12855.6	0.313418	0.051117	-6.13139	8.71138636503314e-10	1.21386216913156e-08
	NT_THUMPD2-KO_72h_NT_WT_72h	ENSG00000100354.22	4592.61	-0.265184	0.0564596	4.69688	2.64166208076551e-06	2.12655288842655e-05
	NT_THUMPD2-KO_72h_NT_WT_72h	ENSG00000100359.21	2442.38	-0.219609	0.0598216	3.67107	0.000241535	0.00124038
	NT_THUMPD2-KO_72h_NT_WT_72h	ENSG00000100360.15	1161.94	-0.0895112	0.0990367	0.903818	0.366092	0.524583
	NT_THUMPD2-KO_72h_NT_WT_72h	ENSG00000100364.19	4745.51	0.0336598	0.0581451	-0.578894	0.562661	0.702581
	NT_THUMPD2-KO_72h_NT_WT_72h	ENSG00000100372.15	1770.88	-0.119718	0.0728276	1.64386	0.100205	0.201891
	NT_THUMPD2-KO_72h_NT_WT_72h	ENSG00000100376.12	2756.23	0.18912	0.0658601	-2.87154	0.00408483	0.0145351
	NT_THUMPD2-KO_72h_NT_WT_72h	ENSG00000100379.18	1107.7	0.0943815	0.0903747	-1.04434	0.29633	0.451986
	NT_THUMPD2-KO_72h_NT_WT_72h	ENSG00000100380.15	16676.7	0.0324128	0.0409511	-0.791498	0.428653	0.585994
	NT_THUMPD2-KO_72h_NT_WT_72h	ENSG00000100387.9	2470.32	-0.0183062	0.0791351	0.231328	0.81706	0.887842
	NT_THUMPD2-KO_72h_NT_WT_72h	ENSG00000100393.16	4784.44	-0.0670255	0.0449243	1.49196	0.135709	0.255202
	NT_THUMPD2-KO_72h_NT_WT_72h	ENSG00000100395.15	2254.23	-0.128114	0.0752437	1.70266	0.0886318	0.183875
	NT_THUMPD2-KO_72h_NT_WT_72h	ENSG00000100401.21	10301.7	0.0381717	0.0493407	-0.773636	0.439146	0.595694
	NT_THUMPD2-KO_72h_NT_WT_72h	ENSG00000100403.12	5894.39	0.200548	0.0524283	-3.82519	0.000130671	0.000717938
	NT_THUMPD2-KO_72h_NT_WT_72h	ENSG00000100410.8	2446.18	0.0785527	0.0635825	-1.23545	0.216665	0.359774
	NT_THUMPD2-KO_72h_NT_WT_72h	ENSG00000100412.17	6778.79	-0.105047	0.0502369	2.09103	0.0365252	0.0907782
	NT_THUMPD2-KO_72h_NT_WT_72h	ENSG00000100413.17	4573.33	0.0435524	0.0697889	-0.624059	0.532589	0.6771
	NT_THUMPD2-KO_72h_NT_WT_72h	ENSG00000100416.15	3002.67	0.120902	0.0618813	-1.95377	0.0507279	0.118284
	NT_THUMPD2-KO_72h_NT_WT_72h	ENSG00000100417.12	908.991	-0.144999	0.0819725	1.76887	0.0769148	0.164332
	NT_THUMPD2-KO_72h_NT_WT_72h	ENSG00000100418.8	3144.08	0.125155	0.0529973	-2.36154	0.0181991	0.0512081
	NT_THUMPD2-KO_72h_NT_WT_72h	ENSG00000100422.14	2430.66	-0.240975	0.0659241	3.65533	0.00025685	0.00131147
	NT_THUMPD2-KO_72h_NT_WT_72h	ENSG00000100425.20	3054.53	-0.0932644	0.0597645	1.56053	0.118634	0.230135
	NT_THUMPD2-KO_72h_NT_WT_72h	ENSG00000100426.8	3419.77	-0.0484774	0.0491051	0.987217	0.323536	0.480818
	NT_THUMPD2-KO_72h_NT_WT_72h	ENSG00000100429.18	1515.63	0.255052	0.0857367	-2.97483	0.00293148	0.0109274
	NT_THUMPD2-KO_72h_NT_WT_72h	ENSG00000100439.11	1032.69	0.201433	0.111164	-1.81204	0.0699805	0.153205
	NT_THUMPD2-KO_72h_NT_WT_72h	ENSG00000100441.10	2938.14	0.309314	0.0539941	-5.72865	1.01232572001408e-08	1.20078376564503e-07
	NT_THUMPD2-KO_72h_NT_WT_72h	ENSG00000100442.11	2934.84	-0.313303	0.0594806	5.26732	1.38428150258567e-07	1.40257683840857e-06
	NT_THUMPD2-KO_72h_NT_WT_72h	ENSG00000100445.18	1537.15	0.351448	0.0684545	-5.13404	2.8358565255427e-07	2.72173767367683e-06
	NT_THUMPD2-KO_72h_NT_WT_72h	ENSG00000100461.18	3180.74	0.238695	0.0512747	-4.65523	3.23619300145071e-06	2.56746780816132e-05
	NT_THUMPD2-KO_72h_NT_WT_72h	ENSG00000100462.16	10507.9	-0.0404966	0.0457039	0.886063	0.375584	0.534666
	NT_THUMPD2-KO_72h_NT_WT_72h	ENSG00000100473.18	561.424	-0.0987439	0.123351	0.800513	0.423414	0.58106
	NT_THUMPD2-KO_72h_NT_WT_72h	ENSG00000100478.17	679.76	-0.214712	0.121517	1.76693	0.0772397	0.164835
	NT_THUMPD2-KO_72h_NT_WT_72h	ENSG00000100479.14	2048.5	-0.409199	0.0925672	4.42056	9.84437945706628e-06	7.08961051202662e-05
	NT_THUMPD2-KO_72h_NT_WT_72h	ENSG00000100483.14	818.921	0.0749113	0.0869061	-0.86198	0.388699	0.547903
	NT_THUMPD2-KO_72h_NT_WT_72h	ENSG00000100485.12	1278.08	-0.315862	0.0710277	4.44702	8.70695751790912e-06	6.32800252635264e-05
	NT_THUMPD2-KO_72h_NT_WT_72h	ENSG00000100490.10	850.271	-0.136377	0.0949865	1.43575	0.151072	0.275966
	NT_THUMPD2-KO_72h_NT_WT_72h	ENSG00000100503.27	3271.35	0.156396	0.0576476	-2.71296	0.00666845	0.0223455
	NT_THUMPD2-KO_72h_NT_WT_72h	ENSG00000100504.17	12724.2	-0.0399198	0.0422581	0.944667	0.344829	0.50249
	NT_THUMPD2-KO_72h_NT_WT_72h	ENSG00000100505.14	417.734	-0.470462	0.135128	3.48161	0.000498416	0.00234867
	NT_THUMPD2-KO_72h_NT_WT_72h	ENSG00000100519.12	4857.81	-0.182242	0.0530358	3.43621	0.000589912	0.00272107
	NT_THUMPD2-KO_72h_NT_WT_72h	ENSG00000100522.10	4825.67	-0.0124794	0.0539344	0.23138	0.817019	0.887842
	NT_THUMPD2-KO_72h_NT_WT_72h	ENSG00000100523.17	3936.88	-0.0794351	0.0572467	1.38759	0.165261	0.295204
	NT_THUMPD2-KO_72h_NT_WT_72h	ENSG00000100526.21	2157.69	-0.0498969	0.0682762	0.730809	0.464896	0.618464
	NT_THUMPD2-KO_72h_NT_WT_72h	ENSG00000100528.12	5787.41	-0.0820155	0.0479811	1.70933	0.08739	0.181951
	NT_THUMPD2-KO_72h_NT_WT_72h	ENSG00000100532.13	665.795	0.102733	0.10914	-0.941295	0.346554	0.503949
	NT_THUMPD2-KO_72h_NT_WT_72h	ENSG00000100554.12	1760.39	-0.0427385	0.064978	0.657738	0.510706	0.658637
	NT_THUMPD2-KO_72h_NT_WT_72h	ENSG00000100558.9	2369.08	-0.0749127	0.0629398	1.19023	0.233957	0.380222
	NT_THUMPD2-KO_72h_NT_WT_72h	ENSG00000100564.9	657.166	-0.328381	0.110436	2.97349	0.00294432	0.0109676
	NT_THUMPD2-KO_72h_NT_WT_72h	ENSG00000100567.13	7272.57	0.0173875	0.0428731	-0.405557	0.685068	0.798742
	NT_THUMPD2-KO_72h_NT_WT_72h	ENSG00000100568.11	2042	-0.0934995	0.0684536	1.36588	0.171976	0.303748
	NT_THUMPD2-KO_72h_NT_WT_72h	ENSG00000100575.14	1034.65	0.126605	0.0864187	-1.46502	0.142914	0.264956
	NT_THUMPD2-KO_72h_NT_WT_72h	ENSG00000100577.19	803.595	-0.0256888	0.0884391	0.290469	0.771457	0.858589
	NT_THUMPD2-KO_72h_NT_WT_72h	ENSG00000100578.18	1343.08	-0.351002	0.0792685	4.42801	9.51052737658451e-06	6.86304554850763e-05
	NT_THUMPD2-KO_72h_NT_WT_72h	ENSG00000100580.8	3458.27	-0.233867	0.0633312	3.69276	0.000221833	0.00114886
	NT_THUMPD2-KO_72h_NT_WT_72h	ENSG00000100583.5	40.9179	-1.50727	0.453843	3.32113	0.000896532	0.00391425
	NT_THUMPD2-KO_72h_NT_WT_72h	ENSG00000100591.8	6877.22	-0.100319	0.0577958	1.73574	0.0826096	0.174055
	NT_THUMPD2-KO_72h_NT_WT_72h	ENSG00000100592.16	575.702	-0.044919	0.143144	0.313802	0.753672	0.846752
	NT_THUMPD2-KO_72h_NT_WT_72h	ENSG00000100596.8	3211.88	0.261047	0.0696825	-3.74623	0.000179512	0.000949449
	NT_THUMPD2-KO_72h_NT_WT_72h	ENSG00000100599.16	2075.13	0.268805	0.0721956	-3.72328	0.000196649	0.00103016
	NT_THUMPD2-KO_72h_NT_WT_72h	ENSG00000100600.15	2818.53	0.620671	0.0626837	-9.90164	4.0951594915066e-23	1.80229148896779e-21
	NT_THUMPD2-KO_72h_NT_WT_72h	ENSG00000100601.10	1364.56	-0.0183493	0.0786896	0.233186	0.815617	0.887091
	NT_THUMPD2-KO_72h_NT_WT_72h	ENSG00000100603.14	4460.64	0.0966875	0.0409498	-2.36112	0.0182196	0.0512492
	NT_THUMPD2-KO_72h_NT_WT_72h	ENSG00000100605.17	5218.62	0.115309	0.0524299	-2.1993	0.0278564	0.0725901
	NT_THUMPD2-KO_72h_NT_WT_72h	ENSG00000100612.14	2142.1	0.102211	0.0719121	-1.42133	0.155221	0.281358
	NT_THUMPD2-KO_72h_NT_WT_72h	ENSG00000100614.18	2441.87	-0.0714702	0.0705797	1.01262	0.311243	0.46763
	NT_THUMPD2-KO_72h_NT_WT_72h	ENSG00000100625.9	1924.37	-0.15376	0.0636601	2.41533	0.0157211	0.0454159
	NT_THUMPD2-KO_72h_NT_WT_72h	ENSG00000100626.17	76.9611	-0.128076	0.291044	0.440056	0.659896	0.779623
	NT_THUMPD2-KO_72h_NT_WT_72h	ENSG00000100629.17	1154.8	-0.190408	0.089145	2.13594	0.0326846	0.0827523
	NT_THUMPD2-KO_72h_NT_WT_72h	ENSG00000100632.11	10113.9	-0.0658092	0.0419105	1.57023	0.116361	0.226796
	NT_THUMPD2-KO_72h_NT_WT_72h	ENSG00000100644.17	9974.96	-0.109952	0.0414479	2.65276	0.00798359	0.0259831
	NT_THUMPD2-KO_72h_NT_WT_72h	ENSG00000100647.8	1134.7	0.293594	0.0923396	-3.17951	0.00147527	0.00604955
	NT_THUMPD2-KO_72h_NT_WT_72h	ENSG00000100650.16	8360.87	0.14747	0.0412506	-3.57499	0.00035024	0.00171994
	NT_THUMPD2-KO_72h_NT_WT_72h	ENSG00000100664.11	12042.6	-0.0526166	0.0469385	1.12097	0.262301	0.413527
	NT_THUMPD2-KO_72h_NT_WT_72h	ENSG00000100697.17	4056.91	-0.127929	0.0580123	2.2052	0.0274404	0.0717245
	NT_THUMPD2-KO_72h_NT_WT_72h	ENSG00000100711.14	1948.94	0.261774	0.0737091	-3.55145	0.000383113	0.00185941
	NT_THUMPD2-KO_72h_NT_WT_72h	ENSG00000100714.18	10516.3	-0.11167	0.0434529	2.56992	0.0101722	0.0318925
	NT_THUMPD2-KO_72h_NT_WT_72h	ENSG00000100722.20	3282.65	-0.127253	0.0578462	2.19984	0.0278181	0.072508
	NT_THUMPD2-KO_72h_NT_WT_72h	ENSG00000100726.15	3165.75	0.222059	0.0709614	-3.12929	0.00175229	0.00703054
	NT_THUMPD2-KO_72h_NT_WT_72h	ENSG00000100731.16	3827.91	-0.070448	0.0541699	1.3005	0.19343	0.331778
	NT_THUMPD2-KO_72h_NT_WT_72h	ENSG00000100744.15	1245.63	-0.291352	0.0924806	3.15041	0.00163039	0.00660965
	NT_THUMPD2-KO_72h_NT_WT_72h	ENSG00000100749.9	3913.49	-0.28674	0.0728762	3.93462	8.33294778554609e-05	0.000480932
	NT_THUMPD2-KO_72h_NT_WT_72h	ENSG00000100764.14	11980.5	0.0448396	0.0407713	-1.09978	0.271427	0.423453
	NT_THUMPD2-KO_72h_NT_WT_72h	ENSG00000100767.17	564.758	-0.151385	0.124178	1.2191	0.222808	0.366869
	NT_THUMPD2-KO_72h_NT_WT_72h	ENSG00000100784.12	1323.56	-0.586019	0.0870133	6.73482	1.64134276331143e-11	2.80628939763934e-10
	NT_THUMPD2-KO_72h_NT_WT_72h	ENSG00000100796.18	6083.67	0.18147	0.0585957	-3.09698	0.00195501	0.00770086
	NT_THUMPD2-KO_72h_NT_WT_72h	ENSG00000100802.15	651.659	0.0747858	0.106459	-0.702483	0.482378	0.633641
	NT_THUMPD2-KO_72h_NT_WT_72h	ENSG00000100804.19	10070.8	-0.131863	0.0524924	2.51204	0.0120035	0.0364952
	NT_THUMPD2-KO_72h_NT_WT_72h	ENSG00000100811.15	8153.71	0.0087784	0.0461244	-0.19032	0.849058	0.909116
	NT_THUMPD2-KO_72h_NT_WT_72h	ENSG00000100813.15	13199.8	0.0217611	0.0448208	-0.485514	0.627312	0.754629
	NT_THUMPD2-KO_72h_NT_WT_72h	ENSG00000100814.19	4293.7	0.370071	0.0505767	-7.31703	2.53523460036834e-13	5.30588384219946e-12
	NT_THUMPD2-KO_72h_NT_WT_72h	ENSG00000100815.12	1698.14	-0.0753526	0.0682691	1.10376	0.269698	0.421617
	NT_THUMPD2-KO_72h_NT_WT_72h	ENSG00000100823.12	6236.32	0.0799221	0.0487102	-1.64077	0.100846	0.202915
	NT_THUMPD2-KO_72h_NT_WT_72h	ENSG00000100836.11	8203.19	0.182362	0.0451521	-4.03883	5.37181421559142e-05	0.000327064
	NT_THUMPD2-KO_72h_NT_WT_72h	ENSG00000100852.14	4764.65	-0.0719044	0.064269	1.1188	0.263224	0.414496
	NT_THUMPD2-KO_72h_NT_WT_72h	ENSG00000100865.15	1821.97	0.0710513	0.0675113	-1.05244	0.2926	0.447926
	NT_THUMPD2-KO_72h_NT_WT_72h	ENSG00000100867.15	2217.97	1.14004	0.137747	-8.27636	1.26996871024958e-16	3.57412641362213e-15
	NT_THUMPD2-KO_72h_NT_WT_72h	ENSG00000100883.13	4260.62	-0.03454	0.0453352	0.76188	0.446132	0.602215
	NT_THUMPD2-KO_72h_NT_WT_72h	ENSG00000100888.15	5512.16	-0.469943	0.0533882	8.80238	1.33944115391566e-18	4.44175299862049e-17
	NT_THUMPD2-KO_72h_NT_WT_72h	ENSG00000100889.12	1142.69	-0.0193364	0.101457	0.190588	0.848848	0.90899
	NT_THUMPD2-KO_72h_NT_WT_72h	ENSG00000100890.16	2371.68	-0.3496	0.0609441	5.7364	9.6711159019964e-09	1.15111573749472e-07
	NT_THUMPD2-KO_72h_NT_WT_72h	ENSG00000100897.18	1935.89	0.0792109	0.0684784	-1.15673	0.247383	0.396231
	NT_THUMPD2-KO_72h_NT_WT_72h	ENSG00000100902.11	7028.23	0.109783	0.0457532	-2.39946	0.0164194	0.0470834
	NT_THUMPD2-KO_72h_NT_WT_72h	ENSG00000100906.12	1089.55	0.0401255	0.106807	-0.375684	0.707152	0.813843
	NT_THUMPD2-KO_72h_NT_WT_72h	ENSG00000100908.14	811.134	-0.153374	0.0961684	1.59485	0.110746	0.218077
	NT_THUMPD2-KO_72h_NT_WT_72h	ENSG00000100911.16	3575.31	0.303253	0.0613449	-4.94342	7.67652404646417e-07	6.82432139774822e-06
	NT_THUMPD2-KO_72h_NT_WT_72h	ENSG00000100916.14	1202.15	-0.131275	0.0688292	1.90725	0.0564881	0.128946
	NT_THUMPD2-KO_72h_NT_WT_72h	ENSG00000100918.14	151.868	0.270968	0.247541	-1.09464	0.273675	0.426215
	NT_THUMPD2-KO_72h_NT_WT_72h	ENSG00000100926.15	1883.16	0.0584013	0.065496	-0.891679	0.372565	0.53143
	NT_THUMPD2-KO_72h_NT_WT_72h	ENSG00000100934.15	7792.56	-0.314008	0.0476142	6.59484	4.25713504143334e-11	6.92966981744427e-10
	NT_THUMPD2-KO_72h_NT_WT_72h	ENSG00000100938.19	2128.55	-0.0367379	0.0667137	0.550679	0.581854	0.718305
	NT_THUMPD2-KO_72h_NT_WT_72h	ENSG00000100941.9	7391.91	-0.0422681	0.0487855	0.866407	0.386267	0.54559
	NT_THUMPD2-KO_72h_NT_WT_72h	ENSG00000100949.15	1277.91	0.194347	0.0852572	-2.27954	0.0226347	0.0614383
	NT_THUMPD2-KO_72h_NT_WT_72h	ENSG00000100968.14	148.095	-0.82617	0.242142	3.41193	0.000645054	0.00294368
	NT_THUMPD2-KO_72h_NT_WT_72h	ENSG00000100979.15	286.763	0.546937	0.159446	-3.43024	0.000603051	0.00277629
	NT_THUMPD2-KO_72h_NT_WT_72h	ENSG00000100982.12	1736.52	0.211695	0.0687495	-3.07923	0.00207537	0.00811965
	NT_THUMPD2-KO_72h_NT_WT_72h	ENSG00000100983.12	3098.21	-0.0996699	0.062756	1.58821	0.112238	0.220386
	NT_THUMPD2-KO_72h_NT_WT_72h	ENSG00000100991.12	4973.89	-0.182743	0.0560455	3.26062	0.00111169	0.00472473
	NT_THUMPD2-KO_72h_NT_WT_72h	ENSG00000100994.12	8013.7	-0.170886	0.0449589	3.80093	0.000144152	0.000781761
	NT_THUMPD2-KO_72h_NT_WT_72h	ENSG00000100997.20	2248.9	-0.0993451	0.0630141	1.57655	0.114899	0.224456
	NT_THUMPD2-KO_72h_NT_WT_72h	ENSG00000101000.6	3332.81	0.221314	0.0533847	-4.14565	3.38856918160319e-05	0.000215132
	NT_THUMPD2-KO_72h_NT_WT_72h	ENSG00000101003.12	4763.76	0.0745512	0.071315	-1.04538	0.295848	0.451481
	NT_THUMPD2-KO_72h_NT_WT_72h	ENSG00000101004.16	1338.68	0.0998905	0.0837803	-1.19229	0.233147	0.379223
	NT_THUMPD2-KO_72h_NT_WT_72h	ENSG00000101017.15	1118.45	0.128699	0.0932919	-1.37953	0.167731	0.298369
	NT_THUMPD2-KO_72h_NT_WT_72h	ENSG00000101019.22	3651.56	0.0456286	0.05275	-0.864998	0.38704	0.546321
	NT_THUMPD2-KO_72h_NT_WT_72h	ENSG00000101040.20	3490.69	-0.0825956	0.0673171	1.22696	0.219836	0.363303
	NT_THUMPD2-KO_72h_NT_WT_72h	ENSG00000101049.18	407.627	0.131782	0.11452	-1.15074	0.249841	0.399033
	NT_THUMPD2-KO_72h_NT_WT_72h	ENSG00000101052.13	1271.1	-0.19832	0.0710046	2.79306	0.0052212	0.018038
	NT_THUMPD2-KO_72h_NT_WT_72h	ENSG00000101057.16	9967.02	0.018599	0.0587303	-0.316685	0.751483	0.845215
	NT_THUMPD2-KO_72h_NT_WT_72h	ENSG00000101076.20	319.258	-3.02461	0.178956	16.9014	4.39086859633606e-64	9.88592509547704e-62
	NT_THUMPD2-KO_72h_NT_WT_72h	ENSG00000101079.21	2277.95	0.0343162	0.0583817	-0.58779	0.556673	0.698237
	NT_THUMPD2-KO_72h_NT_WT_72h	ENSG00000101084.19	3940.87	0.0474741	0.0513709	-0.924145	0.355411	0.513433
	NT_THUMPD2-KO_72h_NT_WT_72h	ENSG00000101096.20	794.346	0.894676	0.110699	-8.08209	6.36655184154765e-16	1.67702188840964e-14
	NT_THUMPD2-KO_72h_NT_WT_72h	ENSG00000101104.13	2501.44	-0.282635	0.0594996	4.7502	2.0321225469128e-06	1.67302036781824e-05
	NT_THUMPD2-KO_72h_NT_WT_72h	ENSG00000101109.14	4741.23	-0.14187	0.0508769	2.7885	0.00529526	0.0182354
	NT_THUMPD2-KO_72h_NT_WT_72h	ENSG00000101115.13	354.717	0.455263	0.155447	-2.92874	0.00340342	0.0124246
	NT_THUMPD2-KO_72h_NT_WT_72h	ENSG00000101126.18	7378.78	0.0868329	0.0463067	-1.87517	0.0607694	0.136476
	NT_THUMPD2-KO_72h_NT_WT_72h	ENSG00000101132.11	1626.9	0.0788559	0.0764809	-1.03105	0.302516	0.458512
	NT_THUMPD2-KO_72h_NT_WT_72h	ENSG00000101138.12	2274.39	-0.0461182	0.0575697	0.801084	0.423083	0.580867
	NT_THUMPD2-KO_72h_NT_WT_72h	ENSG00000101144.13	823.939	0.221396	0.0910474	-2.43165	0.0150301	0.0438818
	NT_THUMPD2-KO_72h_NT_WT_72h	ENSG00000101146.13	3512.28	-0.0441455	0.0552794	0.798588	0.424529	0.581886
	NT_THUMPD2-KO_72h_NT_WT_72h	ENSG00000101150.18	11679.7	0.0965589	0.0396819	-2.43332	0.0149609	0.0437337
	NT_THUMPD2-KO_72h_NT_WT_72h	ENSG00000101152.12	7748.68	0.0803279	0.053142	-1.51157	0.130643	0.247993
	NT_THUMPD2-KO_72h_NT_WT_72h	ENSG00000101158.15	4733.8	0.113791	0.0523793	-2.17244	0.0298225	0.0768153
	NT_THUMPD2-KO_72h_NT_WT_72h	ENSG00000101160.15	4199.44	-0.0101107	0.0514652	0.196457	0.844252	0.906123
	NT_THUMPD2-KO_72h_NT_WT_72h	ENSG00000101161.8	5188.73	-0.0843308	0.0632403	1.3335	0.182368	0.318007
	NT_THUMPD2-KO_72h_NT_WT_72h	ENSG00000101166.16	7517.8	-0.0220126	0.0438735	0.501729	0.615858	0.745646
	NT_THUMPD2-KO_72h_NT_WT_72h	ENSG00000101181.18	2499.47	-0.105559	0.0628711	1.67897	0.0931574	0.190857
	NT_THUMPD2-KO_72h_NT_WT_72h	ENSG00000101182.15	12374.3	0.013964	0.0466014	-0.299649	0.764445	0.853957
	NT_THUMPD2-KO_72h_NT_WT_72h	ENSG00000101187.16	3646.77	-0.33193	0.0669591	4.95721	7.15131536873944e-07	6.38928506357427e-06
	NT_THUMPD2-KO_72h_NT_WT_72h	ENSG00000101188.5	21568.5	-0.538215	0.0512008	10.5118	7.61856407581178e-26	3.76335951541659e-24
	NT_THUMPD2-KO_72h_NT_WT_72h	ENSG00000101189.7	4748.15	0.0822996	0.0576655	-1.42719	0.153525	0.279118
	NT_THUMPD2-KO_72h_NT_WT_72h	ENSG00000101190.13	2111.4	-0.0150015	0.0656485	0.228512	0.819248	0.889261
	NT_THUMPD2-KO_72h_NT_WT_72h	ENSG00000101191.17	4946.79	-0.124755	0.0547504	2.27861	0.0226905	0.0615351
	NT_THUMPD2-KO_72h_NT_WT_72h	ENSG00000101193.8	4398.1	0.054097	0.0524059	-1.03227	0.301946	0.457842
	NT_THUMPD2-KO_72h_NT_WT_72h	ENSG00000101194.18	2905.1	0.344628	0.0725645	-4.74926	2.04160292630902e-06	1.67953249964706e-05
	NT_THUMPD2-KO_72h_NT_WT_72h	ENSG00000101197.13	39.795	0.198266	0.329243	-0.602187	0.547049	0.689623
[truncated: 126,336 more rows]
