# Supplementary material for: 2′-O-methylation-dependent installation of N2-methylguanosine in the U6 internal stem loop facilitates efficient spliceosome assembly
Source: Nat Commun. 2026 Apr 24;17:3793. doi: 10.1038/s41467-026-72355-2 (PMC13109388; doi:10.1038/s41467-026-72355-2)
Supplement: Supplementary file 9 — Supplementary Data 7 [file 41467_2026_72355_MOESM9_ESM.xlsx]

## Sheet: Data 7
Supplementary Data 7. Significant AS events derived from rMATS analysis. The statistical framework of rMATS (ref 109) for unpaired replicates was used for analyses.
	Type	cond	GeneID	geneSymbol	IncLevelDifference	PValue	FDR	linked_exon1	linked_exon1_length	linked_exon2	linked_exon2_length	linked_exon3	linked_exon3_length	linked_exon4	linked_exon4_length
	A3SS	si1-LARP7-WT-72h_sNT-WT-72h	ENSG00000198825.15	INPP5F	0.023	1	1	chr10:119810100-119810217.+.exon_flanking	117	chr10:119811757-119811955.+.exon_long	198	chr10:119811810-119811955.+.exon_short	145	NA	NA
	A3SS	si1-LARP7-WT-72h_sNT-WT-72h	ENSG00000160408.16	ST6GALNAC6	0.045	0.0339031	0.394196	chr9:127894512-127894629.-.exon_short	117	chr9:127894512-127894691.-.exon_long	179	chr9:127896242-127896332.-.exon_flanking	90	NA	NA
	A3SS	si1-LARP7-WT-72h_sNT-WT-72h	ENSG00000148737.18	TCF7L2	-0.031	0.300433	1	chr10:113146011-113146097.+.exon_flanking	86	chr10:113150983-113151123.+.exon_long	140	chr10:113150998-113151123.+.exon_short	125	NA	NA
	A3SS	si1-LARP7-WT-72h_sNT-WT-72h	ENSG00000023041.12	ZDHHC6	0.011	0.950287	1	chr10:112442192-112442259.-.exon_short	67	chr10:112442192-112442351.-.exon_long	159	chr10:112443515-112443606.-.exon_flanking	91	NA	NA
	A3SS	si1-LARP7-WT-72h_sNT-WT-72h	ENSG00000023041.12	ZDHHC6	0.073	0.000565262	0.0226838	chr10:112443515-112443594.-.exon_short	79	chr10:112443515-112443606.-.exon_long	91	chr10:112445170-112445650.-.exon_flanking	480	NA	NA
	A3SS	si1-LARP7-WT-72h_sNT-WT-72h	ENSG00000177565.19	TBL1XR1	0.002	1	1	chr3:177026373-177026470.-.exon_short	97	chr3:177026373-177026474.-.exon_long	101	chr3:177032971-177033136.-.exon_flanking	165	NA	NA
	A3SS	si1-LARP7-WT-72h_sNT-WT-72h	ENSG00000177565.19	TBL1XR1	0.007	1	1	chr3:177038313-177038428.-.exon_short	115	chr3:177038313-177038434.-.exon_long	121	chr3:177046129-177046189.-.exon_flanking	60	NA	NA
	A3SS	si1-LARP7-WT-72h_sNT-WT-72h	ENSG00000103051.21	COG4	-0.024	0.436317	1	chr16:70496266-70496379.-.exon_short	113	chr16:70496266-70496431.-.exon_long	165	chr16:70497221-70497387.-.exon_flanking	166	NA	NA
	A3SS	si1-LARP7-WT-72h_sNT-WT-72h	ENSG00000107719.10	PALD1	0.015	0.792426	1	chr10:70539092-70539247.+.exon_flanking	155	chr10:70539580-70539762.+.exon_long	182	chr10:70539676-70539762.+.exon_short	86	NA	NA
	A3SS	si1-LARP7-WT-72h_sNT-WT-72h	ENSG00000175110.14	MRPS22	-0.096	4.94365645337e-05	0.00374567	chr3:139344020-139344198.+.exon_flanking	178	chr3:139346878-139347044.+.exon_long	166	chr3:139346881-139347044.+.exon_short	163	NA	NA
	A3SS	si1-LARP7-WT-72h_sNT-WT-72h	ENSG00000175110.14	MRPS22	0.012	0.379161	1	chr3:139350179-139350322.+.exon_flanking	143	chr3:139350977-139351060.+.exon_long	83	chr3:139351031-139351060.+.exon_short	29	NA	NA
	A3SS	si1-LARP7-WT-72h_sNT-WT-72h	ENSG00000148444.16	COMMD3	0.018	0.864202	1	chr10:22318105-22318168.+.exon_flanking	63	chr10:22318272-22318713.+.exon_long	441	chr10:22318653-22318713.+.exon_short	60	NA	NA
	A3SS	si1-LARP7-WT-72h_sNT-WT-72h	ENSG00000141279.18	NPEPPS	0.005	1	1	chr17:47603915-47604049.+.exon_flanking	134	chr17:47605333-47605552.+.exon_long	219	chr17:47605466-47605552.+.exon_short	86	NA	NA
	A3SS	si1-LARP7-WT-72h_sNT-WT-72h	ENSG00000099901.18	RANBP1	-0.039	0.21393	1	chr22:20126303-20126368.+.exon_flanking	65	chr22:20126952-20127355.+.exon_long	403	chr22:20126955-20127355.+.exon_short	400	NA	NA
	A3SS	si1-LARP7-WT-72h_sNT-WT-72h	ENSG00000105048.18	TNNT1	-0.035	0.0879225	0.729535	chr19:55141857-55141920.-.exon_short	63	chr19:55141857-55142057.-.exon_long	200	chr19:55145544-55145565.-.exon_flanking	21	NA	NA
	A3SS	si1-LARP7-WT-72h_sNT-WT-72h	ENSG00000107959.17	PITRM1	0.029	0.329701	1	chr10:3140687-3140765.-.exon_short	78	chr10:3140687-3140812.-.exon_long	125	chr10:3143389-3143501.-.exon_flanking	112	NA	NA
	A3SS	si1-LARP7-WT-72h_sNT-WT-72h	ENSG00000107959.17	PITRM1	-0.072	0.000258944	0.012579	chr10:3165413-3165483.-.exon_short	70	chr10:3165413-3165527.-.exon_long	114	chr10:3166229-3166380.-.exon_flanking	151	NA	NA
	A3SS	si1-LARP7-WT-72h_sNT-WT-72h	ENSG00000196642.19	RABL6	0.005	1	1	chr9:136838909-136839121.+.exon_flanking	212	chr9:136839222-136839486.+.exon_long	264	chr9:136839314-136839486.+.exon_short	172	NA	NA
	A3SS	si1-LARP7-WT-72h_sNT-WT-72h	ENSG00000244187.8	TMEM141	0.103	0.0642888	0.599038	chr9:136791711-136791777.+.exon_flanking	66	chr9:136791947-136792358.+.exon_long	411	chr9:136792251-136792358.+.exon_short	107	NA	NA
	A3SS	si1-LARP7-WT-72h_sNT-WT-72h	ENSG00000131650.15	KREMEN2	0.036	0.48243	1	chr16:2966325-2966449.+.exon_flanking	124	chr16:2966642-2966795.+.exon_long	153	chr16:2966759-2966795.+.exon_short	36	NA	NA
	A3SS	si1-LARP7-WT-72h_sNT-WT-72h	ENSG00000125743.11	SNRPD2	0	1	1	chr19:45688387-45688466.-.exon_short	79	chr19:45688387-45688566.-.exon_long	179	chr19:45691887-45691917.-.exon_flanking	30	NA	NA
	A3SS	si1-LARP7-WT-72h_sNT-WT-72h	ENSG00000187239.19	FNBP1	-0.012	0.535272	1	chr9:129923844-129923939.-.exon_short	95	chr9:129923844-129924026.-.exon_long	182	chr9:129924960-129925157.-.exon_flanking	197	NA	NA
	A3SS	si1-LARP7-WT-72h_sNT-WT-72h	ENSG00000148334.16	PTGES2	0	0.858423	1	chr9:128122362-128122479.-.exon_short	117	chr9:128122362-128122646.-.exon_long	284	chr9:128122934-128123134.-.exon_flanking	200	NA	NA
	A3SS	si1-LARP7-WT-72h_sNT-WT-72h	ENSG00000148334.16	PTGES2	0.001	1	1	chr9:128123702-128123847.-.exon_short	145	chr9:128123702-128123851.-.exon_long	149	chr9:128124492-128124550.-.exon_flanking	58	NA	NA
	A3SS	si1-LARP7-WT-72h_sNT-WT-72h	ENSG00000148334.16	PTGES2	-0.053	0.0036954	0.0895006	chr9:128125244-128125336.-.exon_short	92	chr9:128125244-128125538.-.exon_long	294	chr9:128127439-128127724.-.exon_flanking	285	NA	NA
	A3SS	si1-LARP7-WT-72h_sNT-WT-72h	ENSG00000115758.14	ODC1	-0.002	1	1	chr2:10444474-10444547.-.exon_short	73	chr2:10444474-10444647.-.exon_long	173	chr2:10444931-10445049.-.exon_flanking	118	NA	NA
	A3SS	si1-LARP7-WT-72h_sNT-WT-72h	ENSG00000148187.18	MRRF	0.004	1	1	chr9:122265462-122265780.+.exon_flanking	318	chr9:122270864-122271075.+.exon_long	211	chr9:122270953-122271075.+.exon_short	122	NA	NA
	A3SS	si1-LARP7-WT-72h_sNT-WT-72h	ENSG00000148337.22	CIZ1	0.051	0.0192193	0.272224	chr9:128180721-128180799.-.exon_short	78	chr9:128180721-128180814.-.exon_long	93	chr9:128185547-128185776.-.exon_flanking	229	NA	NA
	A3SS	si1-LARP7-WT-72h_sNT-WT-72h	ENSG00000187742.15	SECISBP2	-0.061	0.380298	1	chr9:89319652-89319797.+.exon_flanking	145	chr9:89325427-89325676.+.exon_long	249	chr9:89325548-89325676.+.exon_short	128	NA	NA
	A3SS	si1-LARP7-WT-72h_sNT-WT-72h	ENSG00000155229.21	MMS19	-0.028	0.0163111	0.243678	chr10:97459362-97459505.-.exon_short	143	chr10:97459362-97459526.-.exon_long	164	chr10:97459659-97459741.-.exon_flanking	82	NA	NA
	A3SS	si1-LARP7-WT-72h_sNT-WT-72h	ENSG00000155229.21	MMS19	0.125	0.00164355	0.0500199	chr10:97461496-97461622.-.exon_short	126	chr10:97461496-97461896.-.exon_long	400	chr10:97462017-97462119.-.exon_flanking	102	NA	NA
	A3SS	si1-LARP7-WT-72h_sNT-WT-72h	ENSG00000155229.21	MMS19	0.067	0.117568	0.882734	chr10:97466059-97466156.-.exon_short	97	chr10:97466059-97466159.-.exon_long	100	chr10:97466504-97466585.-.exon_flanking	81	NA	NA
	A3SS	si1-LARP7-WT-72h_sNT-WT-72h	ENSG00000155229.21	MMS19	-0.002	0.932789	1	chr10:97477347-97477404.-.exon_short	57	chr10:97477347-97477416.-.exon_long	69	chr10:97477855-97477929.-.exon_flanking	74	NA	NA
	A3SS	si1-LARP7-WT-72h_sNT-WT-72h	ENSG00000183762.13	KREMEN1	-0.007	1	1	chr22:29125263-29125416.+.exon_flanking	153	chr22:29137342-29137674.+.exon_long	332	chr22:29137502-29137674.+.exon_short	172	NA	NA
	A3SS	si1-LARP7-WT-72h_sNT-WT-72h	ENSG00000141551.15	CSNK1D	0.012	0.252369	1	chr17:82252434-82252527.-.exon_short	93	chr17:82252434-82252604.-.exon_long	170	chr17:82253016-82253244.-.exon_flanking	228	NA	NA
	A3SS	si1-LARP7-WT-72h_sNT-WT-72h	ENSG00000165119.22	HNRNPK	0.011	0.577691	1	chr9:83968975-83969380.-.exon_short	405	chr9:83968975-83969440.-.exon_long	465	chr9:83970162-83970331.-.exon_flanking	169	NA	NA
	A3SS	si1-LARP7-WT-72h_sNT-WT-72h	ENSG00000165119.22	HNRNPK	0.005	1	1	chr9:83968975-83969380.-.exon_short	405	chr9:83968975-83969440.-.exon_long	465	chr9:83970737-83970819.-.exon_flanking	82	NA	NA
	A3SS	si1-LARP7-WT-72h_sNT-WT-72h	ENSG00000165119.22	HNRNPK	0.026	3.2843972318e-05	0.00277213	chr9:83970737-83970804.-.exon_short	67	chr9:83970737-83970819.-.exon_long	82	chr9:83970897-83970912.-.exon_flanking	15	NA	NA
	A3SS	si1-LARP7-WT-72h_sNT-WT-72h	ENSG00000165119.22	HNRNPK	0.005	0.279511	1	chr9:83978195-83978279.-.exon_short	84	chr9:83978195-83978298.-.exon_long	103	chr9:83978373-83978452.-.exon_flanking	79	NA	NA
	A3SS	si1-LARP7-WT-72h_sNT-WT-72h	ENSG00000140525.20	FANCI	-0.019	0.854495	1	chr15:89293833-89293997.+.exon_flanking	164	chr15:89294915-89295094.+.exon_long	179	chr15:89294957-89295094.+.exon_short	137	NA	NA
	A3SS	si1-LARP7-WT-72h_sNT-WT-72h	ENSG00000140525.20	FANCI	-0.006	1	1	chr15:89305605-89305698.+.exon_flanking	93	chr15:89306007-89306194.+.exon_long	187	chr15:89306010-89306194.+.exon_short	184	NA	NA
	A3SS	si1-LARP7-WT-72h_sNT-WT-72h	ENSG00000171863.15	RPS7	0.002	1	1	chr2:3575323-3575350.+.exon_flanking	27	chr2:3575592-3575684.+.exon_long	92	chr2:3575601-3575684.+.exon_short	83	NA	NA
	A3SS	si1-LARP7-WT-72h_sNT-WT-72h	ENSG00000171863.15	RPS7	0.006	0.840851	1	chr2:3575817-3575888.+.exon_flanking	71	chr2:3576487-3576630.+.exon_long	143	chr2:3576559-3576630.+.exon_short	71	NA	NA
	A3SS	si1-LARP7-WT-72h_sNT-WT-72h	ENSG00000165304.8	MELK	-0.004	1	1	chr9:36599394-36599486.+.exon_flanking	92	chr9:36607575-36607673.+.exon_long	98	chr9:36607579-36607673.+.exon_short	94	NA	NA
	A3SS	si1-LARP7-WT-72h_sNT-WT-72h	ENSG00000137074.20	APTX	-0.167	0.00205371	0.0585372	chr9:32987544-32987731.-.exon_short	187	chr9:32987544-32987846.-.exon_long	302	chr9:32988083-32988124.-.exon_flanking	41	NA	NA
	A3SS	si1-LARP7-WT-72h_sNT-WT-72h	ENSG00000137074.20	APTX	-0.177	1.69632383834e-05	0.0017531	chr9:32987544-32987731.-.exon_short	187	chr9:32987544-32987842.-.exon_long	298	chr9:32989759-32989895.-.exon_flanking	136	NA	NA
	A3SS	si1-LARP7-WT-72h_sNT-WT-72h	ENSG00000137074.20	APTX	-0.168	1.71289738309e-05	0.0017531	chr9:32987544-32987731.-.exon_short	187	chr9:32987544-32987846.-.exon_long	302	chr9:32989759-32989895.-.exon_flanking	136	NA	NA
	A3SS	si1-LARP7-WT-72h_sNT-WT-72h	ENSG00000141002.20	TCF25	-0.023	0.153075	1	chr16:89893728-89893858.+.exon_flanking	130	chr16:89895038-89895137.+.exon_long	99	chr16:89895083-89895137.+.exon_short	54	NA	NA
	A3SS	si1-LARP7-WT-72h_sNT-WT-72h	ENSG00000184428.13	TOP1MT	-0.011	1	1	chr8:143325346-143325478.-.exon_short	132	chr8:143325346-143325533.-.exon_long	187	chr8:143326222-143326344.-.exon_flanking	122	NA	NA
	A3SS	si1-LARP7-WT-72h_sNT-WT-72h	ENSG00000249859.15	PVT1	-0.022	0.299458	1	chr8:127794541-127794734.+.exon_flanking	193	chr8:128096518-128096654.+.exon_long	136	chr8:128096521-128096654.+.exon_short	133	NA	NA
	A3SS	si1-LARP7-WT-72h_sNT-WT-72h	ENSG00000249859.15	PVT1	0.02	0.703734	1	chr8:127989162-127989291.+.exon_flanking	129	chr8:128096518-128096654.+.exon_long	136	chr8:128096521-128096654.+.exon_short	133	NA	NA
	A3SS	si1-LARP7-WT-72h_sNT-WT-72h	ENSG00000249859.15	PVT1	0.004	0.581918	1	chr8:128070160-128070272.+.exon_flanking	112	chr8:128096518-128096654.+.exon_long	136	chr8:128096521-128096654.+.exon_short	133	NA	NA
	A3SS	si1-LARP7-WT-72h_sNT-WT-72h	ENSG00000249859.15	PVT1	0.032	0.025516	0.326436	chr8:128070160-128070361.+.exon_flanking	201	chr8:128096518-128096654.+.exon_long	136	chr8:128096521-128096654.+.exon_short	133	NA	NA
	A3SS	si1-LARP7-WT-72h_sNT-WT-72h	ENSG00000168610.17	STAT3	-0.022	0.0428623	0.456634	chr17:42316789-42316851.-.exon_short	62	chr17:42316789-42316901.-.exon_long	112	chr17:42317182-42317224.-.exon_flanking	42	NA	NA
	A3SS	si1-LARP7-WT-72h_sNT-WT-72h	ENSG00000115677.18	HDLBP	-0.006	0.353075	1	chr2:241255374-241255511.-.exon_short	137	chr2:241255374-241255580.-.exon_long	206	chr2:241256184-241256399.-.exon_flanking	215	NA	NA
	A3SS	si1-LARP7-WT-72h_sNT-WT-72h	ENSG00000108465.15	CDK5RAP3	0.047	0.128044	0.9311	chr17:47974400-47974448.+.exon_flanking	48	chr17:47975159-47975337.+.exon_long	178	chr17:47975172-47975337.+.exon_short	165	NA	NA
	A3SS	si1-LARP7-WT-72h_sNT-WT-72h	ENSG00000107862.7	GBF1	0.017	0.221285	1	chr10:102366383-102366506.+.exon_flanking	123	chr10:102367085-102367210.+.exon_long	125	chr10:102367114-102367210.+.exon_short	96	NA	NA
	A3SS	si1-LARP7-WT-72h_sNT-WT-72h	ENSG00000107862.7	GBF1	-0.012	0.445108	1	chr10:102379521-102379651.+.exon_flanking	130	chr10:102379853-102379954.+.exon_long	101	chr10:102379877-102379954.+.exon_short	77	NA	NA
	A3SS	si1-LARP7-WT-72h_sNT-WT-72h	ENSG00000107862.7	GBF1	0.005	1	1	chr10:102379853-102379954.+.exon_flanking	101	chr10:102380249-102380362.+.exon_long	113	chr10:102380333-102380362.+.exon_short	29	NA	NA
	A3SS	si1-LARP7-WT-72h_sNT-WT-72h	ENSG00000107862.7	GBF1	0.008	1	1	chr10:102379853-102379954.+.exon_flanking	101	chr10:102380261-102380362.+.exon_long	101	chr10:102380333-102380362.+.exon_short	29	NA	NA
	A3SS	si1-LARP7-WT-72h_sNT-WT-72h	ENSG00000176623.12	RMDN1	-0.038	0.213582	1	chr8:86474820-86474914.-.exon_short	94	chr8:86474820-86474953.-.exon_long	133	chr8:86477294-86477324.-.exon_flanking	30	NA	NA
	A3SS	si1-LARP7-WT-72h_sNT-WT-72h	ENSG00000133731.10	IMPA1	0.024	0.83832	1	chr8:81676234-81676265.-.exon_short	31	chr8:81676234-81676279.-.exon_long	45	chr8:81679126-81679230.-.exon_flanking	104	NA	NA
	A3SS	si1-LARP7-WT-72h_sNT-WT-72h	ENSG00000133731.10	IMPA1	0.017	0.802371	1	chr8:81681498-81681563.-.exon_short	65	chr8:81681498-81681584.-.exon_long	86	chr8:81686252-81686331.-.exon_flanking	79	NA	NA
	A3SS	si1-LARP7-WT-72h_sNT-WT-72h	ENSG00000167775.11	CD320	0.017	0.679576	1	chr19:8303855-8303973.-.exon_short	118	chr19:8303855-8304088.-.exon_long	233	chr19:8305031-8305156.-.exon_flanking	125	NA	NA
	A3SS	si1-LARP7-WT-72h_sNT-WT-72h	ENSG00000108523.16	RNF167	0.075	1	1	chr17:4940487-4940726.+.exon_flanking	239	chr17:4940873-4940993.+.exon_long	120	chr17:4940923-4940993.+.exon_short	70	NA	NA
	A3SS	si1-LARP7-WT-72h_sNT-WT-72h	ENSG00000137133.11	HINT2	0.015	0.416633	1	chr9:35813445-35813519.-.exon_short	74	chr9:35813445-35813549.-.exon_long	104	chr9:35813644-35813784.-.exon_flanking	140	NA	NA
	A3SS	si1-LARP7-WT-72h_sNT-WT-72h	ENSG00000171316.14	CHD7	-0.01	0.790266	1	chr8:60860916-60861125.+.exon_flanking	209	chr8:60862196-60862336.+.exon_long	140	chr8:60862229-60862336.+.exon_short	107	NA	NA
	A3SS	si1-LARP7-WT-72h_sNT-WT-72h	ENSG00000141542.11	RAB40B	0.032	0.804486	1	chr17:82658491-82658562.-.exon_short	71	chr17:82658491-82658713.-.exon_long	222	chr17:82659580-82659657.-.exon_flanking	77	NA	NA
	A3SS	si1-LARP7-WT-72h_sNT-WT-72h	ENSG00000146918.20	NCAPG2	0.014	1	1	chr7:158675477-158675616.-.exon_short	139	chr7:158675477-158675656.-.exon_long	179	chr7:158679960-158680085.-.exon_flanking	125	NA	NA
	A3SS	si1-LARP7-WT-72h_sNT-WT-72h	ENSG00000156304.15	SCAF4	-0.036	0.410362	1	chr21:31685049-31685174.-.exon_short	125	chr21:31685049-31685240.-.exon_long	191	chr21:31685398-31685484.-.exon_flanking	86	NA	NA
	A3SS	si1-LARP7-WT-72h_sNT-WT-72h	ENSG00000178234.13	GALNT11	0.004	1	1	chr7:152025674-152025884.+.exon_flanking	210	chr7:152094190-152094522.+.exon_long	332	chr7:152094320-152094522.+.exon_short	202	NA	NA
	A3SS	si1-LARP7-WT-72h_sNT-WT-72h	ENSG00000106462.12	EZH2	0.061	9.73890874212e-06	0.00114973	chr7:148815506-148815546.-.exon_short	40	chr7:148815506-148815954.-.exon_long	448	chr7:148816684-148816778.-.exon_flanking	94	NA	NA
	A3SS	si1-LARP7-WT-72h_sNT-WT-72h	ENSG00000175029.17	CTBP2	-0.005	1	1	chr10:124994469-124994606.-.exon_short	137	chr10:124994469-124994683.-.exon_long	214	chr10:124997964-124998170.-.exon_flanking	206	NA	NA
	A3SS	si1-LARP7-WT-72h_sNT-WT-72h	ENSG00000102901.13	CENPT	-0.007	1	1	chr16:67831754-67831840.-.exon_short	86	chr16:67831754-67831890.-.exon_long	136	chr16:67832012-67832108.-.exon_flanking	96	NA	NA
	A3SS	si1-LARP7-WT-72h_sNT-WT-72h	ENSG00000106484.16	MEST	-0.014	0.795303	1	chr7:130497936-130498013.+.exon_flanking	77	chr7:130498139-130498275.+.exon_long	136	chr7:130498169-130498275.+.exon_short	106	NA	NA
	A3SS	si1-LARP7-WT-72h_sNT-WT-72h	ENSG00000113430.11	IRX4	0.008	0.576584	1	chr5:1879504-1879675.-.exon_short	171	chr5:1879504-1879832.-.exon_long	328	chr5:1880725-1880834.-.exon_flanking	109	NA	NA
	A3SS	si1-LARP7-WT-72h_sNT-WT-72h	ENSG00000113430.11	IRX4	0.011	0.569383	1	chr5:1879504-1879675.-.exon_short	171	chr5:1879504-1879845.-.exon_long	341	chr5:1880725-1880834.-.exon_flanking	109	NA	NA
	A3SS	si1-LARP7-WT-72h_sNT-WT-72h	ENSG00000113430.11	IRX4	0.011	0.578483	1	chr5:1879504-1879675.-.exon_short	171	chr5:1879504-1879870.-.exon_long	366	chr5:1880725-1880834.-.exon_flanking	109	NA	NA
	A3SS	si1-LARP7-WT-72h_sNT-WT-72h	ENSG00000160993.4	ALKBH4	-0.035	0.321831	1	chr7:102459604-102459710.-.exon_short	106	chr7:102459604-102459801.-.exon_long	197	chr7:102464714-102464863.-.exon_flanking	149	NA	NA
	A3SS	si1-LARP7-WT-72h_sNT-WT-72h	ENSG00000087077.14	TRIP6	0.025	0.0993455	0.788119	chr7:100867387-100867606.+.exon_flanking	219	chr7:100867861-100867988.+.exon_long	127	chr7:100867911-100867988.+.exon_short	77	NA	NA
	A3SS	si1-LARP7-WT-72h_sNT-WT-72h	ENSG00000106290.16	TAF6	0.029	0.421892	1	chr7:100107926-100108096.-.exon_short	170	chr7:100107926-100108123.-.exon_long	197	chr7:100108367-100108540.-.exon_flanking	173	NA	NA
	A3SS	si1-LARP7-WT-72h_sNT-WT-72h	ENSG00000106290.16	TAF6	-0.001	0.483346	1	chr7:100112798-100112864.-.exon_short	66	chr7:100112798-100112917.-.exon_long	119	chr7:100113616-100113769.-.exon_flanking	153	NA	NA
	A3SS	si1-LARP7-WT-72h_sNT-WT-72h	ENSG00000106290.16	TAF6	0.042	0.152673	1	chr7:100113349-100113405.-.exon_short	56	chr7:100113349-100113769.-.exon_long	420	chr7:100113868-100113954.-.exon_flanking	86	NA	NA
	A3SS	si1-LARP7-WT-72h_sNT-WT-72h	ENSG00000196367.15	TRRAP	0.034	0.65511	1	chr7:98992137-98992227.+.exon_flanking	90	chr7:98993538-98993737.+.exon_long	199	chr7:98993592-98993737.+.exon_short	145	NA	NA
	A3SS	si1-LARP7-WT-72h_sNT-WT-72h	ENSG00000105854.13	PON2	0.048	0.173082	1	chr7:95411653-95411743.-.exon_short	90	chr7:95411653-95411779.-.exon_long	126	chr7:95412312-95412477.-.exon_flanking	165	NA	NA
	A3SS	si1-LARP7-WT-72h_sNT-WT-72h	ENSG00000105854.13	PON2	0.002	1	1	chr7:95412312-95412461.-.exon_short	149	chr7:95412312-95412477.-.exon_long	165	chr7:95416242-95416297.-.exon_flanking	55	NA	NA
	A3SS	si1-LARP7-WT-72h_sNT-WT-72h	ENSG00000104731.14	KLHDC4	0.049	0.0453472	0.473177	chr16:87761949-87762036.-.exon_short	87	chr16:87761949-87762040.-.exon_long	91	chr16:87765792-87765992.-.exon_flanking	200	NA	NA
	A3SS	si1-LARP7-WT-72h_sNT-WT-72h	ENSG00000006634.8	DBF4	0.008	0.611783	1	chr7:87897294-87897339.+.exon_flanking	45	chr7:87900221-87900349.+.exon_long	128	chr7:87900282-87900349.+.exon_short	67	NA	NA
	A3SS	si1-LARP7-WT-72h_sNT-WT-72h	ENSG00000106211.11	HSPB1	0.011	0.0713757	0.640275	chr7:76302673-76303076.+.exon_flanking	403	chr7:76303777-76303865.+.exon_long	88	chr7:76303802-76303865.+.exon_short	63	NA	NA
	A3SS	si1-LARP7-WT-72h_sNT-WT-72h	ENSG00000189077.11	TMEM120A	-0.018	0.845177	1	chr7:75986985-75987223.-.exon_short	238	chr7:75986985-75987285.-.exon_long	300	chr7:75987360-75987428.-.exon_flanking	68	NA	NA
	A3SS	si1-LARP7-WT-72h_sNT-WT-72h	ENSG00000106077.19	ABHD11	-0.008	1	1	chr7:73737221-73737360.-.exon_short	139	chr7:73737221-73737391.-.exon_long	170	chr7:73737562-73737735.-.exon_flanking	173	NA	NA
	A3SS	si1-LARP7-WT-72h_sNT-WT-72h	ENSG00000023697.13	DERA	0.01	0.448522	1	chr12:15956936-15957033.+.exon_flanking	97	chr12:15958188-15958335.+.exon_long	147	chr12:15958240-15958335.+.exon_short	95	NA	NA
	A3SS	si1-LARP7-WT-72h_sNT-WT-72h	ENSG00000176978.16	DPP7	-0.071	0.0386438	0.428873	chr9:137113206-137113287.-.exon_short	81	chr9:137113206-137113496.-.exon_long	290	chr9:137113865-137114028.-.exon_flanking	163	NA	NA
	A3SS	si1-LARP7-WT-72h_sNT-WT-72h	ENSG00000176978.16	DPP7	0.03	0.156204	1	chr9:137113357-137113478.-.exon_short	121	chr9:137113357-137113496.-.exon_long	139	chr9:137113865-137114028.-.exon_flanking	163	NA	NA
	A3SS	si1-LARP7-WT-72h_sNT-WT-72h	ENSG00000176978.16	DPP7	0.009	0.667631	1	chr9:137114243-137114378.-.exon_short	135	chr9:137114243-137114382.-.exon_long	139	chr9:137114463-137114576.-.exon_flanking	113	NA	NA
	A3SS	si1-LARP7-WT-72h_sNT-WT-72h	ENSG00000146733.14	PSPH	-0.006	1	1	chr7:56031929-56031977.-.exon_short	48	chr7:56031929-56032054.-.exon_long	125	chr7:56033381-56033494.-.exon_flanking	113	NA	NA
	A3SS	si1-LARP7-WT-72h_sNT-WT-72h	ENSG00000146733.14	PSPH	0.033	0.160041	1	chr7:56031929-56031977.-.exon_short	48	chr7:56031929-56032054.-.exon_long	125	chr7:56033961-56034106.-.exon_flanking	145	NA	NA
	A3SS	si1-LARP7-WT-72h_sNT-WT-72h	ENSG00000245910.10	SNHG6	0.006	1	1	chr8:66922324-66922385.-.exon_short	61	chr8:66922324-66922725.-.exon_long	401	chr8:66925437-66925541.-.exon_flanking	104	NA	NA
	A3SS	si1-LARP7-WT-72h_sNT-WT-72h	ENSG00000245910.10	SNHG6	0.057	0.00245372	0.066397	chr8:66922324-66922392.-.exon_short	68	chr8:66922324-66922725.-.exon_long	401	chr8:66925437-66925541.-.exon_flanking	104	NA	NA
	A3SS	si1-LARP7-WT-72h_sNT-WT-72h	ENSG00000106628.13	POLD2	-0.003	0.463384	1	chr7:44115295-44115354.-.exon_short	59	chr7:44115295-44115396.-.exon_long	101	chr7:44115766-44115893.-.exon_flanking	127	NA	NA
	A3SS	si1-LARP7-WT-72h_sNT-WT-72h	ENSG00000106628.13	POLD2	-0.008	0.714401	1	chr7:44116115-44116206.-.exon_short	91	chr7:44116115-44116272.-.exon_long	157	chr7:44116430-44116510.-.exon_flanking	80	NA	NA
	A3SS	si1-LARP7-WT-72h_sNT-WT-72h	ENSG00000106628.13	POLD2	-0.013	0.444065	1	chr7:44116115-44116209.-.exon_short	94	chr7:44116115-44116272.-.exon_long	157	chr7:44116430-44116510.-.exon_flanking	80	NA	NA
	A3SS	si1-LARP7-WT-72h_sNT-WT-72h	ENSG00000106628.13	POLD2	-0.011	0.144363	1	chr7:44121834-44122109.-.exon_short	275	chr7:44121834-44122195.-.exon_long	361	chr7:44123511-44123548.-.exon_flanking	37	NA	NA
	A3SS	si1-LARP7-WT-72h_sNT-WT-72h	ENSG00000106628.13	POLD2	-0.009	0.288192	1	chr7:44121834-44122109.-.exon_short	275	chr7:44121834-44122282.-.exon_long	448	chr7:44123511-44123548.-.exon_flanking	37	NA	NA
	A3SS	si1-LARP7-WT-72h_sNT-WT-72h	ENSG00000106628.13	POLD2	0.047	0.212753	1	chr7:44121834-44122195.-.exon_short	361	chr7:44121834-44122282.-.exon_long	448	chr7:44123511-44123548.-.exon_flanking	37	NA	NA
	A3SS	si1-LARP7-WT-72h_sNT-WT-72h	ENSG00000272752.7	STAG3L5P-PVRIG2P-PILRB	0.01	0.922687	1	chr7:100345865-100345968.+.exon_flanking	103	chr7:100349731-100349887.+.exon_long	156	chr7:100349799-100349887.+.exon_short	88	NA	NA
	A3SS	si1-LARP7-WT-72h_sNT-WT-72h	ENSG00000272752.7	STAG3L5P-PVRIG2P-PILRB	-0.007	1	1	chr7:100358220-100358366.+.exon_flanking	146	chr7:100358690-100359079.+.exon_long	389	chr7:100358899-100359079.+.exon_short	180	NA	NA
	A3SS	si1-LARP7-WT-72h_sNT-WT-72h	ENSG00000122545.22	SEPTIN7	0.088	0.0131043	0.209554	chr7:35801186-35801270.+.exon_flanking	84	chr7:35831492-35831496.+.exon_long	4	chr7:35831495-35831496.+.exon_short	1	NA	NA
	A3SS	si1-LARP7-WT-72h_sNT-WT-72h	ENSG00000122545.22	SEPTIN7	-0.005	0.846272	1	chr7:35831495-35831496.+.exon_flanking	1	chr7:35832798-35832900.+.exon_long	102	chr7:35832804-35832900.+.exon_short	96	NA	NA
	A3SS	si1-LARP7-WT-72h_sNT-WT-72h	ENSG00000161057.13	PSMC2	0.001	1	1	chr7:103361957-103362088.+.exon_flanking	131	chr7:103362686-103362758.+.exon_long	72	chr7:103362695-103362758.+.exon_short	63	NA	NA
	A3SS	si1-LARP7-WT-72h_sNT-WT-72h	ENSG00000106105.15	GARS1	0.035	0.00963142	0.170477	chr7:30599947-30600049.+.exon_flanking	102	chr7:30601059-30601200.+.exon_long	141	chr7:30601129-30601200.+.exon_short	71	NA	NA
	A3SS	si1-LARP7-WT-72h_sNT-WT-72h	ENSG00000106105.15	GARS1	0.007	1	1	chr7:30612096-30612245.+.exon_flanking	149	chr7:30615896-30616058.+.exon_long	162	chr7:30615898-30616058.+.exon_short	160	NA	NA
	A3SS	si1-LARP7-WT-72h_sNT-WT-72h	ENSG00000086300.17	SNX10	0.002	1	1	chr7:26365047-26365145.+.exon_flanking	98	chr7:26371821-26372033.+.exon_long	212	chr7:26371876-26372033.+.exon_short	157	NA	NA
	A3SS	si1-LARP7-WT-72h_sNT-WT-72h	ENSG00000130429.16	ARPC1B	-0.025	0.629024	1	chr7:99374730-99374781.+.exon_flanking	51	chr7:99377338-99377439.+.exon_long	101	chr7:99377358-99377439.+.exon_short	81	NA	NA
	A3SS	si1-LARP7-WT-72h_sNT-WT-72h	ENSG00000130429.16	ARPC1B	0.013	0.159536	1	chr7:99392671-99392876.+.exon_flanking	205	chr7:99394029-99394119.+.exon_long	90	chr7:99394033-99394119.+.exon_short	86	NA	NA
	A3SS	si1-LARP7-WT-72h_sNT-WT-72h	ENSG00000077454.17	LRCH4	0.07	0.81457	1	chr7:100577086-100577154.-.exon_short	68	chr7:100577086-100577389.-.exon_long	303	chr7:100577497-100577558.-.exon_flanking	61	NA	NA
	A3SS	si1-LARP7-WT-72h_sNT-WT-72h	ENSG00000130175.10	PRKCSH	0.043	0.0561416	0.546687	chr19:11447439-11447618.+.exon_flanking	179	chr19:11447693-11447789.+.exon_long	96	chr19:11447723-11447789.+.exon_short	66	NA	NA
	A3SS	si1-LARP7-WT-72h_sNT-WT-72h	ENSG00000239382.11	ALKBH6	-0.016	0.722559	1	chr19:36010567-36010645.-.exon_short	78	chr19:36010567-36010683.-.exon_long	116	chr19:36010894-36011045.-.exon_flanking	151	NA	NA
	A3SS	si1-LARP7-WT-72h_sNT-WT-72h	ENSG00000107164.17	FUBP3	0.024	0.021107	0.288264	chr9:130595483-130595588.+.exon_flanking	105	chr9:130609954-130609987.+.exon_long	33	chr9:130609957-130609987.+.exon_short	30	NA	NA
	A3SS	si1-LARP7-WT-72h_sNT-WT-72h	ENSG00000242802.9	AP5Z1	0.018	1	1	chr7:4790459-4790591.+.exon_flanking	132	chr7:4790673-4790887.+.exon_long	214	chr7:4790810-4790887.+.exon_short	77	NA	NA
	A3SS	si1-LARP7-WT-72h_sNT-WT-72h	ENSG00000071994.11	PDCD2	-0.016	0.122605	0.907936	chr6:170583505-170583623.-.exon_short	118	chr6:170583505-170583747.-.exon_long	242	chr6:170584299-170584692.-.exon_flanking	393	NA	NA
	A3SS	si1-LARP7-WT-72h_sNT-WT-72h	ENSG00000104231.11	ZFAND1	0	1	1	chr8:81702969-81703103.-.exon_short	134	chr8:81702969-81703124.-.exon_long	155	chr8:81713918-81714039.-.exon_flanking	121	NA	NA
	A3SS	si1-LARP7-WT-72h_sNT-WT-72h	ENSG00000062485.19	CS	0.026	0.0206299	0.284503	chr12:56275002-56275048.-.exon_short	46	chr12:56275002-56275131.-.exon_long	129	chr12:56275996-56276195.-.exon_flanking	199	NA	NA
	A3SS	si1-LARP7-WT-72h_sNT-WT-72h	ENSG00000062485.19	CS	0	1	1	chr12:56275996-56276143.-.exon_short	147	chr12:56275996-56276195.-.exon_long	199	chr12:56282420-56282608.-.exon_flanking	188	NA	NA
	A3SS	si1-LARP7-WT-72h_sNT-WT-72h	ENSG00000062485.19	CS	-0.013	0.25871	1	chr12:56282860-56282907.-.exon_short	47	chr12:56282860-56282991.-.exon_long	131	chr12:56283792-56283857.-.exon_flanking	65	NA	NA
	A3SS	si1-LARP7-WT-72h_sNT-WT-72h	ENSG00000162231.14	NXF1	0.034	0.101562	0.799318	chr11:62794258-62794398.-.exon_short	140	chr11:62794258-62794440.-.exon_long	182	chr11:62794935-62795007.-.exon_flanking	72	NA	NA
	A3SS	si1-LARP7-WT-72h_sNT-WT-72h	ENSG00000123992.21	DNPEP	0.012	0.863321	1	chr2:219386892-219386948.-.exon_short	56	chr2:219386892-219386980.-.exon_long	88	chr2:219387070-219387163.-.exon_flanking	93	NA	NA
	A3SS	si1-LARP7-WT-72h_sNT-WT-72h	ENSG00000145730.21	PAM	-0.02	0.269286	1	chr5:103019790-103019843.+.exon_flanking	53	chr5:103025131-103025334.+.exon_long	203	chr5:103025134-103025334.+.exon_short	200	NA	NA
	A3SS	si1-LARP7-WT-72h_sNT-WT-72h	ENSG00000028839.10	TBPL1	-0.023	0.417097	1	chr6:133982817-133982880.+.exon_flanking	63	chr6:133984376-133984479.+.exon_long	103	chr6:133984449-133984479.+.exon_short	30	NA	NA
	A3SS	si1-LARP7-WT-72h_sNT-WT-72h	ENSG00000066651.20	TRMT11	-0.006	0.72336	1	chr6:126008392-126008472.+.exon_flanking	80	chr6:126010925-126011417.+.exon_long	492	chr6:126011253-126011417.+.exon_short	164	NA	NA
	A3SS	si1-LARP7-WT-72h_sNT-WT-72h	ENSG00000198363.18	ASPH	0.008	0.636811	1	chr8:61638322-61638360.-.exon_short	38	chr8:61638322-61638363.-.exon_long	41	chr8:61642888-61642920.-.exon_flanking	32	NA	NA
	A3SS	si1-LARP7-WT-72h_sNT-WT-72h	ENSG00000138821.14	SLC39A8	0.061	0.0304574	0.368129	chr4:102315668-102315742.-.exon_short	74	chr4:102315668-102315830.-.exon_long	162	chr4:102344444-102344915.-.exon_flanking	471	NA	NA
	A3SS	si1-LARP7-WT-72h_sNT-WT-72h	ENSG00000107651.15	SEC23IP	-0.004	0.771819	1	chr10:119932133-119932318.+.exon_flanking	185	chr10:119933005-119933167.+.exon_long	162	chr10:119933008-119933167.+.exon_short	159	NA	NA
	A3SS	si1-LARP7-WT-72h_sNT-WT-72h	ENSG00000203875.14	SNHG5	-0.117	0.0166938	0.247719	chr6:85677424-85677492.-.exon_short	68	chr6:85677424-85677875.-.exon_long	451	chr6:85677954-85678032.-.exon_flanking	78	NA	NA
	A3SS	si1-LARP7-WT-72h_sNT-WT-72h	ENSG00000203875.14	SNHG5	-0.032	0.0181846	0.263223	chr6:85677795-85677868.-.exon_short	73	chr6:85677795-85677875.-.exon_long	80	chr6:85677954-85678032.-.exon_flanking	78	NA	NA
	A3SS	si1-LARP7-WT-72h_sNT-WT-72h	ENSG00000156508.19	EEF1A1	0	1	1	chr6:73519337-73519507.-.exon_short	170	chr6:73519337-73519516.-.exon_long	179	chr6:73519883-73520056.-.exon_flanking	173	NA	NA
	A3SS	si1-LARP7-WT-72h_sNT-WT-72h	ENSG00000169490.17	TM2D2	-0.049	0.0618586	0.584337	chr8:38995318-38995405.-.exon_short	87	chr8:38995318-38995794.-.exon_long	476	chr8:38996213-38996509.-.exon_flanking	296	NA	NA
	A3SS	si1-LARP7-WT-72h_sNT-WT-72h	ENSG00000110075.15	PPP6R3	-0.092	0.015056	0.231187	chr11:68575958-68576043.+.exon_flanking	85	chr11:68587927-68588024.+.exon_long	97	chr11:68587978-68588024.+.exon_short	46	NA	NA
	A3SS	si1-LARP7-WT-72h_sNT-WT-72h	ENSG00000110075.15	PPP6R3	-0.069	0.260936	1	chr11:68583043-68583129.+.exon_flanking	86	chr11:68587798-68588024.+.exon_long	226	chr11:68587978-68588024.+.exon_short	46	NA	NA
	A3SS	si1-LARP7-WT-72h_sNT-WT-72h	ENSG00000110075.15	PPP6R3	-0.029	0.196522	1	chr11:68583043-68583129.+.exon_flanking	86	chr11:68587927-68588024.+.exon_long	97	chr11:68587978-68588024.+.exon_short	46	NA	NA
	A3SS	si1-LARP7-WT-72h_sNT-WT-72h	ENSG00000087302.9	RTRAF	-0.002	1	1	chr14:52001798-52001866.+.exon_flanking	68	chr14:52004194-52004242.+.exon_long	48	chr14:52004240-52004242.+.exon_short	2	NA	NA
	A3SS	si1-LARP7-WT-72h_sNT-WT-72h	ENSG00000100425.20	BRD1	-0.133	0.110046	0.844748	chr22:49787390-49787494.-.exon_short	104	chr22:49787390-49787887.-.exon_long	497	chr22:49794034-49794294.-.exon_flanking	260	NA	NA
	A3SS	si1-LARP7-WT-72h_sNT-WT-72h	ENSG00000100425.20	BRD1	-0.114	0.0109675	0.185337	chr22:49787390-49787522.-.exon_short	132	chr22:49787390-49787887.-.exon_long	497	chr22:49794034-49794294.-.exon_flanking	260	NA	NA
	A3SS	si1-LARP7-WT-72h_sNT-WT-72h	ENSG00000113282.14	CLINT1	-0.179	0.00145479	0.0460193	chr5:157789363-157789513.-.exon_short	150	chr5:157789363-157789567.-.exon_long	204	chr5:157791703-157791995.-.exon_flanking	292	NA	NA
	A3SS	si1-LARP7-WT-72h_sNT-WT-72h	ENSG00000176142.13	TMEM39A	-0.046	0.13825	0.976777	chr3:119458018-119458184.-.exon_short	166	chr3:119458018-119458240.-.exon_long	222	chr3:119461962-119462148.-.exon_flanking	186	NA	NA
	A3SS	si1-LARP7-WT-72h_sNT-WT-72h	ENSG00000026508.21	CD44	0.009	1	1	chr11:35196746-35196874.+.exon_flanking	128	chr11:35198121-35198246.+.exon_long	125	chr11:35198148-35198246.+.exon_short	98	NA	NA
	A3SS	si1-LARP7-WT-72h_sNT-WT-72h	ENSG00000026508.21	CD44	0.041	0.482548	1	chr11:35201082-35201195.+.exon_flanking	113	chr11:35201668-35201787.+.exon_long	119	chr11:35201671-35201787.+.exon_short	116	NA	NA
	A3SS	si1-LARP7-WT-72h_sNT-WT-72h	ENSG00000026508.21	CD44	0.04	0.386402	1	chr11:35204512-35204640.+.exon_flanking	128	chr11:35206112-35206243.+.exon_long	131	chr11:35206115-35206243.+.exon_short	128	NA	NA
	A3SS	si1-LARP7-WT-72h_sNT-WT-72h	ENSG00000214655.11	ZSWIM8	0.049	0.775662	1	chr10:73797377-73797605.+.exon_flanking	228	chr10:73797781-73798070.+.exon_long	289	chr10:73797936-73798070.+.exon_short	134	NA	NA
	A3SS	si1-LARP7-WT-72h_sNT-WT-72h	ENSG00000149636.16	DSN1	0.005	1	1	chr20:36770873-36770977.-.exon_short	104	chr20:36770873-36771024.-.exon_long	151	chr20:36771425-36771473.-.exon_flanking	48	NA	NA
	A3SS	si1-LARP7-WT-72h_sNT-WT-72h	ENSG00000149636.16	DSN1	0.005	1	1	chr20:36770873-36770977.-.exon_short	104	chr20:36770873-36771193.-.exon_long	320	chr20:36771425-36771473.-.exon_flanking	48	NA	NA
	A3SS	si1-LARP7-WT-72h_sNT-WT-72h	ENSG00000149636.16	DSN1	-0.012	1	1	chr20:36770873-36771024.-.exon_short	151	chr20:36770873-36771193.-.exon_long	320	chr20:36771425-36771473.-.exon_flanking	48	NA	NA
	A3SS	si1-LARP7-WT-72h_sNT-WT-72h	ENSG00000106992.19	AK1	-0.006	1	1	chr9:127868321-127868475.-.exon_short	154	chr9:127868321-127868512.-.exon_long	191	chr9:127871823-127871939.-.exon_flanking	116	NA	NA
	A3SS	si1-LARP7-WT-72h_sNT-WT-72h	ENSG00000142507.10	PSMB6	0.001	0.806572	1	chr17:4797438-4797569.+.exon_flanking	131	chr17:4797682-4797811.+.exon_long	129	chr17:4797717-4797811.+.exon_short	94	NA	NA
	A3SS	si1-LARP7-WT-72h_sNT-WT-72h	ENSG00000107815.10	TWNK	0.028	0.597225	1	chr10:100987556-100987613.+.exon_flanking	57	chr10:100989644-100989884.+.exon_long	240	chr10:100989706-100989884.+.exon_short	178	NA	NA
	A3SS	si1-LARP7-WT-72h_sNT-WT-72h	ENSG00000104783.15	KCNN4	0.016	0.532246	1	chr19:43772000-43772103.-.exon_short	103	chr19:43772000-43772135.-.exon_long	135	chr19:43774192-43774619.-.exon_flanking	427	NA	NA
	A3SS	si1-LARP7-WT-72h_sNT-WT-72h	ENSG00000156482.11	RPL30	0	1	1	chr8:98042645-98042718.-.exon_short	73	chr8:98042645-98042775.-.exon_long	130	chr8:98044827-98045088.-.exon_flanking	261	NA	NA
	A3SS	si1-LARP7-WT-72h_sNT-WT-72h	ENSG00000156482.11	RPL30	-0.013	0.000182714	0.00967185	chr8:98042645-98042718.-.exon_short	73	chr8:98042645-98042775.-.exon_long	130	chr8:98044943-98045088.-.exon_flanking	145	NA	NA
	A3SS	si1-LARP7-WT-72h_sNT-WT-72h	ENSG00000029363.17	BCLAF1	0.007	1	1	chr6:136271995-136272076.-.exon_short	81	chr6:136271995-136272079.-.exon_long	84	chr6:136273082-136273187.-.exon_flanking	105	NA	NA
	A3SS	si1-LARP7-WT-72h_sNT-WT-72h	ENSG00000188529.15	SRSF10	0.059	0.0475154	0.488076	chr1:23971573-23971623.-.exon_short	50	chr1:23971573-23971626.-.exon_long	53	chr1:23971850-23972012.-.exon_flanking	162	NA	NA
	A3SS	si1-LARP7-WT-72h_sNT-WT-72h	ENSG00000124535.16	WRNIP1	-0.012	0.367753	1	chr6:2768691-2768882.+.exon_flanking	191	chr6:2770120-2770361.+.exon_long	241	chr6:2770195-2770361.+.exon_short	166	NA	NA
	A3SS	si1-LARP7-WT-72h_sNT-WT-72h	ENSG00000078403.17	MLLT10	-0.012	1	1	chr10:21735139-21735235.+.exon_flanking	96	chr10:21740030-21740236.+.exon_long	206	chr10:21740154-21740236.+.exon_short	82	NA	NA
	A3SS	si1-LARP7-WT-72h_sNT-WT-72h	ENSG00000204628.12	RACK1	0.006	0.177856	1	chr5:181236937-181237042.-.exon_short	105	chr5:181236937-181237319.-.exon_long	382	chr5:181237609-181237719.-.exon_flanking	110	NA	NA
	A3SS	si1-LARP7-WT-72h_sNT-WT-72h	ENSG00000204628.12	RACK1	-0.001	1	1	chr5:181241492-181241563.-.exon_short	71	chr5:181241492-181241639.-.exon_long	147	chr5:181242170-181242345.-.exon_flanking	175	NA	NA
	A3SS	si1-LARP7-WT-72h_sNT-WT-72h	ENSG00000204628.12	RACK1	0	1	1	chr5:181241492-181241563.-.exon_short	71	chr5:181241492-181241639.-.exon_long	147	chr5:181242174-181242345.-.exon_flanking	171	NA	NA
	A3SS	si1-LARP7-WT-72h_sNT-WT-72h	ENSG00000146063.20	TRIM41	0.006	1	1	chr5:181232659-181232889.+.exon_flanking	230	chr5:181233413-181233763.+.exon_long	350	chr5:181233636-181233763.+.exon_short	127	NA	NA
	A3SS	si1-LARP7-WT-72h_sNT-WT-72h	ENSG00000048162.22	NOP16	0.061	0.0118344	0.195433	chr5:176383946-176384283.-.exon_short	337	chr5:176383946-176384374.-.exon_long	428	chr5:176385221-176385327.-.exon_flanking	106	NA	NA
	A3SS	si1-LARP7-WT-72h_sNT-WT-72h	ENSG00000140983.15	RHOT2	-0.048	0.377241	1	chr16:668353-668411.+.exon_flanking	58	chr16:668488-668699.+.exon_long	211	chr16:668656-668699.+.exon_short	43	NA	NA
	A3SS	si1-LARP7-WT-72h_sNT-WT-72h	ENSG00000140983.15	RHOT2	0.053	0.119818	0.893954	chr16:670123-670175.+.exon_flanking	52	chr16:670249-670357.+.exon_long	108	chr16:670266-670357.+.exon_short	91	NA	NA
	A3SS	si1-LARP7-WT-72h_sNT-WT-72h	ENSG00000140983.15	RHOT2	-0.059	0.0196998	0.276775	chr16:670892-671000.+.exon_flanking	108	chr16:671083-671203.+.exon_long	120	chr16:671115-671203.+.exon_short	88	NA	NA
	A3SS	si1-LARP7-WT-72h_sNT-WT-72h	ENSG00000128915.12	ICE2	-0.05	0.393741	1	chr15:60468061-60468162.-.exon_short	101	chr15:60468061-60468322.-.exon_long	261	chr15:60476063-60476167.-.exon_flanking	104	NA	NA
	A3SS	si1-LARP7-WT-72h_sNT-WT-72h	ENSG00000164466.13	SFXN1	0.003	0.898917	1	chr5:175492095-175492267.+.exon_flanking	172	chr5:175509032-175509202.+.exon_long	170	chr5:175509061-175509202.+.exon_short	141	NA	NA
	A3SS	si1-LARP7-WT-72h_sNT-WT-72h	ENSG00000135486.19	HNRNPA1	0.008	0.293521	1	chr12:54282800-54282874.+.exon_flanking	74	chr12:54283779-54283967.+.exon_long	188	chr12:54283812-54283967.+.exon_short	155	NA	NA
	A3SS	si1-LARP7-WT-72h_sNT-WT-72h	ENSG00000135486.19	HNRNPA1	0.009	0.286988	1	chr12:54282800-54282874.+.exon_flanking	74	chr12:54283792-54283967.+.exon_long	175	chr12:54283812-54283967.+.exon_short	155	NA	NA
	A3SS	si1-LARP7-WT-72h_sNT-WT-72h	ENSG00000135486.19	HNRNPA1	0.001	1	1	chr12:54282800-54282878.+.exon_flanking	78	chr12:54283816-54283967.+.exon_long	151	chr12:54283837-54283967.+.exon_short	130	NA	NA
	A3SS	si1-LARP7-WT-72h_sNT-WT-72h	ENSG00000135486.19	HNRNPA1	0	1	1	chr12:54283079-54283238.+.exon_flanking	159	chr12:54283816-54283967.+.exon_long	151	chr12:54283837-54283967.+.exon_short	130	NA	NA
	A3SS	si1-LARP7-WT-72h_sNT-WT-72h	ENSG00000135486.19	HNRNPA1	-0.005	0.0280377	0.349021	chr12:54283812-54283967.+.exon_flanking	155	chr12:54284240-54284317.+.exon_long	77	chr12:54284258-54284317.+.exon_short	59	NA	NA
	A3SS	si1-LARP7-WT-72h_sNT-WT-72h	ENSG00000001631.17	KRIT1	-0.002	1	1	chr7:92214611-92214704.-.exon_short	93	chr7:92214611-92214777.-.exon_long	166	chr7:92221902-92222053.-.exon_flanking	151	NA	NA
	A3SS	si1-LARP7-WT-72h_sNT-WT-72h	ENSG00000172977.13	KAT5	0.006	0.603318	1	chr11:65713774-65713848.+.exon_flanking	74	chr11:65714495-65714743.+.exon_long	248	chr11:65714660-65714743.+.exon_short	83	NA	NA
	A3SS	si1-LARP7-WT-72h_sNT-WT-72h	ENSG00000149273.15	RPS3	-0.003	0.458866	1	chr11:75401640-75401733.+.exon_flanking	93	chr11:75402304-75402446.+.exon_long	142	chr11:75402352-75402446.+.exon_short	94	NA	NA
	A3SS	si1-LARP7-WT-72h_sNT-WT-72h	ENSG00000149273.15	RPS3	-0.001	1	1	chr11:75401640-75401733.+.exon_flanking	93	chr11:75404672-75404868.+.exon_long	196	chr11:75404760-75404868.+.exon_short	108	NA	NA
	A3SS	si1-LARP7-WT-72h_sNT-WT-72h	ENSG00000149273.15	RPS3	0.012	0.25134	1	chr11:75402352-75402446.+.exon_flanking	94	chr11:75404020-75404207.+.exon_long	187	chr11:75404054-75404207.+.exon_short	153	NA	NA
	A3SS	si1-LARP7-WT-72h_sNT-WT-72h	ENSG00000198408.14	OGA	-0.015	0.0603196	0.575035	chr10:101792839-101792901.-.exon_short	62	chr10:101792839-101792943.-.exon_long	104	chr10:101793913-101793998.-.exon_flanking	85	NA	NA
	A3SS	si1-LARP7-WT-72h_sNT-WT-72h	ENSG00000129515.20	SNX6	-0.019	0.0305658	0.368649	chr14:34629907-34629950.-.exon_short	43	chr14:34629907-34629954.-.exon_long	47	chr14:34630111-34630158.-.exon_flanking	47	NA	NA
	A3SS	si1-LARP7-WT-72h_sNT-WT-72h	ENSG00000155506.19	LARP1	0.016	0.568369	1	chr5:154799591-154799759.+.exon_flanking	168	chr5:154799873-154800042.+.exon_long	169	chr5:154799900-154800042.+.exon_short	142	NA	NA
	A3SS	si1-LARP7-WT-72h_sNT-WT-72h	ENSG00000095319.14	NUP188	0.019	0.43886	1	chr9:128988047-128988186.+.exon_flanking	139	chr9:128990120-128990226.+.exon_long	106	chr9:128990153-128990226.+.exon_short	73	NA	NA
	A3SS	si1-LARP7-WT-72h_sNT-WT-72h	ENSG00000121579.14	NAA50	0.03	0.130859	0.943034	chr3:113723959-113724092.-.exon_short	133	chr3:113723959-113724095.-.exon_long	136	chr3:113745942-113746249.-.exon_flanking	307	NA	NA
	A3SS	si1-LARP7-WT-72h_sNT-WT-72h	ENSG00000133706.20	LARS1	0.008	0.661686	1	chr5:146128672-146128779.-.exon_short	107	chr5:146128672-146128782.-.exon_long	110	chr5:146128978-146129118.-.exon_flanking	140	NA	NA
	A3SS	si1-LARP7-WT-72h_sNT-WT-72h	ENSG00000105835.13	NAMPT	0.023	0.831901	1	chr7:106263392-106263606.-.exon_short	214	chr7:106263392-106263617.-.exon_long	225	chr7:106268464-106268600.-.exon_flanking	136	NA	NA
	A3SS	si1-LARP7-WT-72h_sNT-WT-72h	ENSG00000105835.13	NAMPT	0.009	1	1	chr7:106272530-106272655.-.exon_short	125	chr7:106272530-106272658.-.exon_long	128	chr7:106274946-106275049.-.exon_flanking	103	NA	NA
	A3SS	si1-LARP7-WT-72h_sNT-WT-72h	ENSG00000105835.13	NAMPT	-0.015	0.0831776	0.705931	chr7:106277023-106277144.-.exon_short	121	chr7:106277023-106277179.-.exon_long	156	chr7:106284828-106284973.-.exon_flanking	145	NA	NA
	A3SS	si1-LARP7-WT-72h_sNT-WT-72h	ENSG00000254996.5	ANKHD1-EIF4EBP3	-0.168	2.56147632691e-05	0.00233691	chr5:140535362-140535538.+.exon_flanking	176	chr5:140537338-140537589.+.exon_long	251	chr5:140537389-140537589.+.exon_short	200	NA	NA
	A3SS	si1-LARP7-WT-72h_sNT-WT-72h	ENSG00000177106.17	EPS8L2	-0.072	8.022670692e-06	0.000988502	chr11:709553-709608.+.exon_flanking	55	chr11:710028-710486.+.exon_long	458	chr11:710422-710486.+.exon_short	64	NA	NA
	A3SS	si1-LARP7-WT-72h_sNT-WT-72h	ENSG00000092108.22	SCFD1	-0.002	1	1	chr14:30694773-30694869.+.exon_flanking	96	chr14:30700188-30700258.+.exon_long	70	chr14:30700191-30700258.+.exon_short	67	NA	NA
	A3SS	si1-LARP7-WT-72h_sNT-WT-72h	ENSG00000113648.17	MACROH2A1	0.048	0.1791	1	chr5:135360497-135360604.-.exon_short	107	chr5:135360497-135360607.-.exon_long	110	chr5:135369406-135369603.-.exon_flanking	197	NA	NA
	A3SS	si1-LARP7-WT-72h_sNT-WT-72h	ENSG00000113575.13	PPP2CA	-0.003	0.77042	1	chr5:134199086-134199204.-.exon_short	118	chr5:134199086-134199228.-.exon_long	142	chr5:134200335-134200496.-.exon_flanking	161	NA	NA
	A3SS	si1-LARP7-WT-72h_sNT-WT-72h	ENSG00000135317.14	SNX14	-0.017	0.0347633	0.400871	chr6:85507233-85507256.-.exon_short	23	chr6:85507233-85507289.-.exon_long	56	chr6:85507968-85508059.-.exon_flanking	91	NA	NA
	A3SS	si1-LARP7-WT-72h_sNT-WT-72h	ENSG00000102081.16	FMR1	0.029	0.544752	1	chrX:147943131-147943326.+.exon_flanking	195	chrX:147944869-147945051.+.exon_long	182	chrX:147944944-147945051.+.exon_short	107	NA	NA
	A3SS	si1-LARP7-WT-72h_sNT-WT-72h	ENSG00000072274.14	TFRC	0.003	1	1	chr3:196077064-196077105.-.exon_short	41	chr3:196077064-196077122.-.exon_long	58	chr3:196082043-196082090.-.exon_flanking	47	NA	NA
	A3SS	si1-LARP7-WT-72h_sNT-WT-72h	ENSG00000070756.17	PABPC1	0.001	1	1	chr8:100704926-100705029.-.exon_short	103	chr8:100704926-100705056.-.exon_long	130	chr8:100705589-100705673.-.exon_flanking	84	NA	NA
	A3SS	si1-LARP7-WT-72h_sNT-WT-72h	ENSG00000070756.17	PABPC1	-0.001	1	1	chr8:100709459-100709673.-.exon_short	214	chr8:100709459-100709731.-.exon_long	272	chr8:100712362-100712457.-.exon_flanking	95	NA	NA
	A3SS	si1-LARP7-WT-72h_sNT-WT-72h	ENSG00000130305.17	NSUN5	-0.006	0.685172	1	chr7:73307583-73307643.-.exon_short	60	chr7:73307583-73307757.-.exon_long	174	chr7:73308431-73308553.-.exon_flanking	122	NA	NA
	A3SS	si1-LARP7-WT-72h_sNT-WT-72h	ENSG00000011260.14	UTP18	-0.007	1	1	chr17:51285245-51285368.+.exon_flanking	123	chr17:51288029-51288203.+.exon_long	174	chr17:51288124-51288203.+.exon_short	79	NA	NA
	A3SS	si1-LARP7-WT-72h_sNT-WT-72h	ENSG00000114388.14	NPRL2	-0.069	0.25319	1	chr3:50347759-50347901.-.exon_short	142	chr3:50347759-50348241.-.exon_long	482	chr3:50348317-50348410.-.exon_flanking	93	NA	NA
	A3SS	si1-LARP7-WT-72h_sNT-WT-72h	ENSG00000114388.14	NPRL2	0.03	1	1	chr3:50348685-50348782.-.exon_short	97	chr3:50348685-50349010.-.exon_long	325	chr3:50349386-50349490.-.exon_flanking	104	NA	NA
	A3SS	si1-LARP7-WT-72h_sNT-WT-72h	ENSG00000114388.14	NPRL2	0.024	1	1	chr3:50349386-50349494.-.exon_short	108	chr3:50349386-50349828.-.exon_long	442	chr3:50349931-50350022.-.exon_flanking	91	NA	NA
	A3SS	si1-LARP7-WT-72h_sNT-WT-72h	ENSG00000100813.15	ACIN1	-0.019	0.482674	1	chr14:23064105-23064221.-.exon_short	116	chr14:23064105-23064257.-.exon_long	152	chr14:23064355-23064485.-.exon_flanking	130	NA	NA
	A3SS	si1-LARP7-WT-72h_sNT-WT-72h	ENSG00000100813.15	ACIN1	-0.03	0.39621	1	chr14:23064355-23064485.-.exon_short	130	chr14:23064355-23064488.-.exon_long	133	chr14:23065966-23066008.-.exon_flanking	42	NA	NA
	A3SS	si1-LARP7-WT-72h_sNT-WT-72h	ENSG00000147604.14	RPL7	0	1	1	chr8:73292689-73292795.-.exon_short	106	chr8:73292689-73292797.-.exon_long	108	chr8:73293599-73293633.-.exon_flanking	34	NA	NA
	A3SS	si1-LARP7-WT-72h_sNT-WT-72h	ENSG00000049860.14	HEXB	-0.01	0.719951	1	chr5:74718291-74718363.+.exon_flanking	72	chr5:74718797-74718971.+.exon_long	174	chr5:74718909-74718971.+.exon_short	62	NA	NA
	A3SS	si1-LARP7-WT-72h_sNT-WT-72h	ENSG00000167110.19	GOLGA2	-0.001	0.879012	1	chr9:128265788-128265869.-.exon_short	81	chr9:128265788-128265881.-.exon_long	93	chr9:128265970-128266020.-.exon_flanking	50	NA	NA
	A3SS	si1-LARP7-WT-72h_sNT-WT-72h	ENSG00000134057.15	CCNB1	-0.004	0.832478	1	chr5:69175397-69175537.+.exon_flanking	140	chr5:69177239-69177349.+.exon_long	110	chr5:69177291-69177349.+.exon_short	58	NA	NA
	A3SS	si1-LARP7-WT-72h_sNT-WT-72h	ENSG00000156802.13	ATAD2	-0.009	1	1	chr8:123349285-123349421.-.exon_short	136	chr8:123349285-123349444.-.exon_long	159	chr8:123356389-123356477.-.exon_flanking	88	NA	NA
	A3SS	si1-LARP7-WT-72h_sNT-WT-72h	ENSG00000105486.15	LIG1	0.027	0.0969109	0.777677	chr19:48150088-48150207.-.exon_short	119	chr19:48150088-48150210.-.exon_long	122	chr19:48151232-48151339.-.exon_flanking	107	NA	NA
	A3SS	si1-LARP7-WT-72h_sNT-WT-72h	ENSG00000104408.11	EIF3E	0	1	1	chr8:108234998-108235097.-.exon_short	99	chr8:108234998-108235102.-.exon_long	104	chr8:108236161-108236203.-.exon_flanking	42	NA	NA
	A3SS	si1-LARP7-WT-72h_sNT-WT-72h	ENSG00000140403.13	DNAJA4	0.015	0.59623	1	chr15:78274197-78274424.+.exon_flanking	227	chr15:78275498-78275728.+.exon_long	230	chr15:78275611-78275728.+.exon_short	117	NA	NA
	A3SS	si1-LARP7-WT-72h_sNT-WT-72h	ENSG00000136104.22	RNASEH2B	-0.006	1	1	chr13:50927407-50927478.+.exon_flanking	71	chr13:50929475-50929582.+.exon_long	107	chr13:50929516-50929582.+.exon_short	66	NA	NA
	A3SS	si1-LARP7-WT-72h_sNT-WT-72h	ENSG00000104320.15	NBN	0.016	1	1	chr8:89980734-89980852.-.exon_short	118	chr8:89980734-89980893.-.exon_long	159	chr8:89981375-89981523.-.exon_flanking	148	NA	NA
	A3SS	si1-LARP7-WT-72h_sNT-WT-72h	ENSG00000142396.11	ERVK3-1	-0.109	0.0519315	0.518665	chr19:58306088-58306216.+.exon_flanking	128	chr19:58312028-58312462.+.exon_long	434	chr19:58312197-58312462.+.exon_short	265	NA	NA
	A3SS	si1-LARP7-WT-72h_sNT-WT-72h	ENSG00000142396.11	ERVK3-1	-0.059	0.00572281	0.119987	chr19:58306088-58306216.+.exon_flanking	128	chr19:58312166-58312462.+.exon_long	296	chr19:58312197-58312462.+.exon_short	265	NA	NA
	A3SS	si1-LARP7-WT-72h_sNT-WT-72h	ENSG00000088205.13	DDX18	0.005	1	1	chr2:117824569-117824708.+.exon_flanking	139	chr2:117824940-117825101.+.exon_long	161	chr2:117824997-117825101.+.exon_short	104	NA	NA
	A3SS	si1-LARP7-WT-72h_sNT-WT-72h	ENSG00000163161.14	ERCC3	-0.028	0.549315	1	chr2:127292610-127292704.-.exon_short	94	chr2:127292610-127292846.-.exon_long	236	chr2:127293513-127293718.-.exon_flanking	205	NA	NA
	A3SS	si1-LARP7-WT-72h_sNT-WT-72h	ENSG00000134222.16	PSRC1	0.034	0.267319	1	chr1:109280777-109281046.-.exon_short	269	chr1:109280777-109281251.-.exon_long	474	chr1:109281619-109282060.-.exon_flanking	441	NA	NA
	A3SS	si1-LARP7-WT-72h_sNT-WT-72h	ENSG00000071054.17	MAP4K4	-0.025	0.60938	1	chr2:101858996-101859082.+.exon_flanking	86	chr2:101859643-101859864.+.exon_long	221	chr2:101859736-101859864.+.exon_short	128	NA	NA
	A3SS	si1-LARP7-WT-72h_sNT-WT-72h	ENSG00000121152.10	NCAPH	-0.049	0.160976	1	chr2:96335801-96335848.+.exon_flanking	47	chr2:96341675-96341894.+.exon_long	219	chr2:96341714-96341894.+.exon_short	180	NA	NA
	A3SS	si1-LARP7-WT-72h_sNT-WT-72h	ENSG00000173511.10	VEGFB	0.067	0.0561505	0.546687	chr11:64237187-64237222.+.exon_flanking	35	chr11:64237420-64237655.+.exon_long	235	chr11:64237521-64237655.+.exon_short	134	NA	NA
	A3SS	si1-LARP7-WT-72h_sNT-WT-72h	ENSG00000198721.13	ECI2	0.007	0.778561	1	chr6:4133549-4133701.-.exon_short	152	chr6:4133549-4133711.-.exon_long	162	chr6:4135511-4135575.-.exon_flanking	64	NA	NA
	A3SS	si1-LARP7-WT-72h_sNT-WT-72h	ENSG00000173272.16	MZT2A	0.013	0.151661	1	chr2:131491876-131491972.-.exon_short	96	chr2:131491876-131492024.-.exon_long	148	chr2:131492207-131492397.-.exon_flanking	190	NA	NA
	A3SS	si1-LARP7-WT-72h_sNT-WT-72h	ENSG00000126226.22	PCID2	-0.011	0.562436	1	chr13:113198191-113198261.-.exon_short	70	chr13:113198191-113198264.-.exon_long	73	chr13:113200427-113200516.-.exon_flanking	89	NA	NA
	A3SS	si1-LARP7-WT-72h_sNT-WT-72h	ENSG00000163463.13	KRTCAP2	0.017	0.336982	1	chr1:155172565-155172628.-.exon_short	63	chr1:155172565-155172892.-.exon_long	327	chr1:155173221-155173304.-.exon_flanking	83	NA	NA
	A3SS	si1-LARP7-WT-72h_sNT-WT-72h	ENSG00000134644.16	PUM1	-0.123	0.0699059	0.631441	chr1:30965982-30966197.-.exon_short	215	chr1:30965982-30966278.-.exon_long	296	chr1:30967167-30967310.-.exon_flanking	143	NA	NA
	A3SS	si1-LARP7-WT-72h_sNT-WT-72h	ENSG00000048140.18	TSPAN17	0.012	1	1	chr5:176651754-176651900.+.exon_flanking	146	chr5:176652743-176652913.+.exon_long	170	chr5:176652779-176652913.+.exon_short	134	NA	NA
	A3SS	si1-LARP7-WT-72h_sNT-WT-72h	ENSG00000048140.18	TSPAN17	-0.02	0.43814	1	chr5:176651754-176651900.+.exon_flanking	146	chr5:176652743-176652913.+.exon_long	170	chr5:176652812-176652913.+.exon_short	101	NA	NA
	A3SS	si1-LARP7-WT-72h_sNT-WT-72h	ENSG00000048140.18	TSPAN17	-0.035	0.0307597	0.369957	chr5:176651754-176651900.+.exon_flanking	146	chr5:176652779-176652913.+.exon_long	134	chr5:176652812-176652913.+.exon_short	101	NA	NA
	A3SS	si1-LARP7-WT-72h_sNT-WT-72h	ENSG00000197223.12	C1D	-0.073	1	1	chr2:68045988-68046043.-.exon_short	55	chr2:68045988-68046410.-.exon_long	422	chr2:68047173-68047319.-.exon_flanking	146	NA	NA
	A3SS	si1-LARP7-WT-72h_sNT-WT-72h	ENSG00000197223.12	C1D	-0.03	0.0800265	0.688553	chr2:68047173-68047315.-.exon_short	142	chr2:68047173-68047319.-.exon_long	146	chr2:68062945-68062994.-.exon_flanking	49	NA	NA
	A3SS	si1-LARP7-WT-72h_sNT-WT-72h	ENSG00000001497.18	LAS1L	0.027	0.838901	1	chrX:65514823-65514970.-.exon_short	147	chrX:65514823-65514973.-.exon_long	150	chrX:65517987-65518465.-.exon_flanking	478	NA	NA
	A3SS	si1-LARP7-WT-72h_sNT-WT-72h	ENSG00000106245.11	BUD31	0.01	0.589206	1	chr7:99409085-99409245.+.exon_flanking	160	chr7:99410034-99410169.+.exon_long	135	chr7:99410037-99410169.+.exon_short	132	NA	NA
	A3SS	si1-LARP7-WT-72h_sNT-WT-72h	ENSG00000159363.19	ATP13A2	-0.018	0.510681	1	chr1:16992243-16992342.-.exon_short	99	chr1:16992243-16992402.-.exon_long	159	chr1:16992486-16992581.-.exon_flanking	95	NA	NA
	A3SS	si1-LARP7-WT-72h_sNT-WT-72h	ENSG00000159363.19	ATP13A2	0.034	0.450118	1	chr1:17000400-17000507.-.exon_short	107	chr1:17000400-17000534.-.exon_long	134	chr1:17002034-17002103.-.exon_flanking	69	NA	NA
	A3SS	si1-LARP7-WT-72h_sNT-WT-72h	ENSG00000138231.14	DBR1	0.022	0.60848	1	chr3:138163349-138163420.-.exon_short	71	chr3:138163349-138163494.-.exon_long	145	chr3:138163778-138163858.-.exon_flanking	80	NA	NA
	A3SS	si1-LARP7-WT-72h_sNT-WT-72h	ENSG00000092841.19	MYL6	0	0.982961	1	chr12:56158356-56158404.+.exon_flanking	48	chr12:56158681-56158711.+.exon_long	30	chr12:56158684-56158711.+.exon_short	27	NA	NA
	A3SS	si1-LARP7-WT-72h_sNT-WT-72h	ENSG00000092841.19	MYL6	-0.004	1	1	chr12:56158684-56158711.+.exon_flanking	27	chr12:56159587-56159730.+.exon_long	143	chr12:56159623-56159730.+.exon_short	107	NA	NA
	A3SS	si1-LARP7-WT-72h_sNT-WT-72h	ENSG00000092841.19	MYL6	0.002	0.81875	1	chr12:56159587-56159622.+.exon_flanking	35	chr12:56159975-56160148.+.exon_long	173	chr12:56160025-56160148.+.exon_short	123	NA	NA
	A3SS	si1-LARP7-WT-72h_sNT-WT-72h	ENSG00000117308.15	GALE	0.004	0.822487	1	chr1:23798117-23798225.-.exon_short	108	chr1:23798117-23798230.-.exon_long	113	chr1:23798615-23798730.-.exon_flanking	115	NA	NA
	A3SS	si1-LARP7-WT-72h_sNT-WT-72h	ENSG00000138095.20	LRPPRC	0.016	0.132617	0.950874	chr2:43896634-43896655.-.exon_short	21	chr2:43896634-43896708.-.exon_long	74	chr2:43899219-43899334.-.exon_flanking	115	NA	NA
	A3SS	si1-LARP7-WT-72h_sNT-WT-72h	ENSG00000138095.20	LRPPRC	0.002	1	1	chr2:43948412-43948515.-.exon_short	103	chr2:43948412-43948518.-.exon_long	106	chr2:43949602-43949659.-.exon_flanking	57	NA	NA
	A3SS	si1-LARP7-WT-72h_sNT-WT-72h	ENSG00000138095.20	LRPPRC	0.005	1	1	chr2:43979826-43979939.-.exon_short	113	chr2:43979826-43979948.-.exon_long	122	chr2:43982238-43982434.-.exon_flanking	196	NA	NA
	A3SS	si1-LARP7-WT-72h_sNT-WT-72h	ENSG00000174243.11	DDX23	0.003	1	1	chr12:48832422-48832569.-.exon_short	147	chr12:48832422-48832573.-.exon_long	151	chr12:48833277-48833519.-.exon_flanking	242	NA	NA
	A3SS	si1-LARP7-WT-72h_sNT-WT-72h	ENSG00000167646.14	DNAAF3	0.029	0.507668	1	chr19:55159533-55159607.-.exon_short	74	chr19:55159533-55159720.-.exon_long	187	chr19:55159899-55160013.-.exon_flanking	114	NA	NA
	A3SS	si1-LARP7-WT-72h_sNT-WT-72h	ENSG00000167646.14	DNAAF3	-0.029	0.391177	1	chr19:55159899-55160010.-.exon_short	111	chr19:55159899-55160013.-.exon_long	114	chr19:55160640-55160775.-.exon_flanking	135	NA	NA
	A3SS	si1-LARP7-WT-72h_sNT-WT-72h	ENSG00000105393.16	BABAM1	0.009	0.643758	1	chr19:17267443-17267527.+.exon_flanking	84	chr19:17268794-17269091.+.exon_long	297	chr19:17268802-17269091.+.exon_short	289	NA	NA
	A3SS	si1-LARP7-WT-72h_sNT-WT-72h	ENSG00000103496.15	STX4	-0.053	0.0293559	0.360044	chr16:31034013-31034114.+.exon_flanking	101	chr16:31034204-31034536.+.exon_long	332	chr16:31034462-31034536.+.exon_short	74	NA	NA
	A3SS	si1-LARP7-WT-72h_sNT-WT-72h	ENSG00000103496.15	STX4	-0.042	0.0429562	0.45725	chr16:31034013-31034114.+.exon_flanking	101	chr16:31034226-31034536.+.exon_long	310	chr16:31034462-31034536.+.exon_short	74	NA	NA
	A3SS	si1-LARP7-WT-72h_sNT-WT-72h	ENSG00000138031.15	ADCY3	-0.062	0.0671713	0.616504	chr2:24827902-24828023.-.exon_short	121	chr2:24827902-24828161.-.exon_long	259	chr2:24830709-24830825.-.exon_flanking	116	NA	NA
	A3SS	si1-LARP7-WT-72h_sNT-WT-72h	ENSG00000121310.17	ECHDC2	-0.096	0.280802	1	chr1:52911723-52911790.-.exon_short	67	chr1:52911723-52912021.-.exon_long	298	chr1:52913895-52914095.-.exon_flanking	200	NA	NA
	A3SS	si1-LARP7-WT-72h_sNT-WT-72h	ENSG00000149809.17	TM7SF2	0	0.670404	1	chr11:65112515-65112711.+.exon_flanking	196	chr11:65113220-65113414.+.exon_long	194	chr11:65113369-65113414.+.exon_short	45	NA	NA
	A3SS	si1-LARP7-WT-72h_sNT-WT-72h	ENSG00000179950.15	PUF60	-0.009	0.618202	1	chr8:143824313-143824396.-.exon_short	83	chr8:143824313-143824399.-.exon_long	86	chr8:143829280-143829315.-.exon_flanking	35	NA	NA
	A3SS	si1-LARP7-WT-72h_sNT-WT-72h	ENSG00000167644.12	C19orf33	0.011	0.647548	1	chr19:38304375-38304490.+.exon_flanking	115	chr19:38304565-38304686.+.exon_long	121	chr19:38304624-38304686.+.exon_short	62	NA	NA
	A3SS	si1-LARP7-WT-72h_sNT-WT-72h	ENSG00000165282.16	PIGO	-0.13	0.000825006	0.0302169	chr9:35091240-35091291.-.exon_short	51	chr9:35091240-35091533.-.exon_long	293	chr9:35092543-35092767.-.exon_flanking	224	NA	NA
	A3SS	si1-LARP7-WT-72h_sNT-WT-72h	ENSG00000007923.17	DNAJC11	0.001	1	1	chr1:6644558-6644669.-.exon_short	111	chr1:6644558-6644674.-.exon_long	116	chr1:6645041-6645126.-.exon_flanking	85	NA	NA
	A3SS	si1-LARP7-WT-72h_sNT-WT-72h	ENSG00000140650.13	PMM2	0.031	0.514292	1	chr16:8811079-8811178.+.exon_flanking	99	chr16:8811638-8811713.+.exon_long	75	chr16:8811642-8811713.+.exon_short	71	NA	NA
	A3SS	si1-LARP7-WT-72h_sNT-WT-72h	ENSG00000146067.17	FAM193B	0.005	1	1	chr5:177536358-177536486.-.exon_short	128	chr5:177536358-177536745.-.exon_long	387	chr5:177537873-177538107.-.exon_flanking	234	NA	NA
	A3SS	si1-LARP7-WT-72h_sNT-WT-72h	ENSG00000075624.17	ACTB	0	1	1	chr7:5528281-5528671.-.exon_short	390	chr7:5528281-5528719.-.exon_long	438	chr7:5529161-5529400.-.exon_flanking	239	NA	NA
	A3SS	si1-LARP7-WT-72h_sNT-WT-72h	ENSG00000075624.17	ACTB	-0.003	0.602051	1	chr7:5529535-5529663.-.exon_short	128	chr7:5529535-5529733.-.exon_long	198	chr7:5530524-5530601.-.exon_flanking	77	NA	NA
	A3SS	si1-LARP7-WT-72h_sNT-WT-72h	ENSG00000108559.13	NUP88	0.007	1	1	chr17:5386984-5387069.-.exon_short	85	chr17:5386984-5387110.-.exon_long	126	chr17:5387386-5387466.-.exon_flanking	80	NA	NA
	A3SS	si1-LARP7-WT-72h_sNT-WT-72h	ENSG00000108559.13	NUP88	-0.026	0.200012	1	chr17:5391561-5391658.-.exon_short	97	chr17:5391561-5391662.-.exon_long	101	chr17:5394891-5394981.-.exon_flanking	90	NA	NA
	A3SS	si1-LARP7-WT-72h_sNT-WT-72h	ENSG00000108559.13	NUP88	-0.011	0.525794	1	chr17:5408733-5408906.-.exon_short	173	chr17:5408733-5408909.-.exon_long	176	chr17:5410703-5410789.-.exon_flanking	86	NA	NA
	A3SS	si1-LARP7-WT-72h_sNT-WT-72h	ENSG00000198900.7	TOP1	-0.001	1	1	chr20:41121696-41121790.+.exon_flanking	94	chr20:41122006-41122155.+.exon_long	149	chr20:41122011-41122155.+.exon_short	144	NA	NA
	A3SS	si1-LARP7-WT-72h_sNT-WT-72h	ENSG00000174748.22	RPL15	0	0.828017	1	chr3:23917148-23917173.+.exon_flanking	25	chr3:23917947-23918031.+.exon_long	84	chr3:23917973-23918031.+.exon_short	58	NA	NA
	A3SS	si1-LARP7-WT-72h_sNT-WT-72h	ENSG00000167674.15	HDGFL2	0.021	0.601851	1	chr19:4501191-4501317.+.exon_flanking	126	chr19:4501911-4502207.+.exon_long	296	chr19:4501914-4502207.+.exon_short	293	NA	NA
	A3SS	si1-LARP7-WT-72h_sNT-WT-72h	ENSG00000174371.17	EXO1	0.007	0.713488	1	chr1:241857345-241857482.+.exon_flanking	137	chr1:241858506-241858718.+.exon_long	212	chr1:241858630-241858718.+.exon_short	88	NA	NA
	A3SS	si1-LARP7-WT-72h_sNT-WT-72h	ENSG00000179195.16	ZNF664	0.059	0.168684	1	chr12:123973886-123974020.+.exon_flanking	134	chr12:123988043-123988138.+.exon_long	95	chr12:123988046-123988138.+.exon_short	92	NA	NA
	A3SS	si1-LARP7-WT-72h_sNT-WT-72h	ENSG00000183479.13	TREX2	0.002	0.858067	1	chrX:153455542-153455648.-.exon_short	106	chrX:153455542-153455766.-.exon_long	224	chrX:153456265-153456364.-.exon_flanking	99	NA	NA
	A3SS	si1-LARP7-WT-72h_sNT-WT-72h	ENSG00000105583.11	WDR83OS	0.003	0.500019	1	chr19:12668520-12668611.-.exon_short	91	chr19:12668520-12668617.-.exon_long	97	chr19:12669128-12669233.-.exon_flanking	105	NA	NA
	A3SS	si1-LARP7-WT-72h_sNT-WT-72h	ENSG00000169398.20	PTK2	-0.007	1	1	chr8:140890543-140890603.-.exon_short	60	chr8:140890543-140890769.-.exon_long	226	chr8:140925562-140925749.-.exon_flanking	187	NA	NA
	A3SS	si1-LARP7-WT-72h_sNT-WT-72h	ENSG00000167468.20	GPX4	-0.001	1	1	chr19:1106400-1106459.+.exon_flanking	59	chr19:1106540-1106779.+.exon_long	239	chr19:1106573-1106779.+.exon_short	206	NA	NA
	A3SS	si1-LARP7-WT-72h_sNT-WT-72h	ENSG00000142864.15	SERBP1	-0.019	0.28736	1	chr1:67424200-67424277.-.exon_short	77	chr1:67424200-67424322.-.exon_long	122	chr1:67424888-67424959.-.exon_flanking	71	NA	NA
	A3SS	si1-LARP7-WT-72h_sNT-WT-72h	ENSG00000142864.15	SERBP1	0.005	0.856563	1	chr1:67424888-67424959.-.exon_short	71	chr1:67424888-67424977.-.exon_long	89	chr1:67425083-67425223.-.exon_flanking	140	NA	NA
	A3SS	si1-LARP7-WT-72h_sNT-WT-72h	ENSG00000121716.21	PILRB	-0.085	0.0820081	0.699099	chr7:100355143-100355240.+.exon_flanking	97	chr7:100356394-100356883.+.exon_long	489	chr7:100356750-100356883.+.exon_short	133	NA	NA
	A3SS	si1-LARP7-WT-72h_sNT-WT-72h	ENSG00000121716.21	PILRB	0.003	1	1	chr7:100356750-100356883.+.exon_flanking	133	chr7:100358220-100358366.+.exon_long	146	chr7:100358264-100358366.+.exon_short	102	NA	NA
	A3SS	si1-LARP7-WT-72h_sNT-WT-72h	ENSG00000121716.21	PILRB	-0.008	0.647577	1	chr7:100358220-100358366.+.exon_flanking	146	chr7:100358690-100359008.+.exon_long	318	chr7:100358933-100359008.+.exon_short	75	NA	NA
	A3SS	si1-LARP7-WT-72h_sNT-WT-72h	ENSG00000126524.12	SBDS	-0.015	0.462323	1	chr7:66991137-66991222.-.exon_short	85	chr7:66991137-66991301.-.exon_long	164	chr7:66993217-66993417.-.exon_flanking	200	NA	NA
	A3SS	si1-LARP7-WT-72h_sNT-WT-72h	ENSG00000143793.13	C1orf35	0.067	0.316787	1	chr1:228102080-228102165.-.exon_short	85	chr1:228102080-228102382.-.exon_long	302	chr1:228102478-228102560.-.exon_flanking	82	NA	NA
	A3SS	si1-LARP7-WT-72h_sNT-WT-72h	ENSG00000115211.17	EIF2B4	-0.014	0.464164	1	chr2:27368025-27368113.-.exon_short	88	chr2:27368025-27368139.-.exon_long	114	chr2:27368372-27368463.-.exon_flanking	91	NA	NA
	A3SS	si1-LARP7-WT-72h_sNT-WT-72h	ENSG00000115211.17	EIF2B4	-0.06	0.538515	1	chr2:27369006-27369209.-.exon_short	203	chr2:27369006-27369212.-.exon_long	206	chr2:27369414-27369549.-.exon_flanking	135	NA	NA
	A3SS	si1-LARP7-WT-72h_sNT-WT-72h	ENSG00000162923.18	WDR26	0.006	1	1	chr1:224418260-224418398.-.exon_short	138	chr1:224418260-224418416.-.exon_long	156	chr1:224419518-224419615.-.exon_flanking	97	NA	NA
	A3SS	si1-LARP7-WT-72h_sNT-WT-72h	ENSG00000110074.12	FOXRED1	0.042	0.0216783	0.293617	chr11:126272969-126273079.+.exon_flanking	110	chr11:126273336-126273454.+.exon_long	118	chr11:126273339-126273454.+.exon_short	115	NA	NA
	A3SS	si1-LARP7-WT-72h_sNT-WT-72h	ENSG00000110074.12	FOXRED1	-0.023	1	1	chr11:126276059-126276219.+.exon_flanking	160	chr11:126276394-126276523.+.exon_long	129	chr11:126276453-126276523.+.exon_short	70	NA	NA
	A3SS	si1-LARP7-WT-72h_sNT-WT-72h	ENSG00000165609.14	NUDT5	-0.159	2.36555671851e-06	0.000398188	chr10:12170717-12170770.-.exon_short	53	chr10:12170717-12170908.-.exon_long	191	chr10:12172765-12172866.-.exon_flanking	101	NA	NA
	A3SS	si1-LARP7-WT-72h_sNT-WT-72h	ENSG00000100796.18	PPP4R3A	-0.04	0.00224013	0.0623454	chr14:91462049-91462221.-.exon_short	172	chr14:91462049-91462239.-.exon_long	190	chr14:91462735-91462877.-.exon_flanking	142	NA	NA
	A3SS	si1-LARP7-WT-72h_sNT-WT-72h	ENSG00000102316.17	MAGED2	-0.017	1	1	chrX:54809303-54809376.+.exon_flanking	73	chrX:54809722-54810213.+.exon_long	491	chrX:54810118-54810213.+.exon_short	95	NA	NA
	A3SS	si1-LARP7-WT-72h_sNT-WT-72h	ENSG00000092621.13	PHGDH	-0.011	1	1	chr1:119711936-119712160.+.exon_flanking	224	chr1:119721170-119721321.+.exon_long	151	chr1:119721267-119721321.+.exon_short	54	NA	NA
	A3SS	si1-LARP7-WT-72h_sNT-WT-72h	ENSG00000092621.13	PHGDH	0.01	0.473793	1	chr1:119711940-119712160.+.exon_flanking	220	chr1:119721170-119721321.+.exon_long	151	chr1:119721256-119721321.+.exon_short	65	NA	NA
	A3SS	si1-LARP7-WT-72h_sNT-WT-72h	ENSG00000117335.21	CD46	-0.018	0.0600323	0.572835	chr1:207785071-207785106.+.exon_flanking	35	chr1:207785619-207785682.+.exon_long	63	chr1:207785656-207785682.+.exon_short	26	NA	NA
	A3SS	si1-LARP7-WT-72h_sNT-WT-72h	ENSG00000153827.15	TRIP12	0.052	0.195316	1	chr2:229792973-229793130.-.exon_short	157	chr2:229792973-229793145.-.exon_long	172	chr2:229795179-229795330.-.exon_flanking	151	NA	NA
	A3SS	si1-LARP7-WT-72h_sNT-WT-72h	ENSG00000153827.15	TRIP12	-0.035	0.392077	1	chr2:229805730-229805802.-.exon_short	72	chr2:229805730-229805883.-.exon_long	153	chr2:229807705-229807864.-.exon_flanking	159	NA	NA
	A3SS	si1-LARP7-WT-72h_sNT-WT-72h	ENSG00000153827.15	TRIP12	-0.102	0.0180644	0.261857	chr2:229805730-229805802.-.exon_short	72	chr2:229805730-229805883.-.exon_long	153	chr2:229807708-229807864.-.exon_flanking	156	NA	NA
	A3SS	si1-LARP7-WT-72h_sNT-WT-72h	ENSG00000168894.10	RNF181	0	1	1	chr2:85596519-85596649.+.exon_flanking	130	chr2:85596822-85596931.+.exon_long	109	chr2:85596857-85596931.+.exon_short	74	NA	NA
	A3SS	si1-LARP7-WT-72h_sNT-WT-72h	ENSG00000134480.17	CCNH	0.002	1	1	chr5:87407976-87408006.-.exon_short	30	chr5:87407976-87408186.-.exon_long	210	chr5:87409290-87409363.-.exon_flanking	73	NA	NA
	A3SS	si1-LARP7-WT-72h_sNT-WT-72h	ENSG00000169738.8	DCXR	0.012	0.567471	1	chr17:82036191-82036308.-.exon_short	117	chr17:82036191-82036448.-.exon_long	257	chr17:82036544-82036643.-.exon_flanking	99	NA	NA
	A3SS	si1-LARP7-WT-72h_sNT-WT-72h	ENSG00000169738.8	DCXR	0.043	0.38471	1	chr17:82036191-82036308.-.exon_short	117	chr17:82036191-82036448.-.exon_long	257	chr17:82036721-82036763.-.exon_flanking	42	NA	NA
	A3SS	si1-LARP7-WT-72h_sNT-WT-72h	ENSG00000169738.8	DCXR	0.01	1	1	chr17:82036191-82036308.-.exon_short	117	chr17:82036191-82036643.-.exon_long	452	chr17:82036721-82036763.-.exon_flanking	42	NA	NA
	A3SS	si1-LARP7-WT-72h_sNT-WT-72h	ENSG00000169738.8	DCXR	-0.018	0.0318893	0.378914	chr17:82036191-82036448.-.exon_short	257	chr17:82036191-82036643.-.exon_long	452	chr17:82036721-82036763.-.exon_flanking	42	NA	NA
	A3SS	si1-LARP7-WT-72h_sNT-WT-72h	ENSG00000058673.17	ZC3H11A	0.051	0.329803	1	chr1:203801575-203801628.+.exon_flanking	53	chr1:203802652-203803016.+.exon_long	364	chr1:203802957-203803016.+.exon_short	59	NA	NA
	A3SS	si1-LARP7-WT-72h_sNT-WT-72h	ENSG00000161642.18	ZNF385A	-0.009	1	1	chr12:54371473-54371642.-.exon_short	169	chr12:54371473-54371715.-.exon_long	242	chr12:54373973-54374135.-.exon_flanking	162	NA	NA
	A3SS	si1-LARP7-WT-72h_sNT-WT-72h	ENSG00000128059.8	PPAT	-0.035	0.00553122	0.117193	chr4:56406495-56406618.-.exon_short	123	chr4:56406495-56406701.-.exon_long	206	chr4:56407650-56407716.-.exon_flanking	66	NA	NA
	A3SS	si1-LARP7-WT-72h_sNT-WT-72h	ENSG00000117984.15	CTSD	-0.002	1	1	chr11:1753803-1753880.-.exon_short	77	chr11:1753803-1753901.-.exon_long	98	chr11:1753994-1754138.-.exon_flanking	144	NA	NA
	A3SS	si1-LARP7-WT-72h_sNT-WT-72h	ENSG00000117984.15	CTSD	0.001	1	1	chr11:1759516-1759633.-.exon_short	117	chr11:1759516-1759639.-.exon_long	123	chr11:1761309-1761468.-.exon_flanking	159	NA	NA
	A3SS	si1-LARP7-WT-72h_sNT-WT-72h	ENSG00000163040.15	CCDC74A	-0.054	0.215956	1	chr2:131531664-131531802.+.exon_flanking	138	chr2:131532589-131532781.+.exon_long	192	chr2:131532710-131532781.+.exon_short	71	NA	NA
	A3SS	si1-LARP7-WT-72h_sNT-WT-72h	ENSG00000143493.13	INTS7	-0.013	0.561696	1	chr1:211946607-211946645.-.exon_short	38	chr1:211946607-211946705.-.exon_long	98	chr1:211952569-211952701.-.exon_flanking	132	NA	NA
	A3SS	si1-LARP7-WT-72h_sNT-WT-72h	ENSG00000143493.13	INTS7	-0.005	1	1	chr1:211968513-211968603.-.exon_short	90	chr1:211968513-211968707.-.exon_long	194	chr1:211975166-211975372.-.exon_flanking	206	NA	NA
	A3SS	si1-LARP7-WT-72h_sNT-WT-72h	ENSG00000172270.22	BSG	0.001	1	1	chr19:580379-580461.+.exon_flanking	82	chr19:580646-580782.+.exon_long	136	chr19:580656-580782.+.exon_short	126	NA	NA
	A3SS	si1-LARP7-WT-72h_sNT-WT-72h	ENSG00000172270.22	BSG	-0.002	1	1	chr19:582306-582330.+.exon_flanking	24	chr19:582514-582582.+.exon_long	68	chr19:582518-582582.+.exon_short	64	NA	NA
	A3SS	si1-LARP7-WT-72h_sNT-WT-72h	ENSG00000172270.22	BSG	0.001	1	1	chr19:582306-582330.+.exon_flanking	24	chr19:582514-582582.+.exon_long	68	chr19:582523-582582.+.exon_short	59	NA	NA
	A3SS	si1-LARP7-WT-72h_sNT-WT-72h	ENSG00000172270.22	BSG	0.02	0.581197	1	chr19:582306-582330.+.exon_flanking	24	chr19:582518-582582.+.exon_long	64	chr19:582523-582582.+.exon_short	59	NA	NA
	A3SS	si1-LARP7-WT-72h_sNT-WT-72h	ENSG00000068912.15	ERLEC1	-0.008	1	1	chr2:53812949-53813073.+.exon_flanking	124	chr2:53814543-53814935.+.exon_long	392	chr2:53814860-53814935.+.exon_short	75	NA	NA
	A3SS	si1-LARP7-WT-72h_sNT-WT-72h	ENSG00000104960.15	PTOV1	0.003	1	1	chr19:49858549-49858653.+.exon_flanking	104	chr19:49859986-49860183.+.exon_long	197	chr19:49860056-49860183.+.exon_short	127	NA	NA
	A3SS	si1-LARP7-WT-72h_sNT-WT-72h	ENSG00000104960.15	PTOV1	0.006	1	1	chr19:49858549-49858653.+.exon_flanking	104	chr19:49859986-49860183.+.exon_long	197	chr19:49860094-49860183.+.exon_short	89	NA	NA
	A3SS	si1-LARP7-WT-72h_sNT-WT-72h	ENSG00000104960.15	PTOV1	0.015	0.500351	1	chr19:49858549-49858653.+.exon_flanking	104	chr19:49860056-49860183.+.exon_long	127	chr19:49860094-49860183.+.exon_short	89	NA	NA
	A3SS	si1-LARP7-WT-72h_sNT-WT-72h	ENSG00000104960.15	PTOV1	-0.151	0.000132543	0.0076027	chr19:49860268-49860336.+.exon_flanking	68	chr19:49860566-49860740.+.exon_long	174	chr19:49860614-49860740.+.exon_short	126	NA	NA
	A3SS	si1-LARP7-WT-72h_sNT-WT-72h	ENSG00000234741.11	GAS5	-0.015	0.0371528	0.417447	chr1:173863901-173864057.-.exon_short	156	chr1:173863901-173864075.-.exon_long	174	chr1:173864257-173864304.-.exon_flanking	47	NA	NA
	A3SS	si1-LARP7-WT-72h_sNT-WT-72h	ENSG00000234741.11	GAS5	-0.042	0.0036553	0.0888686	chr1:173863901-173864057.-.exon_short	156	chr1:173863901-173864079.-.exon_long	178	chr1:173864257-173864304.-.exon_flanking	47	NA	NA
	A3SS	si1-LARP7-WT-72h_sNT-WT-72h	ENSG00000234741.11	GAS5	0.006	1	1	chr1:173863901-173864075.-.exon_short	174	chr1:173863901-173864304.-.exon_long	403	chr1:173864675-173864704.-.exon_flanking	29	NA	NA
	A3SS	si1-LARP7-WT-72h_sNT-WT-72h	ENSG00000234741.11	GAS5	-0.011	0.35408	1	chr1:173864484-173864502.-.exon_short	18	chr1:173864484-173864506.-.exon_long	22	chr1:173864675-173864704.-.exon_flanking	29	NA	NA
	A3SS	si1-LARP7-WT-72h_sNT-WT-72h	ENSG00000234741.11	GAS5	0.005	1	1	chr1:173864484-173864506.-.exon_short	22	chr1:173864484-173864704.-.exon_long	220	chr1:173865229-173865282.-.exon_flanking	53	NA	NA
	A3SS	si1-LARP7-WT-72h_sNT-WT-72h	ENSG00000234741.11	GAS5	-0.074	0.00202299	0.057889	chr1:173865229-173865282.-.exon_short	53	chr1:173865229-173865300.-.exon_long	71	chr1:173865471-173865547.-.exon_flanking	76	NA	NA
	A3SS	si1-LARP7-WT-72h_sNT-WT-72h	ENSG00000234741.11	GAS5	0	0.972951	1	chr1:173865229-173865282.-.exon_short	53	chr1:173865229-173865300.-.exon_long	71	chr1:173865510-173865547.-.exon_flanking	37	NA	NA
	A3SS	si1-LARP7-WT-72h_sNT-WT-72h	ENSG00000234741.11	GAS5	-0.011	0.287246	1	chr1:173865857-173865894.-.exon_short	37	chr1:173865857-173865943.-.exon_long	86	chr1:173866177-173866206.-.exon_flanking	29	NA	NA
	A3SS	si1-LARP7-WT-72h_sNT-WT-72h	ENSG00000234741.11	GAS5	-0.013	0.248734	1	chr1:173865857-173865894.-.exon_short	37	chr1:173865857-173865952.-.exon_long	95	chr1:173866177-173866206.-.exon_flanking	29	NA	NA
	A3SS	si1-LARP7-WT-72h_sNT-WT-72h	ENSG00000234741.11	GAS5	0	1	1	chr1:173865857-173865894.-.exon_short	37	chr1:173865857-173866206.-.exon_long	349	chr1:173866528-173866567.-.exon_flanking	39	NA	NA
	A3SS	si1-LARP7-WT-72h_sNT-WT-72h	ENSG00000234741.11	GAS5	-0.041	0.00402593	0.0939642	chr1:173866528-173866567.-.exon_short	39	chr1:173866528-173866581.-.exon_long	53	chr1:173866761-173866796.-.exon_flanking	35	NA	NA
	A3SS	si1-LARP7-WT-72h_sNT-WT-72h	ENSG00000234741.11	GAS5	-0.032	0.0340053	0.395078	chr1:173866528-173866567.-.exon_short	39	chr1:173866528-173866592.-.exon_long	64	chr1:173866761-173866796.-.exon_flanking	35	NA	NA
	A3SS	si1-LARP7-WT-72h_sNT-WT-72h	ENSG00000130479.11	MAP1S	0.001	1	1	chr19:17719480-17719620.+.exon_flanking	140	chr19:17720936-17721037.+.exon_long	101	chr19:17720986-17721037.+.exon_short	51	NA	NA
	A3SS	si1-LARP7-WT-72h_sNT-WT-72h	ENSG00000042753.12	AP2S1	-0.005	0.441843	1	chr19:46839465-46839578.-.exon_short	113	chr19:46839465-46839620.-.exon_long	155	chr19:46845993-46846142.-.exon_flanking	149	NA	NA
	A3SS	si1-LARP7-WT-72h_sNT-WT-72h	ENSG00000143228.13	NUF2	0.009	1	1	chr1:163339381-163339477.+.exon_flanking	96	chr1:163340364-163340426.+.exon_long	62	chr1:163340368-163340426.+.exon_short	58	NA	NA
	A3SS	si1-LARP7-WT-72h_sNT-WT-72h	ENSG00000116871.16	MAP7D1	-0.018	0.494597	1	chr1:36177873-36178201.+.exon_flanking	328	chr1:36178419-36178596.+.exon_long	177	chr1:36178446-36178596.+.exon_short	150	NA	NA
	A3SS	si1-LARP7-WT-72h_sNT-WT-72h	ENSG00000125447.18	GGA3	-0.017	1	1	chr17:75237982-75238090.-.exon_short	108	chr17:75237982-75238389.-.exon_long	407	chr17:75238652-75238762.-.exon_flanking	110	NA	NA
	A3SS	si1-LARP7-WT-72h_sNT-WT-72h	ENSG00000109332.20	UBE2D3	0.108	0.0202008	0.28072	chr4:102826485-102826636.-.exon_short	151	chr4:102826485-102826844.-.exon_long	359	chr4:102827592-102827948.-.exon_flanking	356	NA	NA
	A3SS	si1-LARP7-WT-72h_sNT-WT-72h	ENSG00000155096.15	AZIN1	-0.017	0.071177	0.63951	chr8:102829821-102829933.-.exon_short	112	chr8:102829821-102829936.-.exon_long	115	chr8:102833056-102833218.-.exon_flanking	162	NA	NA
	A3SS	si1-LARP7-WT-72h_sNT-WT-72h	ENSG00000155096.15	AZIN1	-0.056	2.14153785372e-06	0.000369772	chr8:102836256-102836390.-.exon_short	134	chr8:102836256-102836541.-.exon_long	285	chr8:102838744-102838916.-.exon_flanking	172	NA	NA
	A3SS	si1-LARP7-WT-72h_sNT-WT-72h	ENSG00000155096.15	AZIN1	0.016	1	1	chr8:102843551-102843729.-.exon_short	178	chr8:102843551-102843747.-.exon_long	196	chr8:102849999-102850165.-.exon_flanking	166	NA	NA
	A3SS	si1-LARP7-WT-72h_sNT-WT-72h	ENSG00000155096.15	AZIN1	0.009	1	1	chr8:102843551-102843729.-.exon_short	178	chr8:102843551-102843747.-.exon_long	196	chr8:102858013-102858150.-.exon_flanking	137	NA	NA
	A3SS	si1-LARP7-WT-72h_sNT-WT-72h	ENSG00000160584.17	SIK3	-0.05	0.784412	1	chr11:116846383-116846457.-.exon_short	74	chr11:116846383-116846553.-.exon_long	170	chr11:116847476-116847608.-.exon_flanking	132	NA	NA
	A3SS	si1-LARP7-WT-72h_sNT-WT-72h	ENSG00000132676.16	DAP3	0.002	0.753167	1	chr1:155731944-155732033.+.exon_flanking	89	chr1:155736946-155737063.+.exon_long	117	chr1:155737006-155737063.+.exon_short	57	NA	NA
	A3SS	si1-LARP7-WT-72h_sNT-WT-72h	ENSG00000145907.16	G3BP1	0.052	0.0596696	0.570731	chr5:151771952-151772036.+.exon_flanking	84	chr5:151786572-151786715.+.exon_long	143	chr5:151786603-151786715.+.exon_short	112	NA	NA
	A3SS	si1-LARP7-WT-72h_sNT-WT-72h	ENSG00000145907.16	G3BP1	-0.026	0.0813258	0.695225	chr5:151795479-151795575.+.exon_flanking	96	chr5:151797197-151797428.+.exon_long	231	chr5:151797289-151797428.+.exon_short	139	NA	NA
	A3SS	si1-LARP7-WT-72h_sNT-WT-72h	ENSG00000145907.16	G3BP1	-0.012	0.165122	1	chr5:151795479-151795575.+.exon_flanking	96	chr5:151797227-151797428.+.exon_long	201	chr5:151797289-151797428.+.exon_short	139	NA	NA
	A3SS	si1-LARP7-WT-72h_sNT-WT-72h	ENSG00000145907.16	G3BP1	0.003	1	1	chr5:151799212-151799313.+.exon_flanking	101	chr5:151799889-151800000.+.exon_long	111	chr5:151799899-151800000.+.exon_short	101	NA	NA
	A3SS	si1-LARP7-WT-72h_sNT-WT-72h	ENSG00000169242.12	EFNA1	-0.059	0.440897	1	chr1:155131339-155131634.+.exon_flanking	295	chr1:155133503-155133780.+.exon_long	277	chr1:155133730-155133780.+.exon_short	50	NA	NA
	A3SS	si1-LARP7-WT-72h_sNT-WT-72h	ENSG00000087087.20	SRRT	0.015	0.683653	1	chr7:100884923-100885040.+.exon_flanking	117	chr7:100885213-100885370.+.exon_long	157	chr7:100885216-100885370.+.exon_short	154	NA	NA
	A3SS	si1-LARP7-WT-72h_sNT-WT-72h	ENSG00000087087.20	SRRT	0.074	0.0206843	0.284712	chr7:100887703-100887859.+.exon_flanking	156	chr7:100888042-100888143.+.exon_long	101	chr7:100888054-100888143.+.exon_short	89	NA	NA
	A3SS	si1-LARP7-WT-72h_sNT-WT-72h	ENSG00000143971.9	ETAA1	0.07	0.485692	1	chr2:67402862-67402974.+.exon_flanking	112	chr2:67404997-67405335.+.exon_long	338	chr2:67405236-67405335.+.exon_short	99	NA	NA
	A3SS	si1-LARP7-WT-72h_sNT-WT-72h	ENSG00000023892.12	DEF6	0.012	1	1	chr6:35309670-35309810.+.exon_flanking	140	chr6:35310459-35310644.+.exon_long	185	chr6:35310570-35310644.+.exon_short	74	NA	NA
	A3SS	si1-LARP7-WT-72h_sNT-WT-72h	ENSG00000161203.14	AP2M1	-0.016	0.503289	1	chr3:184180169-184180251.+.exon_flanking	82	chr3:184180562-184180650.+.exon_long	88	chr3:184180645-184180650.+.exon_short	5	NA	NA
	A3SS	si1-LARP7-WT-72h_sNT-WT-72h	ENSG00000178719.17	GRINA	-0.041	0.00313377	0.079852	chr8:143991692-143991804.+.exon_flanking	112	chr8:143991878-143992373.+.exon_long	495	chr8:143992245-143992373.+.exon_short	128	NA	NA
	A3SS	si1-LARP7-WT-72h_sNT-WT-72h	ENSG00000182220.15	ATP6AP2	0.007	1	1	chrX:40599592-40599741.+.exon_flanking	149	chrX:40600762-40600881.+.exon_long	119	chrX:40600769-40600881.+.exon_short	112	NA	NA
	A3SS	si1-LARP7-WT-72h_sNT-WT-72h	ENSG00000117543.22	DPH5	-0.05	0.36418	1	chr1:101001467-101001544.-.exon_short	77	chr1:101001467-101001587.-.exon_long	120	chr1:101013710-101013818.-.exon_flanking	108	NA	NA
	A3SS	si1-LARP7-WT-72h_sNT-WT-72h	ENSG00000203667.10	COX20	-0.012	0.27979	1	chr1:244841944-244842058.+.exon_flanking	114	chr1:244842195-244842258.+.exon_long	63	chr1:244842199-244842258.+.exon_short	59	NA	NA
	A3SS	si1-LARP7-WT-72h_sNT-WT-72h	ENSG00000115875.19	SRSF7	0.02	1	1	chr2:38748898-38749173.-.exon_short	275	chr2:38748898-38749346.-.exon_long	448	chr2:38749529-38749705.-.exon_flanking	176	NA	NA
	A3SS	si1-LARP7-WT-72h_sNT-WT-72h	ENSG00000159335.19	PTMS	-0.04	4.25183879005e-06	0.000611867	chr12:6769603-6769674.+.exon_flanking	71	chr12:6769844-6769999.+.exon_long	155	chr12:6769921-6769999.+.exon_short	78	NA	NA
	A3SS	si1-LARP7-WT-72h_sNT-WT-72h	ENSG00000041802.11	LSG1	-0.015	0.604866	1	chr3:194648681-194648753.-.exon_short	72	chr3:194648681-194648804.-.exon_long	123	chr3:194650881-194651024.-.exon_flanking	143	NA	NA
	A3SS	si1-LARP7-WT-72h_sNT-WT-72h	ENSG00000169972.13	PUSL1	0.004	0.896129	1	chr1:1309454-1309603.+.exon_flanking	149	chr1:1309681-1309851.+.exon_long	170	chr1:1309706-1309851.+.exon_short	145	NA	NA
	A3SS	si1-LARP7-WT-72h_sNT-WT-72h	ENSG00000121900.19	TMEM54	0.016	0.224827	1	chr1:32895555-32895644.-.exon_short	89	chr1:32895555-32895743.-.exon_long	188	chr1:32895910-32895969.-.exon_flanking	59	NA	NA
	A3SS	si1-LARP7-WT-72h_sNT-WT-72h	ENSG00000121900.19	TMEM54	-0.006	1	1	chr1:32895555-32895644.-.exon_short	89	chr1:32895555-32895743.-.exon_long	188	chr1:32898126-32898319.-.exon_flanking	193	NA	NA
	A3SS	si1-LARP7-WT-72h_sNT-WT-72h	ENSG00000286053.2	ASDURF	0.013	0.812131	1	chr2:189663901-189663954.+.exon_flanking	53	chr2:189665376-189665451.+.exon_long	75	chr2:189665422-189665451.+.exon_short	29	NA	NA
	A3SS	si1-LARP7-WT-72h_sNT-WT-72h	ENSG00000122565.19	CBX3	0.005	0.737499	1	chr7:26206368-26206510.+.exon_flanking	142	chr7:26208393-26208555.+.exon_long	162	chr7:26208466-26208555.+.exon_short	89	NA	NA
	A3SS	si1-LARP7-WT-72h_sNT-WT-72h	ENSG00000013810.21	TACC3	0.015	0.25264	1	chr4:1731172-1731301.+.exon_flanking	129	chr4:1735273-1735325.+.exon_long	52	chr4:1735279-1735325.+.exon_short	46	NA	NA
	A3SS	si1-LARP7-WT-72h_sNT-WT-72h	ENSG00000158796.17	DEDD	0.016	0.416479	1	chr1:161123075-161123174.-.exon_short	99	chr1:161123075-161123221.-.exon_long	146	chr1:161123839-161123946.-.exon_flanking	107	NA	NA
	A3SS	si1-LARP7-WT-72h_sNT-WT-72h	ENSG00000158796.17	DEDD	-0.001	1	1	chr1:161124138-161124210.-.exon_short	72	chr1:161124138-161124526.-.exon_long	388	chr1:161130815-161130847.-.exon_flanking	32	NA	NA
	A3SS	si1-LARP7-WT-72h_sNT-WT-72h	ENSG00000158796.17	DEDD	0	0.919294	1	chr1:161130815-161130843.-.exon_short	28	chr1:161130815-161130847.-.exon_long	32	chr1:161132551-161132667.-.exon_flanking	116	NA	NA
	A3SS	si1-LARP7-WT-72h_sNT-WT-72h	ENSG00000136631.16	VPS45	0	0.984268	1	chr1:150076916-150076984.+.exon_flanking	68	chr1:150077094-150077231.+.exon_long	137	chr1:150077190-150077231.+.exon_short	41	NA	NA
	A3SS	si1-LARP7-WT-72h_sNT-WT-72h	ENSG00000136631.16	VPS45	0.028	0.507206	1	chr1:150077669-150077779.+.exon_flanking	110	chr1:150081342-150081476.+.exon_long	134	chr1:150081407-150081476.+.exon_short	69	NA	NA
	A3SS	si1-LARP7-WT-72h_sNT-WT-72h	ENSG00000092853.14	CLSPN	-0.037	1	1	chr1:35749633-35749652.-.exon_short	19	chr1:35749633-35749811.-.exon_long	178	chr1:35751250-35751506.-.exon_flanking	256	NA	NA
	A3SS	si1-LARP7-WT-72h_sNT-WT-72h	ENSG00000280987.4	MATR3	-0.024	0.0642195	0.598942	chr5:139322598-139322967.+.exon_flanking	369	chr5:139325296-139325662.+.exon_long	366	chr5:139325440-139325662.+.exon_short	222	NA	NA
	A3SS	si1-LARP7-WT-72h_sNT-WT-72h	ENSG00000205302.7	SNX2	-0.003	0.652037	1	chr5:122795266-122795383.+.exon_flanking	117	chr5:122799692-122799855.+.exon_long	163	chr5:122799695-122799855.+.exon_short	160	NA	NA
	A3SS	si1-LARP7-WT-72h_sNT-WT-72h	ENSG00000145216.17	FIP1L1	0	0.358916	1	chr4:53391430-53391498.+.exon_flanking	68	chr4:53399730-53399839.+.exon_long	109	chr4:53399736-53399839.+.exon_short	103	NA	NA
	A3SS	si1-LARP7-WT-72h_sNT-WT-72h	ENSG00000145216.17	FIP1L1	0.017	0.362622	1	chr4:53399730-53399839.+.exon_flanking	109	chr4:53414615-53414722.+.exon_long	107	chr4:53414634-53414722.+.exon_short	88	NA	NA
	A3SS	si1-LARP7-WT-72h_sNT-WT-72h	ENSG00000145216.17	FIP1L1	-0.008	0.877881	1	chr4:53425872-53425965.+.exon_flanking	93	chr4:53428027-53428183.+.exon_long	156	chr4:53428097-53428183.+.exon_short	86	NA	NA
	A3SS	si1-LARP7-WT-72h_sNT-WT-72h	ENSG00000004975.12	DVL2	0.011	0.579612	1	chr17:7227655-7227711.-.exon_short	56	chr17:7227655-7227783.-.exon_long	128	chr17:7227977-7228044.-.exon_flanking	67	NA	NA
	A3SS	si1-LARP7-WT-72h_sNT-WT-72h	ENSG00000004975.12	DVL2	0.016	1	1	chr17:7230046-7230137.-.exon_short	91	chr17:7230046-7230155.-.exon_long	109	chr17:7230285-7230430.-.exon_flanking	145	NA	NA
	A3SS	si1-LARP7-WT-72h_sNT-WT-72h	ENSG00000090861.17	AARS1	0.001	1	1	chr16:70262346-70262484.-.exon_short	138	chr16:70262346-70262524.-.exon_long	178	chr16:70264958-70265102.-.exon_flanking	144	NA	NA
	A3SS	si1-LARP7-WT-72h_sNT-WT-72h	ENSG00000116459.11	ATP5PB	-0.001	1	1	chr1:111454211-111454356.+.exon_flanking	145	chr1:111456086-111456249.+.exon_long	163	chr1:111456227-111456249.+.exon_short	22	NA	NA
	A3SS	si1-LARP7-WT-72h_sNT-WT-72h	ENSG00000113272.14	THG1L	0.106	0.00477146	0.105588	chr5:157732868-157733044.+.exon_flanking	176	chr5:157734576-157734745.+.exon_long	169	chr5:157734671-157734745.+.exon_short	74	NA	NA
	A3SS	si1-LARP7-WT-72h_sNT-WT-72h	ENSG00000091527.17	CDV3	0.015	0.204019	1	chr3:133575039-133575115.+.exon_flanking	76	chr3:133584002-133584150.+.exon_long	148	chr3:133584005-133584150.+.exon_short	145	NA	NA
	A3SS	si1-LARP7-WT-72h_sNT-WT-72h	ENSG00000091527.17	CDV3	0.001	1	1	chr3:133584002-133584150.+.exon_flanking	148	chr3:133586563-133586722.+.exon_long	159	chr3:133586569-133586722.+.exon_short	153	NA	NA
	A3SS	si1-LARP7-WT-72h_sNT-WT-72h	ENSG00000160957.15	RECQL4	0.028	0.497908	1	chr8:144514936-144515042.-.exon_short	106	chr8:144514936-144515072.-.exon_long	136	chr8:144515150-144515242.-.exon_flanking	92	NA	NA
	A3SS	si1-LARP7-WT-72h_sNT-WT-72h	ENSG00000221838.12	AP4M1	0.084	0.0434353	0.459939	chr7:100106403-100106514.+.exon_flanking	111	chr7:100106658-100107144.+.exon_long	486	chr7:100106781-100107144.+.exon_short	363	NA	NA
	A3SS	si1-LARP7-WT-72h_sNT-WT-72h	ENSG00000128654.14	MTX2	0.006	1	1	chr2:176328874-176328912.+.exon_flanking	38	chr2:176329301-176329426.+.exon_long	125	chr2:176329370-176329426.+.exon_short	56	NA	NA
	A3SS	si1-LARP7-WT-72h_sNT-WT-72h	ENSG00000163382.13	NAXE	0.003	1	1	chr1:156592557-156592670.+.exon_flanking	113	chr1:156593408-156593555.+.exon_long	147	chr1:156593464-156593555.+.exon_short	91	NA	NA
	A3SS	si1-LARP7-WT-72h_sNT-WT-72h	ENSG00000163382.13	NAXE	0	0.835848	1	chr1:156593408-156593555.+.exon_flanking	147	chr1:156593882-156594090.+.exon_long	208	chr1:156593945-156594090.+.exon_short	145	NA	NA
	A3SS	si1-LARP7-WT-72h_sNT-WT-72h	ENSG00000130640.15	TUBGCP2	0.021	0.353741	1	chr10:133283078-133283184.-.exon_short	106	chr10:133283078-133283221.-.exon_long	143	chr10:133283882-133284002.-.exon_flanking	120	NA	NA
	A3SS	si1-LARP7-WT-72h_sNT-WT-72h	ENSG00000130640.15	TUBGCP2	-0.006	1	1	chr10:133288129-133288278.-.exon_short	149	chr10:133288129-133288309.-.exon_long	180	chr10:133288840-133289020.-.exon_flanking	180	NA	NA
	A3SS	si1-LARP7-WT-72h_sNT-WT-72h	ENSG00000066136.21	NFYC	0.013	1	1	chr1:40758121-40758294.+.exon_flanking	173	chr1:40762888-40763046.+.exon_long	158	chr1:40762990-40763046.+.exon_short	56	NA	NA
	A3SS	si1-LARP7-WT-72h_sNT-WT-72h	ENSG00000115268.10	RPS15	0.023	0.0804202	0.69042	chr19:1438807-1438892.+.exon_flanking	85	chr19:1439961-1440253.+.exon_long	292	chr19:1440026-1440253.+.exon_short	227	NA	NA
	A3SS	si1-LARP7-WT-72h_sNT-WT-72h	ENSG00000115268.10	RPS15	0.022	0.0790945	0.68296	chr19:1438807-1438892.+.exon_flanking	85	chr19:1439968-1440253.+.exon_long	285	chr19:1440026-1440253.+.exon_short	227	NA	NA
	A3SS	si1-LARP7-WT-72h_sNT-WT-72h	ENSG00000115268.10	RPS15	0.003	1	1	chr19:1438807-1438892.+.exon_flanking	85	chr19:1440019-1440253.+.exon_long	234	chr19:1440026-1440253.+.exon_short	227	NA	NA
	A3SS	si1-LARP7-WT-72h_sNT-WT-72h	ENSG00000103168.17	TAF1C	-0.054	0.043302	0.459111	chr16:84181328-84181463.-.exon_short	135	chr16:84181328-84181663.-.exon_long	335	chr16:84181746-84181863.-.exon_flanking	117	NA	NA
	A3SS	si1-LARP7-WT-72h_sNT-WT-72h	ENSG00000103168.17	TAF1C	-0.084	0.0196283	0.276244	chr16:84184851-84184989.-.exon_short	138	chr16:84184851-84185060.-.exon_long	209	chr16:84186901-84187045.-.exon_flanking	144	NA	NA
	A3SS	si1-LARP7-WT-72h_sNT-WT-72h	ENSG00000103168.17	TAF1C	-0.228	2.82431662487e-05	0.00248913	chr16:84184851-84184899.-.exon_short	48	chr16:84184851-84185060.-.exon_long	209	chr16:84186901-84187057.-.exon_flanking	156	NA	NA
	A3SS	si1-LARP7-WT-72h_sNT-WT-72h	ENSG00000108654.16	DDX5	0.035	0.00833156	0.154408	chr17:64500549-64500773.-.exon_short	224	chr17:64500549-64500882.-.exon_long	333	chr17:64502010-64502069.-.exon_flanking	59	NA	NA
	A3SS	si1-LARP7-WT-72h_sNT-WT-72h	ENSG00000132300.19	PTCD3	0.011	1	1	chr2:86132318-86132424.+.exon_flanking	106	chr2:86133178-86133436.+.exon_long	258	chr2:86133346-86133436.+.exon_short	90	NA	NA
	A3SS	si1-LARP7-WT-72h_sNT-WT-72h	ENSG00000130332.15	LSM7	0.028	0.393251	1	chr19:2324125-2324192.-.exon_short	67	chr19:2324125-2324196.-.exon_long	71	chr19:2328387-2328477.-.exon_flanking	90	NA	NA
	A3SS	si1-LARP7-WT-72h_sNT-WT-72h	ENSG00000115274.15	INO80B	0.013	1	1	chr2:74455818-74455936.+.exon_flanking	118	chr2:74456103-74456272.+.exon_long	169	chr2:74456148-74456272.+.exon_short	124	NA	NA
	A3SS	si1-LARP7-WT-72h_sNT-WT-72h	ENSG00000141452.11	RMC1	0.028	0.419123	1	chr18:23530229-23530297.+.exon_flanking	68	chr18:23530387-23530612.+.exon_long	225	chr18:23530511-23530612.+.exon_short	101	NA	NA
	A3SS	si1-LARP7-WT-72h_sNT-WT-72h	ENSG00000131408.15	NR1H2	0.005	0.904445	1	chr19:50378522-50378796.+.exon_flanking	274	chr19:50379002-50379181.+.exon_long	179	chr19:50379134-50379181.+.exon_short	47	NA	NA
	A3SS	si1-LARP7-WT-72h_sNT-WT-72h	ENSG00000105173.14	CCNE1	0.012	0.594349	1	chr19:29812689-29812776.+.exon_flanking	87	chr19:29812969-29813037.+.exon_long	68	chr19:29812978-29813037.+.exon_short	59	NA	NA
	A3SS	si1-LARP7-WT-72h_sNT-WT-72h	ENSG00000178999.13	AURKB	-0.034	0.0489251	0.497922	chr17:8206750-8206888.-.exon_short	138	chr17:8206750-8206934.-.exon_long	184	chr17:8207176-8207370.-.exon_flanking	194	NA	NA
	A3SS	si1-LARP7-WT-72h_sNT-WT-72h	ENSG00000178999.13	AURKB	-0.014	0.895689	1	chr17:8206750-8206888.-.exon_short	138	chr17:8206750-8206934.-.exon_long	184	chr17:8207318-8207367.-.exon_flanking	49	NA	NA
	A3SS	si1-LARP7-WT-72h_sNT-WT-72h	ENSG00000178999.13	AURKB	0.023	0.260913	1	chr17:8207738-8207840.-.exon_short	102	chr17:8207738-8207901.-.exon_long	163	chr17:8210530-8210581.-.exon_flanking	51	NA	NA
	A3SS	si1-LARP7-WT-72h_sNT-WT-72h	ENSG00000100280.17	AP1B1	0.037	0.0311231	0.372798	chr22:29334265-29334350.-.exon_short	85	chr22:29334265-29334410.-.exon_long	145	chr22:29338990-29339133.-.exon_flanking	143	NA	NA
	A3SS	si1-LARP7-WT-72h_sNT-WT-72h	ENSG00000160345.13	PIERCE1	-0.005	1	1	chr9:135495181-135495569.-.exon_short	388	chr9:135495181-135495615.-.exon_long	434	chr9:135498585-135498663.-.exon_flanking	78	NA	NA
	A3SS	si1-LARP7-WT-72h_sNT-WT-72h	ENSG00000160058.19	BSDC1	0.006	1	1	chr1:32383830-32383939.-.exon_short	109	chr1:32383830-32383997.-.exon_long	167	chr1:32386779-32386895.-.exon_flanking	116	NA	NA
	A3SS	si1-LARP7-WT-72h_sNT-WT-72h	ENSG00000160058.19	BSDC1	0.011	1	1	chr1:32383830-32383939.-.exon_short	109	chr1:32383830-32384048.-.exon_long	218	chr1:32386779-32386895.-.exon_flanking	116	NA	NA
	A3SS	si1-LARP7-WT-72h_sNT-WT-72h	ENSG00000204843.13	DCTN1	-0.011	1	1	chr2:74366244-74366375.-.exon_short	131	chr2:74366244-74366620.-.exon_long	376	chr2:74366783-74366932.-.exon_flanking	149	NA	NA
	A3SS	si1-LARP7-WT-72h_sNT-WT-72h	ENSG00000168710.18	AHCYL1	-0.001	1	1	chr1:110011214-110011357.+.exon_flanking	143	chr1:110012362-110012462.+.exon_long	100	chr1:110012387-110012462.+.exon_short	75	NA	NA
	A3SS	si1-LARP7-WT-72h_sNT-WT-72h	ENSG00000136527.19	TRA2B	0.001	0.8398	1	chr3:185918365-185918435.-.exon_short	70	chr3:185918365-185918438.-.exon_long	73	chr3:185919437-185919496.-.exon_flanking	59	NA	NA
	A3SS	si1-LARP7-WT-72h_sNT-WT-72h	ENSG00000011007.13	ELOA	0.004	1	1	chr1:23752407-23752518.+.exon_flanking	111	chr1:23754100-23754255.+.exon_long	155	chr1:23754117-23754255.+.exon_short	138	NA	NA
	A3SS	si1-LARP7-WT-72h_sNT-WT-72h	ENSG00000101210.14	EEF1A2	0.002	1	1	chr20:63488014-63488383.-.exon_short	369	chr20:63488014-63488425.-.exon_long	411	chr20:63488918-63489152.-.exon_flanking	234	NA	NA
	A3SS	si1-LARP7-WT-72h_sNT-WT-72h	ENSG00000115204.15	MPV17	-0.026	0.541181	1	chr2:27312214-27312246.-.exon_short	32	chr2:27312214-27312589.-.exon_long	375	chr2:27312680-27312772.-.exon_flanking	92	NA	NA
	A3SS	si1-LARP7-WT-72h_sNT-WT-72h	ENSG00000102977.18	ACD	-0.036	1	1	chr16:67658928-67659079.-.exon_short	151	chr16:67658928-67659419.-.exon_long	491	chr16:67659537-67659613.-.exon_flanking	76	NA	NA
	A3SS	si1-LARP7-WT-72h_sNT-WT-72h	ENSG00000102977.18	ACD	0.003	1	1	chr16:67659702-67659788.-.exon_short	86	chr16:67659702-67659795.-.exon_long	93	chr16:67659903-67660045.-.exon_flanking	142	NA	NA
	A3SS	si1-LARP7-WT-72h_sNT-WT-72h	ENSG00000102977.18	ACD	0.026	0.712881	1	chr16:67659903-67660036.-.exon_short	133	chr16:67659903-67660045.-.exon_long	142	chr16:67660122-67660226.-.exon_flanking	104	NA	NA
	A3SS	si1-LARP7-WT-72h_sNT-WT-72h	ENSG00000115414.21	FN1	0.023	0.787341	1	chr2:215371909-215372015.-.exon_short	106	chr2:215371909-215372375.-.exon_long	466	chr2:215373322-215373411.-.exon_flanking	89	NA	NA
	A3SS	si1-LARP7-WT-72h_sNT-WT-72h	ENSG00000017260.20	ATP2C1	0.009	1	1	chr3:130996043-130996111.+.exon_flanking	68	chr3:130996680-130996796.+.exon_long	116	chr3:130996753-130996796.+.exon_short	43	NA	NA
	A3SS	si1-LARP7-WT-72h_sNT-WT-72h	ENSG00000122515.16	ZMIZ2	0.016	0.85228	1	chr7:44756425-44756539.+.exon_flanking	114	chr7:44756947-44757149.+.exon_long	202	chr7:44757043-44757149.+.exon_short	106	NA	NA
	A3SS	si1-LARP7-WT-72h_sNT-WT-72h	ENSG00000162430.18	SELENON	0.032	0.0213979	0.29114	chr1:25808580-25808789.+.exon_flanking	209	chr1:25809026-25809150.+.exon_long	124	chr1:25809095-25809150.+.exon_short	55	NA	NA
	A3SS	si1-LARP7-WT-72h_sNT-WT-72h	ENSG00000184216.15	IRAK1	0.008	0.817111	1	chrX:154013043-154013343.-.exon_short	300	chrX:154013043-154013433.-.exon_long	390	chrX:154014042-154014278.-.exon_flanking	236	NA	NA
	A3SS	si1-LARP7-WT-72h_sNT-WT-72h	ENSG00000184216.15	IRAK1	0.005	1	1	chrX:154013043-154013343.-.exon_short	300	chrX:154013043-154013433.-.exon_long	390	chrX:154016032-154016097.-.exon_flanking	65	NA	NA
	A3SS	si1-LARP7-WT-72h_sNT-WT-72h	ENSG00000137807.16	KIF23	0.001	0.876187	1	chr15:69446009-69446091.+.exon_flanking	82	chr15:69446283-69446364.+.exon_long	81	chr15:69446286-69446364.+.exon_short	78	NA	NA
	A3SS	si1-LARP7-WT-72h_sNT-WT-72h	ENSG00000132155.14	RAF1	-0.026	0.155227	1	chr3:12600152-12600267.-.exon_short	115	chr3:12600152-12600279.-.exon_long	127	chr3:12600388-12600415.-.exon_flanking	27	NA	NA
	A3SS	si1-LARP7-WT-72h_sNT-WT-72h	ENSG00000009307.17	CSDE1	0.001	0.977075	1	chr1:114720539-114720717.-.exon_short	178	chr1:114720539-114720737.-.exon_long	198	chr1:114723883-114724002.-.exon_flanking	119	NA	NA
	A3SS	si1-LARP7-WT-72h_sNT-WT-72h	ENSG00000009307.17	CSDE1	-0.004	1	1	chr1:114749821-114749904.-.exon_short	83	chr1:114749821-114750207.-.exon_long	386	chr1:114757925-114757987.-.exon_flanking	62	NA	NA
	A3SS	si1-LARP7-WT-72h_sNT-WT-72h	ENSG00000197530.13	MIB2	-0.046	0.300032	1	chr1:1628489-1628722.+.exon_flanking	233	chr1:1629034-1629311.+.exon_long	277	chr1:1629133-1629311.+.exon_short	178	NA	NA
	A3SS	si1-LARP7-WT-72h_sNT-WT-72h	ENSG00000186281.13	GPAT2	0.274	0.00699343	0.13723	chr2:96022958-96023023.-.exon_short	65	chr2:96022958-96023440.-.exon_long	482	chr2:96023923-96024000.-.exon_flanking	77	NA	NA
	A3SS	si1-LARP7-WT-72h_sNT-WT-72h	ENSG00000186281.13	GPAT2	0.048	1	1	chr2:96022958-96023023.-.exon_short	65	chr2:96022958-96023440.-.exon_long	482	chr2:96024189-96024337.-.exon_flanking	148	NA	NA
	A3SS	si1-LARP7-WT-72h_sNT-WT-72h	ENSG00000168785.8	TSPAN5	-0.09	6.68595094788e-06	0.000844293	chr4:98478685-98478746.-.exon_short	61	chr4:98478685-98478810.-.exon_long	125	chr4:98482005-98482175.-.exon_flanking	170	NA	NA
	A3SS	si1-LARP7-WT-72h_sNT-WT-72h	ENSG00000132305.22	IMMT	-0.033	0.334238	1	chr2:86170749-86170841.-.exon_short	92	chr2:86170749-86170844.-.exon_long	95	chr2:86171208-86171312.-.exon_flanking	104	NA	NA
	A3SS	si1-LARP7-WT-72h_sNT-WT-72h	ENSG00000132305.22	IMMT	-0.125	0.00151409	0.0471348	chr2:86171208-86171312.-.exon_short	104	chr2:86171208-86171345.-.exon_long	137	chr2:86173650-86173761.-.exon_flanking	111	NA	NA
	A3SS	si1-LARP7-WT-72h_sNT-WT-72h	ENSG00000172053.18	QARS1	0.026	0.0675057	0.618492	chr3:49104324-49104465.-.exon_short	141	chr3:49104324-49104471.-.exon_long	147	chr3:49104617-49104752.-.exon_flanking	135	NA	NA
	A3SS	si1-LARP7-WT-72h_sNT-WT-72h	ENSG00000164024.12	METAP1	0.011	0.371108	1	chr4:99028867-99028918.+.exon_flanking	51	chr4:99034230-99034342.+.exon_long	112	chr4:99034233-99034342.+.exon_short	109	NA	NA
	A3SS	si1-LARP7-WT-72h_sNT-WT-72h	ENSG00000147010.19	SH3KBP1	0.01	0.410587	1	chrX:19588643-19588798.-.exon_short	155	chrX:19588643-19588802.-.exon_long	159	chrX:19592067-19592147.-.exon_flanking	80	NA	NA
	A3SS	si1-LARP7-WT-72h_sNT-WT-72h	ENSG00000174938.15	SEZ6L2	-0.058	0.00398858	0.0933931	chr16:29896822-29896911.-.exon_short	89	chr16:29896822-29897121.-.exon_long	299	chr16:29897853-29897984.-.exon_flanking	131	NA	NA
	A3SS	si1-LARP7-WT-72h_sNT-WT-72h	ENSG00000174365.23	SNHG11	-0.019	1	1	chr20:38450336-38450447.+.exon_flanking	111	chr20:38450533-38450939.+.exon_long	406	chr20:38450780-38450939.+.exon_short	159	NA	NA
	A3SS	si1-LARP7-WT-72h_sNT-WT-72h	ENSG00000161960.16	EIF4A1	0	1	1	chr17:7572828-7572864.+.exon_flanking	36	chr17:7574260-7574308.+.exon_long	48	chr17:7574266-7574308.+.exon_short	42	NA	NA
	A3SS	si1-LARP7-WT-72h_sNT-WT-72h	ENSG00000161960.16	EIF4A1	0.002	1	1	chr17:7572828-7572864.+.exon_flanking	36	chr17:7574260-7574678.+.exon_long	418	chr17:7574546-7574678.+.exon_short	132	NA	NA
	A3SS	si1-LARP7-WT-72h_sNT-WT-72h	ENSG00000161960.16	EIF4A1	0.004	0.18852	1	chr17:7574260-7574308.+.exon_flanking	48	chr17:7574546-7574678.+.exon_long	132	chr17:7574548-7574678.+.exon_short	130	NA	NA
	A3SS	si1-LARP7-WT-72h_sNT-WT-72h	ENSG00000161960.16	EIF4A1	0.002	0.348716	1	chr17:7575119-7575258.+.exon_flanking	139	chr17:7576524-7576692.+.exon_long	168	chr17:7576530-7576692.+.exon_short	162	NA	NA
	A3SS	si1-LARP7-WT-72h_sNT-WT-72h	ENSG00000161960.16	EIF4A1	-0.001	1	1	chr17:7577056-7577165.+.exon_flanking	109	chr17:7577344-7577487.+.exon_long	143	chr17:7577434-7577487.+.exon_short	53	NA	NA
	A3SS	si1-LARP7-WT-72h_sNT-WT-72h	ENSG00000161960.16	EIF4A1	0.001	0.824606	1	chr17:7577827-7577916.+.exon_flanking	89	chr17:7578120-7578244.+.exon_long	124	chr17:7578165-7578244.+.exon_short	79	NA	NA
	A3SS	si1-LARP7-WT-72h_sNT-WT-72h	ENSG00000161960.16	EIF4A1	0.004	1	1	chr17:7577827-7577916.+.exon_flanking	89	chr17:7578120-7578244.+.exon_long	124	chr17:7578227-7578244.+.exon_short	17	NA	NA
	A3SS	si1-LARP7-WT-72h_sNT-WT-72h	ENSG00000161960.16	EIF4A1	0.002	1	1	chr17:7577827-7577916.+.exon_flanking	89	chr17:7578165-7578244.+.exon_long	79	chr17:7578227-7578244.+.exon_short	17	NA	NA
	A3SS	si1-LARP7-WT-72h_sNT-WT-72h	ENSG00000164919.11	COX6C	0	1	1	chr8:99891908-99892047.-.exon_short	139	chr8:99891908-99892052.-.exon_long	144	chr8:99893443-99893622.-.exon_flanking	179	NA	NA
	A3SS	si1-LARP7-WT-72h_sNT-WT-72h	ENSG00000116688.18	MFN2	0.003	0.786513	1	chr1:11980215-11980484.+.exon_flanking	269	chr1:11981970-11982114.+.exon_long	144	chr1:11981974-11982114.+.exon_short	140	NA	NA
	A3SS	si1-LARP7-WT-72h_sNT-WT-72h	ENSG00000116688.18	MFN2	0.003	1	1	chr1:12001401-12001554.+.exon_flanking	153	chr1:12001769-12001836.+.exon_long	67	chr1:12001784-12001836.+.exon_short	52	NA	NA
	A3SS	si1-LARP7-WT-72h_sNT-WT-72h	ENSG00000137563.13	GGH	-0.017	0.575363	1	chr8:63023907-63023939.-.exon_short	32	chr8:63023907-63023997.-.exon_long	90	chr8:63024080-63024186.-.exon_flanking	106	NA	NA
	A3SS	si1-LARP7-WT-72h_sNT-WT-72h	ENSG00000127463.16	EMC1	0.033	0.00295848	0.0762357	chr1:19219569-19219669.-.exon_short	100	chr1:19219569-19219698.-.exon_long	129	chr1:19220764-19220848.-.exon_flanking	84	NA	NA
	A3SS	si1-LARP7-WT-72h_sNT-WT-72h	ENSG00000127463.16	EMC1	0.031	0.0957621	0.77114	chr1:19220764-19220810.-.exon_short	46	chr1:19220764-19220848.-.exon_long	84	chr1:19222624-19222834.-.exon_flanking	210	NA	NA
	A3SS	si1-LARP7-WT-72h_sNT-WT-72h	ENSG00000116786.14	PLEKHM2	0.024	0.125816	0.921232	chr1:15731192-15731257.+.exon_flanking	65	chr1:15731889-15732048.+.exon_long	159	chr1:15731950-15732048.+.exon_short	98	NA	NA
	A3SS	si1-LARP7-WT-72h_sNT-WT-72h	ENSG00000155366.17	RHOC	0.016	0.992569	1	chr1:112705100-112705123.-.exon_short	23	chr1:112705100-112705201.-.exon_long	101	chr1:112707078-112707102.-.exon_flanking	24	NA	NA
	A3SS	si1-LARP7-WT-72h_sNT-WT-72h	ENSG00000072778.20	ACADVL	0.002	0.838779	1	chr17:7220122-7220197.+.exon_flanking	75	chr17:7220464-7220676.+.exon_long	212	chr17:7220604-7220676.+.exon_short	72	NA	NA
	A3SS	si1-LARP7-WT-72h_sNT-WT-72h	ENSG00000072778.20	ACADVL	0.012	0.10119	0.797679	chr17:7224321-7224393.+.exon_flanking	72	chr17:7224480-7224552.+.exon_long	72	chr17:7224484-7224552.+.exon_short	68	NA	NA
	A3SS	si1-LARP7-WT-72h_sNT-WT-72h	ENSG00000072778.20	ACADVL	-0.036	1	1	chr17:7224480-7224552.+.exon_flanking	72	chr17:7224715-7224884.+.exon_long	169	chr17:7224809-7224884.+.exon_short	75	NA	NA
	A3SS	si1-LARP7-WT-72h_sNT-WT-72h	ENSG00000104885.19	DOT1L	0.015	1	1	chr19:2189732-2189795.+.exon_flanking	63	chr19:2191012-2191240.+.exon_long	228	chr19:2191084-2191240.+.exon_short	156	NA	NA
	A3SS	si1-LARP7-WT-72h_sNT-WT-72h	ENSG00000162736.18	NCSTN	0.009	1	1	chr1:160350105-160350250.+.exon_flanking	145	chr1:160351222-160351372.+.exon_long	150	chr1:160351288-160351372.+.exon_short	84	NA	NA
	A3SS	si1-LARP7-WT-72h_sNT-WT-72h	ENSG00000162736.18	NCSTN	0.006	1	1	chr1:160353160-160353237.+.exon_flanking	77	chr1:160354118-160354290.+.exon_long	172	chr1:160354223-160354290.+.exon_short	67	NA	NA
	A3SS	si1-LARP7-WT-72h_sNT-WT-72h	ENSG00000163468.15	CCT3	0	1	1	chr1:156324972-156325086.-.exon_short	114	chr1:156324972-156325089.-.exon_long	117	chr1:156333547-156333643.-.exon_flanking	96	NA	NA
	A3SS	si1-LARP7-WT-72h_sNT-WT-72h	ENSG00000138614.16	INTS14	0.017	1	1	chr15:65605129-65605232.-.exon_short	103	chr15:65605129-65605236.-.exon_long	107	chr15:65607159-65607442.-.exon_flanking	283	NA	NA
	A3SS	si1-LARP7-WT-72h_sNT-WT-72h	ENSG00000168036.19	CTNNB1	-0.005	1	1	chr3:41236588-41236709.+.exon_flanking	121	chr3:41239660-41239900.+.exon_long	240	chr3:41239819-41239900.+.exon_short	81	NA	NA
	A3SS	si1-LARP7-WT-72h_sNT-WT-72h	ENSG00000168036.19	CTNNB1	-0.074	0.00707527	0.138089	chr3:41239134-41239354.+.exon_flanking	220	chr3:41239660-41239904.+.exon_long	244	chr3:41239819-41239904.+.exon_short	85	NA	NA
	A3SS	si1-LARP7-WT-72h_sNT-WT-72h	ENSG00000119396.12	RAB14	-0.001	1	1	chr9:121183311-121183382.-.exon_short	71	chr9:121183311-121183398.-.exon_long	87	chr9:121186953-121187019.-.exon_flanking	66	NA	NA
	A3SS	si1-LARP7-WT-72h_sNT-WT-72h	ENSG00000198954.9	KIFBP	0.005	0.770708	1	chr10:69000424-69000522.+.exon_flanking	98	chr10:69005046-69005125.+.exon_long	79	chr10:69005097-69005125.+.exon_short	28	NA	NA
	A3SS	si1-LARP7-WT-72h_sNT-WT-72h	ENSG00000163374.21	YY1AP1	0.017	1	1	chr1:155668627-155668695.-.exon_short	68	chr1:155668627-155668777.-.exon_long	150	chr1:155670320-155670464.-.exon_flanking	144	NA	NA
	A3SS	si1-LARP7-WT-72h_sNT-WT-72h	ENSG00000163374.21	YY1AP1	-0.001	0.901539	1	chr1:155668627-155668717.-.exon_short	90	chr1:155668627-155668777.-.exon_long	150	chr1:155670320-155670464.-.exon_flanking	144	NA	NA
	A3SS	si1-LARP7-WT-72h_sNT-WT-72h	ENSG00000173744.18	AGFG1	0.017	0.757614	1	chr2:227551959-227552117.+.exon_flanking	158	chr2:227553704-227553795.+.exon_long	91	chr2:227553710-227553795.+.exon_short	85	NA	NA
	A3SS	si1-LARP7-WT-72h_sNT-WT-72h	ENSG00000070814.22	TCOF1	0.014	0.430679	1	chr5:150379532-150379732.+.exon_flanking	200	chr5:150387902-150388088.+.exon_long	186	chr5:150387943-150388088.+.exon_short	145	NA	NA
	A3SS	si1-LARP7-WT-72h_sNT-WT-72h	ENSG00000070814.22	TCOF1	-0.088	0.192191	1	chr5:150391957-150392176.+.exon_flanking	219	chr5:150392705-150392790.+.exon_long	85	chr5:150392708-150392790.+.exon_short	82	NA	NA
	A3SS	si1-LARP7-WT-72h_sNT-WT-72h	ENSG00000117640.18	MTFR1L	-0.058	0.0647853	0.601882	chr1:25826615-25826826.+.exon_flanking	211	chr1:25829509-25829830.+.exon_long	321	chr1:25829545-25829830.+.exon_short	285	NA	NA
	A3SS	si1-LARP7-WT-72h_sNT-WT-72h	ENSG00000117640.18	MTFR1L	-0.014	0.582834	1	chr1:25826615-25826826.+.exon_flanking	211	chr1:25829509-25829830.+.exon_long	321	chr1:25829618-25829830.+.exon_short	212	NA	NA
	A3SS	si1-LARP7-WT-72h_sNT-WT-72h	ENSG00000117640.18	MTFR1L	-0.027	0.723137	1	chr1:25826615-25826826.+.exon_flanking	211	chr1:25829545-25829830.+.exon_long	285	chr1:25829618-25829830.+.exon_short	212	NA	NA
	A3SS	si1-LARP7-WT-72h_sNT-WT-72h	ENSG00000062194.16	GPBP1	0.007	0.747058	1	chr5:57247075-57247215.+.exon_flanking	140	chr5:57249409-57249576.+.exon_long	167	chr5:57249454-57249576.+.exon_short	122	NA	NA
	A3SS	si1-LARP7-WT-72h_sNT-WT-72h	ENSG00000140688.18	RUSF1	-0.011	1	1	chr16:31493603-31493781.-.exon_short	178	chr16:31493603-31493787.-.exon_long	184	chr16:31493866-31493936.-.exon_flanking	70	NA	NA
	A3SS	si1-LARP7-WT-72h_sNT-WT-72h	ENSG00000089006.17	SNX5	-0.012	0.447679	1	chr20:17953996-17954117.-.exon_short	121	chr20:17953996-17954223.-.exon_long	227	chr20:17955365-17955475.-.exon_flanking	110	NA	NA
	A3SS	si1-LARP7-WT-72h_sNT-WT-72h	ENSG00000089006.17	SNX5	-0.014	0.388137	1	chr20:17953996-17954117.-.exon_short	121	chr20:17953996-17954231.-.exon_long	235	chr20:17955365-17955475.-.exon_flanking	110	NA	NA
	A3SS	si1-LARP7-WT-72h_sNT-WT-72h	ENSG00000178381.13	ZFAND2A	-0.022	1	1	chr7:1152906-1153131.-.exon_short	225	chr7:1152906-1153241.-.exon_long	335	chr7:1155453-1155584.-.exon_flanking	131	NA	NA
	A3SS	si1-LARP7-WT-72h_sNT-WT-72h	ENSG00000175166.17	PSMD2	0.001	0.977099	1	chr3:184301537-184301658.+.exon_flanking	121	chr3:184301771-184302071.+.exon_long	300	chr3:184301847-184302071.+.exon_short	224	NA	NA
	A3SS	si1-LARP7-WT-72h_sNT-WT-72h	ENSG00000175166.17	PSMD2	0.028	0.271123	1	chr3:184301537-184301658.+.exon_flanking	121	chr3:184301771-184302071.+.exon_long	300	chr3:184301858-184302071.+.exon_short	213	NA	NA
	A3SS	si1-LARP7-WT-72h_sNT-WT-72h	ENSG00000175166.17	PSMD2	0	0.976091	1	chr3:184301537-184301658.+.exon_flanking	121	chr3:184301794-184302071.+.exon_long	277	chr3:184301847-184302071.+.exon_short	224	NA	NA
	A3SS	si1-LARP7-WT-72h_sNT-WT-72h	ENSG00000175166.17	PSMD2	0.025	0.266274	1	chr3:184301537-184301658.+.exon_flanking	121	chr3:184301794-184302071.+.exon_long	277	chr3:184301858-184302071.+.exon_short	213	NA	NA
	A3SS	si1-LARP7-WT-72h_sNT-WT-72h	ENSG00000175166.17	PSMD2	0.004	0.273211	1	chr3:184301537-184301658.+.exon_flanking	121	chr3:184301847-184302071.+.exon_long	224	chr3:184301858-184302071.+.exon_short	213	NA	NA
	A3SS	si1-LARP7-WT-72h_sNT-WT-72h	ENSG00000132361.18	CLUH	0.068	0.195854	1	chr17:2696434-2696535.-.exon_short	101	chr17:2696434-2696538.-.exon_long	104	chr17:2696719-2696942.-.exon_flanking	223	NA	NA
	A3SS	si1-LARP7-WT-72h_sNT-WT-72h	ENSG00000100601.10	ALKBH1	0.001	1	1	chr14:77675656-77675794.-.exon_short	138	chr14:77675656-77675849.-.exon_long	193	chr14:77679880-77679970.-.exon_flanking	90	NA	NA
	A3SS	si1-LARP7-WT-72h_sNT-WT-72h	ENSG00000012232.10	EXTL3	-0.025	0.646961	1	chr8:28737519-28737663.+.exon_flanking	144	chr8:28743086-28743214.+.exon_long	128	chr8:28743122-28743214.+.exon_short	92	NA	NA
	A3SS	si1-LARP7-WT-72h_sNT-WT-72h	ENSG00000116478.13	HDAC1	0.018	0.38078	1	chr1:32292083-32292218.+.exon_flanking	135	chr1:32302600-32302733.+.exon_long	133	chr1:32302621-32302733.+.exon_short	112	NA	NA
	A3SS	si1-LARP7-WT-72h_sNT-WT-72h	ENSG00000109046.15	WSB1	0.007	1	1	chr17:27294114-27294435.+.exon_flanking	321	chr17:27301788-27301956.+.exon_long	168	chr17:27301881-27301956.+.exon_short	75	NA	NA
	A3SS	si1-LARP7-WT-72h_sNT-WT-72h	ENSG00000129255.16	MPDU1	-0.029	0.0789067	0.681892	chr17:7585732-7585797.+.exon_flanking	65	chr17:7585946-7586078.+.exon_long	132	chr17:7585951-7586078.+.exon_short	127	NA	NA
	A3SS	si1-LARP7-WT-72h_sNT-WT-72h	ENSG00000136877.16	FPGS	-0.031	0.0186305	0.26739	chr9:127804636-127804700.+.exon_flanking	64	chr9:127806973-127807087.+.exon_long	114	chr9:127806992-127807087.+.exon_short	95	NA	NA
	A3SS	si1-LARP7-WT-72h_sNT-WT-72h	ENSG00000135049.16	AGTPBP1	-0.024	0.487231	1	chr9:85655143-85655200.-.exon_short	57	chr9:85655143-85655320.-.exon_long	177	chr9:85657435-85657643.-.exon_flanking	208	NA	NA
	A3SS	si1-LARP7-WT-72h_sNT-WT-72h	ENSG00000090621.15	PABPC4	0.085	0.0693731	0.628306	chr1:39563614-39563741.-.exon_short	127	chr1:39563614-39563922.-.exon_long	308	chr1:39564423-39564542.-.exon_flanking	119	NA	NA
	A3SS	si1-LARP7-WT-72h_sNT-WT-72h	ENSG00000090621.15	PABPC4	0.003	1	1	chr1:39565106-39565366.-.exon_short	260	chr1:39565106-39565378.-.exon_long	272	chr1:39567751-39567846.-.exon_flanking	95	NA	NA
	A3SS	si1-LARP7-WT-72h_sNT-WT-72h	ENSG00000167515.11	TRAPPC2L	0.016	0.0180176	0.261452	chr16:88857086-88857183.+.exon_flanking	97	chr16:88858619-88858791.+.exon_long	172	chr16:88858642-88858791.+.exon_short	149	NA	NA
	A3SS	si1-LARP7-WT-72h_sNT-WT-72h	ENSG00000162191.14	UBXN1	-0.01	0.346411	1	chr11:62677518-62677563.-.exon_short	45	chr11:62677518-62677634.-.exon_long	116	chr11:62677781-62677832.-.exon_flanking	51	NA	NA
	A3SS	si1-LARP7-WT-72h_sNT-WT-72h	ENSG00000162191.14	UBXN1	-0.011	0.692733	1	chr11:62677518-62677585.-.exon_short	67	chr11:62677518-62677832.-.exon_long	314	chr11:62677927-62678118.-.exon_flanking	191	NA	NA
	A3SS	si1-LARP7-WT-72h_sNT-WT-72h	ENSG00000164134.14	NAA15	0.013	0.468469	1	chr4:139378756-139378854.+.exon_flanking	98	chr4:139384832-139384978.+.exon_long	146	chr4:139384835-139384978.+.exon_short	143	NA	NA
	A3SS	si1-LARP7-WT-72h_sNT-WT-72h	ENSG00000147274.14	RBMX	0.013	0.499589	1	chrX:136877915-136877964.-.exon_short	49	chrX:136877915-136878086.-.exon_long	171	chrX:136879017-136879123.-.exon_flanking	106	NA	NA
	A3SS	si1-LARP7-WT-72h_sNT-WT-72h	ENSG00000106348.19	IMPDH1	-0.031	0.00614288	0.126148	chr7:128400333-128400536.-.exon_short	203	chr7:128400333-128400539.-.exon_long	206	chr7:128400817-128400891.-.exon_flanking	74	NA	NA
	A3SS	si1-LARP7-WT-72h_sNT-WT-72h	ENSG00000132424.17	PNISR	-0.006	1	1	chr6:99409173-99409286.-.exon_short	113	chr6:99409173-99409344.-.exon_long	171	chr6:99410741-99410964.-.exon_flanking	223	NA	NA
	A3SS	si1-LARP7-WT-72h_sNT-WT-72h	ENSG00000132424.17	PNISR	-0.033	0.311955	1	chr6:99414572-99414686.-.exon_short	114	chr6:99414572-99414690.-.exon_long	118	chr6:99416349-99416428.-.exon_flanking	79	NA	NA
	A3SS	si1-LARP7-WT-72h_sNT-WT-72h	ENSG00000062716.13	VMP1	0.002	1	1	chr17:59738837-59738947.+.exon_flanking	110	chr17:59764971-59765138.+.exon_long	167	chr17:59765052-59765138.+.exon_short	86	NA	NA
	A3SS	si1-LARP7-WT-72h_sNT-WT-72h	ENSG00000105520.11	PLPPR2	-0.273	1.27149752693e-05	0.0014186	chr19:11357660-11357739.+.exon_flanking	79	chr19:11359532-11359720.+.exon_long	188	chr19:11359607-11359720.+.exon_short	113	NA	NA
	A3SS	si1-LARP7-WT-72h_sNT-WT-72h	ENSG00000031823.14	RANBP3	0.004	1	1	chr19:5957918-5957935.-.exon_short	17	chr19:5957918-5957973.-.exon_long	55	chr19:5978061-5978140.-.exon_flanking	79	NA	NA
	A3SS	si1-LARP7-WT-72h_sNT-WT-72h	ENSG00000187514.17	PTMA	0.01	0.273351	1	chr2:231711348-231711419.+.exon_flanking	71	chr2:231711887-231711983.+.exon_long	96	chr2:231711890-231711983.+.exon_short	93	NA	NA
	A3SS	si1-LARP7-WT-72h_sNT-WT-72h	ENSG00000187514.17	PTMA	0	1	1	chr2:231711890-231711983.+.exon_flanking	93	chr2:231712443-231712516.+.exon_long	73	chr2:231712452-231712516.+.exon_short	64	NA	NA
	A3SS	si1-LARP7-WT-72h_sNT-WT-72h	ENSG00000009950.16	MLXIPL	0.131	0.0319628	0.379546	chr7:73596364-73596479.-.exon_short	115	chr7:73596364-73596789.-.exon_long	425	chr7:73596865-73596932.-.exon_flanking	67	NA	NA
	A3SS	si1-LARP7-WT-72h_sNT-WT-72h	ENSG00000179262.10	RAD23A	0.006	0.75066	1	chr19:12948177-12948358.+.exon_flanking	181	chr19:12948497-12948552.+.exon_long	55	chr19:12948514-12948552.+.exon_short	38	NA	NA
	A3SS	si1-LARP7-WT-72h_sNT-WT-72h	ENSG00000179262.10	RAD23A	0	0.958985	1	chr19:12949081-12949159.+.exon_flanking	78	chr19:12949275-12949408.+.exon_long	133	chr19:12949278-12949408.+.exon_short	130	NA	NA
	A3SS	si1-LARP7-WT-72h_sNT-WT-72h	ENSG00000269893.11	SNHG8	0.023	0.226953	1	chr4:118278754-118278792.+.exon_flanking	38	chr4:118278944-118279137.+.exon_long	193	chr4:118279045-118279137.+.exon_short	92	NA	NA
	A3SS	si1-LARP7-WT-72h_sNT-WT-72h	ENSG00000269893.11	SNHG8	0.047	0.133718	0.956203	chr4:118278758-118278792.+.exon_flanking	34	chr4:118278934-118279137.+.exon_long	203	chr4:118279107-118279137.+.exon_short	30	NA	NA
	A3SS	si1-LARP7-WT-72h_sNT-WT-72h	ENSG00000269893.11	SNHG8	0.031	0.203795	1	chr4:118278758-118278792.+.exon_flanking	34	chr4:118278944-118279137.+.exon_long	193	chr4:118279107-118279137.+.exon_short	30	NA	NA
	A3SS	si1-LARP7-WT-72h_sNT-WT-72h	ENSG00000085998.15	POMGNT1	-0.034	0.00553135	0.117193	chr1:46193564-46193616.-.exon_short	52	chr1:46193564-46193639.-.exon_long	75	chr1:46193855-46193925.-.exon_flanking	70	NA	NA
	A3SS	si1-LARP7-WT-72h_sNT-WT-72h	ENSG00000085998.15	POMGNT1	0.029	1	1	chr1:46194553-46194651.-.exon_short	98	chr1:46194553-46194961.-.exon_long	408	chr1:46195811-46195924.-.exon_flanking	113	NA	NA
	A3SS	si1-LARP7-WT-72h_sNT-WT-72h	ENSG00000091483.8	FH	-0.022	0.252726	1	chr1:241508603-241508760.-.exon_short	157	chr1:241508603-241508785.-.exon_long	182	chr1:241511967-241512143.-.exon_flanking	176	NA	NA
	A3SS	si1-LARP7-WT-72h_sNT-WT-72h	ENSG00000137804.14	NUSAP1	0.01	0.42073	1	chr15:41349098-41349241.+.exon_flanking	143	chr15:41350988-41351129.+.exon_long	141	chr15:41350991-41351129.+.exon_short	138	NA	NA
	A3SS	si1-LARP7-WT-72h_sNT-WT-72h	ENSG00000137804.14	NUSAP1	-0.135	6.44733516086e-05	0.00444691	chr15:41349098-41349241.+.exon_flanking	143	chr15:41350988-41351129.+.exon_long	141	chr15:41351033-41351129.+.exon_short	96	NA	NA
	A3SS	si1-LARP7-WT-72h_sNT-WT-72h	ENSG00000137804.14	NUSAP1	-0.167	0.000508508	0.0209528	chr15:41349098-41349241.+.exon_flanking	143	chr15:41350991-41351129.+.exon_long	138	chr15:41351033-41351129.+.exon_short	96	NA	NA
	A3SS	si1-LARP7-WT-72h_sNT-WT-72h	ENSG00000198858.10	R3HDM4	0.012	1	1	chr19:901976-902067.-.exon_short	91	chr19:901976-902130.-.exon_long	154	chr19:902242-902410.-.exon_flanking	168	NA	NA
	A3SS	si1-LARP7-WT-72h_sNT-WT-72h	ENSG00000164548.12	TRA2A	-0.001	0.828954	1	chr7:23505746-23505810.-.exon_short	64	chr7:23505746-23505813.-.exon_long	67	chr7:23506138-23506266.-.exon_flanking	128	NA	NA
	A3SS	si1-LARP7-WT-72h_sNT-WT-72h	ENSG00000121957.15	GPSM2	-0.065	0.00454777	0.102152	chr1:108876981-108877228.+.exon_flanking	247	chr1:108885275-108885578.+.exon_long	303	chr1:108885507-108885578.+.exon_short	71	NA	NA
	A3SS	si1-LARP7-WT-72h_sNT-WT-72h	ENSG00000182173.14	TSEN54	-0.006	1	1	chr17:75517557-75517655.+.exon_flanking	98	chr17:75518995-75519047.+.exon_long	52	chr17:75519003-75519047.+.exon_short	44	NA	NA
	A3SS	si1-LARP7-WT-72h_sNT-WT-72h	ENSG00000090263.16	MRPS33	-0.015	1	1	chr7:141010419-141010617.-.exon_short	198	chr7:141010419-141010660.-.exon_long	241	chr7:141014551-141014679.-.exon_flanking	128	NA	NA
	A3SS	si1-LARP7-WT-72h_sNT-WT-72h	ENSG00000164062.13	APEH	-0.024	0.0880605	0.730425	chr3:49675891-49675966.+.exon_flanking	75	chr3:49676056-49676515.+.exon_long	459	chr3:49676378-49676515.+.exon_short	137	NA	NA
	A3SS	si1-LARP7-WT-72h_sNT-WT-72h	ENSG00000125450.11	NUP85	0.003	1	1	chr17:75205720-75205794.+.exon_flanking	74	chr17:75208527-75208620.+.exon_long	93	chr17:75208537-75208620.+.exon_short	83	NA	NA
	A3SS	si1-LARP7-WT-72h_sNT-WT-72h	ENSG00000125450.11	NUP85	-0.032	0.173265	1	chr17:75225698-75225829.+.exon_flanking	131	chr17:75226051-75226157.+.exon_long	106	chr17:75226056-75226157.+.exon_short	101	NA	NA
	A3SS	si1-LARP7-WT-72h_sNT-WT-72h	ENSG00000172269.20	DPAGT1	-0.046	0.219753	1	chr11:119097855-119097925.-.exon_short	70	chr11:119097855-119098043.-.exon_long	188	chr11:119098403-119098487.-.exon_flanking	84	NA	NA
	A3SS	si1-LARP7-WT-72h_sNT-WT-72h	ENSG00000197713.15	RPE	-0.021	0.710136	1	chr2:210017473-210017559.+.exon_flanking	86	chr2:210019669-210019961.+.exon_long	292	chr2:210019673-210019961.+.exon_short	288	NA	NA
	A3SS	si1-LARP7-WT-72h_sNT-WT-72h	ENSG00000090674.16	MCOLN1	0.031	0.242192	1	chr19:7529590-7529712.+.exon_flanking	122	chr19:7530286-7530501.+.exon_long	215	chr19:7530435-7530501.+.exon_short	66	NA	NA
	A3SS	si1-LARP7-WT-72h_sNT-WT-72h	ENSG00000160803.8	UBQLN4	-0.005	1	1	chr1:156050291-156050359.-.exon_short	68	chr1:156050291-156050553.-.exon_long	262	chr1:156051110-156051327.-.exon_flanking	217	NA	NA
	A3SS	si1-LARP7-WT-72h_sNT-WT-72h	ENSG00000166012.17	TAF1D	-0.023	0.487144	1	chr11:93732244-93732291.-.exon_short	47	chr11:93732244-93732313.-.exon_long	69	chr11:93733087-93733121.-.exon_flanking	34	NA	NA
	A3SS	si1-LARP7-WT-72h_sNT-WT-72h	ENSG00000166012.17	TAF1D	-0.046	0.293637	1	chr11:93733350-93733397.-.exon_short	47	chr11:93733350-93733419.-.exon_long	69	chr11:93734625-93734660.-.exon_flanking	35	NA	NA
	A3SS	si1-LARP7-WT-72h_sNT-WT-72h	ENSG00000166012.17	TAF1D	-0.114	0.0012599	0.0416663	chr11:93733350-93733397.-.exon_short	47	chr11:93733350-93733505.-.exon_long	155	chr11:93734625-93734660.-.exon_flanking	35	NA	NA
	A3SS	si1-LARP7-WT-72h_sNT-WT-72h	ENSG00000166012.17	TAF1D	-0.07	0.0849575	0.71451	chr11:93733350-93733419.-.exon_short	69	chr11:93733350-93733505.-.exon_long	155	chr11:93734625-93734660.-.exon_flanking	35	NA	NA
	A3SS	si1-LARP7-WT-72h_sNT-WT-72h	ENSG00000166012.17	TAF1D	-0.001	1	1	chr11:93738109-93738440.-.exon_short	331	chr11:93738109-93738499.-.exon_long	390	chr11:93739237-93739331.-.exon_flanking	94	NA	NA
	A3SS	si1-LARP7-WT-72h_sNT-WT-72h	ENSG00000115053.17	NCL	0.001	1	1	chr2:231458266-231458344.-.exon_short	78	chr2:231458266-231458389.-.exon_long	123	chr2:231459001-231459125.-.exon_flanking	124	NA	NA
	A3SS	si1-LARP7-WT-72h_sNT-WT-72h	ENSG00000115053.17	NCL	0.004	0.595243	1	chr2:231458266-231458344.-.exon_short	78	chr2:231458266-231458620.-.exon_long	354	chr2:231459001-231459125.-.exon_flanking	124	NA	NA
	A3SS	si1-LARP7-WT-72h_sNT-WT-72h	ENSG00000115053.17	NCL	0.005	0.165038	1	chr2:231458266-231458389.-.exon_short	123	chr2:231458266-231458620.-.exon_long	354	chr2:231459001-231459125.-.exon_flanking	124	NA	NA
	A3SS	si1-LARP7-WT-72h_sNT-WT-72h	ENSG00000120948.19	TARDBP	0.001	1	1	chr1:11022124-11022250.+.exon_flanking	126	chr1:11023161-11023329.+.exon_long	168	chr1:11023263-11023329.+.exon_short	66	NA	NA
	A3SS	si1-LARP7-WT-72h_sNT-WT-72h	ENSG00000120948.19	TARDBP	0.001	1	1	chr1:11022124-11022250.+.exon_flanking	126	chr1:11023193-11023329.+.exon_long	136	chr1:11023263-11023329.+.exon_short	66	NA	NA
	A3SS	si1-LARP7-WT-72h_sNT-WT-72h	ENSG00000162302.13	RPS6KA4	0.001	0.669788	1	chr11:64361642-64361745.+.exon_flanking	103	chr11:64361852-64362002.+.exon_long	150	chr11:64361907-64362002.+.exon_short	95	NA	NA
	A3SS	si1-LARP7-WT-72h_sNT-WT-72h	ENSG00000162302.13	RPS6KA4	0.043	0.0401697	0.439747	chr11:64368132-64368260.+.exon_flanking	128	chr11:64368468-64368601.+.exon_long	133	chr11:64368486-64368601.+.exon_short	115	NA	NA
	A3SS	si1-LARP7-WT-72h_sNT-WT-72h	ENSG00000162302.13	RPS6KA4	0.019	0.795415	1	chr11:64368132-64368260.+.exon_flanking	128	chr11:64368468-64368601.+.exon_long	133	chr11:64368489-64368601.+.exon_short	112	NA	NA
	A3SS	si1-LARP7-WT-72h_sNT-WT-72h	ENSG00000113645.15	WWC1	-0.013	0.722181	1	chr5:168460650-168460742.+.exon_flanking	92	chr5:168464711-168464962.+.exon_long	251	chr5:168464729-168464962.+.exon_short	233	NA	NA
	A3SS	si1-LARP7-WT-72h_sNT-WT-72h	ENSG00000141349.10	G6PC3	-0.038	0.427436	1	chr17:44074680-44074770.+.exon_flanking	90	chr17:44074969-44075451.+.exon_long	482	chr17:44075310-44075451.+.exon_short	141	NA	NA
	A3SS	si1-LARP7-WT-72h_sNT-WT-72h	ENSG00000004059.11	ARF5	0.002	1	1	chr7:127590066-127590137.+.exon_flanking	71	chr7:127590963-127591088.+.exon_long	125	chr7:127590969-127591088.+.exon_short	119	NA	NA
	A3SS	si1-LARP7-WT-72h_sNT-WT-72h	ENSG00000122566.23	HNRNPA2B1	0	0.908333	1	chr7:26193251-26193373.-.exon_short	122	chr7:26193251-26193694.-.exon_long	443	chr7:26195847-26195909.-.exon_flanking	62	NA	NA
	A3SS	si1-LARP7-WT-72h_sNT-WT-72h	ENSG00000122566.23	HNRNPA2B1	0.002	1	1	chr7:26193575-26193598.-.exon_short	23	chr7:26193575-26193694.-.exon_long	119	chr7:26195847-26195909.-.exon_flanking	62	NA	NA
	A3SS	si1-LARP7-WT-72h_sNT-WT-72h	ENSG00000122566.23	HNRNPA2B1	0.001	1	1	chr7:26193575-26193598.-.exon_short	23	chr7:26193575-26193652.-.exon_long	77	chr7:26196401-26196481.-.exon_flanking	80	NA	NA
	A3SS	si1-LARP7-WT-72h_sNT-WT-72h	ENSG00000265241.8	RBM8A	0.037	0.0128936	0.207393	chr1:145926809-145926883.-.exon_short	74	chr1:145926809-145926886.-.exon_long	77	chr1:145927018-145927077.-.exon_flanking	59	NA	NA
	A3SS	si1-LARP7-WT-72h_sNT-WT-72h	ENSG00000247596.10	TWF2	0.006	1	1	chr3:52231944-52232117.-.exon_short	173	chr3:52231944-52232122.-.exon_long	178	chr3:52235029-52235106.-.exon_flanking	77	NA	NA
	A3SS	si1-LARP7-WT-72h_sNT-WT-72h	ENSG00000153560.12	UBP1	0.015	1	1	chr3:33409449-33409587.-.exon_short	138	chr3:33409449-33409601.-.exon_long	152	chr3:33411581-33411687.-.exon_flanking	106	NA	NA
	A3SS	si1-LARP7-WT-72h_sNT-WT-72h	ENSG00000144136.11	SLC20A1	0.015	0.363162	1	chr2:112657122-112657241.+.exon_flanking	119	chr2:112658825-112659094.+.exon_long	269	chr2:112658951-112659094.+.exon_short	143	NA	NA
	A3SS	si1-LARP7-WT-72h_sNT-WT-72h	ENSG00000144136.11	SLC20A1	-0.024	0.0552524	0.540847	chr2:112657122-112657241.+.exon_flanking	119	chr2:112658825-112659094.+.exon_long	269	chr2:112658974-112659094.+.exon_short	120	NA	NA
	A3SS	si1-LARP7-WT-72h_sNT-WT-72h	ENSG00000087191.14	PSMC5	0.011	1	1	chr17:63827460-63827514.+.exon_flanking	54	chr17:63827674-63827923.+.exon_long	249	chr17:63827851-63827923.+.exon_short	72	NA	NA
	A3SS	si1-LARP7-WT-72h_sNT-WT-72h	ENSG00000172927.9	MYEOV	0.077	0.0468737	0.483969	chr11:69294155-69294576.+.exon_flanking	421	chr11:69295233-69295495.+.exon_long	262	chr11:69295327-69295495.+.exon_short	168	NA	NA
	A3SS	si1-LARP7-WT-72h_sNT-WT-72h	ENSG00000141522.13	ARHGDIA	0.008	0.894331	1	chr17:81869330-81869406.-.exon_short	76	chr17:81869330-81869625.-.exon_long	295	chr17:81869741-81869957.-.exon_flanking	216	NA	NA
	A3SS	si1-LARP7-WT-72h_sNT-WT-72h	ENSG00000101224.18	CDC25B	-0.009	0.8655	1	chr20:3786772-3787139.+.exon_flanking	367	chr20:3797622-3797749.+.exon_long	127	chr20:3797664-3797749.+.exon_short	85	NA	NA
	A3SS	si1-LARP7-WT-72h_sNT-WT-72h	ENSG00000177156.11	TALDO1	0.002	1	1	chr11:755879-756002.+.exon_flanking	123	chr11:758950-759057.+.exon_long	107	chr11:759009-759057.+.exon_short	48	NA	NA
	A3SS	si1-LARP7-WT-72h_sNT-WT-72h	ENSG00000160679.14	CHTOP	0.004	0.950721	1	chr1:153638295-153638448.+.exon_flanking	153	chr1:153642243-153642429.+.exon_long	186	chr1:153642246-153642429.+.exon_short	183	NA	NA
	A3SS	si1-LARP7-WT-72h_sNT-WT-72h	ENSG00000143543.15	JTB	0.035	0.648238	1	chr1:153976693-153976775.-.exon_short	82	chr1:153976693-153977013.-.exon_long	320	chr1:153977170-153977389.-.exon_flanking	219	NA	NA
	A3SS	si1-LARP7-WT-72h_sNT-WT-72h	ENSG00000160691.19	SHC1	0.048	0.145423	1	chr1:154965946-154966077.-.exon_short	131	chr1:154965946-154966080.-.exon_long	134	chr1:154966162-154966231.-.exon_flanking	69	NA	NA
	A3SS	si1-LARP7-WT-72h_sNT-WT-72h	ENSG00000140307.11	GTF2A2	0.012	0.597932	1	chr15:59650669-59650764.-.exon_short	95	chr15:59650669-59650773.-.exon_long	104	chr15:59652206-59652326.-.exon_flanking	120	NA	NA
	A3SS	si1-LARP7-WT-72h_sNT-WT-72h	ENSG00000178035.13	IMPDH2	-0.005	0.749001	1	chr3:49026519-49026597.-.exon_short	78	chr3:49026519-49026609.-.exon_long	90	chr3:49026687-49026886.-.exon_flanking	199	NA	NA
	A3SS	si1-LARP7-WT-72h_sNT-WT-72h	ENSG00000178035.13	IMPDH2	0.001	0.892623	1	chr3:49028758-49028765.-.exon_short	7	chr3:49028758-49028806.-.exon_long	48	chr3:49029253-49029416.-.exon_flanking	163	NA	NA
	A3SS	si1-LARP7-WT-72h_sNT-WT-72h	ENSG00000158201.10	ABHD3	0.004	1	1	chr18:21703584-21703677.-.exon_short	93	chr18:21703584-21703747.-.exon_long	163	chr18:21704504-21704774.-.exon_flanking	270	NA	NA
	A3SS	si1-LARP7-WT-72h_sNT-WT-72h	ENSG00000105974.13	CAV1	0.007	1	1	chr7:116526277-116526388.+.exon_flanking	111	chr7:116526525-116526689.+.exon_long	164	chr7:116526558-116526689.+.exon_short	131	NA	NA
	A3SS	si1-LARP7-WT-72h_sNT-WT-72h	ENSG00000185627.19	PSMD13	-0.002	0.949815	1	chr11:238998-239076.+.exon_flanking	78	chr11:244041-244216.+.exon_long	175	chr11:244161-244216.+.exon_short	55	NA	NA
	A3SS	si1-LARP7-WT-72h_sNT-WT-72h	ENSG00000185627.19	PSMD13	-0.003	1	1	chr11:238998-239076.+.exon_flanking	78	chr11:244041-244469.+.exon_long	428	chr11:244426-244469.+.exon_short	43	NA	NA
	A3SS	si1-LARP7-WT-72h_sNT-WT-72h	ENSG00000044090.13	CUL7	0.06	0.118207	0.885965	chr6:43042802-43042906.-.exon_short	104	chr6:43042802-43042984.-.exon_long	182	chr6:43043074-43043180.-.exon_flanking	106	NA	NA
	A3SS	si1-LARP7-WT-72h_sNT-WT-72h	ENSG00000063177.13	RPL18	0.007	0.282986	1	chr19:48616079-48616202.-.exon_short	123	chr19:48616079-48616220.-.exon_long	141	chr19:48616726-48616824.-.exon_flanking	98	NA	NA
	A3SS	si1-LARP7-WT-72h_sNT-WT-72h	ENSG00000063177.13	RPL18	0	1	1	chr19:48617316-48617415.-.exon_short	99	chr19:48617316-48617423.-.exon_long	107	chr19:48617791-48617877.-.exon_flanking	86	NA	NA
	A3SS	si1-LARP7-WT-72h_sNT-WT-72h	ENSG00000133835.18	HSD17B4	0.024	0.316662	1	chr5:119527133-119527219.+.exon_flanking	86	chr5:119529894-119529980.+.exon_long	86	chr5:119529901-119529980.+.exon_short	79	NA	NA
	A3SS	si1-LARP7-WT-72h_sNT-WT-72h	ENSG00000107223.13	EDF1	0.036	0.134771	0.961561	chr9:136862119-136862345.-.exon_short	226	chr9:136862119-136862496.-.exon_long	377	chr9:136862906-136862999.-.exon_flanking	93	NA	NA
	A3SS	si1-LARP7-WT-72h_sNT-WT-72h	ENSG00000066322.15	ELOVL1	-0.127	1.36874693611e-05	0.0015171	chr1:43364928-43365008.-.exon_short	80	chr1:43364928-43365376.-.exon_long	448	chr1:43365564-43365623.-.exon_flanking	59	NA	NA
	A3SS	si1-LARP7-WT-72h_sNT-WT-72h	ENSG00000163930.10	BAP1	0.012	0.503515	1	chr3:52406253-52406322.-.exon_short	69	chr3:52406253-52406376.-.exon_long	123	chr3:52406829-52406907.-.exon_flanking	78	NA	NA
	A3SS	si1-LARP7-WT-72h_sNT-WT-72h	ENSG00000137575.12	SDCBP	0.084	0.0098018	0.172471	chr8:58572205-58572314.+.exon_flanking	109	chr8:58575900-58576061.+.exon_long	161	chr8:58575903-58576061.+.exon_short	158	NA	NA
	A3SS	si1-LARP7-WT-72h_sNT-WT-72h	ENSG00000064545.15	TMEM161A	0.017	0.714995	1	chr19:19132352-19132433.-.exon_short	81	chr19:19132352-19132508.-.exon_long	156	chr19:19132657-19132754.-.exon_flanking	97	NA	NA
	A3SS	si1-LARP7-WT-72h_sNT-WT-72h	ENSG00000166598.16	HSP90B1	0	0.911993	1	chr12:103931521-103931623.+.exon_flanking	102	chr12:103932277-103932418.+.exon_long	141	chr12:103932279-103932418.+.exon_short	139	NA	NA
	A3SS	si1-LARP7-WT-72h_sNT-WT-72h	ENSG00000166598.16	HSP90B1	0	0.889758	1	chr12:103931521-103931623.+.exon_flanking	102	chr12:103932277-103932418.+.exon_long	141	chr12:103932281-103932418.+.exon_short	137	NA	NA
	A3SS	si1-LARP7-WT-72h_sNT-WT-72h	ENSG00000166598.16	HSP90B1	-0.008	0.976305	1	chr12:103931521-103931623.+.exon_flanking	102	chr12:103932279-103932418.+.exon_long	139	chr12:103932281-103932418.+.exon_short	137	NA	NA
	A3SS	si1-LARP7-WT-72h_sNT-WT-72h	ENSG00000255717.10	SNHG1	0.083	0.0158095	0.238998	chr11:62853801-62853833.-.exon_short	32	chr11:62853801-62853989.-.exon_long	188	chr11:62854519-62854551.-.exon_flanking	32	NA	NA
	A3SS	si1-LARP7-WT-72h_sNT-WT-72h	ENSG00000255717.10	SNHG1	0.008	1	1	chr11:62853801-62853989.-.exon_short	188	chr11:62853801-62854064.-.exon_long	263	chr11:62854519-62854551.-.exon_flanking	32	NA	NA
	A3SS	si1-LARP7-WT-72h_sNT-WT-72h	ENSG00000255717.10	SNHG1	0.001	0.911893	1	chr11:62854018-62854064.-.exon_short	46	chr11:62854018-62854351.-.exon_long	333	chr11:62854519-62854551.-.exon_flanking	32	NA	NA
	A3SS	si1-LARP7-WT-72h_sNT-WT-72h	ENSG00000255717.10	SNHG1	0.052	0.201097	1	chr11:62854519-62854551.-.exon_short	32	chr11:62854519-62854938.-.exon_long	419	chr11:62855133-62855216.-.exon_flanking	83	NA	NA
	A3SS	si1-LARP7-WT-72h_sNT-WT-72h	ENSG00000255717.10	SNHG1	0.007	1	1	chr11:62855133-62855208.-.exon_short	75	chr11:62855133-62855216.-.exon_long	83	chr11:62855424-62855466.-.exon_flanking	42	NA	NA
	A3SS	si1-LARP7-WT-72h_sNT-WT-72h	ENSG00000255717.10	SNHG1	0.047	0.0986476	0.784361	chr11:62855133-62855208.-.exon_short	75	chr11:62855133-62855265.-.exon_long	132	chr11:62855424-62855745.-.exon_flanking	321	NA	NA
	A3SS	si1-LARP7-WT-72h_sNT-WT-72h	ENSG00000255717.10	SNHG1	0.074	0.0576163	0.556899	chr11:62855424-62855466.-.exon_short	42	chr11:62855424-62855605.-.exon_long	181	chr11:62855865-62855885.-.exon_flanking	20	NA	NA
	A3SS	si1-LARP7-WT-72h_sNT-WT-72h	ENSG00000255717.10	SNHG1	0.06	0.0683979	0.623637	chr11:62855424-62855466.-.exon_short	42	chr11:62855424-62855771.-.exon_long	347	chr11:62855865-62855885.-.exon_flanking	20	NA	NA
	A3SS	si1-LARP7-WT-72h_sNT-WT-72h	ENSG00000255717.10	SNHG1	-0.019	0.752208	1	chr11:62855424-62855605.-.exon_short	181	chr11:62855424-62855745.-.exon_long	321	chr11:62855865-62855885.-.exon_flanking	20	NA	NA
	A3SS	si1-LARP7-WT-72h_sNT-WT-72h	ENSG00000255717.10	SNHG1	-0.02	0.798177	1	chr11:62855424-62855605.-.exon_short	181	chr11:62855424-62855771.-.exon_long	347	chr11:62855865-62855885.-.exon_flanking	20	NA	NA
	A3SS	si1-LARP7-WT-72h_sNT-WT-72h	ENSG00000123815.13	COQ8B	0.044	0.757353	1	chr19:40705096-40705181.-.exon_short	85	chr19:40705096-40705447.-.exon_long	351	chr19:40710059-40710136.-.exon_flanking	77	NA	NA
	A3SS	si1-LARP7-WT-72h_sNT-WT-72h	ENSG00000091732.18	ZC3HC1	0.013	1	1	chr7:130024263-130024377.-.exon_short	114	chr7:130024263-130024506.-.exon_long	243	chr7:130026158-130026312.-.exon_flanking	154	NA	NA
	A3SS	si1-LARP7-WT-72h_sNT-WT-72h	ENSG00000074582.15	BCS1L	-0.037	0.626374	1	chr2:218662883-218663000.+.exon_flanking	117	chr2:218663134-218663442.+.exon_long	308	chr2:218663243-218663442.+.exon_short	199	NA	NA
	A3SS	si1-LARP7-WT-72h_sNT-WT-72h	ENSG00000167548.18	KMT2D	-0.012	0.357179	1	chr12:49022590-49022797.-.exon_short	207	chr12:49022590-49022875.-.exon_long	285	chr12:49024578-49024708.-.exon_flanking	130	NA	NA
	A3SS	si1-LARP7-WT-72h_sNT-WT-72h	ENSG00000144283.23	PKP4	0.019	0.655423	1	chr2:158621231-158621421.+.exon_flanking	190	chr2:158624955-158625427.+.exon_long	472	chr2:158625125-158625427.+.exon_short	302	NA	NA
	A3SS	si1-LARP7-WT-72h_sNT-WT-72h	ENSG00000123136.15	DDX39A	-0.005	0.624489	1	chr19:14409742-14409873.-.exon_short	131	chr19:14409742-14409981.-.exon_long	239	chr19:14410216-14410334.-.exon_flanking	118	NA	NA
	A3SS	si1-LARP7-WT-72h_sNT-WT-72h	ENSG00000123136.15	DDX39A	0.01	0.584364	1	chr19:14410989-14411136.-.exon_short	147	chr19:14410989-14411172.-.exon_long	183	chr19:14411506-14411598.-.exon_flanking	92	NA	NA
	A3SS	si1-LARP7-WT-72h_sNT-WT-72h	ENSG00000124795.17	DEK	-0.009	1	1	chr6:18236452-18236596.-.exon_short	144	chr6:18236452-18236600.-.exon_long	148	chr6:18237381-18237516.-.exon_flanking	135	NA	NA
	A3SS	si1-LARP7-WT-72h_sNT-WT-72h	ENSG00000088833.18	NSFL1C	-0.008	0.216542	1	chr20:1445666-1445830.-.exon_short	164	chr20:1445666-1446149.-.exon_long	483	chr20:1452493-1452630.-.exon_flanking	137	NA	NA
	A3SS	si1-LARP7-WT-72h_sNT-WT-72h	ENSG00000088833.18	NSFL1C	-0.021	0.0520259	0.519175	chr20:1454967-1455037.-.exon_short	70	chr20:1454967-1455132.-.exon_long	165	chr20:1458200-1458274.-.exon_flanking	74	NA	NA
	A3SS	si1-LARP7-WT-72h_sNT-WT-72h	ENSG00000158864.13	NDUFS2	-0.002	0.402659	1	chr1:161209857-161209931.+.exon_flanking	74	chr1:161210111-161210389.+.exon_long	278	chr1:161210304-161210389.+.exon_short	85	NA	NA
	A3SS	si1-LARP7-WT-72h_sNT-WT-72h	ENSG00000106330.12	MOSPD3	-0.009	1	1	chr7:100613194-100613269.+.exon_flanking	75	chr7:100613477-100613706.+.exon_long	229	chr7:100613507-100613706.+.exon_short	199	NA	NA
	A3SS	si1-LARP7-WT-72h_sNT-WT-72h	ENSG00000095787.26	WAC	-0.003	1	1	chr10:28535562-28535757.+.exon_flanking	195	chr10:28583399-28583505.+.exon_long	106	chr10:28583406-28583505.+.exon_short	99	NA	NA
	A3SS	si1-LARP7-WT-72h_sNT-WT-72h	ENSG00000095787.26	WAC	0	1	1	chr10:28608186-28608431.+.exon_flanking	245	chr10:28610699-28610821.+.exon_long	122	chr10:28610711-28610821.+.exon_short	110	NA	NA
	A3SS	si1-LARP7-WT-72h_sNT-WT-72h	ENSG00000095787.26	WAC	-0.048	0.265031	1	chr10:28614567-28614685.+.exon_flanking	118	chr10:28616173-28616362.+.exon_long	189	chr10:28616176-28616362.+.exon_short	186	NA	NA
	A3SS	si1-LARP7-WT-72h_sNT-WT-72h	ENSG00000156709.15	AIFM1	0.014	0.552018	1	chrX:130129970-130130102.-.exon_short	132	chrX:130129970-130130166.-.exon_long	196	chrX:130131675-130131799.-.exon_flanking	124	NA	NA
	A3SS	si1-LARP7-WT-72h_sNT-WT-72h	ENSG00000156709.15	AIFM1	0.034	0.437622	1	chrX:130129970-130130102.-.exon_short	132	chrX:130129970-130130193.-.exon_long	223	chrX:130131675-130131799.-.exon_flanking	124	NA	NA
	A3SS	si1-LARP7-WT-72h_sNT-WT-72h	ENSG00000084072.17	PPIE	0.028	0.23956	1	chr1:39743824-39743924.+.exon_flanking	100	chr1:39745375-39745498.+.exon_long	123	chr1:39745414-39745498.+.exon_short	84	NA	NA
	A3SS	si1-LARP7-WT-72h_sNT-WT-72h	ENSG00000114346.14	ECT2	0.076	0.0866729	0.723004	chr3:172754509-172754660.+.exon_flanking	151	chr3:172755295-172755374.+.exon_long	79	chr3:172755298-172755374.+.exon_short	76	NA	NA
	A3SS	si1-LARP7-WT-72h_sNT-WT-72h	ENSG00000113810.16	SMC4	-0.011	1	1	chr3:160399669-160399749.+.exon_flanking	80	chr3:160404328-160404504.+.exon_long	176	chr3:160404378-160404504.+.exon_short	126	NA	NA
	A3SS	si1-LARP7-WT-72h_sNT-WT-72h	ENSG00000113810.16	SMC4	0.016	1	1	chr3:160400822-160400965.+.exon_flanking	143	chr3:160401915-160402093.+.exon_long	178	chr3:160401990-160402093.+.exon_short	103	NA	NA
	A3SS	si1-LARP7-WT-72h_sNT-WT-72h	ENSG00000164924.18	YWHAZ	0.004	0.544598	1	chr8:100924135-100924298.-.exon_short	163	chr8:100924135-100924322.-.exon_long	187	chr8:100924916-100925039.-.exon_flanking	123	NA	NA
	A3SS	si1-LARP7-WT-72h_sNT-WT-72h	ENSG00000164941.15	INTS8	0.021	0.124897	0.916493	chr8:94836524-94836631.+.exon_flanking	107	chr8:94838463-94838618.+.exon_long	155	chr8:94838494-94838618.+.exon_short	124	NA	NA
	A3SS	si1-LARP7-WT-72h_sNT-WT-72h	ENSG00000145191.15	EIF2B5	0.013	0.855577	1	chr3:184141925-184142070.+.exon_flanking	145	chr3:184142237-184142378.+.exon_long	141	chr3:184142298-184142378.+.exon_short	80	NA	NA
	A3SS	si1-LARP7-WT-72h_sNT-WT-72h	ENSG00000114956.20	DGUOK	-0.037	0.0135862	0.215124	chr2:73946719-73946906.+.exon_flanking	187	chr2:73950585-73950732.+.exon_long	147	chr2:73950627-73950732.+.exon_short	105	NA	NA
	A3SS	si1-LARP7-WT-72h_sNT-WT-72h	ENSG00000214706.12	IFRD2	0.02	0.187867	1	chr3:50289255-50289356.-.exon_short	101	chr3:50289255-50289360.-.exon_long	105	chr3:50289447-50289628.-.exon_flanking	181	NA	NA
	A3SS	si1-LARP7-WT-72h_sNT-WT-72h	ENSG00000183963.19	SMTN	-0.023	0.310739	1	chr22:31098667-31098840.+.exon_flanking	173	chr22:31099062-31099179.+.exon_long	117	chr22:31099065-31099179.+.exon_short	114	NA	NA
	A3SS	si1-LARP7-WT-72h_sNT-WT-72h	ENSG00000105699.17	LSR	0	0.951193	1	chr19:35266679-35266738.+.exon_flanking	59	chr19:35266836-35266967.+.exon_long	131	chr19:35266839-35266967.+.exon_short	128	NA	NA
	A3SS	si1-LARP7-WT-72h_sNT-WT-72h	ENSG00000180776.17	ZDHHC20	-0.013	0.9002	1	chr13:21381434-21381546.-.exon_short	112	chr13:21381434-21381549.-.exon_long	115	chr13:21382920-21383009.-.exon_flanking	89	NA	NA
	A3SS	si1-LARP7-WT-72h_sNT-WT-72h	ENSG00000154222.15	CC2D1B	-0.035	0.0947597	0.765862	chr1:52359705-52359836.-.exon_short	131	chr1:52359705-52359883.-.exon_long	178	chr1:52360074-52360233.-.exon_flanking	159	NA	NA
	A3SS	si1-LARP7-WT-72h_sNT-WT-72h	ENSG00000105576.16	TNPO2	0.005	0.541785	1	chr19:12701598-12701644.-.exon_short	46	chr19:12701598-12701672.-.exon_long	74	chr19:12701752-12701851.-.exon_flanking	99	NA	NA
	A3SS	si1-LARP7-WT-72h_sNT-WT-72h	ENSG00000105576.16	TNPO2	0.018	1	1	chr19:12715633-12715710.-.exon_short	77	chr19:12715633-12715739.-.exon_long	106	chr19:12719029-12719178.-.exon_flanking	149	NA	NA
	A3SS	si1-LARP7-WT-72h_sNT-WT-72h	ENSG00000144567.11	RETREG2	0.026	0.154233	1	chr2:219179733-219179763.+.exon_flanking	30	chr2:219180110-219180245.+.exon_long	135	chr2:219180198-219180245.+.exon_short	47	NA	NA
	A3SS	si1-LARP7-WT-72h_sNT-WT-72h	ENSG00000159210.10	SNF8	-0.013	0.259688	1	chr17:48931643-48931714.-.exon_short	71	chr17:48931643-48931717.-.exon_long	74	chr17:48933205-48933346.-.exon_flanking	141	NA	NA
	A3SS	si1-LARP7-WT-72h_sNT-WT-72h	ENSG00000109736.15	MFSD10	0.029	0.11855	0.88736	chr4:2932351-2932409.-.exon_short	58	chr4:2932351-2932512.-.exon_long	161	chr4:2932600-2932758.-.exon_flanking	158	NA	NA
	A3SS	si1-LARP7-WT-72h_sNT-WT-72h	ENSG00000109736.15	MFSD10	-0.047	0.000855362	0.0310273	chr4:2933106-2933177.-.exon_short	71	chr4:2933106-2933209.-.exon_long	103	chr4:2933567-2933663.-.exon_flanking	96	NA	NA
	A3SS	si1-LARP7-WT-72h_sNT-WT-72h	ENSG00000127054.22	INTS11	-0.046	0.152355	1	chr1:1312226-1312368.-.exon_short	142	chr1:1312226-1312501.-.exon_long	275	chr1:1312593-1312700.-.exon_flanking	107	NA	NA
	A3SS	si1-LARP7-WT-72h_sNT-WT-72h	ENSG00000127054.22	INTS11	-0.031	0.00911766	0.164656	chr1:1315520-1315552.-.exon_short	32	chr1:1315520-1315618.-.exon_long	98	chr1:1319296-1319524.-.exon_flanking	228	NA	NA
	A3SS	si1-LARP7-WT-72h_sNT-WT-72h	ENSG00000127054.22	INTS11	0.003	1	1	chr1:1319296-1319433.-.exon_short	137	chr1:1319296-1319524.-.exon_long	228	chr1:1320456-1320529.-.exon_flanking	73	NA	NA
	A3SS	si1-LARP7-WT-72h_sNT-WT-72h	ENSG00000110080.20	ST3GAL4	0.016	1	1	chr11:126409268-126409411.+.exon_flanking	143	chr11:126413505-126413648.+.exon_long	143	chr11:126413587-126413648.+.exon_short	61	NA	NA
	A3SS	si1-LARP7-WT-72h_sNT-WT-72h	ENSG00000113758.14	DBN1	-0.01	0.185777	1	chr5:177468108-177468217.-.exon_short	109	chr5:177468108-177468220.-.exon_long	112	chr5:177468844-177468899.-.exon_flanking	55	NA	NA
	A3SS	si1-LARP7-WT-72h_sNT-WT-72h	ENSG00000099797.15	TECR	0.005	0.640918	1	chr19:14562525-14562575.+.exon_flanking	50	chr19:14563141-14563257.+.exon_long	116	chr19:14563206-14563257.+.exon_short	51	NA	NA
	A3SS	si1-LARP7-WT-72h_sNT-WT-72h	ENSG00000099797.15	TECR	-0.018	0.292907	1	chr19:14562525-14562575.+.exon_flanking	50	chr19:14563174-14563257.+.exon_long	83	chr19:14563206-14563257.+.exon_short	51	NA	NA
	A3SS	si1-LARP7-WT-72h_sNT-WT-72h	ENSG00000099797.15	TECR	-0.045	0.0199407	0.278842	chr19:14563658-14563702.+.exon_flanking	44	chr19:14563771-14563903.+.exon_long	132	chr19:14563835-14563903.+.exon_short	68	NA	NA
	A3SS	si1-LARP7-WT-72h_sNT-WT-72h	ENSG00000099797.15	TECR	-0.017	0.0320741	0.380245	chr19:14563658-14563702.+.exon_flanking	44	chr19:14563800-14563903.+.exon_long	103	chr19:14563835-14563903.+.exon_short	68	NA	NA
	A3SS	si1-LARP7-WT-72h_sNT-WT-72h	ENSG00000099797.15	TECR	-0.008	1	1	chr19:14564949-14564992.+.exon_flanking	43	chr19:14565066-14565290.+.exon_long	224	chr19:14565202-14565290.+.exon_short	88	NA	NA
	A3SS	si1-LARP7-WT-72h_sNT-WT-72h	ENSG00000154832.16	CXXC1	-0.016	0.491619	1	chr18:50283265-50283324.-.exon_short	59	chr18:50283265-50283361.-.exon_long	96	chr18:50283515-50283564.-.exon_flanking	49	NA	NA
	A3SS	si1-LARP7-WT-72h_sNT-WT-72h	ENSG00000115648.14	MLPH	0.019	0.31002	1	chr2:237552337-237552437.+.exon_flanking	100	chr2:237553566-237553991.+.exon_long	425	chr2:237553689-237553991.+.exon_short	302	NA	NA
	A3SS	si1-LARP7-WT-72h_sNT-WT-72h	ENSG00000171163.16	ZNF692	0.014	0.791213	1	chr1:248857828-248857859.-.exon_short	31	chr1:248857828-248858034.-.exon_long	206	chr1:248858131-248858321.-.exon_flanking	190	NA	NA
	A3SS	si1-LARP7-WT-72h_sNT-WT-72h	ENSG00000142330.20	CAPN10	-0.017	0.59012	1	chr2:240596319-240596521.+.exon_flanking	202	chr2:240596681-240596942.+.exon_long	261	chr2:240596850-240596942.+.exon_short	92	NA	NA
	A3SS	si1-LARP7-WT-72h_sNT-WT-72h	ENSG00000163584.18	RPL22L1	-0.013	0.00958077	0.170189	chr3:170868013-170868134.-.exon_short	121	chr3:170868013-170868201.-.exon_long	188	chr3:170868298-170868387.-.exon_flanking	89	NA	NA
	A3SS	si1-LARP7-WT-72h_sNT-WT-72h	ENSG00000163584.18	RPL22L1	-0.007	0.551802	1	chr3:170868298-170868387.-.exon_short	89	chr3:170868298-170868390.-.exon_long	92	chr3:170870159-170870195.-.exon_flanking	36	NA	NA
	A3SS	si1-LARP7-WT-72h_sNT-WT-72h	ENSG00000117407.17	ARTN	0.144	0.0329303	0.386872	chr1:43935590-43935716.+.exon_flanking	126	chr1:43936069-43936346.+.exon_long	277	chr1:43936302-43936346.+.exon_short	44	NA	NA
	A3SS	si1-LARP7-WT-72h_sNT-WT-72h	ENSG00000144713.13	RPL32	-0.003	0.29535	1	chr3:12839349-12839530.-.exon_short	181	chr3:12839349-12839584.-.exon_long	235	chr3:12840142-12840242.-.exon_flanking	100	NA	NA
	A3SS	si1-LARP7-WT-72h_sNT-WT-72h	ENSG00000138760.11	SCARB2	0.009	0.741877	1	chr4:76180954-76181092.-.exon_short	138	chr4:76180954-76181101.-.exon_long	147	chr4:76195707-76195864.-.exon_flanking	157	NA	NA
	A3SS	si1-LARP7-WT-72h_sNT-WT-72h	ENSG00000070423.18	RNF126	-0.005	1	1	chr19:651611-651784.-.exon_short	173	chr19:651611-651855.-.exon_long	244	chr19:652233-652296.-.exon_flanking	63	NA	NA
	A3SS	si1-LARP7-WT-72h_sNT-WT-72h	ENSG00000070423.18	RNF126	-0.009	1	1	chr19:651611-651784.-.exon_short	173	chr19:651611-651915.-.exon_long	304	chr19:652233-652296.-.exon_flanking	63	NA	NA
	A3SS	si1-LARP7-WT-72h_sNT-WT-72h	ENSG00000198015.14	MRPL42	-0.03	0.304769	1	chr12:93467514-93467554.+.exon_flanking	40	chr12:93469189-93469355.+.exon_long	166	chr12:93469192-93469355.+.exon_short	163	NA	NA
	A3SS	si1-LARP7-WT-72h_sNT-WT-72h	ENSG00000166483.12	WEE1	0.018	0.589537	1	chr11:9585442-9585527.+.exon_flanking	85	chr11:9586449-9586619.+.exon_long	170	chr11:9586498-9586619.+.exon_short	121	NA	NA
	A3SS	si1-LARP7-WT-72h_sNT-WT-72h	ENSG00000106078.19	COBL	0.03	1	1	chr7:51025109-51025231.-.exon_short	122	chr7:51025109-51025372.-.exon_long	263	chr7:51026546-51026665.-.exon_flanking	119	NA	NA
	A3SS	si1-LARP7-WT-72h_sNT-WT-72h	ENSG00000105355.9	PLIN3	0.031	0.212742	1	chr19:4852016-4852265.-.exon_short	249	chr19:4852016-4852301.-.exon_long	285	chr19:4859590-4859672.-.exon_flanking	82	NA	NA
	A3SS	si1-LARP7-WT-72h_sNT-WT-72h	ENSG00000163682.17	RPL9	-0.001	1	1	chr4:39454864-39454929.-.exon_short	65	chr4:39454864-39454944.-.exon_long	80	chr4:39456406-39456538.-.exon_flanking	132	NA	NA
	A3SS	si1-LARP7-WT-72h_sNT-WT-72h	ENSG00000167996.16	FTH1	0	1	1	chr11:61964987-61965105.-.exon_short	118	chr11:61964987-61965112.-.exon_long	125	chr11:61965369-61965515.-.exon_flanking	146	NA	NA
	A3SS	si1-LARP7-WT-72h_sNT-WT-72h	ENSG00000099246.19	RAB18	-0.011	1	1	chr10:27533735-27533853.+.exon_flanking	118	chr10:27533928-27533994.+.exon_long	66	chr10:27533941-27533994.+.exon_short	53	NA	NA
	A3SS	si1-LARP7-WT-72h_sNT-WT-72h	ENSG00000114745.15	GORASP1	0.027	0.839908	1	chr3:39098741-39098815.-.exon_short	74	chr3:39098741-39098893.-.exon_long	152	chr3:39099353-39099503.-.exon_flanking	150	NA	NA
	A3SS	si1-LARP7-WT-72h_sNT-WT-72h	ENSG00000076201.16	PTPN23	-0.005	0.688871	1	chr3:47405749-47405798.+.exon_flanking	49	chr3:47405915-47406046.+.exon_long	131	chr3:47405945-47406046.+.exon_short	101	NA	NA
	A3SS	si1-LARP7-WT-72h_sNT-WT-72h	ENSG00000134758.14	RNF138	-0.022	0.482233	1	chr18:32124734-32124845.+.exon_flanking	111	chr18:32126693-32126800.+.exon_long	107	chr18:32126727-32126800.+.exon_short	73	NA	NA
	A3SS	si1-LARP7-WT-72h_sNT-WT-72h	ENSG00000090097.22	PCBP4	0.038	0.33895	1	chr3:51960526-51960637.-.exon_short	111	chr3:51960526-51960642.-.exon_long	116	chr3:51960866-51960898.-.exon_flanking	32	NA	NA
	A3SS	si1-LARP7-WT-72h_sNT-WT-72h	ENSG00000090097.22	PCBP4	0.033	0.38426	1	chr3:51961160-51961270.-.exon_short	110	chr3:51961160-51961304.-.exon_long	144	chr3:51967326-51967434.-.exon_flanking	108	NA	NA
	A3SS	si1-LARP7-WT-72h_sNT-WT-72h	ENSG00000122952.17	ZWINT	-0.006	0.948858	1	chr10:56358556-56358687.-.exon_short	131	chr10:56358556-56358724.-.exon_long	168	chr10:56358805-56358947.-.exon_flanking	142	NA	NA
	A3SS	si1-LARP7-WT-72h_sNT-WT-72h	ENSG00000168268.11	NT5DC2	-0.002	0.721531	1	chr3:52524387-52524611.-.exon_short	224	chr3:52524387-52524731.-.exon_long	344	chr3:52524817-52524881.-.exon_flanking	64	NA	NA
	A3SS	si1-LARP7-WT-72h_sNT-WT-72h	ENSG00000071626.17	DAZAP1	-0.04	0.0914545	0.748565	chr19:1418666-1418731.+.exon_flanking	65	chr19:1421148-1421258.+.exon_long	110	chr19:1421151-1421258.+.exon_short	107	NA	NA
	A3SS	si1-LARP7-WT-72h_sNT-WT-72h	ENSG00000130816.17	DNMT1	-0.05	0.0163629	0.244138	chr19:10180350-10180529.-.exon_short	179	chr19:10180350-10180569.-.exon_long	219	chr19:10180778-10180885.-.exon_flanking	107	NA	NA
	A3SS	si1-LARP7-WT-72h_sNT-WT-72h	ENSG00000205758.12	CRYZL1	0.002	1	1	chr21:33631486-33631527.-.exon_short	41	chr21:33631486-33631557.-.exon_long	71	chr21:33641681-33641730.-.exon_flanking	49	NA	NA
	A3SS	si1-LARP7-WT-72h_sNT-WT-72h	ENSG00000161513.12	FDXR	0.038	0.011859	0.195584	chr17:74866446-74866544.-.exon_short	98	chr17:74866446-74866568.-.exon_long	122	chr17:74866784-74866876.-.exon_flanking	92	NA	NA
	A3SS	si1-LARP7-WT-72h_sNT-WT-72h	ENSG00000065485.20	PDIA5	0	0.773775	1	chr3:123145522-123145592.+.exon_flanking	70	chr3:123146099-123146259.+.exon_long	160	chr3:123146118-123146259.+.exon_short	141	NA	NA
	A3SS	si1-LARP7-WT-72h_sNT-WT-72h	ENSG00000149532.16	CPSF7	0.004	1	1	chr11:61420470-61420530.-.exon_short	60	chr11:61420470-61420573.-.exon_long	103	chr11:61421390-61421608.-.exon_flanking	218	NA	NA
	A3SS	si1-LARP7-WT-72h_sNT-WT-72h	ENSG00000008838.21	MED24	-0.082	0.158836	1	chr17:40053469-40053635.-.exon_short	166	chr17:40053469-40053657.-.exon_long	188	chr17:40054361-40054405.-.exon_flanking	44	NA	NA
	A3SS	si1-LARP7-WT-72h_sNT-WT-72h	ENSG00000113013.16	HSPA9	0.001	1	1	chr5:138573763-138573845.-.exon_short	82	chr5:138573763-138573850.-.exon_long	87	chr5:138574068-138574126.-.exon_flanking	58	NA	NA
	A3SS	si1-LARP7-WT-72h_sNT-WT-72h	ENSG00000080822.17	CLDND1	0.015	0.461021	1	chr3:98521133-98521437.-.exon_short	304	chr3:98521133-98521442.-.exon_long	309	chr3:98521653-98521696.-.exon_flanking	43	NA	NA
	A3SS	si1-LARP7-WT-72h_sNT-WT-72h	ENSG00000080822.17	CLDND1	-0.002	1	1	chr3:98521133-98521377.-.exon_short	244	chr3:98521133-98521442.-.exon_long	309	chr3:98522849-98522902.-.exon_flanking	53	NA	NA
	A3SS	si1-LARP7-WT-72h_sNT-WT-72h	ENSG00000168118.12	RAB4A	0.008	0.695151	1	chr1:229295848-229295910.+.exon_flanking	62	chr1:229297482-229297636.+.exon_long	154	chr1:229297520-229297636.+.exon_short	116	NA	NA
	A3SS	si1-LARP7-WT-72h_sNT-WT-72h	ENSG00000100567.13	PSMA3	0.002	1	1	chr14:58247750-58247832.+.exon_flanking	82	chr14:58252119-58252242.+.exon_long	123	chr14:58252124-58252242.+.exon_short	118	NA	NA
	A3SS	si1-LARP7-WT-72h_sNT-WT-72h	ENSG00000100567.13	PSMA3	0.003	1	1	chr14:58257925-58257998.+.exon_flanking	73	chr14:58260948-58261020.+.exon_long	72	chr14:58260959-58261020.+.exon_short	61	NA	NA
	A3SS	si1-LARP7-WT-72h_sNT-WT-72h	ENSG00000100567.13	PSMA3	-0.014	0.0686876	0.625558	chr14:58257925-58257998.+.exon_flanking	73	chr14:58260948-58261020.+.exon_long	72	chr14:58260969-58261020.+.exon_short	51	NA	NA
	A3SS	si1-LARP7-WT-72h_sNT-WT-72h	ENSG00000100567.13	PSMA3	-0.057	0.122136	0.90539	chr14:58257925-58257998.+.exon_flanking	73	chr14:58260959-58261020.+.exon_long	61	chr14:58260969-58261020.+.exon_short	51	NA	NA
	A3SS	si1-LARP7-WT-72h_sNT-WT-72h	ENSG00000160917.15	CPSF4	-0.087	0.141144	0.990729	chr7:99452368-99452440.+.exon_flanking	72	chr7:99453966-99454136.+.exon_long	170	chr7:99454041-99454136.+.exon_short	95	NA	NA
	A3SS	si1-LARP7-WT-72h_sNT-WT-72h	ENSG00000160917.15	CPSF4	-0.107	0.0228239	0.303069	chr7:99452368-99452440.+.exon_flanking	72	chr7:99453966-99454136.+.exon_long	170	chr7:99454044-99454136.+.exon_short	92	NA	NA
	A3SS	si1-LARP7-WT-72h_sNT-WT-72h	ENSG00000197150.13	ABCB8	0.036	0.442164	1	chr7:151028450-151028610.+.exon_flanking	160	chr7:151034273-151034599.+.exon_long	326	chr7:151034505-151034599.+.exon_short	94	NA	NA
	A3SS	si1-LARP7-WT-72h_sNT-WT-72h	ENSG00000143353.12	LYPLAL1	-0.004	0.844365	1	chr1:219179147-219179246.+.exon_flanking	99	chr1:219193082-219193251.+.exon_long	169	chr1:219193130-219193251.+.exon_short	121	NA	NA
	A3SS	si1-LARP7-WT-72h_sNT-WT-72h	ENSG00000143774.18	GUK1	0.055	0.000231134	0.0115485	chr1:228146026-228146067.+.exon_flanking	41	chr1:228146842-228146938.+.exon_long	96	chr1:228146861-228146938.+.exon_short	77	NA	NA
	A3SS	si1-LARP7-WT-72h_sNT-WT-72h	ENSG00000143774.18	GUK1	0.01	0.787111	1	chr1:228147406-228147544.+.exon_flanking	138	chr1:228147615-228147699.+.exon_long	84	chr1:228147621-228147699.+.exon_short	78	NA	NA
	A3SS	si1-LARP7-WT-72h_sNT-WT-72h	ENSG00000162434.14	JAK1	0.01	1	1	chr1:64864787-64864954.-.exon_short	167	chr1:64864787-64864972.-.exon_long	185	chr1:64866866-64867208.-.exon_flanking	342	NA	NA
	A3SS	si1-LARP7-WT-72h_sNT-WT-72h	ENSG00000162434.14	JAK1	0.008	1	1	chr1:64866866-64867079.-.exon_short	213	chr1:64866866-64867208.-.exon_long	342	chr1:64869311-64869474.-.exon_flanking	163	NA	NA
	A3SS	si1-LARP7-WT-72h_sNT-WT-72h	ENSG00000130703.17	OSBPL2	-0.005	1	1	chr20:62256057-62256221.+.exon_flanking	164	chr20:62259981-62260125.+.exon_long	144	chr20:62260017-62260125.+.exon_short	108	NA	NA
	A3SS	si1-LARP7-WT-72h_sNT-WT-72h	ENSG00000114867.22	EIF4G1	0.018	0.0360163	0.410187	chr3:184317321-184317497.+.exon_flanking	176	chr3:184317717-184317816.+.exon_long	99	chr3:184317747-184317816.+.exon_short	69	NA	NA
	A3SS	si1-LARP7-WT-72h_sNT-WT-72h	ENSG00000114867.22	EIF4G1	0.022	0.0352821	0.404942	chr3:184317321-184317497.+.exon_flanking	176	chr3:184317717-184317816.+.exon_long	99	chr3:184317750-184317816.+.exon_short	66	NA	NA
	A3SS	si1-LARP7-WT-72h_sNT-WT-72h	ENSG00000114867.22	EIF4G1	0.024	0.763307	1	chr3:184317321-184317497.+.exon_flanking	176	chr3:184317747-184317816.+.exon_long	69	chr3:184317750-184317816.+.exon_short	66	NA	NA
	A3SS	si1-LARP7-WT-72h_sNT-WT-72h	ENSG00000114867.22	EIF4G1	-0.043	0.127713	0.929759	chr3:184323083-184323241.+.exon_flanking	158	chr3:184323405-184323593.+.exon_long	188	chr3:184323408-184323593.+.exon_short	185	NA	NA
	A3SS	si1-LARP7-WT-72h_sNT-WT-72h	ENSG00000114867.22	EIF4G1	0.015	0.044063	0.464055	chr3:184331472-184331606.+.exon_flanking	134	chr3:184331697-184331809.+.exon_long	112	chr3:184331728-184331809.+.exon_short	81	NA	NA
	A3SS	si1-LARP7-WT-72h_sNT-WT-72h	ENSG00000221829.11	FANCG	0.003	0.834968	1	chr9:35074371-35074462.-.exon_short	91	chr9:35074371-35074494.-.exon_long	123	chr9:35074927-35075082.-.exon_flanking	155	NA	NA
	A3SS	si1-LARP7-WT-72h_sNT-WT-72h	ENSG00000161202.20	DVL3	0.022	1	1	chr3:184166126-184166265.+.exon_flanking	139	chr3:184166446-184166673.+.exon_long	227	chr3:184166606-184166673.+.exon_short	67	NA	NA
	A3SS	si1-LARP7-WT-72h_sNT-WT-72h	ENSG00000161204.12	ABCF3	-0.063	0.710527	1	chr3:184186796-184186875.+.exon_flanking	79	chr3:184187397-184187761.+.exon_long	364	chr3:184187664-184187761.+.exon_short	97	NA	NA
	A3SS	si1-LARP7-WT-72h_sNT-WT-72h	ENSG00000245694.13	CRNDE	0.022	0.290259	1	chr16:54920298-54920327.-.exon_short	29	chr16:54920298-54920410.-.exon_long	112	chr16:54923585-54923648.-.exon_flanking	63	NA	NA
	A3SS	si1-LARP7-WT-72h_sNT-WT-72h	ENSG00000126247.11	CAPNS1	0.003	1	1	chr19:36145976-36146054.+.exon_flanking	78	chr19:36146196-36146312.+.exon_long	116	chr19:36146247-36146312.+.exon_short	65	NA	NA
	A3SS	si1-LARP7-WT-72h_sNT-WT-72h	ENSG00000182858.14	ALG12	0.061	0.308646	1	chr22:49904337-49904384.-.exon_short	47	chr22:49904337-49904506.-.exon_long	169	chr22:49907721-49907944.-.exon_flanking	223	NA	NA
	A3SS	si1-LARP7-WT-72h_sNT-WT-72h	ENSG00000196923.14	PDLIM7	-0.021	0.155633	1	chr5:177489771-177489832.-.exon_short	61	chr5:177489771-177490031.-.exon_long	260	chr5:177490870-177490906.-.exon_flanking	36	NA	NA
	A3SS	si1-LARP7-WT-72h_sNT-WT-72h	ENSG00000168000.16	BSCL2	-0.077	0.00525068	0.113183	chr11:62691075-62691141.-.exon_short	66	chr11:62691075-62691421.-.exon_long	346	chr11:62692376-62692473.-.exon_flanking	97	NA	NA
	A3SS	si1-LARP7-WT-72h_sNT-WT-72h	ENSG00000168000.16	BSCL2	0.004	0.381898	1	chr11:62692376-62692473.-.exon_short	97	chr11:62692376-62692797.-.exon_long	421	chr11:62694568-62694711.-.exon_flanking	143	NA	NA
	A3SS	si1-LARP7-WT-72h_sNT-WT-72h	ENSG00000168000.16	BSCL2	-0.007	1	1	chr11:62692663-62692715.-.exon_short	52	chr11:62692663-62692797.-.exon_long	134	chr11:62694568-62694711.-.exon_flanking	143	NA	NA
	A3SS	si1-LARP7-WT-72h_sNT-WT-72h	ENSG00000122034.17	GTF3A	-0.005	1	1	chr13:27429870-27429966.+.exon_flanking	96	chr13:27430533-27430621.+.exon_long	88	chr13:27430538-27430621.+.exon_short	83	NA	NA
	A3SS	si1-LARP7-WT-72h_sNT-WT-72h	ENSG00000004487.18	KDM1A	-0.013	0.359901	1	chr1:23081446-23081573.+.exon_flanking	127	chr1:23082220-23082366.+.exon_long	146	chr1:23082293-23082366.+.exon_short	73	NA	NA
	A3SS	si1-LARP7-WT-72h_sNT-WT-72h	ENSG00000125734.16	GPR108	0.056	0.020791	0.285871	chr19:6730987-6731054.-.exon_short	67	chr19:6730987-6731111.-.exon_long	124	chr19:6731199-6731282.-.exon_flanking	83	NA	NA
	A3SS	si1-LARP7-WT-72h_sNT-WT-72h	ENSG00000214022.12	REPIN1	0.033	0.831615	1	chr7:150368822-150368941.+.exon_flanking	119	chr7:150369671-150369868.+.exon_long	197	chr7:150369742-150369868.+.exon_short	126	NA	NA
	A3SS	si1-LARP7-WT-72h_sNT-WT-72h	ENSG00000153944.12	MSI2	-0.047	0.541722	1	chr17:57652099-57652161.+.exon_flanking	62	chr17:57674918-57675126.+.exon_long	208	chr17:57674972-57675126.+.exon_short	154	NA	NA
	A3SS	si1-LARP7-WT-72h_sNT-WT-72h	ENSG00000165905.18	LARGE2	-0.118	0.0181544	0.262936	chr11:45924785-45924889.+.exon_flanking	104	chr11:45926039-45926347.+.exon_long	308	chr11:45926222-45926347.+.exon_short	125	NA	NA
	A3SS	si1-LARP7-WT-72h_sNT-WT-72h	ENSG00000165905.18	LARGE2	0.032	0.0981814	0.782676	chr11:45926711-45926871.+.exon_flanking	160	chr11:45927315-45927593.+.exon_long	278	chr11:45927445-45927593.+.exon_short	148	NA	NA
	A3SS	si1-LARP7-WT-72h_sNT-WT-72h	ENSG00000110700.7	RPS13	0.001	1	1	chr11:17075097-17075163.-.exon_short	66	chr11:17075097-17075197.-.exon_long	100	chr11:17075454-17075623.-.exon_flanking	169	NA	NA
	A3SS	si1-LARP7-WT-72h_sNT-WT-72h	ENSG00000173692.14	PSMD1	0.004	0.627624	1	chr2:231070025-231070168.+.exon_flanking	143	chr2:231072189-231072415.+.exon_long	226	chr2:231072333-231072415.+.exon_short	82	NA	NA
	A3SS	si1-LARP7-WT-72h_sNT-WT-72h	ENSG00000077152.12	UBE2T	-0.006	1	1	chr1:202333010-202333093.-.exon_short	83	chr1:202333010-202333335.-.exon_long	325	chr1:202333450-202333555.-.exon_flanking	105	NA	NA
	A3SS	si1-LARP7-WT-72h_sNT-WT-72h	ENSG00000168615.13	ADAM9	-0.006	1	1	chr8:39082641-39082721.+.exon_flanking	80	chr8:39090047-39090188.+.exon_long	141	chr8:39090136-39090188.+.exon_short	52	NA	NA
	A3SS	si1-LARP7-WT-72h_sNT-WT-72h	ENSG00000121775.18	TMEM39B	-0.004	0.780894	1	chr1:32074951-32075077.+.exon_flanking	126	chr1:32075603-32075822.+.exon_long	219	chr1:32075667-32075822.+.exon_short	155	NA	NA
	A3SS	si1-LARP7-WT-72h_sNT-WT-72h	ENSG00000154719.14	MRPL39	0.027	0.505129	1	chr21:25599799-25599836.-.exon_short	37	chr21:25599799-25599866.-.exon_long	67	chr21:25601368-25601467.-.exon_flanking	99	NA	NA
	A3SS	si1-LARP7-WT-72h_sNT-WT-72h	ENSG00000087460.29	GNAS	0.038	0.0596873	0.570731	chr20:58895612-58895684.+.exon_flanking	72	chr20:58903528-58903585.+.exon_long	57	chr20:58903531-58903585.+.exon_short	54	NA	NA
	A3SS	si1-LARP7-WT-72h_sNT-WT-72h	ENSG00000087460.29	GNAS	0.012	0.625569	1	chr20:58898941-58898985.+.exon_flanking	44	chr20:58903528-58903585.+.exon_long	57	chr20:58903531-58903585.+.exon_short	54	NA	NA
	A3SS	si1-LARP7-WT-72h_sNT-WT-72h	ENSG00000070669.17	ASNS	0.005	1	1	chr7:97868908-97869105.-.exon_short	197	chr7:97868908-97869179.-.exon_long	271	chr7:97869778-97869813.-.exon_flanking	35	NA	NA
	A3SS	si1-LARP7-WT-72h_sNT-WT-72h	ENSG00000164032.12	H2AZ1	0.001	0.719961	1	chr4:99949273-99949379.-.exon_short	106	chr4:99949273-99949386.-.exon_long	113	chr4:99949663-99949740.-.exon_flanking	77	NA	NA
	A3SS	si1-LARP7-WT-72h_sNT-WT-72h	ENSG00000197912.16	SPG7	0.008	1	1	chr16:89530683-89530808.+.exon_flanking	125	chr16:89531904-89532066.+.exon_long	162	chr16:89531925-89532066.+.exon_short	141	NA	NA
	A3SS	si1-LARP7-WT-72h_sNT-WT-72h	ENSG00000173153.17	ESRRA	-0.028	0.0707254	0.636691	chr11:64314239-64314367.+.exon_flanking	128	chr11:64314741-64314911.+.exon_long	170	chr11:64314744-64314911.+.exon_short	167	NA	NA
	A3SS	si1-LARP7-WT-72h_sNT-WT-72h	ENSG00000174720.18	LARP7	0.009	1	1	chr4:112649535-112649686.+.exon_flanking	151	chr4:112650461-112650582.+.exon_long	121	chr4:112650464-112650582.+.exon_short	118	NA	NA
	A3SS	si1-LARP7-WT-72h_sNT-WT-72h	ENSG00000011009.12	LYPLA2	-0.024	0.045719	0.475883	chr1:23794224-23794325.+.exon_flanking	101	chr1:23794427-23794600.+.exon_long	173	chr1:23794552-23794600.+.exon_short	48	NA	NA
	A3SS	si1-LARP7-WT-72h_sNT-WT-72h	ENSG00000105705.16	SUGP1	0.015	0.769635	1	chr19:19316422-19316522.-.exon_short	100	chr19:19316422-19316593.-.exon_long	171	chr19:19320463-19320509.-.exon_flanking	46	NA	NA
	A3SS	si1-LARP7-WT-72h_sNT-WT-72h	ENSG00000198589.15	LRBA	0.029	0.45172	1	chr4:150282450-150282643.-.exon_short	193	chr4:150282450-150282646.-.exon_long	196	chr4:150285933-150286034.-.exon_flanking	101	NA	NA
	A3SS	si1-LARP7-WT-72h_sNT-WT-72h	ENSG00000171566.12	PLRG1	0.004	1	1	chr4:154537969-154538082.-.exon_short	113	chr4:154537969-154538108.-.exon_long	139	chr4:154539105-154539213.-.exon_flanking	108	NA	NA
	A3SS	si1-LARP7-WT-72h_sNT-WT-72h	ENSG00000071127.18	WDR1	-0.001	1	1	chr4:10087707-10087935.-.exon_short	228	chr4:10087707-10087940.-.exon_long	233	chr4:10088293-10088373.-.exon_flanking	80	NA	NA
	A3SS	si1-LARP7-WT-72h_sNT-WT-72h	ENSG00000266967.7	AARSD1	-0.021	0.0648886	0.602525	chr17:42956404-42956504.-.exon_short	100	chr17:42956404-42956560.-.exon_long	156	chr17:42957138-42957195.-.exon_flanking	57	NA	NA
	A3SS	si1-LARP7-WT-72h_sNT-WT-72h	ENSG00000120334.16	CENPL	-0.015	1	1	chr1:173807267-173807310.-.exon_short	43	chr1:173807267-173807518.-.exon_long	251	chr1:173811132-173811306.-.exon_flanking	174	NA	NA
	A3SS	si1-LARP7-WT-72h_sNT-WT-72h	ENSG00000161526.15	SAP30BP	0.012	0.139952	0.984961	chr17:75704756-75704814.+.exon_flanking	58	chr17:75705611-75706092.+.exon_long	481	chr17:75706008-75706092.+.exon_short	84	NA	NA
	A3SS	si1-LARP7-WT-72h_sNT-WT-72h	ENSG00000127080.10	IPPK	-0.009	1	1	chr9:92635158-92635246.-.exon_short	88	chr9:92635158-92635308.-.exon_long	150	chr9:92638001-92638280.-.exon_flanking	279	NA	NA
	A3SS	si1-LARP7-WT-72h_sNT-WT-72h	ENSG00000136270.14	TBRG4	0.011	1	1	chr7:45108827-45109243.-.exon_short	416	chr7:45108827-45109287.-.exon_long	460	chr7:45111664-45112047.-.exon_flanking	383	NA	NA
	A3SS	si1-LARP7-WT-72h_sNT-WT-72h	ENSG00000064687.13	ABCA7	0.011	1	1	chr19:1064931-1065171.+.exon_flanking	240	chr19:1065270-1065572.+.exon_long	302	chr19:1065291-1065572.+.exon_short	281	NA	NA
	A3SS	si1-LARP7-WT-72h_sNT-WT-72h	ENSG00000165280.18	VCP	-0.002	1	1	chr9:35057376-35057527.-.exon_short	151	chr9:35057376-35057530.-.exon_long	154	chr9:35059064-35059219.-.exon_flanking	155	NA	NA
	A3SS	si1-LARP7-WT-72h_sNT-WT-72h	ENSG00000165792.18	METTL17	-0.071	0.0775303	0.674732	chr14:20996527-20996711.+.exon_flanking	184	chr14:20996785-20997030.+.exon_long	245	chr14:20996812-20997030.+.exon_short	218	NA	NA
	A3SS	si1-LARP7-WT-72h_sNT-WT-72h	ENSG00000197858.12	GPAA1	0.005	0.651964	1	chr8:144083389-144083861.+.exon_flanking	472	chr8:144083939-144084040.+.exon_long	101	chr8:144083944-144084040.+.exon_short	96	NA	NA
	A3SS	si1-LARP7-WT-72h_sNT-WT-72h	ENSG00000197858.12	GPAA1	0.017	1	1	chr8:144083939-144084040.+.exon_flanking	101	chr8:144084111-144084330.+.exon_long	219	chr8:144084286-144084330.+.exon_short	44	NA	NA
	A3SS	si1-LARP7-WT-72h_sNT-WT-72h	ENSG00000197858.12	GPAA1	0.012	1	1	chr8:144083939-144084040.+.exon_flanking	101	chr8:144084134-144084330.+.exon_long	196	chr8:144084286-144084330.+.exon_short	44	NA	NA
	A3SS	si1-LARP7-WT-72h_sNT-WT-72h	ENSG00000197858.12	GPAA1	-0.009	1	1	chr8:144084134-144084330.+.exon_flanking	196	chr8:144084413-144084609.+.exon_long	196	chr8:144084419-144084609.+.exon_short	190	NA	NA
	A3SS	si1-LARP7-WT-72h_sNT-WT-72h	ENSG00000197858.12	GPAA1	-0.019	0.393097	1	chr8:144085043-144085138.+.exon_flanking	95	chr8:144085289-144085479.+.exon_long	190	chr8:144085334-144085479.+.exon_short	145	NA	NA
	A3SS	si1-LARP7-WT-72h_sNT-WT-72h	ENSG00000197858.12	GPAA1	-0.022	0.568729	1	chr8:144085043-144085138.+.exon_flanking	95	chr8:144085289-144085479.+.exon_long	190	chr8:144085449-144085479.+.exon_short	30	NA	NA
	A3SS	si1-LARP7-WT-72h_sNT-WT-72h	ENSG00000197858.12	GPAA1	-0.013	0.491267	1	chr8:144085043-144085138.+.exon_flanking	95	chr8:144085289-144085743.+.exon_long	454	chr8:144085573-144085743.+.exon_short	170	NA	NA
	A3SS	si1-LARP7-WT-72h_sNT-WT-72h	ENSG00000197858.12	GPAA1	-0.026	0.747472	1	chr8:144085043-144085138.+.exon_flanking	95	chr8:144085334-144085479.+.exon_long	145	chr8:144085449-144085479.+.exon_short	30	NA	NA
	A3SS	si1-LARP7-WT-72h_sNT-WT-72h	ENSG00000197858.12	GPAA1	-0.026	0.747356	1	chr8:144085043-144085138.+.exon_flanking	95	chr8:144085365-144085479.+.exon_long	114	chr8:144085449-144085479.+.exon_short	30	NA	NA
	A3SS	si1-LARP7-WT-72h_sNT-WT-72h	ENSG00000141959.17	PFKL	-0.005	0.588249	1	chr21:44325153-44325264.+.exon_flanking	111	chr21:44325732-44326060.+.exon_long	328	chr21:44325961-44326060.+.exon_short	99	NA	NA
	A3SS	si1-LARP7-WT-72h_sNT-WT-72h	ENSG00000105698.16	USF2	0.027	0.057171	0.553649	chr19:35278698-35278792.+.exon_flanking	94	chr19:35278946-35279074.+.exon_long	128	chr19:35278970-35279074.+.exon_short	104	NA	NA
	A3SS	si1-LARP7-WT-72h_sNT-WT-72h	ENSG00000064012.24	CASP8	-0.005	0.78641	1	chr2:201234016-201234112.+.exon_flanking	96	chr2:201266461-201266791.+.exon_long	330	chr2:201266487-201266791.+.exon_short	304	NA	NA
	A3SS	si1-LARP7-WT-72h_sNT-WT-72h	ENSG00000175470.20	PPP2R2D	0.02	0.388583	1	chr10:131940582-131940694.+.exon_flanking	112	chr10:131943968-131944145.+.exon_long	177	chr10:131944095-131944145.+.exon_short	50	NA	NA
	A3SS	si1-LARP7-WT-72h_sNT-WT-72h	ENSG00000167792.13	NDUFV1	0.009	0.301729	1	chr11:67610995-67611207.+.exon_flanking	212	chr11:67611403-67611569.+.exon_long	166	chr11:67611522-67611569.+.exon_short	47	NA	NA
	A3SS	si1-LARP7-WT-72h_sNT-WT-72h	ENSG00000167792.13	NDUFV1	0.011	0.418363	1	chr11:67610995-67611207.+.exon_flanking	212	chr11:67611477-67611569.+.exon_long	92	chr11:67611522-67611569.+.exon_short	47	NA	NA
	A3SS	si1-LARP7-WT-72h_sNT-WT-72h	ENSG00000166145.15	SPINT1	0.005	1	1	chr15:40853124-40853251.+.exon_flanking	127	chr15:40853489-40853627.+.exon_long	138	chr15:40853549-40853627.+.exon_short	78	NA	NA
	A3SS	si1-LARP7-WT-72h_sNT-WT-72h	ENSG00000177697.19	CD151	-0.016	0.0758866	0.665338	chr11:832986-833026.+.exon_flanking	40	chr11:834458-834591.+.exon_long	133	chr11:834530-834591.+.exon_short	61	NA	NA
	A3SS	si1-LARP7-WT-72h_sNT-WT-72h	ENSG00000177697.19	CD151	0.01	0.781594	1	chr11:833009-833022.+.exon_flanking	13	chr11:834458-834591.+.exon_long	133	chr11:834530-834591.+.exon_short	61	NA	NA
	A3SS	si1-LARP7-WT-72h_sNT-WT-72h	ENSG00000104774.14	MAN2B1	0.005	1	1	chr19:12652363-12652429.-.exon_short	66	chr19:12652363-12652460.-.exon_long	97	chr19:12655694-12655879.-.exon_flanking	185	NA	NA
	A3SS	si1-LARP7-WT-72h_sNT-WT-72h	ENSG00000104774.14	MAN2B1	0.02	0.277667	1	chr19:12658428-12658507.-.exon_short	79	chr19:12658428-12658510.-.exon_long	82	chr19:12661260-12661376.-.exon_flanking	116	NA	NA
	A3SS	si1-LARP7-WT-72h_sNT-WT-72h	ENSG00000160633.13	SAFB	0.008	0.799073	1	chr19:5657241-5657347.+.exon_flanking	106	chr19:5661518-5661808.+.exon_long	290	chr19:5661521-5661808.+.exon_short	287	NA	NA
	A3SS	si1-LARP7-WT-72h_sNT-WT-72h	ENSG00000160633.13	SAFB	0.137	3.63856957701e-05	0.00298398	chr19:5667046-5667164.+.exon_flanking	118	chr19:5667347-5667450.+.exon_long	103	chr19:5667353-5667450.+.exon_short	97	NA	NA
	A3SS	si1-LARP7-WT-72h_sNT-WT-72h	ENSG00000166340.18	TPP1	-0.011	1	1	chr11:6615442-6615545.-.exon_short	103	chr11:6615442-6615562.-.exon_long	120	chr11:6616005-6616074.-.exon_flanking	69	NA	NA
	A3SS	si1-LARP7-WT-72h_sNT-WT-72h	ENSG00000166441.13	RPL27A	-0.002	1	1	chr11:8683202-8683265.+.exon_flanking	63	chr11:8683863-8684081.+.exon_long	218	chr11:8684006-8684081.+.exon_short	75	NA	NA
	A3SS	si1-LARP7-WT-72h_sNT-WT-72h	ENSG00000166441.13	RPL27A	0.002	0.821578	1	chr11:8684006-8684081.+.exon_flanking	75	chr11:8684686-8684892.+.exon_long	206	chr11:8684823-8684892.+.exon_short	69	NA	NA
	A3SS	si1-LARP7-WT-72h_sNT-WT-72h	ENSG00000166441.13	RPL27A	0.001	0.853623	1	chr11:8684006-8684081.+.exon_flanking	75	chr11:8684718-8684892.+.exon_long	174	chr11:8684823-8684892.+.exon_short	69	NA	NA
	A3SS	si1-LARP7-WT-72h_sNT-WT-72h	ENSG00000120992.18	LYPLA1	0.062	0.0569344	0.552095	chr8:54051012-54051146.-.exon_short	134	chr8:54051012-54051188.-.exon_long	176	chr8:54052655-54052756.-.exon_flanking	101	NA	NA
	A3SS	si1-LARP7-WT-72h_sNT-WT-72h	ENSG00000110321.19	EIF4G2	-0.005	0.657217	1	chr11:10805907-10806010.-.exon_short	103	chr11:10805907-10806047.-.exon_long	140	chr11:10807255-10807381.-.exon_flanking	126	NA	NA
	A3SS	si1-LARP7-WT-72h_sNT-WT-72h	ENSG00000244462.8	RBM12	-0.047	0.16774	1	chr20:35658930-35658982.-.exon_short	52	chr20:35658930-35659014.-.exon_long	84	chr20:35664760-35664900.-.exon_flanking	140	NA	NA
	A3SS	si1-LARP7-WT-72h_sNT-WT-72h	ENSG00000137409.21	MTCH1	0.004	1	1	chr6:36970039-36970082.-.exon_short	43	chr6:36970039-36970114.-.exon_long	75	chr6:36970406-36970473.-.exon_flanking	67	NA	NA
	A3SS	si1-LARP7-WT-72h_sNT-WT-72h	ENSG00000137409.21	MTCH1	-0.009	1	1	chr6:36970647-36970689.-.exon_short	42	chr6:36970647-36970694.-.exon_long	47	chr6:36972652-36972796.-.exon_flanking	144	NA	NA
	A3SS	si1-LARP7-WT-72h_sNT-WT-72h	ENSG00000111319.13	SCNN1A	0	1	1	chr12:6355272-6355378.-.exon_short	106	chr12:6355272-6355435.-.exon_long	163	chr12:6355777-6355880.-.exon_flanking	103	NA	NA
	A3SS	si1-LARP7-WT-72h_sNT-WT-72h	ENSG00000163931.17	TKT	0.003	1	1	chr3:53234983-53235064.-.exon_short	81	chr3:53234983-53235174.-.exon_long	191	chr3:53240251-53240348.-.exon_flanking	97	NA	NA
	A3SS	si1-LARP7-WT-72h_sNT-WT-72h	ENSG00000182087.14	TMEM259	-0.017	0.549059	1	chr19:1011580-1011612.-.exon_short	32	chr19:1011580-1011663.-.exon_long	83	chr19:1011741-1011798.-.exon_flanking	57	NA	NA
	A3SS	si1-LARP7-WT-72h_sNT-WT-72h	ENSG00000167986.15	DDB1	-0.003	0.654766	1	chr11:61314047-61314202.-.exon_short	155	chr11:61314047-61314210.-.exon_long	163	chr11:61314308-61314486.-.exon_flanking	178	NA	NA
	A3SS	si1-LARP7-WT-72h_sNT-WT-72h	ENSG00000149499.12	EML3	0.111	0.0147863	0.227942	chr11:62602759-62602779.-.exon_short	20	chr11:62602759-62602889.-.exon_long	130	chr11:62603149-62603247.-.exon_flanking	98	NA	NA
	A3SS	si1-LARP7-WT-72h_sNT-WT-72h	ENSG00000149499.12	EML3	0.074	0.0290342	0.357567	chr11:62603944-62604041.-.exon_short	97	chr11:62603944-62604201.-.exon_long	257	chr11:62605113-62605180.-.exon_flanking	67	NA	NA
	A3SS	si1-LARP7-WT-72h_sNT-WT-72h	ENSG00000185475.11	TMEM179B	0.047	0.000690663	0.0265411	chr11:62787415-62787527.+.exon_flanking	112	chr11:62789023-62789210.+.exon_long	187	chr11:62789187-62789210.+.exon_short	23	NA	NA
	A3SS	si1-LARP7-WT-72h_sNT-WT-72h	ENSG00000162236.13	STX5	-0.105	9.79659127838e-05	0.00602075	chr11:62831019-62831110.-.exon_short	91	chr11:62831019-62831262.-.exon_long	243	chr11:62831954-62832042.-.exon_flanking	88	NA	NA
	A3SS	si1-LARP7-WT-72h_sNT-WT-72h	ENSG00000159147.18	DONSON	0.027	0.194462	1	chr21:33584590-33584726.-.exon_short	136	chr21:33584590-33584768.-.exon_long	178	chr21:33585978-33586181.-.exon_flanking	203	NA	NA
	A3SS	si1-LARP7-WT-72h_sNT-WT-72h	ENSG00000168439.17	STIP1	0.002	1	1	chr11:64193078-64193287.+.exon_flanking	209	chr11:64194189-64194330.+.exon_long	141	chr11:64194261-64194330.+.exon_short	69	NA	NA
	A3SS	si1-LARP7-WT-72h_sNT-WT-72h	ENSG00000173486.14	FKBP2	0.008	1	1	chr11:64242384-64242558.+.exon_flanking	174	chr11:64243199-64243497.+.exon_long	298	chr11:64243451-64243497.+.exon_short	46	NA	NA
	A3SS	si1-LARP7-WT-72h_sNT-WT-72h	ENSG00000173113.8	TRMT112	-0.004	0.165556	1	chr11:64317058-64317132.-.exon_short	74	chr11:64317058-64317147.-.exon_long	89	chr11:64317264-64317365.-.exon_flanking	101	NA	NA
	A3SS	si1-LARP7-WT-72h_sNT-WT-72h	ENSG00000168067.12	MAP4K2	0.076	0.0298957	0.363503	chr11:64797104-64797168.-.exon_short	64	chr11:64797104-64797192.-.exon_long	88	chr11:64797275-64797380.-.exon_flanking	105	NA	NA
	A3SS	si1-LARP7-WT-72h_sNT-WT-72h	ENSG00000007376.8	RPUSD1	-0.005	0.877391	1	chr16:787556-787645.-.exon_short	89	chr16:787556-787744.-.exon_long	188	chr16:788256-788381.-.exon_flanking	125	NA	NA
	A3SS	si1-LARP7-WT-72h_sNT-WT-72h	ENSG00000133884.11	DPF2	0.005	1	1	chr11:65341399-65341562.+.exon_flanking	163	chr11:65343745-65343837.+.exon_long	92	chr11:65343755-65343837.+.exon_short	82	NA	NA
	A3SS	si1-LARP7-WT-72h_sNT-WT-72h	ENSG00000173039.20	RELA	0.006	1	1	chr11:65659666-65659788.-.exon_short	122	chr11:65659666-65659797.-.exon_long	131	chr11:65660124-65660215.-.exon_flanking	91	NA	NA
	A3SS	si1-LARP7-WT-72h_sNT-WT-72h	ENSG00000172732.12	MUS81	-0.038	0.232605	1	chr11:65864720-65864815.+.exon_flanking	95	chr11:65865017-65865145.+.exon_long	128	chr11:65865115-65865145.+.exon_short	30	NA	NA
	A3SS	si1-LARP7-WT-72h_sNT-WT-72h	ENSG00000175592.9	FOSL1	-0.005	0.588437	1	chr11:65894014-65894116.-.exon_short	102	chr11:65894014-65894121.-.exon_long	107	chr11:65896809-65897006.-.exon_flanking	197	NA	NA
	A3SS	si1-LARP7-WT-72h_sNT-WT-72h	ENSG00000087365.16	SF3B2	-0.016	0.289782	1	chr11:66055076-66055315.+.exon_flanking	239	chr11:66055535-66055585.+.exon_long	50	chr11:66055538-66055585.+.exon_short	47	NA	NA
	A3SS	si1-LARP7-WT-72h_sNT-WT-72h	ENSG00000087365.16	SF3B2	-0.019	0.309289	1	chr11:66056838-66056955.+.exon_flanking	117	chr11:66057266-66057375.+.exon_long	109	chr11:66057269-66057375.+.exon_short	106	NA	NA
	A3SS	si1-LARP7-WT-72h_sNT-WT-72h	ENSG00000087365.16	SF3B2	-0.007	0.874196	1	chr11:66063628-66063729.+.exon_flanking	101	chr11:66067946-66068045.+.exon_long	99	chr11:66067949-66068045.+.exon_short	96	NA	NA
	A3SS	si1-LARP7-WT-72h_sNT-WT-72h	ENSG00000174669.12	SLC29A2	0.067	0.198203	1	chr11:66366126-66366191.-.exon_short	65	chr11:66366126-66366231.-.exon_long	105	chr11:66366431-66366564.-.exon_flanking	133	NA	NA
	A3SS	si1-LARP7-WT-72h_sNT-WT-72h	ENSG00000174669.12	SLC29A2	0.011	1	1	chr11:66366126-66366191.-.exon_short	65	chr11:66366126-66366231.-.exon_long	105	chr11:66367464-66367548.-.exon_flanking	84	NA	NA
	A3SS	si1-LARP7-WT-72h_sNT-WT-72h	ENSG00000173653.8	RCE1	-0.04	0.329446	1	chr11:66843759-66843861.+.exon_flanking	102	chr11:66843956-66844039.+.exon_long	83	chr11:66843960-66844039.+.exon_short	79	NA	NA
	A3SS	si1-LARP7-WT-72h_sNT-WT-72h	ENSG00000172830.13	SSH3	-0.042	0.306191	1	chr11:67309768-67309968.+.exon_flanking	200	chr11:67310066-67310339.+.exon_long	273	chr11:67310164-67310339.+.exon_short	175	NA	NA
	A3SS	si1-LARP7-WT-72h_sNT-WT-72h	ENSG00000084207.18	GSTP1	-0.002	0.589226	1	chr11:67584685-67584772.+.exon_flanking	87	chr11:67585038-67585241.+.exon_long	203	chr11:67585138-67585241.+.exon_short	103	NA	NA
	A3SS	si1-LARP7-WT-72h_sNT-WT-72h	ENSG00000100526.21	CDKN3	-0.018	0.161666	1	chr14:54415899-54415930.+.exon_flanking	31	chr14:54417848-54417951.+.exon_long	103	chr14:54417851-54417951.+.exon_short	100	NA	NA
	A3SS	si1-LARP7-WT-72h_sNT-WT-72h	ENSG00000172893.18	DHCR7	0.011	0.209039	1	chr11:71443993-71444119.-.exon_short	126	chr11:71443993-71444215.-.exon_long	222	chr11:71444855-71444958.-.exon_flanking	103	NA	NA
	A3SS	si1-LARP7-WT-72h_sNT-WT-72h	ENSG00000172893.18	DHCR7	0.021	0.142698	0.996133	chr11:71443993-71444119.-.exon_short	126	chr11:71443993-71444286.-.exon_long	293	chr11:71444855-71444958.-.exon_flanking	103	NA	NA
	A3SS	si1-LARP7-WT-72h_sNT-WT-72h	ENSG00000178149.17	DALRD3	-0.122	0.000593135	0.0235233	chr3:49018023-49018213.-.exon_short	190	chr3:49018023-49018318.-.exon_long	295	chr3:49018400-49018564.-.exon_flanking	164	NA	NA
	A3SS	si1-LARP7-WT-72h_sNT-WT-72h	ENSG00000082213.18	C5orf22	0.09	0.00103267	0.0358568	chr5:31535744-31535893.+.exon_flanking	149	chr5:31538260-31538689.+.exon_long	429	chr5:31538484-31538689.+.exon_short	205	NA	NA
	A3SS	si1-LARP7-WT-72h_sNT-WT-72h	ENSG00000128973.13	CLN6	0.01	1	1	chr15:68211556-68211741.-.exon_short	185	chr15:68211556-68211863.-.exon_long	307	chr15:68214290-68214388.-.exon_flanking	98	NA	NA
	A3SS	si1-LARP7-WT-72h_sNT-WT-72h	ENSG00000073921.18	PICALM	-0.002	0.983086	1	chr11:85981872-85981988.-.exon_short	116	chr11:85981872-85982003.-.exon_long	131	chr11:85983866-85983973.-.exon_flanking	107	NA	NA
	A3SS	si1-LARP7-WT-72h_sNT-WT-72h	ENSG00000073921.18	PICALM	-0.087	0.00032446	0.0150145	chr11:85990250-85990378.-.exon_short	128	chr11:85990250-85990399.-.exon_long	149	chr11:85996826-85996929.-.exon_flanking	103	NA	NA
	A3SS	si1-LARP7-WT-72h_sNT-WT-72h	ENSG00000123983.15	ACSL3	-0.01	0.252896	1	chr2:222916319-222916496.+.exon_flanking	177	chr2:222918046-222918155.+.exon_long	109	chr2:222918070-222918155.+.exon_short	85	NA	NA
	A3SS	si1-LARP7-WT-72h_sNT-WT-72h	ENSG00000129354.12	AP1M2	-0.005	1	1	chr19:10572671-10572895.-.exon_short	224	chr19:10572671-10573088.-.exon_long	417	chr19:10574417-10574492.-.exon_flanking	75	NA	NA
	A3SS	si1-LARP7-WT-72h_sNT-WT-72h	ENSG00000004142.12	POLDIP2	-0.001	0.950995	1	chr17:28354488-28354531.-.exon_short	43	chr17:28354488-28354585.-.exon_long	97	chr17:28355795-28355876.-.exon_flanking	81	NA	NA
	A3SS	si1-LARP7-WT-72h_sNT-WT-72h	ENSG00000072134.16	EPN2	-0.002	0.887915	1	chr17:19312052-19312144.+.exon_flanking	92	chr17:19313105-19313279.+.exon_long	174	chr17:19313123-19313279.+.exon_short	156	NA	NA
	A3SS	si1-LARP7-WT-72h_sNT-WT-72h	ENSG00000072134.16	EPN2	0.023	0.142826	0.996345	chr17:19312052-19312144.+.exon_flanking	92	chr17:19313105-19313279.+.exon_long	174	chr17:19313126-19313279.+.exon_short	153	NA	NA
	A3SS	si1-LARP7-WT-72h_sNT-WT-72h	ENSG00000150768.18	DLAT	0.003	1	1	chr11:112039244-112039397.+.exon_flanking	153	chr11:112043466-112043533.+.exon_long	67	chr11:112043472-112043533.+.exon_short	61	NA	NA
	A3SS	si1-LARP7-WT-72h_sNT-WT-72h	ENSG00000076043.11	REXO2	-0.004	1	1	chr11:114443856-114443933.+.exon_flanking	77	chr11:114444541-114444652.+.exon_long	111	chr11:114444586-114444652.+.exon_short	66	NA	NA
	A3SS	si1-LARP7-WT-72h_sNT-WT-72h	ENSG00000149582.16	TMEM25	0.053	0.809529	1	chr11:118531778-118531871.+.exon_flanking	93	chr11:118532150-118532461.+.exon_long	311	chr11:118532410-118532461.+.exon_short	51	NA	NA
	A3SS	si1-LARP7-WT-72h_sNT-WT-72h	ENSG00000109971.14	HSPA8	0.001	1	1	chr11:123060593-123060675.-.exon_short	82	chr11:123060593-123060798.-.exon_long	205	chr11:123061120-123061329.-.exon_flanking	209	NA	NA
	A3SS	si1-LARP7-WT-72h_sNT-WT-72h	ENSG00000141873.11	SLC39A3	0.001	1	1	chr19:2737048-2737300.-.exon_short	252	chr19:2737048-2737379.-.exon_long	331	chr19:2739945-2740017.-.exon_flanking	72	NA	NA
	A3SS	si1-LARP7-WT-72h_sNT-WT-72h	ENSG00000149547.15	EI24	0.021	0.062006	0.584965	chr11:125572458-125572569.+.exon_flanking	111	chr11:125575251-125575408.+.exon_long	157	chr11:125575305-125575408.+.exon_short	103	NA	NA
	A3SS	si1-LARP7-WT-72h_sNT-WT-72h	ENSG00000149547.15	EI24	0.011	0.0573291	0.554651	chr11:125572458-125572569.+.exon_flanking	111	chr11:125575263-125575408.+.exon_long	145	chr11:125575305-125575408.+.exon_short	103	NA	NA
	A3SS	si1-LARP7-WT-72h_sNT-WT-72h	ENSG00000116030.17	SUMO1	0.003	0.594837	1	chr2:202210735-202210783.-.exon_short	48	chr2:202210735-202210806.-.exon_long	71	chr2:202214357-202214434.-.exon_flanking	77	NA	NA
	A3SS	si1-LARP7-WT-72h_sNT-WT-72h	ENSG00000116030.17	SUMO1	0.004	0.434455	1	chr2:202214357-202214429.-.exon_short	72	chr2:202214357-202214434.-.exon_long	77	chr2:202220032-202220106.-.exon_flanking	74	NA	NA
	A3SS	si1-LARP7-WT-72h_sNT-WT-72h	ENSG00000151503.14	NCAPD3	-0.145	0.0174754	0.256057	chr11:134208864-134208951.-.exon_short	87	chr11:134208864-134209206.-.exon_long	342	chr11:134209313-134209477.-.exon_flanking	164	NA	NA
	A3SS	si1-LARP7-WT-72h_sNT-WT-72h	ENSG00000111321.11	LTBR	-0.016	0.546621	1	chr12:6384588-6384684.+.exon_flanking	96	chr12:6385022-6385147.+.exon_long	125	chr12:6385037-6385147.+.exon_short	110	NA	NA
	A3SS	si1-LARP7-WT-72h_sNT-WT-72h	ENSG00000111642.16	CHD4	0.017	0.570022	1	chr12:6578029-6578117.-.exon_short	88	chr12:6578029-6578135.-.exon_long	106	chr12:6578409-6578546.-.exon_flanking	137	NA	NA
	A3SS	si1-LARP7-WT-72h_sNT-WT-72h	ENSG00000111642.16	CHD4	0.005	0.599807	1	chr12:6578029-6578117.-.exon_short	88	chr12:6578029-6578137.-.exon_long	108	chr12:6578409-6578546.-.exon_flanking	137	NA	NA
	A3SS	si1-LARP7-WT-72h_sNT-WT-72h	ENSG00000111642.16	CHD4	-0.003	1	1	chr12:6581291-6581385.-.exon_short	94	chr12:6581291-6581388.-.exon_long	97	chr12:6581649-6581814.-.exon_flanking	165	NA	NA
	A3SS	si1-LARP7-WT-72h_sNT-WT-72h	ENSG00000111642.16	CHD4	0.014	0.436687	1	chr12:6583198-6583375.-.exon_short	177	chr12:6583198-6583378.-.exon_long	180	chr12:6587384-6587559.-.exon_flanking	175	NA	NA
	A3SS	si1-LARP7-WT-72h_sNT-WT-72h	ENSG00000111642.16	CHD4	0.116	0.00364324	0.088703	chr12:6600217-6600356.-.exon_short	139	chr12:6600217-6600395.-.exon_long	178	chr12:6600534-6600669.-.exon_flanking	135	NA	NA
	A3SS	si1-LARP7-WT-72h_sNT-WT-72h	ENSG00000111642.16	CHD4	0.062	0.442112	1	chr12:6601960-6602154.-.exon_short	194	chr12:6601960-6602175.-.exon_long	215	chr12:6602376-6602497.-.exon_flanking	121	NA	NA
	A3SS	si1-LARP7-WT-72h_sNT-WT-72h	ENSG00000126746.19	ZNF384	0.036	0.117863	0.884259	chr12:6678127-6678343.-.exon_short	216	chr12:6678127-6678460.-.exon_long	333	chr12:6678946-6679183.-.exon_flanking	237	NA	NA
	A3SS	si1-LARP7-WT-72h_sNT-WT-72h	ENSG00000111665.12	CDCA3	0.047	0.247882	1	chr12:6849323-6849413.-.exon_short	90	chr12:6849323-6849429.-.exon_long	106	chr12:6849565-6849858.-.exon_flanking	293	NA	NA
	A3SS	si1-LARP7-WT-72h_sNT-WT-72h	ENSG00000111665.12	CDCA3	0.042	0.0634211	0.593896	chr12:6849565-6849783.-.exon_short	218	chr12:6849565-6849858.-.exon_long	293	chr12:6850467-6850596.-.exon_flanking	129	NA	NA
	A3SS	si1-LARP7-WT-72h_sNT-WT-72h	ENSG00000215021.10	PHB2	0.012	0.731922	1	chr12:6967171-6967238.-.exon_short	67	chr12:6967171-6967335.-.exon_long	164	chr12:6967892-6968021.-.exon_flanking	129	NA	NA
	A3SS	si1-LARP7-WT-72h_sNT-WT-72h	ENSG00000215021.10	PHB2	-0.001	1	1	chr12:6968411-6968587.-.exon_short	176	chr12:6968411-6968595.-.exon_long	184	chr12:6969498-6969577.-.exon_flanking	79	NA	NA
	A3SS	si1-LARP7-WT-72h_sNT-WT-72h	ENSG00000076108.12	BAZ2A	0.001	1	1	chr12:56600943-56601086.-.exon_short	143	chr12:56600943-56601098.-.exon_long	155	chr12:56601180-56601402.-.exon_flanking	222	NA	NA
	A3SS	si1-LARP7-WT-72h_sNT-WT-72h	ENSG00000107669.19	ATE1	0.128	0.00946018	0.168741	chr10:121902391-121902504.-.exon_short	113	chr10:121902391-121902620.-.exon_long	229	chr10:121910906-121911151.-.exon_flanking	245	NA	NA
	A3SS	si1-LARP7-WT-72h_sNT-WT-72h	ENSG00000142541.18	RPL13A	-0.001	0.875843	1	chr19:49489850-49489922.+.exon_flanking	72	chr19:49490127-49490297.+.exon_long	170	chr19:49490232-49490297.+.exon_short	65	NA	NA
	A3SS	si1-LARP7-WT-72h_sNT-WT-72h	ENSG00000142541.18	RPL13A	0.003	1	1	chr19:49489850-49489922.+.exon_flanking	72	chr19:49490232-49490576.+.exon_long	344	chr19:49490475-49490576.+.exon_short	101	NA	NA
	A3SS	si1-LARP7-WT-72h_sNT-WT-72h	ENSG00000142541.18	RPL13A	0	1	1	chr19:49490232-49490297.+.exon_flanking	65	chr19:49490475-49490576.+.exon_long	101	chr19:49490480-49490576.+.exon_short	96	NA	NA
	A3SS	si1-LARP7-WT-72h_sNT-WT-72h	ENSG00000158850.15	B4GALT3	-0.045	0.00283713	0.0741054	chr1:161175808-161175893.-.exon_short	85	chr1:161175808-161176074.-.exon_long	266	chr1:161176434-161176579.-.exon_flanking	145	NA	NA
	A3SS	si1-LARP7-WT-72h_sNT-WT-72h	ENSG00000158850.15	B4GALT3	-0.049	0.00209275	0.0592506	chr1:161175808-161175893.-.exon_short	85	chr1:161175808-161176095.-.exon_long	287	chr1:161176434-161176579.-.exon_flanking	145	NA	NA
	A3SS	si1-LARP7-WT-72h_sNT-WT-72h	ENSG00000064102.15	INTS13	-0.033	0.0297403	0.362064	chr12:26914408-26914532.-.exon_short	124	chr12:26914408-26914578.-.exon_long	170	chr12:26916002-26916180.-.exon_flanking	178	NA	NA
	A3SS	si1-LARP7-WT-72h_sNT-WT-72h	ENSG00000013573.17	DDX11	0.053	0.332902	1	chr12:31078390-31078537.+.exon_flanking	147	chr12:31083813-31084061.+.exon_long	248	chr12:31083967-31084061.+.exon_short	94	NA	NA
	A3SS	si1-LARP7-WT-72h_sNT-WT-72h	ENSG00000172009.15	THOP1	-0.008	0.390178	1	chr19:2810640-2810768.+.exon_flanking	128	chr19:2811598-2811734.+.exon_long	136	chr19:2811634-2811734.+.exon_short	100	NA	NA
	A3SS	si1-LARP7-WT-72h_sNT-WT-72h	ENSG00000101391.21	CDK5RAP1	0.002	1	1	chr20:33366859-33367005.-.exon_short	146	chr20:33366859-33367008.-.exon_long	149	chr20:33370499-33370629.-.exon_flanking	130	NA	NA
	A3SS	si1-LARP7-WT-72h_sNT-WT-72h	ENSG00000142534.7	RPS11	0.001	1	1	chr19:49496434-49496471.+.exon_flanking	37	chr19:49497173-49497325.+.exon_long	152	chr19:49497194-49497325.+.exon_short	131	NA	NA
	A3SS	si1-LARP7-WT-72h_sNT-WT-72h	ENSG00000166197.17	NOLC1	0.053	0.0593106	0.568422	chr10:102157019-102157074.+.exon_flanking	55	chr10:102157186-102157328.+.exon_long	142	chr10:102157189-102157328.+.exon_short	139	NA	NA
	A3SS	si1-LARP7-WT-72h_sNT-WT-72h	ENSG00000050405.14	LIMA1	-0.042	0.00327888	0.0822376	chr12:50181904-50182034.-.exon_short	130	chr12:50181904-50182037.-.exon_long	133	chr12:50192452-50192561.-.exon_flanking	109	NA	NA
	A3SS	si1-LARP7-WT-72h_sNT-WT-72h	ENSG00000149806.11	FAU	0	1	1	chr11:65121500-65121539.-.exon_short	39	chr11:65121500-65121644.-.exon_long	144	chr11:65121739-65121821.-.exon_flanking	82	NA	NA
	A3SS	si1-LARP7-WT-72h_sNT-WT-72h	ENSG00000110911.17	SLC11A2	0.014	0.791279	1	chr12:51008476-51008544.-.exon_short	68	chr12:51008476-51008624.-.exon_long	148	chr12:51010695-51010766.-.exon_flanking	71	NA	NA
	A3SS	si1-LARP7-WT-72h_sNT-WT-72h	ENSG00000135249.8	RINT1	0.032	0.862802	1	chr7:105532824-105532869.+.exon_flanking	45	chr7:105536565-105536749.+.exon_long	184	chr7:105536658-105536749.+.exon_short	91	NA	NA
	A3SS	si1-LARP7-WT-72h_sNT-WT-72h	ENSG00000170421.13	KRT8	0.001	1	1	chr12:52904658-52905027.-.exon_short	369	chr12:52904658-52905079.-.exon_long	421	chr12:52926412-52926469.-.exon_flanking	57	NA	NA
	A3SS	si1-LARP7-WT-72h_sNT-WT-72h	ENSG00000197111.16	PCBP2	0.005	0.82411	1	chr12:53461015-53461143.+.exon_flanking	128	chr12:53462481-53462567.+.exon_long	86	chr12:53462493-53462567.+.exon_short	74	NA	NA
	A3SS	si1-LARP7-WT-72h_sNT-WT-72h	ENSG00000197111.16	PCBP2	-0.004	0.75742	1	chr12:53467221-53467293.+.exon_flanking	72	chr12:53468777-53468832.+.exon_long	55	chr12:53468780-53468832.+.exon_short	52	NA	NA
	A3SS	si1-LARP7-WT-72h_sNT-WT-72h	ENSG00000197111.16	PCBP2	0.032	0.0838308	0.709382	chr12:53467805-53467843.+.exon_flanking	38	chr12:53468777-53468832.+.exon_long	55	chr12:53468780-53468832.+.exon_short	52	NA	NA
	A3SS	si1-LARP7-WT-72h_sNT-WT-72h	ENSG00000139546.12	TARBP2	0.049	0.009502	0.169308	chr12:53503027-53503129.+.exon_flanking	102	chr12:53503713-53503808.+.exon_long	95	chr12:53503730-53503808.+.exon_short	78	NA	NA
	A3SS	si1-LARP7-WT-72h_sNT-WT-72h	ENSG00000089157.16	RPLP0	0	1	1	chr12:120198554-120198631.-.exon_short	77	chr12:120198554-120198739.-.exon_long	185	chr12:120198854-120199000.-.exon_flanking	146	NA	NA
	A3SS	si1-LARP7-WT-72h_sNT-WT-72h	ENSG00000089157.16	RPLP0	0	1	1	chr12:120198554-120198631.-.exon_short	77	chr12:120198554-120198770.-.exon_long	216	chr12:120198854-120199000.-.exon_flanking	146	NA	NA
	A3SS	si1-LARP7-WT-72h_sNT-WT-72h	ENSG00000089157.16	RPLP0	0	1	1	chr12:120198554-120198739.-.exon_short	185	chr12:120198554-120198770.-.exon_long	216	chr12:120198854-120199000.-.exon_flanking	146	NA	NA
	A3SS	si1-LARP7-WT-72h_sNT-WT-72h	ENSG00000089157.16	RPLP0	0.016	1	1	chr12:120198554-120198739.-.exon_short	185	chr12:120198554-120198770.-.exon_long	216	chr12:120198895-120199000.-.exon_flanking	105	NA	NA
	A3SS	si1-LARP7-WT-72h_sNT-WT-72h	ENSG00000089157.16	RPLP0	0	1	1	chr12:120199310-120199425.-.exon_short	115	chr12:120199310-120199485.-.exon_long	175	chr12:120200730-120200832.-.exon_flanking	102	NA	NA
	A3SS	si1-LARP7-WT-72h_sNT-WT-72h	ENSG00000260238.6	PMF1-BGLAP	-0.017	0.552925	1	chr1:156233628-156233728.+.exon_flanking	100	chr1:156236288-156236483.+.exon_long	195	chr1:156236349-156236483.+.exon_short	134	NA	NA
	A3SS	si1-LARP7-WT-72h_sNT-WT-72h	ENSG00000142186.18	SCYL1	-0.028	0.395204	1	chr11:65536586-65536750.+.exon_flanking	164	chr11:65536986-65537128.+.exon_long	142	chr11:65537037-65537128.+.exon_short	91	NA	NA
	A3SS	si1-LARP7-WT-72h_sNT-WT-72h	ENSG00000142186.18	SCYL1	-0.003	0.900287	1	chr11:65536986-65537128.+.exon_flanking	142	chr11:65537809-65537880.+.exon_long	71	chr11:65537812-65537880.+.exon_short	68	NA	NA
	A3SS	si1-LARP7-WT-72h_sNT-WT-72h	ENSG00000142186.18	SCYL1	-0.009	0.683162	1	chr11:65537809-65537880.+.exon_flanking	71	chr11:65537967-65538182.+.exon_long	215	chr11:65538004-65538182.+.exon_short	178	NA	NA
	A3SS	si1-LARP7-WT-72h_sNT-WT-72h	ENSG00000142186.18	SCYL1	-0.185	1.78562930553e-07	5.70098654502672e-05	chr11:65537967-65538182.+.exon_flanking	215	chr11:65538270-65538704.+.exon_long	434	chr11:65538442-65538704.+.exon_short	262	NA	NA
	A3SS	si1-LARP7-WT-72h_sNT-WT-72h	ENSG00000142186.18	SCYL1	0.035	0.182202	1	chr11:65538270-65538324.+.exon_flanking	54	chr11:65538442-65538704.+.exon_long	262	chr11:65538447-65538704.+.exon_short	257	NA	NA
	A3SS	si1-LARP7-WT-72h_sNT-WT-72h	ENSG00000126934.15	MAP2K2	0.016	0.572882	1	chr19:4099201-4099378.-.exon_short	177	chr19:4099201-4099414.-.exon_long	213	chr19:4101019-4101143.-.exon_flanking	124	NA	NA
	A3SS	si1-LARP7-WT-72h_sNT-WT-72h	ENSG00000111358.14	GTF2H3	0.013	1	1	chr12:123633829-123633872.+.exon_flanking	43	chr12:123639264-123639343.+.exon_long	79	chr12:123639294-123639343.+.exon_short	49	NA	NA
	A3SS	si1-LARP7-WT-72h_sNT-WT-72h	ENSG00000196531.14	NACA	-0.007	0.418933	1	chr12:56714602-56714675.-.exon_short	73	chr12:56714602-56714687.-.exon_long	85	chr12:56724452-56724523.-.exon_flanking	71	NA	NA
	A3SS	si1-LARP7-WT-72h_sNT-WT-72h	ENSG00000196531.14	NACA	-0.015	0.607508	1	chr12:56714602-56714675.-.exon_short	73	chr12:56714602-56714703.-.exon_long	101	chr12:56724452-56724523.-.exon_flanking	71	NA	NA
	A3SS	si1-LARP7-WT-72h_sNT-WT-72h	ENSG00000196531.14	NACA	0	0.962425	1	chr12:56724452-56724523.-.exon_short	71	chr12:56724452-56724549.-.exon_long	97	chr12:56725263-56725299.-.exon_flanking	36	NA	NA
	A3SS	si1-LARP7-WT-72h_sNT-WT-72h	ENSG00000166986.15	MARS1	-0.021	0.735154	1	chr12:57489267-57489345.+.exon_flanking	78	chr12:57489424-57489558.+.exon_long	134	chr12:57489455-57489558.+.exon_short	103	NA	NA
	A3SS	si1-LARP7-WT-72h_sNT-WT-72h	ENSG00000166986.15	MARS1	0.001	0.799066	1	chr12:57512008-57512103.+.exon_flanking	95	chr12:57512236-57512353.+.exon_long	117	chr12:57512303-57512353.+.exon_short	50	NA	NA
	A3SS	si1-LARP7-WT-72h_sNT-WT-72h	ENSG00000175197.13	DDIT3	0.202	0.00360785	0.0879799	chr12:57517269-57517424.-.exon_short	155	chr12:57517269-57517595.-.exon_long	326	chr12:57517706-57517753.-.exon_flanking	47	NA	NA
	A3SS	si1-LARP7-WT-72h_sNT-WT-72h	ENSG00000135506.17	OS9	-0.006	1	1	chr12:57716412-57716512.+.exon_flanking	100	chr12:57716693-57716744.+.exon_long	51	chr12:57716699-57716744.+.exon_short	45	NA	NA
	A3SS	si1-LARP7-WT-72h_sNT-WT-72h	ENSG00000175215.11	CTDSP2	-0.022	0.518285	1	chr12:57823904-57824005.-.exon_short	101	chr12:57823904-57824089.-.exon_long	185	chr12:57824227-57824319.-.exon_flanking	92	NA	NA
	A3SS	si1-LARP7-WT-72h_sNT-WT-72h	ENSG00000183735.11	TBK1	0.015	0.35389	1	chr12:64452131-64452187.+.exon_flanking	56	chr12:64455840-64455957.+.exon_long	117	chr12:64455917-64455957.+.exon_short	40	NA	NA
	A3SS	si1-LARP7-WT-72h_sNT-WT-72h	ENSG00000183735.11	TBK1	-0.006	1	1	chr12:64496949-64497050.+.exon_flanking	101	chr12:64497163-64497259.+.exon_long	96	chr12:64497167-64497259.+.exon_short	92	NA	NA
	A3SS	si1-LARP7-WT-72h_sNT-WT-72h	ENSG00000168028.15	RPSA	0.002	1	1	chr3:39411896-39412061.+.exon_flanking	165	chr3:39412274-39412438.+.exon_long	164	chr3:39412277-39412438.+.exon_short	161	NA	NA
	A3SS	si1-LARP7-WT-72h_sNT-WT-72h	ENSG00000105819.15	PMPCB	0.016	0.815927	1	chr7:103300178-103300307.+.exon_flanking	129	chr7:103303842-103304040.+.exon_long	198	chr7:103303986-103304040.+.exon_short	54	NA	NA
	A3SS	si1-LARP7-WT-72h_sNT-WT-72h	ENSG00000127314.18	RAP1B	0.007	1	1	chr12:68610908-68611043.+.exon_flanking	135	chr12:68648699-68648781.+.exon_long	82	chr12:68648706-68648781.+.exon_short	75	NA	NA
	A3SS	si1-LARP7-WT-72h_sNT-WT-72h	ENSG00000140995.17	DEF8	-0.009	0.849371	1	chr16:89948755-89948814.+.exon_flanking	59	chr16:89949417-89949513.+.exon_long	96	chr16:89949420-89949513.+.exon_short	93	NA	NA
	A3SS	si1-LARP7-WT-72h_sNT-WT-72h	ENSG00000140995.17	DEF8	0.095	0.106095	0.821887	chr16:89948775-89948814.+.exon_flanking	39	chr16:89949417-89949638.+.exon_long	221	chr16:89949565-89949638.+.exon_short	73	NA	NA
	A3SS	si1-LARP7-WT-72h_sNT-WT-72h	ENSG00000140995.17	DEF8	-0.005	0.769452	1	chr16:89955169-89955266.+.exon_flanking	97	chr16:89957473-89957660.+.exon_long	187	chr16:89957541-89957660.+.exon_short	119	NA	NA
	A3SS	si1-LARP7-WT-72h_sNT-WT-72h	ENSG00000140995.17	DEF8	-0.003	1	1	chr16:89955169-89955266.+.exon_flanking	97	chr16:89957511-89957660.+.exon_long	149	chr16:89957541-89957660.+.exon_short	119	NA	NA
	A3SS	si1-LARP7-WT-72h_sNT-WT-72h	ENSG00000140995.17	DEF8	0.034	1	1	chr16:89963363-89963443.+.exon_flanking	80	chr16:89964221-89964575.+.exon_long	354	chr16:89964466-89964575.+.exon_short	109	NA	NA
	A3SS	si1-LARP7-WT-72h_sNT-WT-72h	ENSG00000187109.15	NAP1L1	-0.003	0.684159	1	chr12:76056033-76056158.-.exon_short	125	chr12:76056033-76056161.-.exon_long	128	chr12:76059798-76059878.-.exon_flanking	80	NA	NA
	A3SS	si1-LARP7-WT-72h_sNT-WT-72h	ENSG00000175216.15	CKAP5	-0.002	0.623287	1	chr11:46754888-46754983.-.exon_short	95	chr11:46754888-46755067.-.exon_long	179	chr11:46758923-46759043.-.exon_flanking	120	NA	NA
	A3SS	si1-LARP7-WT-72h_sNT-WT-72h	ENSG00000032444.17	PNPLA6	0.081	0.223735	1	chr19:7535509-7535577.+.exon_flanking	68	chr19:7535789-7536020.+.exon_long	231	chr19:7535933-7536020.+.exon_short	87	NA	NA
	A3SS	si1-LARP7-WT-72h_sNT-WT-72h	ENSG00000028203.19	VEZT	-0.039	0.0437715	0.461862	chr12:95270039-95270188.+.exon_flanking	149	chr12:95274742-95274889.+.exon_long	147	chr12:95274746-95274889.+.exon_short	143	NA	NA
	A3SS	si1-LARP7-WT-72h_sNT-WT-72h	ENSG00000140264.22	SERF2	-0.03	0.0155993	0.236948	chr15:43792975-43793083.+.exon_flanking	108	chr15:43793687-43794046.+.exon_long	359	chr15:43793710-43794046.+.exon_short	336	NA	NA
	A3SS	si1-LARP7-WT-72h_sNT-WT-72h	ENSG00000084623.12	EIF3I	0.001	1	1	chr1:32222407-32222444.+.exon_flanking	37	chr1:32222538-32222630.+.exon_long	92	chr1:32222541-32222630.+.exon_short	89	NA	NA
	A3SS	si1-LARP7-WT-72h_sNT-WT-72h	ENSG00000084623.12	EIF3I	-0.011	0.288053	1	chr1:32224410-32224475.+.exon_flanking	65	chr1:32226171-32226530.+.exon_long	359	chr1:32226403-32226530.+.exon_short	127	NA	NA
	A3SS	si1-LARP7-WT-72h_sNT-WT-72h	ENSG00000084623.12	EIF3I	0.004	1	1	chr1:32230927-32231019.+.exon_flanking	92	chr1:32231115-32231602.+.exon_long	487	chr1:32231260-32231602.+.exon_short	342	NA	NA
	A3SS	si1-LARP7-WT-72h_sNT-WT-72h	ENSG00000111142.14	METAP2	-0.024	0.042821	0.456481	chr12:95474152-95474330.+.exon_flanking	178	chr12:95476071-95476178.+.exon_long	107	chr12:95476143-95476178.+.exon_short	35	NA	NA
	A3SS	si1-LARP7-WT-72h_sNT-WT-72h	ENSG00000204842.18	ATXN2	0.005	1	1	chr12:111510385-111510444.-.exon_short	59	chr12:111510385-111510582.-.exon_long	197	chr12:111513357-111513539.-.exon_flanking	182	NA	NA
	A3SS	si1-LARP7-WT-72h_sNT-WT-72h	ENSG00000111364.16	DDX55	-0.024	0.415822	1	chr12:123608680-123608829.+.exon_flanking	149	chr12:123609939-123610128.+.exon_long	189	chr12:123610003-123610128.+.exon_short	125	NA	NA
	A3SS	si1-LARP7-WT-72h_sNT-WT-72h	ENSG00000175061.21	SNHG29	-0.001	1	1	chr17:16439037-16439060.+.exon_flanking	23	chr17:16439327-16439703.+.exon_long	376	chr17:16439660-16439703.+.exon_short	43	NA	NA
	A3SS	si1-LARP7-WT-72h_sNT-WT-72h	ENSG00000175061.21	SNHG29	-0.037	0.0149774	0.230258	chr17:16439037-16439414.+.exon_flanking	377	chr17:16439581-16439703.+.exon_long	122	chr17:16439660-16439703.+.exon_short	43	NA	NA
	A3SS	si1-LARP7-WT-72h_sNT-WT-72h	ENSG00000175061.21	SNHG29	0.01	0.651242	1	chr17:16439327-16439414.+.exon_flanking	87	chr17:16439528-16439692.+.exon_long	164	chr17:16439581-16439692.+.exon_short	111	NA	NA
	A3SS	si1-LARP7-WT-72h_sNT-WT-72h	ENSG00000175061.21	SNHG29	-0.039	0.0157274	0.237969	chr17:16439327-16439414.+.exon_flanking	87	chr17:16439528-16439703.+.exon_long	175	chr17:16439660-16439703.+.exon_short	43	NA	NA
	A3SS	si1-LARP7-WT-72h_sNT-WT-72h	ENSG00000175061.21	SNHG29	0.02	0.52235	1	chr17:16439327-16439414.+.exon_flanking	87	chr17:16439532-16439703.+.exon_long	171	chr17:16439581-16439703.+.exon_short	122	NA	NA
	A3SS	si1-LARP7-WT-72h_sNT-WT-72h	ENSG00000175061.21	SNHG29	-0.039	0.0188607	0.269399	chr17:16439327-16439414.+.exon_flanking	87	chr17:16439532-16439703.+.exon_long	171	chr17:16439660-16439703.+.exon_short	43	NA	NA
	A3SS	si1-LARP7-WT-72h_sNT-WT-72h	ENSG00000175061.21	SNHG29	-0.015	0.0231326	0.305888	chr17:16439327-16439414.+.exon_flanking	87	chr17:16440059-16440253.+.exon_long	194	chr17:16440185-16440253.+.exon_short	68	NA	NA
	A3SS	si1-LARP7-WT-72h_sNT-WT-72h	ENSG00000175061.21	SNHG29	-0.013	0.0823647	0.70074	chr17:16439327-16439414.+.exon_flanking	87	chr17:16440111-16440253.+.exon_long	142	chr17:16440185-16440253.+.exon_short	68	NA	NA
	A3SS	si1-LARP7-WT-72h_sNT-WT-72h	ENSG00000175061.21	SNHG29	-0.018	0.450077	1	chr17:16439528-16439703.+.exon_flanking	175	chr17:16440111-16440253.+.exon_long	142	chr17:16440185-16440253.+.exon_short	68	NA	NA
	A3SS	si1-LARP7-WT-72h_sNT-WT-72h	ENSG00000111786.10	SRSF9	0.003	0.566332	1	chr12:120463950-120464107.-.exon_short	157	chr12:120463950-120464122.-.exon_long	172	chr12:120465627-120465787.-.exon_flanking	160	NA	NA
	A3SS	si1-LARP7-WT-72h_sNT-WT-72h	ENSG00000111786.10	SRSF9	0.011	0.480621	1	chr12:120463950-120464107.-.exon_short	157	chr12:120463950-120464154.-.exon_long	204	chr12:120465627-120465787.-.exon_flanking	160	NA	NA
	A3SS	si1-LARP7-WT-72h_sNT-WT-72h	ENSG00000111786.10	SRSF9	0	1	1	chr12:120465627-120465779.-.exon_short	152	chr12:120465627-120465785.-.exon_long	158	chr12:120469422-120469748.-.exon_flanking	326	NA	NA
	A3SS	si1-LARP7-WT-72h_sNT-WT-72h	ENSG00000111786.10	SRSF9	0	1	1	chr12:120465627-120465779.-.exon_short	152	chr12:120465627-120465787.-.exon_long	160	chr12:120469422-120469748.-.exon_flanking	326	NA	NA
	A3SS	si1-LARP7-WT-72h_sNT-WT-72h	ENSG00000022840.17	RNF10	0.004	1	1	chr12:120562945-120563070.+.exon_flanking	125	chr12:120563332-120563623.+.exon_long	291	chr12:120563441-120563623.+.exon_short	182	NA	NA
	A3SS	si1-LARP7-WT-72h_sNT-WT-72h	ENSG00000022840.17	RNF10	0.003	1	1	chr12:120562945-120563070.+.exon_flanking	125	chr12:120563347-120563623.+.exon_long	276	chr12:120563441-120563623.+.exon_short	182	NA	NA
	A3SS	si1-LARP7-WT-72h_sNT-WT-72h	ENSG00000089053.13	ANAPC5	0.015	0.494326	1	chr12:121318277-121318351.-.exon_short	74	chr12:121318277-121318404.-.exon_long	127	chr12:121318501-121318608.-.exon_flanking	107	NA	NA
	A3SS	si1-LARP7-WT-72h_sNT-WT-72h	ENSG00000089053.13	ANAPC5	0.006	1	1	chr12:121318277-121318351.-.exon_short	74	chr12:121318277-121318424.-.exon_long	147	chr12:121318501-121318608.-.exon_flanking	107	NA	NA
	A3SS	si1-LARP7-WT-72h_sNT-WT-72h	ENSG00000089053.13	ANAPC5	-0.008	0.565492	1	chr12:121318277-121318404.-.exon_short	127	chr12:121318277-121318424.-.exon_long	147	chr12:121318501-121318608.-.exon_flanking	107	NA	NA
	A3SS	si1-LARP7-WT-72h_sNT-WT-72h	ENSG00000089053.13	ANAPC5	-0.009	0.490555	1	chr12:121328316-121328458.-.exon_short	142	chr12:121328316-121328497.-.exon_long	181	chr12:121330583-121330672.-.exon_flanking	89	NA	NA
	A3SS	si1-LARP7-WT-72h_sNT-WT-72h	ENSG00000110801.14	PSMD9	-0.037	0.0496716	0.503299	chr12:121903006-121903107.+.exon_flanking	101	chr12:121915856-121915944.+.exon_long	88	chr12:121915859-121915944.+.exon_short	85	NA	NA
	A3SS	si1-LARP7-WT-72h_sNT-WT-72h	ENSG00000184445.12	KNTC1	-0.037	0.382724	1	chr12:122613112-122613230.+.exon_flanking	118	chr12:122613626-122613761.+.exon_long	135	chr12:122613704-122613761.+.exon_short	57	NA	NA
	A3SS	si1-LARP7-WT-72h_sNT-WT-72h	ENSG00000073060.17	SCARB1	0.003	1	1	chr12:124810174-124810265.-.exon_short	91	chr12:124810174-124810289.-.exon_long	115	chr12:124811870-124811965.-.exon_flanking	95	NA	NA
	A3SS	si1-LARP7-WT-72h_sNT-WT-72h	ENSG00000139370.12	SLC15A4	-0.031	0.563341	1	chr12:128809943-128810053.-.exon_short	110	chr12:128809943-128810111.-.exon_long	168	chr12:128814775-128815070.-.exon_flanking	295	NA	NA
	A3SS	si1-LARP7-WT-72h_sNT-WT-72h	ENSG00000177084.19	POLE	0.024	0.146997	1	chr12:132632315-132632488.-.exon_short	173	chr12:132632315-132632508.-.exon_long	193	chr12:132632664-132632795.-.exon_flanking	131	NA	NA
	A3SS	si1-LARP7-WT-72h_sNT-WT-72h	ENSG00000177084.19	POLE	-0.016	1	1	chr12:132642177-132642315.-.exon_short	138	chr12:132642177-132642397.-.exon_long	220	chr12:132642506-132642729.-.exon_flanking	223	NA	NA
	A3SS	si1-LARP7-WT-72h_sNT-WT-72h	ENSG00000247077.8	PGAM5	-0.054	0.192842	1	chr12:132717710-132717798.+.exon_flanking	88	chr12:132717987-132718120.+.exon_long	133	chr12:132717990-132718120.+.exon_short	130	NA	NA
	A3SS	si1-LARP7-WT-72h_sNT-WT-72h	ENSG00000112742.10	TTK	0.058	0.113425	0.862739	chr6:80022324-80022472.+.exon_flanking	148	chr6:80026378-80026514.+.exon_long	136	chr6:80026381-80026514.+.exon_short	133	NA	NA
	A3SS	si1-LARP7-WT-72h_sNT-WT-72h	ENSG00000159199.14	ATP5MC1	-0.013	0.274676	1	chr17:48894372-48894449.+.exon_flanking	77	chr17:48895156-48895334.+.exon_long	178	chr17:48895183-48895334.+.exon_short	151	NA	NA
	A3SS	si1-LARP7-WT-72h_sNT-WT-72h	ENSG00000139496.18	NUP58	-0.008	0.508594	1	chr13:25312883-25313032.+.exon_flanking	149	chr13:25313614-25313751.+.exon_long	137	chr13:25313623-25313751.+.exon_short	128	NA	NA
	A3SS	si1-LARP7-WT-72h_sNT-WT-72h	ENSG00000140374.17	ETFA	0.002	1	1	chr15:76286371-76286463.-.exon_short	92	chr15:76286371-76286481.-.exon_long	110	chr15:76287846-76287945.-.exon_flanking	99	NA	NA
	A3SS	si1-LARP7-WT-72h_sNT-WT-72h	ENSG00000064601.21	CTSA	0.009	1	1	chr20:45891916-45892027.+.exon_flanking	111	chr20:45892273-45892484.+.exon_long	211	chr20:45892398-45892484.+.exon_short	86	NA	NA
	A3SS	si1-LARP7-WT-72h_sNT-WT-72h	ENSG00000064601.21	CTSA	-0.012	0.672922	1	chr20:45896965-45897040.+.exon_flanking	75	chr20:45897717-45897806.+.exon_long	89	chr20:45897726-45897806.+.exon_short	80	NA	NA
	A3SS	si1-LARP7-WT-72h_sNT-WT-72h	ENSG00000064601.21	CTSA	0.001	1	1	chr20:45896965-45897040.+.exon_flanking	75	chr20:45897717-45898109.+.exon_long	392	chr20:45898005-45898109.+.exon_short	104	NA	NA
	A3SS	si1-LARP7-WT-72h_sNT-WT-72h	ENSG00000120699.14	EXOSC8	0.03	0.0444306	0.466778	chr13:37006975-37007071.+.exon_flanking	96	chr13:37008057-37008177.+.exon_long	120	chr13:37008062-37008177.+.exon_short	115	NA	NA
	A3SS	si1-LARP7-WT-72h_sNT-WT-72h	ENSG00000102710.21	SUPT20H	-0.016	0.17513	1	chr13:37017245-37017328.-.exon_short	83	chr13:37017245-37017364.-.exon_long	119	chr13:37019342-37019397.-.exon_flanking	55	NA	NA
	A3SS	si1-LARP7-WT-72h_sNT-WT-72h	ENSG00000102710.21	SUPT20H	-0.054	0.328602	1	chr13:37022011-37022080.-.exon_short	69	chr13:37022011-37022317.-.exon_long	306	chr13:37024035-37024193.-.exon_flanking	158	NA	NA
	A3SS	si1-LARP7-WT-72h_sNT-WT-72h	ENSG00000135341.19	MAP3K7	-0.008	1	1	chr6:90553458-90553582.-.exon_short	124	chr6:90553458-90553586.-.exon_long	128	chr6:90556500-90556624.-.exon_flanking	124	NA	NA
	A3SS	si1-LARP7-WT-72h_sNT-WT-72h	ENSG00000138092.11	CENPO	-0.004	0.894507	1	chr2:24814376-24814493.+.exon_flanking	117	chr2:24815497-24815756.+.exon_long	259	chr2:24815598-24815756.+.exon_short	158	NA	NA
	A3SS	si1-LARP7-WT-72h_sNT-WT-72h	ENSG00000103037.12	SETD6	0.007	1	1	chr16:58516808-58516928.+.exon_flanking	120	chr16:58518020-58518231.+.exon_long	211	chr16:58518181-58518231.+.exon_short	50	NA	NA
	A3SS	si1-LARP7-WT-72h_sNT-WT-72h	ENSG00000103037.12	SETD6	0.007	1	1	chr16:58516808-58516928.+.exon_flanking	120	chr16:58518051-58518231.+.exon_long	180	chr16:58518181-58518231.+.exon_short	50	NA	NA
	A3SS	si1-LARP7-WT-72h_sNT-WT-72h	ENSG00000101811.15	CSTF2	0.038	0.105892	0.820981	chrX:100824120-100824257.+.exon_flanking	137	chrX:100826634-100826757.+.exon_long	123	chrX:100826685-100826757.+.exon_short	72	NA	NA
	A3SS	si1-LARP7-WT-72h_sNT-WT-72h	ENSG00000103043.15	VAC14	-0.007	0.683904	1	chr16:70697139-70697173.-.exon_short	34	chr16:70697139-70697257.-.exon_long	118	chr16:70698637-70698811.-.exon_flanking	174	NA	NA
	A3SS	si1-LARP7-WT-72h_sNT-WT-72h	ENSG00000092199.19	HNRNPC	-0.011	0.0549119	0.539282	chr14:21211406-21211563.-.exon_short	157	chr14:21211406-21211566.-.exon_long	160	chr14:21211810-21211923.-.exon_flanking	113	NA	NA
	A3SS	si1-LARP7-WT-72h_sNT-WT-72h	ENSG00000092199.19	HNRNPC	0.009	0.332775	1	chr14:21263311-21263336.-.exon_short	25	chr14:21263311-21263582.-.exon_long	271	chr14:21269298-21269425.-.exon_flanking	127	NA	NA
	A3SS	si1-LARP7-WT-72h_sNT-WT-72h	ENSG00000092201.10	SUPT16H	0.039	0.00236336	0.0647457	chr14:21371874-21371970.-.exon_short	96	chr14:21371874-21372044.-.exon_long	170	chr14:21373338-21373430.-.exon_flanking	92	NA	NA
	A3SS	si1-LARP7-WT-72h_sNT-WT-72h	ENSG00000165819.12	METTL3	0.031	0.535178	1	chr14:21501728-21501824.-.exon_short	96	chr14:21501728-21501903.-.exon_long	175	chr14:21503173-21503577.-.exon_flanking	404	NA	NA
	A3SS	si1-LARP7-WT-72h_sNT-WT-72h	ENSG00000213983.12	AP1G2	0.022	0.494056	1	chr14:23563584-23563609.-.exon_short	25	chr14:23563584-23563638.-.exon_long	54	chr14:23563716-23563856.-.exon_flanking	140	NA	NA
	A3SS	si1-LARP7-WT-72h_sNT-WT-72h	ENSG00000125731.13	SH2D3A	-0.025	0.573284	1	chr19:6754831-6754932.-.exon_short	101	chr19:6754831-6755315.-.exon_long	484	chr19:6759594-6759670.-.exon_flanking	76	NA	NA
	A3SS	si1-LARP7-WT-72h_sNT-WT-72h	ENSG00000129197.15	RPAIN	-0.141	0.0220238	0.296949	chr17:5422769-5422829.+.exon_flanking	60	chr17:5425971-5426299.+.exon_long	328	chr17:5426236-5426299.+.exon_short	63	NA	NA
	A3SS	si1-LARP7-WT-72h_sNT-WT-72h	ENSG00000152601.18	MBNL1	-0.008	1	1	chr3:152445282-152445539.+.exon_flanking	257	chr3:152447620-152447773.+.exon_long	153	chr3:152447725-152447773.+.exon_short	48	NA	NA
	A3SS	si1-LARP7-WT-72h_sNT-WT-72h	ENSG00000140521.18	POLG	0.012	1	1	chr15:89317376-89317476.-.exon_short	100	chr15:89317376-89317536.-.exon_long	160	chr15:89318541-89318749.-.exon_flanking	208	NA	NA
	A3SS	si1-LARP7-WT-72h_sNT-WT-72h	ENSG00000184708.18	EIF4ENIF1	-0.017	1	1	chr22:31449348-31449408.-.exon_short	60	chr22:31449348-31449531.-.exon_long	183	chr22:31450289-31450360.-.exon_flanking	71	NA	NA
	A3SS	si1-LARP7-WT-72h_sNT-WT-72h	ENSG00000063245.15	EPN1	0.058	0.365306	1	chr19:55692686-55692796.+.exon_flanking	110	chr19:55692951-55693037.+.exon_long	86	chr19:55692954-55693037.+.exon_short	83	NA	NA
	A3SS	si1-LARP7-WT-72h_sNT-WT-72h	ENSG00000119689.15	DLST	-0.007	0.580857	1	chr14:74889095-74889147.+.exon_flanking	52	chr14:74889275-74889349.+.exon_long	74	chr14:74889277-74889349.+.exon_short	72	NA	NA
	A3SS	si1-LARP7-WT-72h_sNT-WT-72h	ENSG00000105404.11	RABAC1	0.001	1	1	chr19:41956681-41956890.-.exon_short	209	chr19:41956681-41956934.-.exon_long	253	chr19:41958286-41958383.-.exon_flanking	97	NA	NA
	A3SS	si1-LARP7-WT-72h_sNT-WT-72h	ENSG00000119705.10	SLIRP	0.012	0.760144	1	chr14:77715772-77715879.+.exon_flanking	107	chr14:77717496-77717598.+.exon_long	102	chr14:77717502-77717598.+.exon_short	96	NA	NA
	A3SS	si1-LARP7-WT-72h_sNT-WT-72h	ENSG00000089159.17	PXN	-0.037	0.265674	1	chr12:120215103-120215273.-.exon_short	170	chr12:120215103-120215417.-.exon_long	314	chr12:120215560-120215661.-.exon_flanking	101	NA	NA
	A3SS	si1-LARP7-WT-72h_sNT-WT-72h	ENSG00000089159.17	PXN	-0.22	0.00540879	0.115637	chr12:120215103-120215273.-.exon_short	170	chr12:120215103-120215417.-.exon_long	314	chr12:120221623-120221758.-.exon_flanking	135	NA	NA
	A3SS	si1-LARP7-WT-72h_sNT-WT-72h	ENSG00000133943.21	DGLUCY	-0.115	1.71250021034e-05	0.0017531	chr14:91181186-91181389.+.exon_flanking	203	chr14:91188910-91189170.+.exon_long	260	chr14:91188988-91189170.+.exon_short	182	NA	NA
	A3SS	si1-LARP7-WT-72h_sNT-WT-72h	ENSG00000103197.20	TSC2	0.01	1	1	chr16:2086193-2086379.+.exon_flanking	186	chr16:2086732-2086871.+.exon_long	139	chr16:2086767-2086871.+.exon_short	104	NA	NA
	A3SS	si1-LARP7-WT-72h_sNT-WT-72h	ENSG00000100749.9	VRK1	-0.015	0.0610521	0.580559	chr14:96847257-96847344.+.exon_flanking	87	chr14:96852831-96852939.+.exon_long	108	chr14:96852837-96852939.+.exon_short	102	NA	NA
	A3SS	si1-LARP7-WT-72h_sNT-WT-72h	ENSG00000100749.9	VRK1	0.003	1	1	chr14:96856528-96856586.+.exon_flanking	58	chr14:96860557-96860735.+.exon_long	178	chr14:96860647-96860735.+.exon_short	88	NA	NA
	A3SS	si1-LARP7-WT-72h_sNT-WT-72h	ENSG00000100749.9	VRK1	0.013	0.353581	1	chr14:96860557-96860735.+.exon_flanking	178	chr14:96876030-96876120.+.exon_long	90	chr14:96876033-96876120.+.exon_short	87	NA	NA
	A3SS	si1-LARP7-WT-72h_sNT-WT-72h	ENSG00000197102.14	DYNC1H1	-0.014	0.514053	1	chr14:102017383-102017504.+.exon_flanking	121	chr14:102018451-102018616.+.exon_long	165	chr14:102018512-102018616.+.exon_short	104	NA	NA
	A3SS	si1-LARP7-WT-72h_sNT-WT-72h	ENSG00000197102.14	DYNC1H1	-0.003	1	1	chr14:102033976-102034188.+.exon_flanking	212	chr14:102034325-102034452.+.exon_long	127	chr14:102034335-102034452.+.exon_short	117	NA	NA
	A3SS	si1-LARP7-WT-72h_sNT-WT-72h	ENSG00000100664.11	EIF5	0.009	1	1	chr14:103334387-103334597.+.exon_flanking	210	chr14:103335653-103335932.+.exon_long	279	chr14:103335792-103335932.+.exon_short	140	NA	NA
	A3SS	si1-LARP7-WT-72h_sNT-WT-72h	ENSG00000126215.14	XRCC3	0.034	0.391725	1	chr14:103711033-103711180.-.exon_short	147	chr14:103711033-103711245.-.exon_long	212	chr14:103711466-103711567.-.exon_flanking	101	NA	NA
	A3SS	si1-LARP7-WT-72h_sNT-WT-72h	ENSG00000185347.19	TEDC1	0.009	1	1	chr14:105491622-105491700.+.exon_flanking	78	chr14:105492107-105492309.+.exon_long	202	chr14:105492148-105492309.+.exon_short	161	NA	NA
	A3SS	si1-LARP7-WT-72h_sNT-WT-72h	ENSG00000133226.19	SRRM1	-0.004	0.69511	1	chr1:24649971-24650086.+.exon_flanking	115	chr1:24651409-24651612.+.exon_long	203	chr1:24651499-24651612.+.exon_short	113	NA	NA
	A3SS	si1-LARP7-WT-72h_sNT-WT-72h	ENSG00000133226.19	SRRM1	0.073	0.031502	0.376009	chr1:24660719-24660799.+.exon_flanking	80	chr1:24661310-24661396.+.exon_long	86	chr1:24661313-24661396.+.exon_short	83	NA	NA
	A3SS	si1-LARP7-WT-72h_sNT-WT-72h	ENSG00000182979.18	MTA1	-0.002	0.728612	1	chr14:105464032-105464147.+.exon_flanking	115	chr14:105464416-105464567.+.exon_long	151	chr14:105464463-105464567.+.exon_short	104	NA	NA
	A3SS	si1-LARP7-WT-72h_sNT-WT-72h	ENSG00000115307.17	AUP1	-0.065	0.000573901	0.0229759	chr2:74526941-74527059.-.exon_short	118	chr2:74526941-74527121.-.exon_long	180	chr2:74527248-74527363.-.exon_flanking	115	NA	NA
	A3SS	si1-LARP7-WT-72h_sNT-WT-72h	ENSG00000115307.17	AUP1	0.033	0.0140883	0.221212	chr2:74529132-74529282.-.exon_short	150	chr2:74529132-74529499.-.exon_long	367	chr2:74529580-74529760.-.exon_flanking	180	NA	NA
	A3SS	si1-LARP7-WT-72h_sNT-WT-72h	ENSG00000140365.16	COMMD4	-0.009	0.47315	1	chr15:75336063-75336092.+.exon_flanking	29	chr15:75338062-75338420.+.exon_long	358	chr15:75338355-75338420.+.exon_short	65	NA	NA
	A3SS	si1-LARP7-WT-72h_sNT-WT-72h	ENSG00000140365.16	COMMD4	0.004	1	1	chr15:75338646-75338685.+.exon_flanking	39	chr15:75338985-75339104.+.exon_long	119	chr15:75339037-75339104.+.exon_short	67	NA	NA
	A3SS	si1-LARP7-WT-72h_sNT-WT-72h	ENSG00000108788.12	MLX	-0.204	0.000437533	0.0186325	chr17:42567619-42567655.+.exon_flanking	36	chr17:42568470-42568943.+.exon_long	473	chr17:42568837-42568943.+.exon_short	106	NA	NA
	A3SS	si1-LARP7-WT-72h_sNT-WT-72h	ENSG00000108788.12	MLX	0.001	1	1	chr17:42569507-42569606.+.exon_flanking	99	chr17:42569982-42570183.+.exon_long	201	chr17:42570097-42570183.+.exon_short	86	NA	NA
	A3SS	si1-LARP7-WT-72h_sNT-WT-72h	ENSG00000121073.15	SLC35B1	-0.015	0.711616	1	chr17:49706204-49706309.-.exon_short	105	chr17:49706204-49706334.-.exon_long	130	chr17:49706965-49707068.-.exon_flanking	103	NA	NA
	A3SS	si1-LARP7-WT-72h_sNT-WT-72h	ENSG00000068120.15	COASY	-0.006	0.880135	1	chr17:42562151-42562219.+.exon_flanking	68	chr17:42562296-42562487.+.exon_long	191	chr17:42562356-42562487.+.exon_short	131	NA	NA
	A3SS	si1-LARP7-WT-72h_sNT-WT-72h	ENSG00000128944.14	KNSTRN	0.008	0.390033	1	chr15:40383228-40383322.+.exon_flanking	94	chr15:40386362-40386494.+.exon_long	132	chr15:40386405-40386494.+.exon_short	89	NA	NA
	A3SS	si1-LARP7-WT-72h_sNT-WT-72h	ENSG00000146670.10	CDCA5	0.009	1	1	chr11:65079353-65079549.-.exon_short	196	chr11:65079353-65079787.-.exon_long	434	chr11:65083364-65083399.-.exon_flanking	35	NA	NA
	A3SS	si1-LARP7-WT-72h_sNT-WT-72h	ENSG00000103978.17	TMEM87A	-0.011	0.545492	1	chr15:42218323-42218375.-.exon_short	52	chr15:42218323-42218378.-.exon_long	55	chr15:42219581-42219642.-.exon_flanking	61	NA	NA
	A3SS	si1-LARP7-WT-72h_sNT-WT-72h	ENSG00000167004.14	PDIA3	0.029	1	1	chr15:43768489-43768597.+.exon_flanking	108	chr15:43769497-43769646.+.exon_long	149	chr15:43769522-43769646.+.exon_short	124	NA	NA
	A3SS	si1-LARP7-WT-72h_sNT-WT-72h	ENSG00000167004.14	PDIA3	0.003	1	1	chr15:43768489-43768597.+.exon_flanking	108	chr15:43769518-43769646.+.exon_long	128	chr15:43769522-43769646.+.exon_short	124	NA	NA
	A3SS	si1-LARP7-WT-72h_sNT-WT-72h	ENSG00000140280.14	LYSMD2	-0.054	0.107553	0.83008	chr15:51724790-51724991.-.exon_short	201	chr15:51724790-51725121.-.exon_long	331	chr15:51737350-51737655.-.exon_flanking	305	NA	NA
	A3SS	si1-LARP7-WT-72h_sNT-WT-72h	ENSG00000087502.19	ERGIC2	0.023	0.175713	1	chr12:29341734-29341761.-.exon_short	27	chr12:29341734-29341816.-.exon_long	82	chr12:29343120-29343282.-.exon_flanking	162	NA	NA
	A3SS	si1-LARP7-WT-72h_sNT-WT-72h	ENSG00000087502.19	ERGIC2	-0.004	1	1	chr12:29370114-29370168.-.exon_short	54	chr12:29370114-29370222.-.exon_long	108	chr12:29371528-29371670.-.exon_flanking	142	NA	NA
	A3SS	si1-LARP7-WT-72h_sNT-WT-72h	ENSG00000235162.9	C12orf75	-0.002	1	1	chr12:105366617-105366696.+.exon_flanking	79	chr12:105367472-105367509.+.exon_long	37	chr12:105367477-105367509.+.exon_short	32	NA	NA
	A3SS	si1-LARP7-WT-72h_sNT-WT-72h	ENSG00000090905.19	TNRC6A	-0.168	0.0213134	0.290349	chr16:24805014-24805151.+.exon_flanking	137	chr16:24805605-24805733.+.exon_long	128	chr16:24805674-24805733.+.exon_short	59	NA	NA
	A3SS	si1-LARP7-WT-72h_sNT-WT-72h	ENSG00000141644.19	MBD1	0.115	0.0241689	0.314562	chr18:50273334-50273426.-.exon_short	92	chr18:50273334-50273471.-.exon_long	137	chr18:50273564-50273863.-.exon_flanking	299	NA	NA
	A3SS	si1-LARP7-WT-72h_sNT-WT-72h	ENSG00000103855.18	CD276	0.025	0.451054	1	chr15:73704176-73704472.+.exon_flanking	296	chr15:73708339-73708473.+.exon_long	134	chr15:73708363-73708473.+.exon_short	110	NA	NA
	A3SS	si1-LARP7-WT-72h_sNT-WT-72h	ENSG00000179335.20	CLK3	-0.001	0.439006	1	chr15:74620009-74620225.+.exon_flanking	216	chr15:74622120-74622560.+.exon_long	440	chr15:74622494-74622560.+.exon_short	66	NA	NA
	A3SS	si1-LARP7-WT-72h_sNT-WT-72h	ENSG00000140400.18	MAN2C1	0.022	0.670241	1	chr15:75359059-75359153.-.exon_short	94	chr15:75359059-75359425.-.exon_long	366	chr15:75359620-75359775.-.exon_flanking	155	NA	NA
	A3SS	si1-LARP7-WT-72h_sNT-WT-72h	ENSG00000166411.14	IDH3A	0	1	1	chr15:78160092-78160206.+.exon_flanking	114	chr15:78161581-78161768.+.exon_long	187	chr15:78161686-78161768.+.exon_short	82	NA	NA
	A3SS	si1-LARP7-WT-72h_sNT-WT-72h	ENSG00000041357.16	PSMA4	0.01	1	1	chr15:78541905-78541930.+.exon_flanking	25	chr15:78542177-78542645.+.exon_long	468	chr15:78542483-78542645.+.exon_short	162	NA	NA
	A3SS	si1-LARP7-WT-72h_sNT-WT-72h	ENSG00000041357.16	PSMA4	-0.009	0.263847	1	chr15:78542177-78542219.+.exon_flanking	42	chr15:78542483-78542645.+.exon_long	162	chr15:78542576-78542645.+.exon_short	69	NA	NA
	A3SS	si1-LARP7-WT-72h_sNT-WT-72h	ENSG00000086666.20	ZFAND6	-0.008	0.569389	1	chr15:80120328-80120498.+.exon_flanking	170	chr15:80121712-80121820.+.exon_long	108	chr15:80121748-80121820.+.exon_short	72	NA	NA
	A3SS	si1-LARP7-WT-72h_sNT-WT-72h	ENSG00000072849.11	DERL2	-0.002	1	1	chr17:5480387-5480459.-.exon_short	72	chr17:5480387-5480543.-.exon_long	156	chr17:5481101-5481142.-.exon_flanking	41	NA	NA
	A3SS	si1-LARP7-WT-72h_sNT-WT-72h	ENSG00000165458.15	INPPL1	0.007	1	1	chr11:72233075-72233163.+.exon_flanking	88	chr11:72233441-72233744.+.exon_long	303	chr11:72233655-72233744.+.exon_short	89	NA	NA
	A3SS	si1-LARP7-WT-72h_sNT-WT-72h	ENSG00000100335.15	MIEF1	-0.078	0.248478	1	chr22:39511849-39512026.+.exon_flanking	177	chr22:39512232-39512494.+.exon_long	262	chr22:39512318-39512494.+.exon_short	176	NA	NA
	A3SS	si1-LARP7-WT-72h_sNT-WT-72h	ENSG00000181991.16	MRPS11	-0.048	0.0820186	0.699099	chr15:88472627-88472725.+.exon_flanking	98	chr15:88475030-88475239.+.exon_long	209	chr15:88475172-88475239.+.exon_short	67	NA	NA
	A3SS	si1-LARP7-WT-72h_sNT-WT-72h	ENSG00000181991.16	MRPS11	-0.02	0.377928	1	chr15:88472627-88472725.+.exon_flanking	98	chr15:88475110-88475239.+.exon_long	129	chr15:88475172-88475239.+.exon_short	67	NA	NA
	A3SS	si1-LARP7-WT-72h_sNT-WT-72h	ENSG00000068137.15	PLEKHH3	-0.038	0.0285871	0.35359	chr17:42672086-42672212.-.exon_short	126	chr17:42672086-42672392.-.exon_long	306	chr17:42673176-42673296.-.exon_flanking	120	NA	NA
	A3SS	si1-LARP7-WT-72h_sNT-WT-72h	ENSG00000122390.19	NAA60	-0.016	0.619863	1	chr16:3482502-3482598.+.exon_flanking	96	chr16:3484691-3485083.+.exon_long	392	chr16:3484762-3485083.+.exon_short	321	NA	NA
	A3SS	si1-LARP7-WT-72h_sNT-WT-72h	ENSG00000013306.16	SLC25A39	-0.068	0.0419797	0.451343	chr17:44322419-44322528.-.exon_short	109	chr17:44322419-44322552.-.exon_long	133	chr17:44322808-44322852.-.exon_flanking	44	NA	NA
	A3SS	si1-LARP7-WT-72h_sNT-WT-72h	ENSG00000013306.16	SLC25A39	-0.003	0.90277	1	chr17:44322419-44322528.-.exon_short	109	chr17:44322419-44322552.-.exon_long	133	chr17:44323284-44323343.-.exon_flanking	59	NA	NA
	A3SS	si1-LARP7-WT-72h_sNT-WT-72h	ENSG00000100241.22	SBF1	-0.028	0.325582	1	chr22:50447322-50447422.-.exon_short	100	chr22:50447322-50447453.-.exon_long	131	chr22:50447522-50447609.-.exon_flanking	87	NA	NA
	A3SS	si1-LARP7-WT-72h_sNT-WT-72h	ENSG00000100241.22	SBF1	0.023	0.700182	1	chr22:50448543-50448647.-.exon_short	104	chr22:50448543-50448650.-.exon_long	107	chr22:50454512-50454742.-.exon_flanking	230	NA	NA
	A3SS	si1-LARP7-WT-72h_sNT-WT-72h	ENSG00000100241.22	SBF1	0.003	0.835554	1	chr22:50455016-50455130.-.exon_short	114	chr22:50455016-50455142.-.exon_long	126	chr22:50455224-50455409.-.exon_flanking	185	NA	NA
	A3SS	si1-LARP7-WT-72h_sNT-WT-72h	ENSG00000100241.22	SBF1	0.002	1	1	chr22:50455224-50455391.-.exon_short	167	chr22:50455224-50455409.-.exon_long	185	chr22:50455481-50455582.-.exon_flanking	101	NA	NA
	A3SS	si1-LARP7-WT-72h_sNT-WT-72h	ENSG00000100241.22	SBF1	0.093	0.00174455	0.0521988	chr22:50467532-50467611.-.exon_short	79	chr22:50467532-50467690.-.exon_long	158	chr22:50467786-50467923.-.exon_flanking	137	NA	NA
	A3SS	si1-LARP7-WT-72h_sNT-WT-72h	ENSG00000100241.22	SBF1	0.106	0.00544839	0.116065	chr22:50467532-50467611.-.exon_short	79	chr22:50467532-50467693.-.exon_long	161	chr22:50467786-50467923.-.exon_flanking	137	NA	NA
	A3SS	si1-LARP7-WT-72h_sNT-WT-72h	ENSG00000205352.11	PRR13	-0.024	0.00419669	0.0969884	chr12:53442695-53442733.+.exon_flanking	38	chr12:53443391-53443773.+.exon_long	382	chr12:53443487-53443773.+.exon_short	286	NA	NA
	A3SS	si1-LARP7-WT-72h_sNT-WT-72h	ENSG00000205352.11	PRR13	0.003	0.88368	1	chr12:53442695-53442733.+.exon_flanking	38	chr12:53443391-53443773.+.exon_long	382	chr12:53443541-53443773.+.exon_short	232	NA	NA
	A3SS	si1-LARP7-WT-72h_sNT-WT-72h	ENSG00000205352.11	PRR13	-0.027	0.00680201	0.134741	chr12:53442695-53442733.+.exon_flanking	38	chr12:53443391-53443773.+.exon_long	382	chr12:53443567-53443773.+.exon_short	206	NA	NA
	A3SS	si1-LARP7-WT-72h_sNT-WT-72h	ENSG00000205352.11	PRR13	-0.001	1	1	chr12:53442695-53442733.+.exon_flanking	38	chr12:53443391-53443773.+.exon_long	382	chr12:53443679-53443773.+.exon_short	94	NA	NA
	A3SS	si1-LARP7-WT-72h_sNT-WT-72h	ENSG00000205352.11	PRR13	0.034	0.496963	1	chr12:53442695-53442733.+.exon_flanking	38	chr12:53443487-53443773.+.exon_long	286	chr12:53443541-53443773.+.exon_short	232	NA	NA
	A3SS	si1-LARP7-WT-72h_sNT-WT-72h	ENSG00000205352.11	PRR13	-0.062	0.00948521	0.169069	chr12:53442695-53442733.+.exon_flanking	38	chr12:53443487-53443773.+.exon_long	286	chr12:53443567-53443773.+.exon_short	206	NA	NA
	A3SS	si1-LARP7-WT-72h_sNT-WT-72h	ENSG00000205352.11	PRR13	-0.001	1	1	chr12:53442695-53442733.+.exon_flanking	38	chr12:53443487-53443773.+.exon_long	286	chr12:53443679-53443773.+.exon_short	94	NA	NA
	A3SS	si1-LARP7-WT-72h_sNT-WT-72h	ENSG00000205352.11	PRR13	-0.086	0.004883	0.107261	chr12:53442695-53442733.+.exon_flanking	38	chr12:53443541-53443773.+.exon_long	232	chr12:53443567-53443773.+.exon_short	206	NA	NA
	A3SS	si1-LARP7-WT-72h_sNT-WT-72h	ENSG00000205352.11	PRR13	-0.001	1	1	chr12:53442695-53442733.+.exon_flanking	38	chr12:53443541-53443773.+.exon_long	232	chr12:53443679-53443773.+.exon_short	94	NA	NA
	A3SS	si1-LARP7-WT-72h_sNT-WT-72h	ENSG00000205352.11	PRR13	-0.001	1	1	chr12:53442695-53442733.+.exon_flanking	38	chr12:53443567-53443773.+.exon_long	206	chr12:53443679-53443773.+.exon_short	94	NA	NA
	A3SS	si1-LARP7-WT-72h_sNT-WT-72h	ENSG00000161996.19	WDR90	-0.022	1	1	chr16:666220-666350.+.exon_flanking	130	chr16:666455-666792.+.exon_long	337	chr16:666673-666792.+.exon_short	119	NA	NA
	A3SS	si1-LARP7-WT-72h_sNT-WT-72h	ENSG00000103266.11	STUB1	-0.009	0.189838	1	chr16:681793-681880.+.exon_flanking	87	chr16:682020-682076.+.exon_long	56	chr16:682059-682076.+.exon_short	17	NA	NA
	A3SS	si1-LARP7-WT-72h_sNT-WT-72h	ENSG00000169714.17	CNBP	0.034	0.163499	1	chr3:129171079-129171277.-.exon_short	198	chr3:129171079-129171280.-.exon_long	201	chr3:129171446-129171538.-.exon_flanking	92	NA	NA
	A3SS	si1-LARP7-WT-72h_sNT-WT-72h	ENSG00000169714.17	CNBP	0.011	0.532173	1	chr3:129171079-129171277.-.exon_short	198	chr3:129171079-129171283.-.exon_long	204	chr3:129171446-129171538.-.exon_flanking	92	NA	NA
	A3SS	si1-LARP7-WT-72h_sNT-WT-72h	ENSG00000169714.17	CNBP	0.033	0.00100285	0.0350127	chr3:129171446-129171508.-.exon_short	62	chr3:129171446-129171538.-.exon_long	92	chr3:129171634-129171771.-.exon_flanking	137	NA	NA
	A3SS	si1-LARP7-WT-72h_sNT-WT-72h	ENSG00000169714.17	CNBP	-0.002	1	1	chr3:129171446-129171508.-.exon_short	62	chr3:129171446-129171538.-.exon_long	92	chr3:129171655-129171771.-.exon_flanking	116	NA	NA
	A3SS	si1-LARP7-WT-72h_sNT-WT-72h	ENSG00000141503.17	MINK1	0.031	0.366766	1	chr17:4890951-4891124.+.exon_flanking	173	chr17:4891456-4891716.+.exon_long	260	chr17:4891516-4891716.+.exon_short	200	NA	NA
	A3SS	si1-LARP7-WT-72h_sNT-WT-72h	ENSG00000137776.17	SLTM	0.114	0.0398355	0.437166	chr15:58899469-58899883.-.exon_short	414	chr15:58899469-58899937.-.exon_long	468	chr15:58901260-58901287.-.exon_flanking	27	NA	NA
	A3SS	si1-LARP7-WT-72h_sNT-WT-72h	ENSG00000167965.18	MLST8	-0.051	0.233497	1	chr16:2205454-2205512.+.exon_flanking	58	chr16:2206031-2206214.+.exon_long	183	chr16:2206061-2206214.+.exon_short	153	NA	NA
	A3SS	si1-LARP7-WT-72h_sNT-WT-72h	ENSG00000167965.18	MLST8	0.042	0.00806043	0.151156	chr16:2206358-2206409.+.exon_flanking	51	chr16:2206479-2206659.+.exon_long	180	chr16:2206555-2206659.+.exon_short	104	NA	NA
	A3SS	si1-LARP7-WT-72h_sNT-WT-72h	ENSG00000167965.18	MLST8	0.043	0.00762157	0.144961	chr16:2206358-2206409.+.exon_flanking	51	chr16:2206484-2206659.+.exon_long	175	chr16:2206555-2206659.+.exon_short	104	NA	NA
	A3SS	si1-LARP7-WT-72h_sNT-WT-72h	ENSG00000167965.18	MLST8	0.025	0.021898	0.29577	chr16:2206358-2206409.+.exon_flanking	51	chr16:2206497-2206659.+.exon_long	162	chr16:2206555-2206659.+.exon_short	104	NA	NA
	A3SS	si1-LARP7-WT-72h_sNT-WT-72h	ENSG00000167965.18	MLST8	0.081	0.0467458	0.483202	chr16:2207193-2207345.+.exon_flanking	152	chr16:2208210-2208613.+.exon_long	403	chr16:2208450-2208613.+.exon_short	163	NA	NA
	A3SS	si1-LARP7-WT-72h_sNT-WT-72h	ENSG00000127564.17	PKMYT1	-0.007	1	1	chr16:2976664-2976824.-.exon_short	160	chr16:2976664-2977031.-.exon_long	367	chr16:2979648-2979912.-.exon_flanking	264	NA	NA
	A3SS	si1-LARP7-WT-72h_sNT-WT-72h	ENSG00000051108.15	HERPUD1	-0.027	0.213932	1	chr16:56935235-56935312.+.exon_flanking	77	chr16:56935401-56935475.+.exon_long	74	chr16:56935404-56935475.+.exon_short	71	NA	NA
	A3SS	si1-LARP7-WT-72h_sNT-WT-72h	ENSG00000025770.19	NCAPH2	-0.009	1	1	chr22:50522821-50522922.+.exon_flanking	101	chr22:50523017-50523166.+.exon_long	149	chr22:50523080-50523166.+.exon_short	86	NA	NA
	A3SS	si1-LARP7-WT-72h_sNT-WT-72h	ENSG00000140632.17	GLYR1	0.044	0.378155	1	chr16:4814537-4814629.-.exon_short	92	chr16:4814537-4814647.-.exon_long	110	chr16:4817598-4817697.-.exon_flanking	99	NA	NA
	A3SS	si1-LARP7-WT-72h_sNT-WT-72h	ENSG00000033011.14	ALG1	-0.004	1	1	chr16:5073153-5073256.+.exon_flanking	103	chr16:5075388-5075536.+.exon_long	148	chr16:5075398-5075536.+.exon_short	138	NA	NA
	A3SS	si1-LARP7-WT-72h_sNT-WT-72h	ENSG00000067365.15	METTL22	0.002	1	1	chr16:8625496-8625798.+.exon_flanking	302	chr16:8628730-8629110.+.exon_long	380	chr16:8628900-8629110.+.exon_short	210	NA	NA
	A3SS	si1-LARP7-WT-72h_sNT-WT-72h	ENSG00000179094.17	PER1	0.086	0.000846674	0.0307663	chr17:8149462-8149603.-.exon_short	141	chr17:8149462-8149663.-.exon_long	201	chr17:8149755-8149876.-.exon_flanking	121	NA	NA
	A3SS	si1-LARP7-WT-72h_sNT-WT-72h	ENSG00000140829.12	DHX38	-0.008	0.452372	1	chr16:72109415-72109510.+.exon_flanking	95	chr16:72110956-72111077.+.exon_long	121	chr16:72111043-72111077.+.exon_short	34	NA	NA
	A3SS	si1-LARP7-WT-72h_sNT-WT-72h	ENSG00000171490.13	RSL1D1	-0.006	1	1	chr16:11841695-11841817.-.exon_short	122	chr16:11841695-11841820.-.exon_long	125	chr16:11841907-11842000.-.exon_flanking	93	NA	NA
	A3SS	si1-LARP7-WT-72h_sNT-WT-72h	ENSG00000103342.13	GSPT1	-0.004	0.955344	1	chr16:11896558-11896782.-.exon_short	224	chr16:11896558-11896785.-.exon_long	227	chr16:11897840-11897881.-.exon_flanking	41	NA	NA
	A3SS	si1-LARP7-WT-72h_sNT-WT-72h	ENSG00000167881.15	SRP68	0.002	1	1	chr17:76070378-76070436.-.exon_short	58	chr17:76070378-76070444.-.exon_long	66	chr17:76072308-76072507.-.exon_flanking	199	NA	NA
	A3SS	si1-LARP7-WT-72h_sNT-WT-72h	ENSG00000100316.16	RPL3	-0.004	0.0234105	0.308358	chr22:39316706-39316841.-.exon_short	135	chr22:39316706-39317021.-.exon_long	315	chr22:39317461-39317629.-.exon_flanking	168	NA	NA
	A3SS	si1-LARP7-WT-72h_sNT-WT-72h	ENSG00000169727.14	GPS1	0.084	0.00402859	0.093983	chr17:82051897-82051964.+.exon_flanking	67	chr17:82052256-82052459.+.exon_long	203	chr17:82052378-82052459.+.exon_short	81	NA	NA
	A3SS	si1-LARP7-WT-72h_sNT-WT-72h	ENSG00000169727.14	GPS1	0.102	0.00402048	0.0939235	chr17:82051897-82051964.+.exon_flanking	67	chr17:82052259-82052459.+.exon_long	200	chr17:82052378-82052459.+.exon_short	81	NA	NA
	A3SS	si1-LARP7-WT-72h_sNT-WT-72h	ENSG00000169727.14	GPS1	0.032	0.338007	1	chr17:82053868-82054049.+.exon_flanking	181	chr17:82054498-82054542.+.exon_long	44	chr17:82054510-82054542.+.exon_short	32	NA	NA
	A3SS	si1-LARP7-WT-72h_sNT-WT-72h	ENSG00000169727.14	GPS1	-0.017	0.578384	1	chr17:82054898-82054975.+.exon_flanking	77	chr17:82055162-82055222.+.exon_long	60	chr17:82055165-82055222.+.exon_short	57	NA	NA
	A3SS	si1-LARP7-WT-72h_sNT-WT-72h	ENSG00000168488.19	ATXN2L	-0.019	0.3115	1	chr16:28830615-28830790.+.exon_flanking	175	chr16:28830962-28831072.+.exon_long	110	chr16:28830985-28831072.+.exon_short	87	NA	NA
	A3SS	si1-LARP7-WT-72h_sNT-WT-72h	ENSG00000168488.19	ATXN2L	-0.007	1	1	chr16:28835058-28835187.+.exon_flanking	129	chr16:28835278-28835758.+.exon_long	480	chr16:28835546-28835758.+.exon_short	212	NA	NA
	A3SS	si1-LARP7-WT-72h_sNT-WT-72h	ENSG00000168488.19	ATXN2L	-0.011	0.501686	1	chr16:28835058-28835187.+.exon_flanking	129	chr16:28835278-28835758.+.exon_long	480	chr16:28835549-28835758.+.exon_short	209	NA	NA
	A3SS	si1-LARP7-WT-72h_sNT-WT-72h	ENSG00000168488.19	ATXN2L	0.022	0.0874991	0.727449	chr16:28835278-28835399.+.exon_flanking	121	chr16:28835549-28835758.+.exon_long	209	chr16:28835555-28835758.+.exon_short	203	NA	NA
	A3SS	si1-LARP7-WT-72h_sNT-WT-72h	ENSG00000079616.14	KIF22	-0.003	1	1	chr16:29799628-29799781.+.exon_flanking	153	chr16:29799913-29800048.+.exon_long	135	chr16:29799961-29800048.+.exon_short	87	NA	NA
	A3SS	si1-LARP7-WT-72h_sNT-WT-72h	ENSG00000079616.14	KIF22	0.009	1	1	chr16:29799913-29800048.+.exon_flanking	135	chr16:29802769-29802937.+.exon_long	168	chr16:29802848-29802937.+.exon_short	89	NA	NA
	A3SS	si1-LARP7-WT-72h_sNT-WT-72h	ENSG00000079616.14	KIF22	-0.024	0.0932951	0.75804	chr16:29803998-29804065.+.exon_flanking	67	chr16:29804576-29805026.+.exon_long	450	chr16:29804814-29805026.+.exon_short	212	NA	NA
	A3SS	si1-LARP7-WT-72h_sNT-WT-72h	ENSG00000103507.14	BCKDK	-0.03	0.0205355	0.283819	chr16:31109673-31109783.+.exon_flanking	110	chr16:31110077-31110124.+.exon_long	47	chr16:31110104-31110124.+.exon_short	20	NA	NA
	A3SS	si1-LARP7-WT-72h_sNT-WT-72h	ENSG00000089280.20	FUS	0.04	0.0659509	0.608972	chr16:31182513-31182664.+.exon_flanking	151	chr16:31183858-31184002.+.exon_long	144	chr16:31183861-31184002.+.exon_short	141	NA	NA
	A3SS	si1-LARP7-WT-72h_sNT-WT-72h	ENSG00000008294.22	SPAG9	0.077	0.000186138	0.00976735	chr17:50989677-50989827.-.exon_short	150	chr17:50989677-50989872.-.exon_long	195	chr17:50990450-50990668.-.exon_flanking	218	NA	NA
	A3SS	si1-LARP7-WT-72h_sNT-WT-72h	ENSG00000156976.17	EIF4A2	0.012	0.712057	1	chr3:186783577-186783639.+.exon_flanking	62	chr3:186784429-186784477.+.exon_long	48	chr3:186784432-186784477.+.exon_short	45	NA	NA
	A3SS	si1-LARP7-WT-72h_sNT-WT-72h	ENSG00000141646.17	SMAD4	0.034	0.409718	1	chr18:51065423-51065469.+.exon_flanking	46	chr18:51067019-51067187.+.exon_long	168	chr18:51067110-51067187.+.exon_short	77	NA	NA
	A3SS	si1-LARP7-WT-72h_sNT-WT-72h	ENSG00000121274.14	TENT4B	-0.055	0.00569456	0.119829	chr16:50224891-50224994.+.exon_flanking	103	chr16:50225098-50225285.+.exon_long	187	chr16:50225239-50225285.+.exon_short	46	NA	NA
	A3SS	si1-LARP7-WT-72h_sNT-WT-72h	ENSG00000005194.15	CIAPIN1	-0.001	0.781579	1	chr16:57439182-57439295.-.exon_short	113	chr16:57439182-57439334.-.exon_long	152	chr16:57440772-57440983.-.exon_flanking	211	NA	NA
	A3SS	si1-LARP7-WT-72h_sNT-WT-72h	ENSG00000159593.15	NAE1	0.004	1	1	chr16:66823227-66823262.-.exon_short	35	chr16:66823227-66823306.-.exon_long	79	chr16:66823529-66823600.-.exon_flanking	71	NA	NA
	A3SS	si1-LARP7-WT-72h_sNT-WT-72h	ENSG00000168701.19	TMEM208	0.01	1	1	chr16:67228355-67228414.+.exon_flanking	59	chr16:67228495-67228881.+.exon_long	386	chr16:67228797-67228881.+.exon_short	84	NA	NA
	A3SS	si1-LARP7-WT-72h_sNT-WT-72h	ENSG00000159720.13	ATP6V0D1	0.004	1	1	chr16:67438971-67439095.-.exon_short	124	chr16:67438971-67439147.-.exon_long	176	chr16:67439274-67439351.-.exon_flanking	77	NA	NA
	A3SS	si1-LARP7-WT-72h_sNT-WT-72h	ENSG00000168807.17	SNTB2	-0.078	0.0190227	0.270532	chr16:69245602-69245815.+.exon_flanking	213	chr16:69260050-69260260.+.exon_long	210	chr16:69260171-69260260.+.exon_short	89	NA	NA
	A3SS	si1-LARP7-WT-72h_sNT-WT-72h	ENSG00000132612.17	VPS4A	-0.032	0.000188827	0.00984149	chr16:69316225-69316372.+.exon_flanking	147	chr16:69318650-69318711.+.exon_long	61	chr16:69318653-69318711.+.exon_short	58	NA	NA
	A3SS	si1-LARP7-WT-72h_sNT-WT-72h	ENSG00000132612.17	VPS4A	0.041	0.00392897	0.0925633	chr16:69318823-69318942.+.exon_flanking	119	chr16:69319387-69319543.+.exon_long	156	chr16:69319510-69319543.+.exon_short	33	NA	NA
	A3SS	si1-LARP7-WT-72h_sNT-WT-72h	ENSG00000132612.17	VPS4A	0.002	1	1	chr16:69320688-69320769.+.exon_flanking	81	chr16:69321051-69321270.+.exon_long	219	chr16:69321089-69321270.+.exon_short	181	NA	NA
	A3SS	si1-LARP7-WT-72h_sNT-WT-72h	ENSG00000132612.17	VPS4A	0.011	1	1	chr16:69321051-69321270.+.exon_flanking	219	chr16:69322544-69322700.+.exon_long	156	chr16:69322589-69322700.+.exon_short	111	NA	NA
	A3SS	si1-LARP7-WT-72h_sNT-WT-72h	ENSG00000132612.17	VPS4A	-0.005	1	1	chr16:69321051-69321270.+.exon_flanking	219	chr16:69322544-69322700.+.exon_long	156	chr16:69322627-69322700.+.exon_short	73	NA	NA
	A3SS	si1-LARP7-WT-72h_sNT-WT-72h	ENSG00000132612.17	VPS4A	0.004	1	1	chr16:69321051-69321270.+.exon_flanking	219	chr16:69322560-69322700.+.exon_long	140	chr16:69322589-69322700.+.exon_short	111	NA	NA
	A3SS	si1-LARP7-WT-72h_sNT-WT-72h	ENSG00000132612.17	VPS4A	-0.003	1	1	chr16:69321051-69321270.+.exon_flanking	219	chr16:69322560-69322700.+.exon_long	140	chr16:69322627-69322700.+.exon_short	73	NA	NA
	A3SS	si1-LARP7-WT-72h_sNT-WT-72h	ENSG00000132612.17	VPS4A	-0.007	1	1	chr16:69321051-69321270.+.exon_flanking	219	chr16:69322589-69322700.+.exon_long	111	chr16:69322627-69322700.+.exon_short	73	NA	NA
	A3SS	si1-LARP7-WT-72h_sNT-WT-72h	ENSG00000182149.21	IST1	0.018	1	1	chr16:71923288-71923380.+.exon_flanking	92	chr16:71924769-71924817.+.exon_long	48	chr16:71924773-71924817.+.exon_short	44	NA	NA
	A3SS	si1-LARP7-WT-72h_sNT-WT-72h	ENSG00000261740.7	BOLA2-SMG1P6	-0.197	9.93674562061e-05	0.00607746	chr16:29446802-29446922.-.exon_short	120	chr16:29446802-29447026.-.exon_long	224	chr16:29454016-29454113.-.exon_flanking	97	NA	NA
	A3SS	si1-LARP7-WT-72h_sNT-WT-72h	ENSG00000168066.22	SF1	-0.002	0.907818	1	chr11:64767192-64767246.-.exon_short	54	chr11:64767192-64767251.-.exon_long	59	chr11:64767571-64767844.-.exon_flanking	273	NA	NA
	A3SS	si1-LARP7-WT-72h_sNT-WT-72h	ENSG00000168066.22	SF1	-0.015	0.866768	1	chr11:64767192-64767246.-.exon_short	54	chr11:64767192-64767275.-.exon_long	83	chr11:64767571-64767844.-.exon_flanking	273	NA	NA
	A3SS	si1-LARP7-WT-72h_sNT-WT-72h	ENSG00000185359.14	HGS	0.012	0.927485	1	chr17:81693654-81693752.+.exon_flanking	98	chr17:81693870-81693965.+.exon_long	95	chr17:81693876-81693965.+.exon_short	89	NA	NA
	A3SS	si1-LARP7-WT-72h_sNT-WT-72h	ENSG00000185359.14	HGS	-0.011	0.646251	1	chr17:81694815-81694853.+.exon_flanking	38	chr17:81694924-81695067.+.exon_long	143	chr17:81694957-81695067.+.exon_short	110	NA	NA
	A3SS	si1-LARP7-WT-72h_sNT-WT-72h	ENSG00000185359.14	HGS	0.001	1	1	chr17:81695164-81695223.+.exon_flanking	59	chr17:81695767-81695999.+.exon_long	232	chr17:81695939-81695999.+.exon_short	60	NA	NA
	A3SS	si1-LARP7-WT-72h_sNT-WT-72h	ENSG00000185359.14	HGS	0.001	1	1	chr17:81695164-81695223.+.exon_flanking	59	chr17:81695786-81695999.+.exon_long	213	chr17:81695939-81695999.+.exon_short	60	NA	NA
	A3SS	si1-LARP7-WT-72h_sNT-WT-72h	ENSG00000185359.14	HGS	0.001	1	1	chr17:81695164-81695223.+.exon_flanking	59	chr17:81695792-81695999.+.exon_long	207	chr17:81695939-81695999.+.exon_short	60	NA	NA
	A3SS	si1-LARP7-WT-72h_sNT-WT-72h	ENSG00000185359.14	HGS	-0.017	0.294264	1	chr17:81696357-81696529.+.exon_flanking	172	chr17:81696607-81696747.+.exon_long	140	chr17:81696658-81696747.+.exon_short	89	NA	NA
	A3SS	si1-LARP7-WT-72h_sNT-WT-72h	ENSG00000185359.14	HGS	0.002	0.844384	1	chr17:81696357-81696529.+.exon_flanking	172	chr17:81696607-81696747.+.exon_long	140	chr17:81696697-81696747.+.exon_short	50	NA	NA
	A3SS	si1-LARP7-WT-72h_sNT-WT-72h	ENSG00000185359.14	HGS	0.007	0.89849	1	chr17:81696357-81696529.+.exon_flanking	172	chr17:81696658-81696747.+.exon_long	89	chr17:81696697-81696747.+.exon_short	50	NA	NA
	A3SS	si1-LARP7-WT-72h_sNT-WT-72h	ENSG00000185359.14	HGS	0.038	0.135545	0.966025	chr17:81696607-81696747.+.exon_flanking	140	chr17:81696824-81696998.+.exon_long	174	chr17:81696830-81696998.+.exon_short	168	NA	NA
	A3SS	si1-LARP7-WT-72h_sNT-WT-72h	ENSG00000185359.14	HGS	0.013	0.715021	1	chr17:81700467-81700600.+.exon_flanking	133	chr17:81700695-81700814.+.exon_long	119	chr17:81700800-81700814.+.exon_short	14	NA	NA
	A3SS	si1-LARP7-WT-72h_sNT-WT-72h	ENSG00000131143.10	COX4I1	0.003	1	1	chr16:85801205-85801278.+.exon_flanking	73	chr16:85804937-85805104.+.exon_long	167	chr16:85804941-85805104.+.exon_short	163	NA	NA
	A3SS	si1-LARP7-WT-72h_sNT-WT-72h	ENSG00000167508.12	MVD	-0.041	0.00424361	0.0977178	chr16:88656105-88656304.-.exon_short	199	chr16:88656105-88656561.-.exon_long	456	chr16:88657436-88657582.-.exon_flanking	146	NA	NA
	A3SS	si1-LARP7-WT-72h_sNT-WT-72h	ENSG00000077232.19	DNAJC10	0.001	1	1	chr2:182717016-182717072.+.exon_flanking	56	chr2:182717941-182718290.+.exon_long	349	chr2:182718157-182718290.+.exon_short	133	NA	NA
	A3SS	si1-LARP7-WT-72h_sNT-WT-72h	ENSG00000077232.19	DNAJC10	0.018	1	1	chr2:182741243-182741356.+.exon_flanking	113	chr2:182743598-182743712.+.exon_long	114	chr2:182743658-182743712.+.exon_short	54	NA	NA
	A3SS	si1-LARP7-WT-72h_sNT-WT-72h	ENSG00000108479.13	GALK1	0.002	1	1	chr17:75762704-75762795.-.exon_short	91	chr17:75762704-75762885.-.exon_long	181	chr17:75763014-75763149.-.exon_flanking	135	NA	NA
	A3SS	si1-LARP7-WT-72h_sNT-WT-72h	ENSG00000198931.11	APRT	-0.065	0.0155124	0.235982	chr16:88809469-88809706.-.exon_short	237	chr16:88809469-88809840.-.exon_long	371	chr16:88810070-88810148.-.exon_flanking	78	NA	NA
	A3SS	si1-LARP7-WT-72h_sNT-WT-72h	ENSG00000123353.10	ORMDL2	0.04	0.0364294	0.412583	chr12:55818041-55818112.+.exon_flanking	71	chr12:55818999-55819173.+.exon_long	174	chr12:55819091-55819173.+.exon_short	82	NA	NA
	A3SS	si1-LARP7-WT-72h_sNT-WT-72h	ENSG00000151923.18	TIAL1	-0.059	0.230656	1	chr10:119580471-119580538.-.exon_short	67	chr10:119580471-119580846.-.exon_long	375	chr10:119581922-119582009.-.exon_flanking	87	NA	NA
	A3SS	si1-LARP7-WT-72h_sNT-WT-72h	ENSG00000151923.18	TIAL1	-0.129	3.35707504889e-05	0.00281219	chr10:119582459-119582557.-.exon_short	98	chr10:119582459-119582608.-.exon_long	149	chr10:119588152-119588248.-.exon_flanking	96	NA	NA
	A3SS	si1-LARP7-WT-72h_sNT-WT-72h	ENSG00000293510.2	AFG3L1P	0.057	0.051934	0.518665	chr16:89972597-89972765.+.exon_flanking	168	chr16:89977639-89977802.+.exon_long	163	chr16:89977715-89977802.+.exon_short	87	NA	NA
	A3SS	si1-LARP7-WT-72h_sNT-WT-72h	ENSG00000293510.2	AFG3L1P	-0.003	1	1	chr16:89992721-89992828.+.exon_flanking	107	chr16:89993768-89993893.+.exon_long	125	chr16:89993806-89993893.+.exon_short	87	NA	NA
	A3SS	si1-LARP7-WT-72h_sNT-WT-72h	ENSG00000141013.17	GAS8	-0.164	0.0198521	0.278083	chr16:90027636-90027722.+.exon_flanking	86	chr16:90031176-90031496.+.exon_long	320	chr16:90031299-90031496.+.exon_short	197	NA	NA
	A3SS	si1-LARP7-WT-72h_sNT-WT-72h	ENSG00000099622.14	CIRBP	-0.039	0.0123055	0.200795	chr19:1269331-1269410.+.exon_flanking	79	chr19:1270867-1271036.+.exon_long	169	chr19:1270928-1271036.+.exon_short	108	NA	NA
	A3SS	si1-LARP7-WT-72h_sNT-WT-72h	ENSG00000099622.14	CIRBP	-0.003	1	1	chr19:1270867-1271036.+.exon_flanking	169	chr19:1271140-1271467.+.exon_long	327	chr19:1271329-1271467.+.exon_short	138	NA	NA
	A3SS	si1-LARP7-WT-72h_sNT-WT-72h	ENSG00000178971.17	CTC1	0.033	0.316281	1	chr17:8229891-8229922.-.exon_short	31	chr17:8229891-8229968.-.exon_long	77	chr17:8230294-8230348.-.exon_flanking	54	NA	NA
	A3SS	si1-LARP7-WT-72h_sNT-WT-72h	ENSG00000125912.11	NCLN	0.033	0.65382	1	chr19:3206152-3206190.+.exon_flanking	38	chr19:3206262-3206425.+.exon_long	163	chr19:3206265-3206425.+.exon_short	160	NA	NA
	A3SS	si1-LARP7-WT-72h_sNT-WT-72h	ENSG00000125753.15	VASP	0.046	0.128487	0.933252	chr19:45522340-45522581.+.exon_flanking	241	chr19:45522718-45522818.+.exon_long	100	chr19:45522721-45522818.+.exon_short	97	NA	NA
	A3SS	si1-LARP7-WT-72h_sNT-WT-72h	ENSG00000125753.15	VASP	0.012	0.624821	1	chr19:45523644-45523695.+.exon_flanking	51	chr19:45523841-45523877.+.exon_long	36	chr19:45523844-45523877.+.exon_short	33	NA	NA
	A3SS	si1-LARP7-WT-72h_sNT-WT-72h	ENSG00000101266.19	CSNK2A1	0.012	0.821125	1	chr20:508451-508621.-.exon_short	170	chr20:508451-508660.-.exon_long	209	chr20:543672-543727.-.exon_flanking	55	NA	NA
	A3SS	si1-LARP7-WT-72h_sNT-WT-72h	ENSG00000087111.22	PIGS	0.002	1	1	chr17:28563431-28563516.-.exon_short	85	chr17:28563431-28563522.-.exon_long	91	chr17:28563818-28563907.-.exon_flanking	89	NA	NA
	A3SS	si1-LARP7-WT-72h_sNT-WT-72h	ENSG00000006125.18	AP2B1	-0.01	0.574543	1	chr17:35605705-35605840.+.exon_flanking	135	chr17:35608142-35608387.+.exon_long	245	chr17:35608256-35608387.+.exon_short	131	NA	NA
	A3SS	si1-LARP7-WT-72h_sNT-WT-72h	ENSG00000006125.18	AP2B1	-0.053	0.00789674	0.148746	chr17:35641877-35641975.+.exon_flanking	98	chr17:35650530-35650789.+.exon_long	259	chr17:35650603-35650789.+.exon_short	186	NA	NA
	A3SS	si1-LARP7-WT-72h_sNT-WT-72h	ENSG00000125691.15	RPL23	0.002	1	1	chr17:38850081-38850199.-.exon_short	118	chr17:38850081-38850214.-.exon_long	133	chr17:38850362-38850475.-.exon_flanking	113	NA	NA
	A3SS	si1-LARP7-WT-72h_sNT-WT-72h	ENSG00000125691.15	RPL23	0	1	1	chr17:38850362-38850463.-.exon_short	101	chr17:38850362-38850475.-.exon_long	113	chr17:38852604-38852732.-.exon_flanking	128	NA	NA
	A3SS	si1-LARP7-WT-72h_sNT-WT-72h	ENSG00000125691.15	RPL23	0	1	1	chr17:38850362-38850466.-.exon_short	104	chr17:38850362-38850475.-.exon_long	113	chr17:38852604-38852732.-.exon_flanking	128	NA	NA
	A3SS	si1-LARP7-WT-72h_sNT-WT-72h	ENSG00000124383.11	MPHOSPH10	-0.035	0.0296571	0.361902	chr2:71141232-71141369.+.exon_flanking	137	chr2:71144428-71144538.+.exon_long	110	chr2:71144438-71144538.+.exon_short	100	NA	NA
	A3SS	si1-LARP7-WT-72h_sNT-WT-72h	ENSG00000030582.19	GRN	-0.033	0.00544606	0.116065	chr17:44350228-44350340.+.exon_flanking	112	chr17:44350442-44350577.+.exon_long	135	chr17:44350462-44350577.+.exon_short	115	NA	NA
	A3SS	si1-LARP7-WT-72h_sNT-WT-72h	ENSG00000140350.15	ANP32A	0.006	0.667323	1	chr15:68787413-68787495.-.exon_short	82	chr15:68787413-68787535.-.exon_long	122	chr15:68787770-68787919.-.exon_flanking	149	NA	NA
	A3SS	si1-LARP7-WT-72h_sNT-WT-72h	ENSG00000186185.14	KIF18B	-0.004	0.779462	1	chr17:44932056-44932206.-.exon_short	150	chr17:44932056-44932242.-.exon_long	186	chr17:44932673-44932773.-.exon_flanking	100	NA	NA
	A3SS	si1-LARP7-WT-72h_sNT-WT-72h	ENSG00000108433.17	GOSR2	0.025	0.391069	1	chr17:46929520-46929584.+.exon_flanking	64	chr17:46931099-46931207.+.exon_long	108	chr17:46931102-46931207.+.exon_short	105	NA	NA
	A3SS	si1-LARP7-WT-72h_sNT-WT-72h	ENSG00000004897.12	CDC27	-0.003	0.969178	1	chr17:47122444-47122536.-.exon_short	92	chr17:47122444-47122600.-.exon_long	156	chr17:47123886-47123960.-.exon_flanking	74	NA	NA
	A3SS	si1-LARP7-WT-72h_sNT-WT-72h	ENSG00000004897.12	CDC27	0.019	0.465282	1	chr17:47156913-47156983.-.exon_short	70	chr17:47156913-47157124.-.exon_long	211	chr17:47157230-47157384.-.exon_flanking	154	NA	NA
	A3SS	si1-LARP7-WT-72h_sNT-WT-72h	ENSG00000116198.14	CEP104	0.027	0.31705	1	chr1:3837292-3837345.-.exon_short	53	chr1:3837292-3837519.-.exon_long	227	chr1:3838964-3839119.-.exon_flanking	155	NA	NA
	A3SS	si1-LARP7-WT-72h_sNT-WT-72h	ENSG00000136436.16	CALCOCO2	0.012	0.497502	1	chr17:48831035-48831078.+.exon_flanking	43	chr17:48841698-48841887.+.exon_long	189	chr17:48841774-48841887.+.exon_short	113	NA	NA
	A3SS	si1-LARP7-WT-72h_sNT-WT-72h	ENSG00000108819.11	PPP1R9B	-0.08	1.13035016607e-05	0.001303	chr17:50140093-50140228.-.exon_short	135	chr17:50140093-50140359.-.exon_long	266	chr17:50141269-50141373.-.exon_flanking	104	NA	NA
	A3SS	si1-LARP7-WT-72h_sNT-WT-72h	ENSG00000015532.10	XYLT2	-0.018	1	1	chr17:50356511-50356773.+.exon_flanking	262	chr17:50357057-50357252.+.exon_long	195	chr17:50357118-50357252.+.exon_short	134	NA	NA
	A3SS	si1-LARP7-WT-72h_sNT-WT-72h	ENSG00000141198.16	TOM1L1	-0.077	0.231854	1	chr17:54905489-54905567.+.exon_flanking	78	chr17:54912666-54912815.+.exon_long	149	chr17:54912687-54912815.+.exon_short	128	NA	NA
	A3SS	si1-LARP7-WT-72h_sNT-WT-72h	ENSG00000141198.16	TOM1L1	-0.025	0.765682	1	chr17:54947261-54947312.+.exon_flanking	51	chr17:54949518-54949623.+.exon_long	105	chr17:54949551-54949623.+.exon_short	72	NA	NA
	A3SS	si1-LARP7-WT-72h_sNT-WT-72h	ENSG00000076928.20	ARHGEF1	-0.063	1	1	chr19:41888752-41888865.+.exon_flanking	113	chr19:41892025-41892373.+.exon_long	348	chr19:41892331-41892373.+.exon_short	42	NA	NA
	A3SS	si1-LARP7-WT-72h_sNT-WT-72h	ENSG00000008283.16	CYB561	-0.001	0.747693	1	chr17:63437346-63437484.-.exon_short	138	chr17:63437346-63437560.-.exon_long	214	chr17:63446245-63446306.-.exon_flanking	61	NA	NA
	A3SS	si1-LARP7-WT-72h_sNT-WT-72h	ENSG00000109065.12	NAT9	0.11	0.00747265	0.143454	chr17:74771960-74771977.-.exon_short	17	chr17:74771960-74772039.-.exon_long	79	chr17:74772218-74772277.-.exon_flanking	59	NA	NA
	A3SS	si1-LARP7-WT-72h_sNT-WT-72h	ENSG00000109065.12	NAT9	0.086	0.00711985	0.138547	chr17:74771960-74771977.-.exon_short	17	chr17:74771960-74772054.-.exon_long	94	chr17:74772218-74772277.-.exon_flanking	59	NA	NA
	A3SS	si1-LARP7-WT-72h_sNT-WT-72h	ENSG00000177728.17	TMEM94	0.047	0.363089	1	chr17:75493699-75493916.+.exon_flanking	217	chr17:75494627-75494808.+.exon_long	181	chr17:75494710-75494808.+.exon_short	98	NA	NA
	A3SS	si1-LARP7-WT-72h_sNT-WT-72h	ENSG00000105879.13	CBLL1	0.026	0.346541	1	chr7:107748880-107749047.+.exon_flanking	167	chr7:107753411-107753511.+.exon_long	100	chr7:107753414-107753511.+.exon_short	97	NA	NA
	A3SS	si1-LARP7-WT-72h_sNT-WT-72h	ENSG00000132471.12	WBP2	-0.009	1	1	chr17:75847487-75847597.-.exon_short	110	chr17:75847487-75847609.-.exon_long	122	chr17:75847796-75847930.-.exon_flanking	134	NA	NA
	A3SS	si1-LARP7-WT-72h_sNT-WT-72h	ENSG00000129667.13	RHBDF2	0.024	1	1	chr17:76478806-76479009.-.exon_short	203	chr17:76478806-76479277.-.exon_long	471	chr17:76479733-76479854.-.exon_flanking	121	NA	NA
	A3SS	si1-LARP7-WT-72h_sNT-WT-72h	ENSG00000141582.15	CBX4	0	1	1	chr17:79835646-79835696.-.exon_short	50	chr17:79835646-79835712.-.exon_long	66	chr17:79837837-79837902.-.exon_flanking	65	NA	NA
	A3SS	si1-LARP7-WT-72h_sNT-WT-72h	ENSG00000183048.12	SLC25A10	0.001	0.649961	1	chr17:81717002-81717072.+.exon_flanking	70	chr17:81717399-81717491.+.exon_long	92	chr17:81717482-81717491.+.exon_short	9	NA	NA
	A3SS	si1-LARP7-WT-72h_sNT-WT-72h	ENSG00000185624.16	P4HB	0.021	0.0270341	0.340199	chr17:81845144-81845230.-.exon_short	86	chr17:81845144-81845303.-.exon_long	159	chr17:81845561-81845742.-.exon_flanking	181	NA	NA
	A3SS	si1-LARP7-WT-72h_sNT-WT-72h	ENSG00000185624.16	P4HB	0.004	1	1	chr17:81845561-81845742.-.exon_short	181	chr17:81845561-81845991.-.exon_long	430	chr17:81846429-81846629.-.exon_flanking	200	NA	NA
	A3SS	si1-LARP7-WT-72h_sNT-WT-72h	ENSG00000185624.16	P4HB	-0.001	1	1	chr17:81846947-81847012.-.exon_short	65	chr17:81846947-81847068.-.exon_long	121	chr17:81847243-81847347.-.exon_flanking	104	NA	NA
	A3SS	si1-LARP7-WT-72h_sNT-WT-72h	ENSG00000185624.16	P4HB	-0.001	1	1	chr17:81846947-81847012.-.exon_short	65	chr17:81846947-81847072.-.exon_long	125	chr17:81847243-81847347.-.exon_flanking	104	NA	NA
	A3SS	si1-LARP7-WT-72h_sNT-WT-72h	ENSG00000185624.16	P4HB	0.001	1	1	chr17:81855453-81855505.-.exon_short	52	chr17:81855453-81855579.-.exon_long	126	chr17:81859181-81859387.-.exon_flanking	206	NA	NA
	A3SS	si1-LARP7-WT-72h_sNT-WT-72h	ENSG00000185624.16	P4HB	0.001	1	1	chr17:81855453-81855505.-.exon_short	52	chr17:81855453-81855586.-.exon_long	133	chr17:81859181-81859387.-.exon_flanking	206	NA	NA
	A3SS	si1-LARP7-WT-72h_sNT-WT-72h	ENSG00000185624.16	P4HB	0.001	1	1	chr17:81855453-81855505.-.exon_short	52	chr17:81855453-81855688.-.exon_long	235	chr17:81859181-81859387.-.exon_flanking	206	NA	NA
	A3SS	si1-LARP7-WT-72h_sNT-WT-72h	ENSG00000185624.16	P4HB	0.002	0.684572	1	chr17:81855453-81855579.-.exon_short	126	chr17:81855453-81855586.-.exon_long	133	chr17:81859181-81859387.-.exon_flanking	206	NA	NA
	A3SS	si1-LARP7-WT-72h_sNT-WT-72h	ENSG00000185624.16	P4HB	0.029	0.416666	1	chr17:81855453-81855579.-.exon_short	126	chr17:81855453-81855688.-.exon_long	235	chr17:81859181-81859387.-.exon_flanking	206	NA	NA
	A3SS	si1-LARP7-WT-72h_sNT-WT-72h	ENSG00000185624.16	P4HB	0.003	0.473513	1	chr17:81855453-81855586.-.exon_short	133	chr17:81855453-81855688.-.exon_long	235	chr17:81859181-81859387.-.exon_flanking	206	NA	NA
	A3SS	si1-LARP7-WT-72h_sNT-WT-72h	ENSG00000183010.17	PYCR1	0.015	0.0386392	0.428873	chr17:81934926-81935144.-.exon_short	218	chr17:81934926-81935147.-.exon_long	221	chr17:81935337-81935516.-.exon_flanking	179	NA	NA
	A3SS	si1-LARP7-WT-72h_sNT-WT-72h	ENSG00000169718.18	DUS1L	0.018	0.558945	1	chr17:82058341-82058408.-.exon_short	67	chr17:82058341-82058416.-.exon_long	75	chr17:82058781-82058818.-.exon_flanking	37	NA	NA
	A3SS	si1-LARP7-WT-72h_sNT-WT-72h	ENSG00000169718.18	DUS1L	0.002	1	1	chr17:82064126-82064201.-.exon_short	75	chr17:82064126-82064234.-.exon_long	108	chr17:82064823-82065069.-.exon_flanking	246	NA	NA
	A3SS	si1-LARP7-WT-72h_sNT-WT-72h	ENSG00000141580.16	WDR45B	-0.005	0.170135	1	chr17:82619043-82619094.-.exon_short	51	chr17:82619043-82619128.-.exon_long	85	chr17:82621609-82621799.-.exon_flanking	190	NA	NA
	A3SS	si1-LARP7-WT-72h_sNT-WT-72h	ENSG00000080189.15	SLC35C2	-0.024	0.552338	1	chr20:46355073-46355178.-.exon_short	105	chr20:46355073-46355241.-.exon_long	168	chr20:46355802-46355874.-.exon_flanking	72	NA	NA
	A3SS	si1-LARP7-WT-72h_sNT-WT-72h	ENSG00000080189.15	SLC35C2	-0.038	0.461772	1	chr20:46355073-46355178.-.exon_short	105	chr20:46355073-46355279.-.exon_long	206	chr20:46355802-46355874.-.exon_flanking	72	NA	NA
	A3SS	si1-LARP7-WT-72h_sNT-WT-72h	ENSG00000080189.15	SLC35C2	0.099	0.000294991	0.0139953	chr20:46357623-46357702.-.exon_short	79	chr20:46357623-46357773.-.exon_long	150	chr20:46358387-46358763.-.exon_flanking	376	NA	NA
	A3SS	si1-LARP7-WT-72h_sNT-WT-72h	ENSG00000175354.20	PTPN2	-0.004	1	1	chr18:12817156-12817265.-.exon_short	109	chr18:12817156-12817365.-.exon_long	209	chr18:12825810-12825944.-.exon_flanking	134	NA	NA
	A3SS	si1-LARP7-WT-72h_sNT-WT-72h	ENSG00000167088.11	SNRPD1	0.007	0.66823	1	chr18:21622725-21622801.+.exon_flanking	76	chr18:21623748-21623939.+.exon_long	191	chr18:21623875-21623939.+.exon_short	64	NA	NA
	A3SS	si1-LARP7-WT-72h_sNT-WT-72h	ENSG00000140497.16	SCAMP2	0.007	1	1	chr15:74848600-74848645.-.exon_short	45	chr15:74848600-74848701.-.exon_long	101	chr15:74850514-74850673.-.exon_flanking	159	NA	NA
	A3SS	si1-LARP7-WT-72h_sNT-WT-72h	ENSG00000146282.19	RARS2	-0.014	1	1	chr6:87518630-87518682.-.exon_short	52	chr6:87518630-87518739.-.exon_long	109	chr6:87518824-87518891.-.exon_flanking	67	NA	NA
	A3SS	si1-LARP7-WT-72h_sNT-WT-72h	ENSG00000146282.19	RARS2	-0.006	0.462317	1	chr6:87520180-87520252.-.exon_short	72	chr6:87520180-87520256.-.exon_long	76	chr6:87521464-87521524.-.exon_flanking	60	NA	NA
	A3SS	si1-LARP7-WT-72h_sNT-WT-72h	ENSG00000152234.16	ATP5F1A	0.001	1	1	chr18:46095053-46095123.-.exon_short	70	chr18:46095053-46095131.-.exon_long	78	chr18:46098172-46098296.-.exon_flanking	124	NA	NA
	A3SS	si1-LARP7-WT-72h_sNT-WT-72h	ENSG00000152234.16	ATP5F1A	0.004	1	1	chr18:46095053-46095123.-.exon_short	70	chr18:46095053-46095147.-.exon_long	94	chr18:46098172-46098296.-.exon_flanking	124	NA	NA
	A3SS	si1-LARP7-WT-72h_sNT-WT-72h	ENSG00000152234.16	ATP5F1A	0.01	0.408552	1	chr18:46095053-46095131.-.exon_short	78	chr18:46095053-46095147.-.exon_long	94	chr18:46098172-46098296.-.exon_flanking	124	NA	NA
	A3SS	si1-LARP7-WT-72h_sNT-WT-72h	ENSG00000141642.9	ELAC1	0.182	0.0647815	0.601882	chr18:50974397-50974561.+.exon_flanking	164	chr18:50984096-50984563.+.exon_long	467	chr18:50984487-50984563.+.exon_short	76	NA	NA
	A3SS	si1-LARP7-WT-72h_sNT-WT-72h	ENSG00000103174.13	NAGPA	0.089	0.0878313	0.729277	chr16:5027135-5027198.-.exon_short	63	chr16:5027135-5027379.-.exon_long	244	chr16:5027846-5027893.-.exon_flanking	47	NA	NA
	A3SS	si1-LARP7-WT-72h_sNT-WT-72h	ENSG00000169230.10	PRELID1	-0.001	1	1	chr5:177304625-177304850.+.exon_flanking	225	chr5:177305871-177305984.+.exon_long	113	chr5:177305915-177305984.+.exon_short	69	NA	NA
	A3SS	si1-LARP7-WT-72h_sNT-WT-72h	ENSG00000133313.15	CNDP2	-0.023	0.683464	1	chr18:74496307-74496431.+.exon_flanking	124	chr18:74499882-74500033.+.exon_long	151	chr18:74499937-74500033.+.exon_short	96	NA	NA
	A3SS	si1-LARP7-WT-72h_sNT-WT-72h	ENSG00000102471.16	NDFIP2	-0.013	0.572819	1	chr13:79520810-79520975.+.exon_flanking	165	chr13:79533323-79533456.+.exon_long	133	chr13:79533329-79533456.+.exon_short	127	NA	NA
	A3SS	si1-LARP7-WT-72h_sNT-WT-72h	ENSG00000011304.22	PTBP1	0.013	0.628291	1	chr19:804292-804438.+.exon_flanking	146	chr19:804532-804702.+.exon_long	170	chr19:804541-804702.+.exon_short	161	NA	NA
	A3SS	si1-LARP7-WT-72h_sNT-WT-72h	ENSG00000011304.22	PTBP1	0.002	0.674309	1	chr19:805013-805187.+.exon_flanking	174	chr19:805492-805569.+.exon_long	77	chr19:805513-805569.+.exon_short	56	NA	NA
	A3SS	si1-LARP7-WT-72h_sNT-WT-72h	ENSG00000011304.22	PTBP1	0.002	1	1	chr19:806408-806556.+.exon_flanking	148	chr19:808360-808452.+.exon_long	92	chr19:808380-808452.+.exon_short	72	NA	NA
	A3SS	si1-LARP7-WT-72h_sNT-WT-72h	ENSG00000065268.11	WDR18	0.021	0.046581	0.481958	chr19:991081-991145.+.exon_flanking	64	chr19:991227-991351.+.exon_long	124	chr19:991234-991351.+.exon_short	117	NA	NA
	A3SS	si1-LARP7-WT-72h_sNT-WT-72h	ENSG00000099817.12	POLR2E	0.001	1	1	chr19:1090087-1090141.-.exon_short	54	chr19:1090087-1090145.-.exon_long	58	chr19:1090908-1090988.-.exon_flanking	80	NA	NA
	A3SS	si1-LARP7-WT-72h_sNT-WT-72h	ENSG00000118046.18	STK11	0.036	0.0898273	0.739182	chr19:1219324-1219413.+.exon_flanking	89	chr19:1220373-1220717.+.exon_long	344	chr19:1220581-1220717.+.exon_short	136	NA	NA
	A3SS	si1-LARP7-WT-72h_sNT-WT-72h	ENSG00000118046.18	STK11	0.099	2.45059240234e-07	7.31775721837575e-05	chr19:1222985-1223172.+.exon_flanking	187	chr19:1226454-1226663.+.exon_long	209	chr19:1226459-1226663.+.exon_short	204	NA	NA
	A3SS	si1-LARP7-WT-72h_sNT-WT-72h	ENSG00000099624.8	ATP5F1D	0.006	1	1	chr19:1244097-1244185.+.exon_flanking	88	chr19:1244315-1244440.+.exon_long	125	chr19:1244319-1244440.+.exon_short	121	NA	NA
	A3SS	si1-LARP7-WT-72h_sNT-WT-72h	ENSG00000071655.18	MBD3	0.007	1	1	chr19:1578335-1578534.-.exon_short	199	chr19:1578335-1578538.-.exon_long	203	chr19:1581092-1581269.-.exon_flanking	177	NA	NA
	A3SS	si1-LARP7-WT-72h_sNT-WT-72h	ENSG00000071564.19	TCF3	-0.066	0.108379	0.834553	chr19:1612207-1612430.-.exon_short	223	chr19:1612207-1612433.-.exon_long	226	chr19:1615686-1615821.-.exon_flanking	135	NA	NA
	A3SS	si1-LARP7-WT-72h_sNT-WT-72h	ENSG00000071564.19	TCF3	0.01	0.849905	1	chr19:1615285-1615515.-.exon_short	230	chr19:1615285-1615520.-.exon_long	235	chr19:1615686-1615821.-.exon_flanking	135	NA	NA
	A3SS	si1-LARP7-WT-72h_sNT-WT-72h	ENSG00000071564.19	TCF3	-0.01	1	1	chr19:1615686-1615815.-.exon_short	129	chr19:1615686-1615821.-.exon_long	135	chr19:1619111-1619234.-.exon_flanking	123	NA	NA
	A3SS	si1-LARP7-WT-72h_sNT-WT-72h	ENSG00000071564.19	TCF3	-0.007	1	1	chr19:1619111-1619234.-.exon_short	123	chr19:1619111-1619474.-.exon_long	363	chr19:1619780-1619853.-.exon_flanking	73	NA	NA
	A3SS	si1-LARP7-WT-72h_sNT-WT-72h	ENSG00000071564.19	TCF3	-0.02	0.3922	1	chr19:1619316-1619471.-.exon_short	155	chr19:1619316-1619474.-.exon_long	158	chr19:1619780-1619853.-.exon_flanking	73	NA	NA
	A3SS	si1-LARP7-WT-72h_sNT-WT-72h	ENSG00000065000.20	AP3D1	-0.01	0.620361	1	chr19:2109086-2109125.-.exon_short	39	chr19:2109086-2109207.-.exon_long	121	chr19:2109873-2109958.-.exon_flanking	85	NA	NA
	A3SS	si1-LARP7-WT-72h_sNT-WT-72h	ENSG00000065000.20	AP3D1	0.098	0.159483	1	chr19:2112860-2112931.-.exon_short	71	chr19:2112860-2112967.-.exon_long	107	chr19:2113336-2113413.-.exon_flanking	77	NA	NA
	A3SS	si1-LARP7-WT-72h_sNT-WT-72h	ENSG00000065000.20	AP3D1	0.019	0.500058	1	chr19:2130408-2130511.-.exon_short	103	chr19:2130408-2130537.-.exon_long	129	chr19:2132471-2132578.-.exon_flanking	107	NA	NA
	A3SS	si1-LARP7-WT-72h_sNT-WT-72h	ENSG00000104904.13	OAZ1	-0.003	1	1	chr19:2271782-2271954.+.exon_flanking	172	chr19:2272735-2272820.+.exon_long	85	chr19:2272743-2272820.+.exon_short	77	NA	NA
	A3SS	si1-LARP7-WT-72h_sNT-WT-72h	ENSG00000104904.13	OAZ1	0	1	1	chr19:2271782-2271954.+.exon_flanking	172	chr19:2272735-2272820.+.exon_long	85	chr19:2272754-2272820.+.exon_short	66	NA	NA
	A3SS	si1-LARP7-WT-72h_sNT-WT-72h	ENSG00000104904.13	OAZ1	0.003	1	1	chr19:2271782-2271954.+.exon_flanking	172	chr19:2272735-2272820.+.exon_long	85	chr19:2272805-2272820.+.exon_short	15	NA	NA
	A3SS	si1-LARP7-WT-72h_sNT-WT-72h	ENSG00000104904.13	OAZ1	0	1	1	chr19:2271782-2271954.+.exon_flanking	172	chr19:2272743-2272820.+.exon_long	77	chr19:2272754-2272820.+.exon_short	66	NA	NA
	A3SS	si1-LARP7-WT-72h_sNT-WT-72h	ENSG00000104904.13	OAZ1	0.004	1	1	chr19:2271782-2271954.+.exon_flanking	172	chr19:2272743-2272820.+.exon_long	77	chr19:2272805-2272820.+.exon_short	15	NA	NA
	A3SS	si1-LARP7-WT-72h_sNT-WT-72h	ENSG00000104904.13	OAZ1	0.004	1	1	chr19:2271782-2271954.+.exon_flanking	172	chr19:2272754-2272820.+.exon_long	66	chr19:2272805-2272820.+.exon_short	15	NA	NA
	A3SS	si1-LARP7-WT-72h_sNT-WT-72h	ENSG00000065717.16	TLE2	-0.013	0.820168	1	chr19:3009542-3009577.-.exon_short	35	chr19:3009542-3009702.-.exon_long	160	chr19:3011022-3011160.-.exon_flanking	138	NA	NA
	A3SS	si1-LARP7-WT-72h_sNT-WT-72h	ENSG00000077463.15	SIRT6	0.035	0.46066	1	chr19:4175028-4175111.-.exon_short	83	chr19:4175028-4175151.-.exon_long	123	chr19:4175680-4175760.-.exon_flanking	80	NA	NA
	A3SS	si1-LARP7-WT-72h_sNT-WT-72h	ENSG00000142002.19	DPP9	-0.013	0.785705	1	chr19:4700216-4700273.-.exon_short	57	chr19:4700216-4700277.-.exon_long	61	chr19:4702027-4702155.-.exon_flanking	128	NA	NA
	A3SS	si1-LARP7-WT-72h_sNT-WT-72h	ENSG00000141968.8	VAV1	0.007	0.729257	1	chr19:6828815-6828900.+.exon_flanking	85	chr19:6829786-6829918.+.exon_long	132	chr19:6829873-6829918.+.exon_short	45	NA	NA
	A3SS	si1-LARP7-WT-72h_sNT-WT-72h	ENSG00000076944.18	STXBP2	-0.008	0.58864	1	chr19:7639731-7639807.+.exon_flanking	76	chr19:7640731-7640809.+.exon_long	78	chr19:7640740-7640809.+.exon_short	69	NA	NA
	A3SS	si1-LARP7-WT-72h_sNT-WT-72h	ENSG00000052344.16	PRSS8	0.052	0.19593	1	chr16:31132682-31132845.-.exon_short	163	chr16:31132682-31132953.-.exon_long	271	chr16:31133226-31133388.-.exon_flanking	162	NA	NA
	A3SS	si1-LARP7-WT-72h_sNT-WT-72h	ENSG00000161847.15	RAVER1	0.006	1	1	chr19:10328642-10329052.-.exon_short	410	chr19:10328642-10329111.-.exon_long	469	chr19:10330460-10330526.-.exon_flanking	66	NA	NA
	A3SS	si1-LARP7-WT-72h_sNT-WT-72h	ENSG00000105397.16	TYK2	-0.089	0.000514065	0.0211475	chr19:10361770-10361836.-.exon_short	66	chr19:10361770-10361955.-.exon_long	185	chr19:10362078-10362181.-.exon_flanking	103	NA	NA
	A3SS	si1-LARP7-WT-72h_sNT-WT-72h	ENSG00000105397.16	TYK2	-0.014	0.577336	1	chr19:10379615-10379689.-.exon_short	74	chr19:10379615-10379779.-.exon_long	164	chr19:10380380-10380572.-.exon_flanking	192	NA	NA
	A3SS	si1-LARP7-WT-72h_sNT-WT-72h	ENSG00000130734.10	ATG4D	-0.011	1	1	chr19:10544957-10545130.+.exon_flanking	173	chr19:10546839-10547253.+.exon_long	414	chr19:10547189-10547253.+.exon_short	64	NA	NA
	A3SS	si1-LARP7-WT-72h_sNT-WT-72h	ENSG00000129347.21	KRI1	0.018	1	1	chr19:10561667-10561716.-.exon_short	49	chr19:10561667-10561845.-.exon_long	178	chr19:10562729-10562837.-.exon_flanking	108	NA	NA
	A3SS	si1-LARP7-WT-72h_sNT-WT-72h	ENSG00000129351.18	ILF3	0.063	0.068405	0.623637	chr19:10682537-10682704.+.exon_flanking	167	chr19:10683125-10683262.+.exon_long	137	chr19:10683137-10683262.+.exon_short	125	NA	NA
	A3SS	si1-LARP7-WT-72h_sNT-WT-72h	ENSG00000213339.9	QTRT1	-0.002	1	1	chr19:10701950-10702018.+.exon_flanking	68	chr19:10702116-10702254.+.exon_long	138	chr19:10702161-10702254.+.exon_short	93	NA	NA
	A3SS	si1-LARP7-WT-72h_sNT-WT-72h	ENSG00000127616.22	SMARCA4	-0.017	0.338878	1	chr19:11003340-11003397.+.exon_flanking	57	chr19:11007902-11008023.+.exon_long	121	chr19:11007911-11008023.+.exon_short	112	NA	NA
	A3SS	si1-LARP7-WT-72h_sNT-WT-72h	ENSG00000127616.22	SMARCA4	0.017	0.638595	1	chr19:11041298-11041560.+.exon_flanking	262	chr19:11058255-11058363.+.exon_long	108	chr19:11058258-11058363.+.exon_short	105	NA	NA
	A3SS	si1-LARP7-WT-72h_sNT-WT-72h	ENSG00000095059.17	DHPS	-0.016	0.848281	1	chr19:12676017-12676078.-.exon_short	61	chr19:12676017-12676142.-.exon_long	125	chr19:12677108-12677211.-.exon_flanking	103	NA	NA
	A3SS	si1-LARP7-WT-72h_sNT-WT-72h	ENSG00000095059.17	DHPS	0.008	1	1	chr19:12676017-12676105.-.exon_short	88	chr19:12676017-12676142.-.exon_long	125	chr19:12677108-12677211.-.exon_flanking	103	NA	NA
	A3SS	si1-LARP7-WT-72h_sNT-WT-72h	ENSG00000095059.17	DHPS	0.037	0.702266	1	chr19:12676017-12676105.-.exon_short	88	chr19:12676017-12676142.-.exon_long	125	chr19:12677291-12677396.-.exon_flanking	105	NA	NA
	A3SS	si1-LARP7-WT-72h_sNT-WT-72h	ENSG00000104907.13	TRMT1	-0.014	0.808788	1	chr19:13116146-13116340.-.exon_short	194	chr19:13116146-13116431.-.exon_long	285	chr19:13116653-13116740.-.exon_flanking	87	NA	NA
	A3SS	si1-LARP7-WT-72h_sNT-WT-72h	ENSG00000105255.11	FSD1	-0.019	0.54115	1	chr19:4317182-4317280.+.exon_flanking	98	chr19:4318346-4318505.+.exon_long	159	chr19:4318384-4318505.+.exon_short	121	NA	NA
	A3SS	si1-LARP7-WT-72h_sNT-WT-72h	ENSG00000123143.13	PKN1	0.007	1	1	chr19:14470632-14470682.+.exon_flanking	50	chr19:14470771-14470851.+.exon_long	80	chr19:14470782-14470851.+.exon_short	69	NA	NA
	A3SS	si1-LARP7-WT-72h_sNT-WT-72h	ENSG00000187741.16	FANCA	-0.183	0.00377998	0.0905127	chr16:89770166-89770259.-.exon_short	93	chr16:89770166-89770462.-.exon_long	296	chr16:89770564-89770634.-.exon_flanking	70	NA	NA
	A3SS	si1-LARP7-WT-72h_sNT-WT-72h	ENSG00000167461.12	RAB8A	0.002	1	1	chr19:16128026-16128091.+.exon_flanking	65	chr19:16129554-16129604.+.exon_long	50	chr19:16129574-16129604.+.exon_short	30	NA	NA
	A3SS	si1-LARP7-WT-72h_sNT-WT-72h	ENSG00000099330.9	OCEL1	-0.07	0.0295166	0.361169	chr19:17228256-17228309.+.exon_flanking	53	chr19:17228803-17229219.+.exon_long	416	chr19:17229009-17229219.+.exon_short	210	NA	NA
	A3SS	si1-LARP7-WT-72h_sNT-WT-72h	ENSG00000130299.17	GTPBP3	0.068	0.202052	1	chr19:17339434-17339599.+.exon_flanking	165	chr19:17341044-17341322.+.exon_long	278	chr19:17341107-17341322.+.exon_short	215	NA	NA
	A3SS	si1-LARP7-WT-72h_sNT-WT-72h	ENSG00000105647.20	PIK3R2	0	1	1	chr19:18168475-18168546.+.exon_flanking	71	chr19:18168726-18168896.+.exon_long	170	chr19:18168730-18168896.+.exon_short	166	NA	NA
	A3SS	si1-LARP7-WT-72h_sNT-WT-72h	ENSG00000105701.16	FKBP8	0.024	0.427261	1	chr19:18538216-18538433.-.exon_short	217	chr19:18538216-18538436.-.exon_long	220	chr19:18539371-18539459.-.exon_flanking	88	NA	NA
	A3SS	si1-LARP7-WT-72h_sNT-WT-72h	ENSG00000006015.18	REX1BD	-0.158	2.71435019187e-05	0.00241739	chr19:18588995-18589077.+.exon_flanking	82	chr19:18589413-18589683.+.exon_long	270	chr19:18589479-18589683.+.exon_short	204	NA	NA
	A3SS	si1-LARP7-WT-72h_sNT-WT-72h	ENSG00000174547.13	MRPL11	0.01	0.249364	1	chr11:66437350-66437435.-.exon_short	85	chr11:66437350-66437443.-.exon_long	93	chr11:66438164-66438259.-.exon_flanking	95	NA	NA
	A3SS	si1-LARP7-WT-72h_sNT-WT-72h	ENSG00000167491.18	GATAD2A	0.004	0.760959	1	chr19:19498443-19498722.+.exon_flanking	279	chr19:19501118-19501416.+.exon_long	298	chr19:19501121-19501416.+.exon_short	295	NA	NA
	A3SS	si1-LARP7-WT-72h_sNT-WT-72h	ENSG00000105726.17	ATP13A1	-0.064	0.0080644	0.151175	chr19:19653969-19654074.-.exon_short	105	chr19:19653969-19654144.-.exon_long	175	chr19:19654543-19654700.-.exon_flanking	157	NA	NA
	A3SS	si1-LARP7-WT-72h_sNT-WT-72h	ENSG00000144591.20	GMPPA	-0.008	0.734777	1	chr2:219498865-219498938.+.exon_flanking	73	chr2:219499956-219500015.+.exon_long	59	chr2:219499961-219500015.+.exon_short	54	NA	NA
	A3SS	si1-LARP7-WT-72h_sNT-WT-72h	ENSG00000144591.20	GMPPA	-0.025	0.322722	1	chr2:219501476-219501579.+.exon_flanking	103	chr2:219501851-219502037.+.exon_long	186	chr2:219501912-219502037.+.exon_short	125	NA	NA
	A3SS	si1-LARP7-WT-72h_sNT-WT-72h	ENSG00000124299.16	PEPD	0.024	0.142305	0.995017	chr19:33511028-33511115.-.exon_short	87	chr19:33511028-33511155.-.exon_long	127	chr19:33512593-33512776.-.exon_flanking	183	NA	NA
	A3SS	si1-LARP7-WT-72h_sNT-WT-72h	ENSG00000163938.17	GNL3	0.003	1	1	chr3:52689074-52689206.+.exon_flanking	132	chr3:52690592-52691071.+.exon_long	479	chr3:52690945-52691071.+.exon_short	126	NA	NA
	A3SS	si1-LARP7-WT-72h_sNT-WT-72h	ENSG00000136986.10	DERL1	-0.024	0.0177268	0.258439	chr8:123019195-123019245.-.exon_short	50	chr8:123019195-123019305.-.exon_long	110	chr8:123021447-123021499.-.exon_flanking	52	NA	NA
	A3SS	si1-LARP7-WT-72h_sNT-WT-72h	ENSG00000126254.12	RBM42	0.023	0.31616	1	chr19:35632936-35633001.+.exon_flanking	65	chr19:35633077-35633252.+.exon_long	175	chr19:35633098-35633252.+.exon_short	154	NA	NA
	A3SS	si1-LARP7-WT-72h_sNT-WT-72h	ENSG00000126254.12	RBM42	-0.015	1	1	chr19:35634256-35634373.+.exon_flanking	117	chr19:35637158-35637352.+.exon_long	194	chr19:35637250-35637352.+.exon_short	102	NA	NA
	A3SS	si1-LARP7-WT-72h_sNT-WT-72h	ENSG00000156504.17	PABIR2	0.037	0.503466	1	chrX:134785886-134785947.-.exon_short	61	chrX:134785886-134785950.-.exon_long	64	chrX:134787472-134787533.-.exon_flanking	61	NA	NA
	A3SS	si1-LARP7-WT-72h_sNT-WT-72h	ENSG00000006712.15	PAF1	-0.102	0.051105	0.512909	chr19:39390069-39390161.-.exon_short	92	chr19:39390069-39390289.-.exon_long	220	chr19:39390818-39391154.-.exon_flanking	336	NA	NA
	A3SS	si1-LARP7-WT-72h_sNT-WT-72h	ENSG00000105193.9	RPS16	-0.002	1	1	chr19:39435607-39435705.-.exon_short	98	chr19:39435607-39435708.-.exon_long	101	chr19:39435848-39435949.-.exon_flanking	101	NA	NA
	A3SS	si1-LARP7-WT-72h_sNT-WT-72h	ENSG00000105323.18	HNRNPUL1	-0.034	0.0975023	0.780203	chr19:41303972-41304261.+.exon_flanking	289	chr19:41305646-41305867.+.exon_long	221	chr19:41305676-41305867.+.exon_short	191	NA	NA
	A3SS	si1-LARP7-WT-72h_sNT-WT-72h	ENSG00000105323.18	HNRNPUL1	0.015	0.447543	1	chr19:41303972-41304261.+.exon_flanking	289	chr19:41305646-41305867.+.exon_long	221	chr19:41305832-41305867.+.exon_short	35	NA	NA
	A3SS	si1-LARP7-WT-72h_sNT-WT-72h	ENSG00000105323.18	HNRNPUL1	0.012	0.817027	1	chr19:41303972-41304261.+.exon_flanking	289	chr19:41305676-41305867.+.exon_long	191	chr19:41305832-41305867.+.exon_short	35	NA	NA
	A3SS	si1-LARP7-WT-72h_sNT-WT-72h	ENSG00000073050.12	XRCC1	-0.028	1	1	chr19:43552797-43552843.-.exon_short	46	chr19:43552797-43553091.-.exon_long	294	chr19:43553401-43553512.-.exon_flanking	111	NA	NA
	A3SS	si1-LARP7-WT-72h_sNT-WT-72h	ENSG00000130204.13	TOMM40	-0.015	0.33308	1	chr19:44891220-44891314.+.exon_flanking	94	chr19:44891407-44891689.+.exon_long	282	chr19:44891410-44891689.+.exon_short	279	NA	NA
	A3SS	si1-LARP7-WT-72h_sNT-WT-72h	ENSG00000011478.13	QPCTL	0.049	0.676659	1	chr19:45693413-45693556.+.exon_flanking	143	chr19:45695401-45695718.+.exon_long	317	chr19:45695633-45695718.+.exon_short	85	NA	NA
	A3SS	si1-LARP7-WT-72h_sNT-WT-72h	ENSG00000011478.13	QPCTL	0.042	0.503818	1	chr19:45693413-45693556.+.exon_flanking	143	chr19:45695437-45695718.+.exon_long	281	chr19:45695633-45695718.+.exon_short	85	NA	NA
	A3SS	si1-LARP7-WT-72h_sNT-WT-72h	ENSG00000104936.20	DMPK	0.026	0.554591	1	chr19:45777667-45777723.-.exon_short	56	chr19:45777667-45777873.-.exon_long	206	chr19:45778127-45778220.-.exon_flanking	93	NA	NA
	A3SS	si1-LARP7-WT-72h_sNT-WT-72h	ENSG00000160014.17	CALM3	-0.001	1	1	chr19:46605827-46605857.+.exon_flanking	30	chr19:46608197-46608340.+.exon_long	143	chr19:46608199-46608340.+.exon_short	141	NA	NA
	A3SS	si1-LARP7-WT-72h_sNT-WT-72h	ENSG00000108592.17	FTSJ3	-0.013	1	1	chr17:63820839-63820938.-.exon_short	99	chr17:63820839-63821115.-.exon_long	276	chr17:63821354-63821643.-.exon_flanking	289	NA	NA
	A3SS	si1-LARP7-WT-72h_sNT-WT-72h	ENSG00000105419.18	MEIS3	-0.08	0.0727819	0.64808	chr19:47414717-47414815.-.exon_short	98	chr19:47414717-47414866.-.exon_long	149	chr19:47415051-47415101.-.exon_flanking	50	NA	NA
	A3SS	si1-LARP7-WT-72h_sNT-WT-72h	ENSG00000063176.16	SPHK2	0.028	1	1	chr19:48620402-48620553.+.exon_flanking	151	chr19:48625891-48626362.+.exon_long	471	chr19:48626068-48626362.+.exon_short	294	NA	NA
	A3SS	si1-LARP7-WT-72h_sNT-WT-72h	ENSG00000104872.12	PIH1D1	0.086	3.67467317008e-06	0.000550269	chr19:49446551-49446595.-.exon_short	44	chr19:49446551-49446694.-.exon_long	143	chr19:49447024-49447099.-.exon_flanking	75	NA	NA
	A3SS	si1-LARP7-WT-72h_sNT-WT-72h	ENSG00000104872.12	PIH1D1	0.163	4.20461206663e-06	0.000609837	chr19:49446551-49446595.-.exon_short	44	chr19:49446551-49446794.-.exon_long	243	chr19:49447024-49447099.-.exon_flanking	75	NA	NA
	A3SS	si1-LARP7-WT-72h_sNT-WT-72h	ENSG00000104872.12	PIH1D1	0.01	0.274897	1	chr19:49447338-49447417.-.exon_short	79	chr19:49447338-49447467.-.exon_long	129	chr19:49447827-49447908.-.exon_flanking	81	NA	NA
	A3SS	si1-LARP7-WT-72h_sNT-WT-72h	ENSG00000104872.12	PIH1D1	0.009	1	1	chr19:49447338-49447420.-.exon_short	82	chr19:49447338-49447467.-.exon_long	129	chr19:49447827-49447908.-.exon_flanking	81	NA	NA
	A3SS	si1-LARP7-WT-72h_sNT-WT-72h	ENSG00000104872.12	PIH1D1	-0.003	0.645071	1	chr19:49447827-49447903.-.exon_short	76	chr19:49447827-49447908.-.exon_long	81	chr19:49448001-49448062.-.exon_flanking	61	NA	NA
	A3SS	si1-LARP7-WT-72h_sNT-WT-72h	ENSG00000140474.14	ULK3	0.026	0.555758	1	chr15:74842075-74842118.-.exon_short	43	chr15:74842075-74842195.-.exon_long	120	chr15:74842280-74842420.-.exon_flanking	140	NA	NA
	A3SS	si1-LARP7-WT-72h_sNT-WT-72h	ENSG00000130726.12	TRIM28	0.009	0.0166819	0.247613	chr19:58548740-58548776.+.exon_flanking	36	chr19:58548862-58548910.+.exon_long	48	chr19:58548886-58548910.+.exon_short	24	NA	NA
	A3SS	si1-LARP7-WT-72h_sNT-WT-72h	ENSG00000136261.16	BZW2	0.002	1	1	chr7:16682780-16682845.+.exon_flanking	65	chr7:16685905-16686040.+.exon_long	135	chr7:16685924-16686040.+.exon_short	116	NA	NA
	A3SS	si1-LARP7-WT-72h_sNT-WT-72h	ENSG00000136811.17	ODF2	0.027	0.526023	1	chr9:128459567-128459657.+.exon_flanking	90	chr9:128460513-128460666.+.exon_long	153	chr9:128460550-128460666.+.exon_short	116	NA	NA
	A3SS	si1-LARP7-WT-72h_sNT-WT-72h	ENSG00000079785.16	DDX1	-0.001	1	1	chr2:15591846-15591949.+.exon_flanking	103	chr2:15595145-15595196.+.exon_long	51	chr2:15595147-15595196.+.exon_short	49	NA	NA
	A3SS	si1-LARP7-WT-72h_sNT-WT-72h	ENSG00000101337.16	TM9SF4	0.017	0.515849	1	chr20:32136877-32136997.+.exon_flanking	120	chr20:32141497-32141665.+.exon_long	168	chr20:32141541-32141665.+.exon_short	124	NA	NA
	A3SS	si1-LARP7-WT-72h_sNT-WT-72h	ENSG00000160710.19	ADAR	0.007	0.881328	1	chr1:154588551-154588661.-.exon_short	110	chr1:154588551-154588673.-.exon_long	122	chr1:154589369-154589462.-.exon_flanking	93	NA	NA
	A3SS	si1-LARP7-WT-72h_sNT-WT-72h	ENSG00000100991.12	TRPC4AP	-0.018	0.755623	1	chr20:35021190-35021332.-.exon_short	142	chr20:35021190-35021356.-.exon_long	166	chr20:35035123-35035308.-.exon_flanking	185	NA	NA
	A3SS	si1-LARP7-WT-72h_sNT-WT-72h	ENSG00000214078.13	CPNE1	-0.072	0.00205245	0.0585372	chr20:35658930-35658982.-.exon_short	52	chr20:35658930-35659014.-.exon_long	84	chr20:35664879-35664932.-.exon_flanking	53	NA	NA
	A3SS	si1-LARP7-WT-72h_sNT-WT-72h	ENSG00000131051.24	RBM39	0.08	0.0768283	0.671154	chr20:35709224-35709256.-.exon_short	32	chr20:35709224-35709274.-.exon_long	50	chr20:35713019-35713096.-.exon_flanking	77	NA	NA
	A3SS	si1-LARP7-WT-72h_sNT-WT-72h	ENSG00000131051.24	RBM39	0.005	0.953451	1	chr20:35729312-35729362.-.exon_short	50	chr20:35729312-35729365.-.exon_long	53	chr20:35729462-35729527.-.exon_flanking	65	NA	NA
	A3SS	si1-LARP7-WT-72h_sNT-WT-72h	ENSG00000011243.19	AKAP8L	0	1	1	chr19:15397150-15397203.-.exon_short	53	chr19:15397150-15397280.-.exon_long	130	chr19:15397520-15397625.-.exon_flanking	105	NA	NA
	A3SS	si1-LARP7-WT-72h_sNT-WT-72h	ENSG00000011243.19	AKAP8L	0.001	1	1	chr19:15397150-15397203.-.exon_short	53	chr19:15397150-15397320.-.exon_long	170	chr19:15397520-15397625.-.exon_flanking	105	NA	NA
	A3SS	si1-LARP7-WT-72h_sNT-WT-72h	ENSG00000011243.19	AKAP8L	-0.002	1	1	chr19:15403475-15403555.-.exon_short	80	chr19:15403475-15403715.-.exon_long	240	chr19:15404010-15404042.-.exon_flanking	32	NA	NA
	A3SS	si1-LARP7-WT-72h_sNT-WT-72h	ENSG00000130826.19	DKC1	-0.045	0.0104574	0.179953	chrX:154766216-154766400.+.exon_flanking	184	chrX:154767256-154767382.+.exon_long	126	chrX:154767311-154767382.+.exon_short	71	NA	NA
	A3SS	si1-LARP7-WT-72h_sNT-WT-72h	ENSG00000092758.18	COL9A3	-0.005	1	1	chr20:62835921-62835953.+.exon_flanking	32	chr20:62836187-62836532.+.exon_long	345	chr20:62836478-62836532.+.exon_short	54	NA	NA
	A3SS	si1-LARP7-WT-72h_sNT-WT-72h	ENSG00000169592.15	INO80E	-0.005	1	1	chr16:30000929-30001040.+.exon_flanking	111	chr16:30001212-30001530.+.exon_long	318	chr16:30001465-30001530.+.exon_short	65	NA	NA
	A3SS	si1-LARP7-WT-72h_sNT-WT-72h	ENSG00000169592.15	INO80E	-0.003	1	1	chr16:30000929-30001040.+.exon_flanking	111	chr16:30001414-30001530.+.exon_long	116	chr16:30001465-30001530.+.exon_short	65	NA	NA
	A3SS	si1-LARP7-WT-72h_sNT-WT-72h	ENSG00000051523.12	CYBA	-0.003	0.394508	1	chr16:88646755-88646838.-.exon_short	83	chr16:88646755-88646968.-.exon_long	213	chr16:88647101-88647175.-.exon_flanking	74	NA	NA
	A3SS	si1-LARP7-WT-72h_sNT-WT-72h	ENSG00000101160.15	CTSZ	0.017	0.569233	1	chr20:59006322-59006450.-.exon_short	128	chr20:59006322-59006485.-.exon_long	163	chr20:59006986-59007230.-.exon_flanking	244	NA	NA
	A3SS	si1-LARP7-WT-72h_sNT-WT-72h	ENSG00000141524.19	TMC6	-0.007	1	1	chr17:78126524-78126599.-.exon_short	75	chr17:78126524-78126648.-.exon_long	124	chr17:78126777-78126906.-.exon_flanking	129	NA	NA
	A3SS	si1-LARP7-WT-72h_sNT-WT-72h	ENSG00000101199.13	ARFGAP1	0.002	0.603846	1	chr20:63285654-63285713.+.exon_flanking	59	chr20:63286366-63286442.+.exon_long	76	chr20:63286372-63286442.+.exon_short	70	NA	NA
	A3SS	si1-LARP7-WT-72h_sNT-WT-72h	ENSG00000120533.13	ENY2	-0.046	0.488033	1	chr8:109339320-109339390.+.exon_flanking	70	chr8:109340444-109340563.+.exon_long	119	chr8:109340491-109340563.+.exon_short	72	NA	NA
	A3SS	si1-LARP7-WT-72h_sNT-WT-72h	ENSG00000120533.13	ENY2	-0.008	0.485024	1	chr8:109339320-109339390.+.exon_flanking	70	chr8:109340489-109340563.+.exon_long	74	chr8:109340491-109340563.+.exon_short	72	NA	NA
	A3SS	si1-LARP7-WT-72h_sNT-WT-72h	ENSG00000105298.14	CACTIN	-0.009	1	1	chr19:3614386-3614494.-.exon_short	108	chr19:3614386-3614589.-.exon_long	203	chr19:3618875-3618989.-.exon_flanking	114	NA	NA
	A3SS	si1-LARP7-WT-72h_sNT-WT-72h	ENSG00000133872.14	SARAF	-0.003	1	1	chr8:30065988-30066067.-.exon_short	79	chr8:30065988-30066139.-.exon_long	151	chr8:30066777-30066918.-.exon_flanking	141	NA	NA
	A3SS	si1-LARP7-WT-72h_sNT-WT-72h	ENSG00000075413.19	MARK3	-0.031	0.295609	1	chr14:103467079-103467191.+.exon_flanking	112	chr14:103468033-103468186.+.exon_long	153	chr14:103468081-103468186.+.exon_short	105	NA	NA
	A3SS	si1-LARP7-WT-72h_sNT-WT-72h	ENSG00000075413.19	MARK3	-0.002	1	1	chr14:103467079-103467191.+.exon_flanking	112	chr14:103468033-103468186.+.exon_long	153	chr14:103468086-103468186.+.exon_short	100	NA	NA
	A3SS	si1-LARP7-WT-72h_sNT-WT-72h	ENSG00000168944.17	CEP120	-0.055	0.0266845	0.3368	chr5:123389924-123390005.-.exon_short	81	chr5:123389924-123390140.-.exon_long	216	chr5:123391110-123391337.-.exon_flanking	227	NA	NA
	A3SS	si1-LARP7-WT-72h_sNT-WT-72h	ENSG00000168944.17	CEP120	-0.096	0.00817034	0.152373	chr5:123389924-123390005.-.exon_short	81	chr5:123389924-123390365.-.exon_long	441	chr5:123391110-123391337.-.exon_flanking	227	NA	NA
	A3SS	si1-LARP7-WT-72h_sNT-WT-72h	ENSG00000163608.15	NEPRO	-0.037	0.275879	1	chr3:113011045-113011165.-.exon_short	120	chr3:113011045-113011406.-.exon_long	361	chr3:113012734-113012811.-.exon_flanking	77	NA	NA
	A3SS	si1-LARP7-WT-72h_sNT-WT-72h	ENSG00000183765.24	CHEK2	0.009	1	1	chr22:28695127-28695209.-.exon_short	82	chr22:28695127-28695242.-.exon_long	115	chr22:28695710-28695873.-.exon_flanking	163	NA	NA
	A3SS	si1-LARP7-WT-72h_sNT-WT-72h	ENSG00000242114.6	MTFP1	-0.159	0.00178572	0.0532297	chr22:30426717-30426844.+.exon_flanking	127	chr22:30427122-30427403.+.exon_long	281	chr22:30427240-30427403.+.exon_short	163	NA	NA
	A3SS	si1-LARP7-WT-72h_sNT-WT-72h	ENSG00000242114.6	MTFP1	-0.089	0.0040244	0.0939642	chr22:30426717-30426844.+.exon_flanking	127	chr22:30427171-30427403.+.exon_long	232	chr22:30427240-30427403.+.exon_short	163	NA	NA
	A3SS	si1-LARP7-WT-72h_sNT-WT-72h	ENSG00000100029.18	PES1	0.019	0.208832	1	chr22:30578837-30578995.-.exon_short	158	chr22:30578837-30578998.-.exon_long	161	chr22:30579137-30579303.-.exon_flanking	166	NA	NA
	A3SS	si1-LARP7-WT-72h_sNT-WT-72h	ENSG00000100029.18	PES1	0.007	0.512246	1	chr22:30580571-30580686.-.exon_short	115	chr22:30580571-30580701.-.exon_long	130	chr22:30581012-30581101.-.exon_flanking	89	NA	NA
	A3SS	si1-LARP7-WT-72h_sNT-WT-72h	ENSG00000159131.17	GART	0.007	1	1	chr21:33539171-33539323.-.exon_short	152	chr21:33539171-33539356.-.exon_long	185	chr21:33542548-33542820.-.exon_flanking	272	NA	NA
	A3SS	si1-LARP7-WT-72h_sNT-WT-72h	ENSG00000241878.12	PISD	-0.011	0.715647	1	chr22:31620553-31620599.-.exon_short	46	chr22:31620553-31620713.-.exon_long	160	chr22:31620996-31621142.-.exon_flanking	146	NA	NA
	A3SS	si1-LARP7-WT-72h_sNT-WT-72h	ENSG00000162664.17	ZNF326	0.028	1	1	chr1:90005133-90005244.+.exon_flanking	111	chr1:90007345-90007750.+.exon_long	405	chr1:90007612-90007750.+.exon_short	138	NA	NA
	A3SS	si1-LARP7-WT-72h_sNT-WT-72h	ENSG00000128272.19	ATF4	0.002	0.97447	1	chr22:39520576-39520751.+.exon_flanking	175	chr22:39521258-39521671.+.exon_long	413	chr22:39521372-39521671.+.exon_short	299	NA	NA
	A3SS	si1-LARP7-WT-72h_sNT-WT-72h	ENSG00000100359.21	SGSM3	0.137	1.82459766876e-05	0.0018233	chr22:40408933-40409018.+.exon_flanking	85	chr22:40409250-40409372.+.exon_long	122	chr22:40409340-40409372.+.exon_short	32	NA	NA
	A3SS	si1-LARP7-WT-72h_sNT-WT-72h	ENSG00000100417.12	PMM1	-0.009	0.852586	1	chr22:41583959-41584058.-.exon_short	99	chr22:41583959-41584372.-.exon_long	413	chr22:41584527-41584603.-.exon_flanking	76	NA	NA
	A3SS	si1-LARP7-WT-72h_sNT-WT-72h	ENSG00000035681.10	NSMAF	-0.007	0.612781	1	chr8:58589452-58589558.-.exon_short	106	chr8:58589452-58589575.-.exon_long	123	chr8:58590007-58590074.-.exon_flanking	67	NA	NA
	A3SS	si1-LARP7-WT-72h_sNT-WT-72h	ENSG00000100416.15	TRMU	-0.106	2.02089059742e-06	0.000352538	chr22:46346422-46346544.+.exon_flanking	122	chr22:46350291-46350463.+.exon_long	172	chr22:46350346-46350463.+.exon_short	117	NA	NA
	A3SS	si1-LARP7-WT-72h_sNT-WT-72h	ENSG00000100416.15	TRMU	0.056	0.00135345	0.043766	chr22:46346422-46346544.+.exon_flanking	122	chr22:46350291-46350463.+.exon_long	172	chr22:46350350-46350463.+.exon_short	113	NA	NA
	A3SS	si1-LARP7-WT-72h_sNT-WT-72h	ENSG00000100429.18	HDAC10	-0.074	0.320812	1	chr22:50248225-50248292.-.exon_short	67	chr22:50248225-50248472.-.exon_long	247	chr22:50248662-50248751.-.exon_flanking	89	NA	NA
	A3SS	si1-LARP7-WT-72h_sNT-WT-72h	ENSG00000102054.18	RBBP7	0.005	1	1	chrX:16858676-16858822.-.exon_short	146	chrX:16858676-16858849.-.exon_long	173	chrX:16862955-16863100.-.exon_flanking	145	NA	NA
	A3SS	si1-LARP7-WT-72h_sNT-WT-72h	ENSG00000104517.13	UBR5	-0.028	0.386956	1	chr8:102265100-102265275.-.exon_short	175	chr8:102265100-102265278.-.exon_long	178	chr8:102266947-102267007.-.exon_flanking	60	NA	NA
	A3SS	si1-LARP7-WT-72h_sNT-WT-72h	ENSG00000114354.15	TFG	-0.144	7.53726413698e-05	0.00498506	chr3:100736576-100736704.+.exon_flanking	128	chr3:100744833-100744931.+.exon_long	98	chr3:100744838-100744931.+.exon_short	93	NA	NA
	A3SS	si1-LARP7-WT-72h_sNT-WT-72h	ENSG00000131236.18	CAP1	0.03	0.314217	1	chr1:40040729-40040801.+.exon_flanking	72	chr1:40059334-40059458.+.exon_long	124	chr1:40059337-40059458.+.exon_short	121	NA	NA
	A3SS	si1-LARP7-WT-72h_sNT-WT-72h	ENSG00000131236.18	CAP1	-0.003	0.991837	1	chr1:40059334-40059458.+.exon_flanking	124	chr1:40060067-40060170.+.exon_long	103	chr1:40060070-40060170.+.exon_short	100	NA	NA
	A3SS	si1-LARP7-WT-72h_sNT-WT-72h	ENSG00000215301.11	DDX3X	-0.02	0.162265	1	chrX:41337408-41337465.+.exon_flanking	57	chrX:41339036-41339083.+.exon_long	47	chrX:41339039-41339083.+.exon_short	44	NA	NA
	A3SS	si1-LARP7-WT-72h_sNT-WT-72h	ENSG00000215301.11	DDX3X	-0.019	0.556069	1	chrX:41346859-41347012.+.exon_flanking	153	chrX:41347312-41347451.+.exon_long	139	chrX:41347315-41347451.+.exon_short	136	NA	NA
	A3SS	si1-LARP7-WT-72h_sNT-WT-72h	ENSG00000215301.11	DDX3X	-0.003	1	1	chrX:41347312-41347451.+.exon_flanking	139	chrX:41347640-41347915.+.exon_long	275	chrX:41347860-41347915.+.exon_short	55	NA	NA
	A3SS	si1-LARP7-WT-72h_sNT-WT-72h	ENSG00000130985.17	UBA1	0.001	1	1	chrX:47203541-47203696.+.exon_flanking	155	chrX:47205948-47206113.+.exon_long	165	chrX:47206078-47206113.+.exon_short	35	NA	NA
	A3SS	si1-LARP7-WT-72h_sNT-WT-72h	ENSG00000068438.15	FTSJ1	0.036	0.290395	1	chrX:48481632-48481715.+.exon_flanking	83	chrX:48482403-48482506.+.exon_long	103	chrX:48482409-48482506.+.exon_short	97	NA	NA
	A3SS	si1-LARP7-WT-72h_sNT-WT-72h	ENSG00000068438.15	FTSJ1	0.003	1	1	chrX:48481632-48481715.+.exon_flanking	83	chrX:48482403-48482506.+.exon_long	103	chrX:48482420-48482506.+.exon_short	86	NA	NA
	A3SS	si1-LARP7-WT-72h_sNT-WT-72h	ENSG00000068438.15	FTSJ1	0.007	1	1	chrX:48481632-48481715.+.exon_flanking	83	chrX:48482409-48482506.+.exon_long	97	chrX:48482420-48482506.+.exon_short	86	NA	NA
	A3SS	si1-LARP7-WT-72h_sNT-WT-72h	ENSG00000119977.22	TCTN3	0.014	0.69166	1	chr10:95683101-95683180.-.exon_short	79	chr10:95683101-95683195.-.exon_long	94	chr10:95683522-95683629.-.exon_flanking	107	NA	NA
	A3SS	si1-LARP7-WT-72h_sNT-WT-72h	ENSG00000123562.18	MORF4L2	-0.01	0.719379	1	chrX:103678499-103678600.-.exon_short	101	chrX:103678499-103678620.-.exon_long	121	chrX:103684681-103684729.-.exon_flanking	48	NA	NA
	A3SS	si1-LARP7-WT-72h_sNT-WT-72h	ENSG00000123562.18	MORF4L2	-0.002	0.871585	1	chrX:103678499-103678600.-.exon_short	101	chrX:103678499-103678651.-.exon_long	152	chrX:103684681-103684729.-.exon_flanking	48	NA	NA
	A3SS	si1-LARP7-WT-72h_sNT-WT-72h	ENSG00000123562.18	MORF4L2	0.024	0.0749961	0.660956	chrX:103678499-103678620.-.exon_short	121	chrX:103678499-103678651.-.exon_long	152	chrX:103684681-103684729.-.exon_flanking	48	NA	NA
	A3SS	si1-LARP7-WT-72h_sNT-WT-72h	ENSG00000123562.18	MORF4L2	-0.009	0.797799	1	chrX:103678499-103678600.-.exon_short	101	chrX:103678499-103678620.-.exon_long	121	chrX:103685171-103685260.-.exon_flanking	89	NA	NA
	A3SS	si1-LARP7-WT-72h_sNT-WT-72h	ENSG00000123562.18	MORF4L2	-0.002	0.967897	1	chrX:103678499-103678600.-.exon_short	101	chrX:103678499-103678651.-.exon_long	152	chrX:103685171-103685260.-.exon_flanking	89	NA	NA
	A3SS	si1-LARP7-WT-72h_sNT-WT-72h	ENSG00000123562.18	MORF4L2	0.019	0.214557	1	chrX:103678499-103678620.-.exon_short	121	chrX:103678499-103678651.-.exon_long	152	chrX:103685171-103685260.-.exon_flanking	89	NA	NA
	A3SS	si1-LARP7-WT-72h_sNT-WT-72h	ENSG00000101901.13	ALG13	-0.087	0.0565104	0.548927	chrX:111681198-111681424.+.exon_flanking	226	chrX:111682132-111682294.+.exon_long	162	chrX:111682236-111682294.+.exon_short	58	NA	NA
	A3SS	si1-LARP7-WT-72h_sNT-WT-72h	ENSG00000187531.14	SIRT7	-0.015	1	1	chr17:81914294-81914530.-.exon_short	236	chr17:81914294-81914702.-.exon_long	408	chr17:81915440-81915512.-.exon_flanking	72	NA	NA
	A3SS	si1-LARP7-WT-72h_sNT-WT-72h	ENSG00000108349.18	CASC3	0.015	0.296299	1	chr17:40167850-40167948.+.exon_flanking	98	chr17:40168203-40168417.+.exon_long	214	chr17:40168329-40168417.+.exon_short	88	NA	NA
	A3SS	si1-LARP7-WT-72h_sNT-WT-72h	ENSG00000166164.17	BRD7	-0.013	0.499973	1	chr16:50354425-50354479.-.exon_short	54	chr16:50354425-50354482.-.exon_long	57	chr16:50354793-50354922.-.exon_flanking	129	NA	NA
	A3SS	si1-LARP7-WT-72h_sNT-WT-72h	ENSG00000189046.11	ALKBH2	0.056	0.160007	1	chr12:109092507-109092787.-.exon_short	280	chr12:109092507-109092937.-.exon_long	430	chr12:109093247-109093472.-.exon_flanking	225	NA	NA
	A3SS	si1-LARP7-WT-72h_sNT-WT-72h	ENSG00000143418.20	CERS2	-0.042	0.00391746	0.0925175	chr1:150968083-150968174.-.exon_short	91	chr1:150968083-150968201.-.exon_long	118	chr1:150968395-150968512.-.exon_flanking	117	NA	NA
	A3SS	si1-LARP7-WT-72h_sNT-WT-72h	ENSG00000175634.15	RPS6KB2	0.127	5.18440329589e-06	0.000709285	chr11:67432952-67433042.+.exon_flanking	90	chr11:67433126-67433447.+.exon_long	321	chr11:67433340-67433447.+.exon_short	107	NA	NA
	A3SS	si1-LARP7-WT-72h_sNT-WT-72h	ENSG00000025434.19	NR1H3	0.162	0.115406	0.872444	chr11:47261241-47261449.+.exon_flanking	208	chr11:47261547-47262018.+.exon_long	471	chr11:47261919-47262018.+.exon_short	99	NA	NA
	A3SS	si1-LARP7-WT-72h_sNT-WT-72h	ENSG00000101361.17	NOP56	-0.016	0.27127	1	chr20:2654749-2654947.+.exon_flanking	198	chr20:2655238-2655512.+.exon_long	274	chr20:2655325-2655512.+.exon_short	187	NA	NA
	A3SS	si1-LARP7-WT-72h_sNT-WT-72h	ENSG00000182944.18	EWSR1	0	1	1	chr22:29272216-29272252.+.exon_flanking	36	chr22:29272380-29272431.+.exon_long	51	chr22:29272386-29272431.+.exon_short	45	NA	NA
	A3SS	si1-LARP7-WT-72h_sNT-WT-72h	ENSG00000182944.18	EWSR1	0.042	0.14793	1	chr22:29288606-29288786.+.exon_flanking	180	chr22:29291562-29291599.+.exon_long	37	chr22:29291565-29291599.+.exon_short	34	NA	NA
	A3SS	si1-LARP7-WT-72h_sNT-WT-72h	ENSG00000160752.15	FDPS	0.01	0.56251	1	chr1:155309789-155309965.+.exon_flanking	176	chr1:155310043-155310205.+.exon_long	162	chr1:155310064-155310205.+.exon_short	141	NA	NA
	A3SS	si1-LARP7-WT-72h_sNT-WT-72h	ENSG00000160752.15	FDPS	0.003	1	1	chr1:155319611-155319688.+.exon_flanking	77	chr1:155319794-155319928.+.exon_long	134	chr1:155319857-155319928.+.exon_short	71	NA	NA
	A3SS	si1-LARP7-WT-72h_sNT-WT-72h	ENSG00000129636.13	ITFG1	-0.014	1	1	chr16:47162540-47162601.-.exon_short	61	chr16:47162540-47162664.-.exon_long	124	chr16:47218868-47218946.-.exon_flanking	78	NA	NA
	A3SS	si1-LARP7-WT-72h_sNT-WT-72h	ENSG00000177239.16	MAN1B1	0.042	0.103251	0.807789	chr9:137106689-137106809.+.exon_flanking	120	chr9:137107250-137107447.+.exon_long	197	chr9:137107275-137107447.+.exon_short	172	NA	NA
	A3SS	si1-LARP7-WT-72h_sNT-WT-72h	ENSG00000137309.21	HMGA1	-0.001	1	1	chr6:34240737-34240882.+.exon_flanking	145	chr6:34242712-34242795.+.exon_long	83	chr6:34242715-34242795.+.exon_short	80	NA	NA
	A3SS	si1-LARP7-WT-72h_sNT-WT-72h	ENSG00000137309.21	HMGA1	0	1	1	chr6:34240737-34240915.+.exon_flanking	178	chr6:34242712-34242795.+.exon_long	83	chr6:34242715-34242795.+.exon_short	80	NA	NA
	A3SS	si1-LARP7-WT-72h_sNT-WT-72h	ENSG00000125458.7	NT5C	0.003	1	1	chr17:75130965-75131081.-.exon_short	116	chr17:75130965-75131105.-.exon_long	140	chr17:75131181-75131281.-.exon_flanking	100	NA	NA
	A3SS	si1-LARP7-WT-72h_sNT-WT-72h	ENSG00000149091.15	DGKZ	-0.006	0.951478	1	chr11:46367291-46367399.+.exon_flanking	108	chr11:46367652-46367747.+.exon_long	95	chr11:46367655-46367747.+.exon_short	92	NA	NA
	A3SS	si1-LARP7-WT-72h_sNT-WT-72h	ENSG00000108094.17	CUL2	0.004	1	1	chr10:35062960-35063060.-.exon_short	100	chr10:35062960-35063062.-.exon_long	102	chr10:35071199-35071339.-.exon_flanking	140	NA	NA
	A3SS	si1-LARP7-WT-72h_sNT-WT-72h	ENSG00000105401.10	CDC37	-0.012	0.0904557	0.742785	chr19:10395435-10395543.-.exon_short	108	chr19:10395435-10395696.-.exon_long	261	chr19:10395928-10396203.-.exon_flanking	275	NA	NA
	A3SS	si1-LARP7-WT-72h_sNT-WT-72h	ENSG00000165669.14	FAM204A	-0.007	1	1	chr10:118326154-118326239.-.exon_short	85	chr10:118326154-118326243.-.exon_long	89	chr10:118335114-118335213.-.exon_flanking	99	NA	NA
	A3SS	si1-LARP7-WT-72h_sNT-WT-72h	ENSG00000148834.13	GSTO1	-0.007	1	1	chr10:104254892-104254962.+.exon_flanking	70	chr10:104255163-104255271.+.exon_long	108	chr10:104255167-104255271.+.exon_short	104	NA	NA
	A3SS	si1-LARP7-WT-72h_sNT-WT-72h	ENSG00000077150.21	NFKB2	0.007	1	1	chr10:102400278-102400491.+.exon_flanking	213	chr10:102400655-102400824.+.exon_long	169	chr10:102400667-102400824.+.exon_short	157	NA	NA
	A3SS	si1-LARP7-WT-72h_sNT-WT-72h	ENSG00000157593.20	SLC35B2	0.001	1	1	chr6:44256342-44256492.-.exon_short	150	chr6:44256342-44256496.-.exon_long	154	chr6:44256685-44256878.-.exon_flanking	193	NA	NA
	A3SS	si1-LARP7-WT-72h_sNT-WT-72h	ENSG00000197746.15	PSAP	-0.001	1	1	chr10:71825837-71825887.-.exon_short	50	chr10:71825837-71825893.-.exon_long	56	chr10:71828014-71828157.-.exon_flanking	143	NA	NA
	A3SS	si1-LARP7-WT-72h_sNT-WT-72h	ENSG00000169689.15	CENPX	-0.002	1	1	chr17:82019293-82019375.-.exon_short	82	chr17:82019293-82019381.-.exon_long	88	chr17:82019858-82019909.-.exon_flanking	51	NA	NA
	A3SS	si1-LARP7-WT-72h_sNT-WT-72h	ENSG00000165733.8	BMS1	0.018	1	1	chr10:42792493-42792614.+.exon_flanking	121	chr10:42792957-42793144.+.exon_long	187	chr10:42792999-42793144.+.exon_short	145	NA	NA
	A3SS	si1-LARP7-WT-72h_sNT-WT-72h	ENSG00000164611.13	PTTG1	-0.002	1	1	chr5:160421869-160421891.+.exon_flanking	22	chr5:160422302-160422403.+.exon_long	101	chr5:160422312-160422403.+.exon_short	91	NA	NA
	A3SS	si1-LARP7-WT-72h_sNT-WT-72h	ENSG00000244187.8	TMEM141	0.007	1	1	chr9:136791404-136791424.+.exon_flanking	20	chr9:136791711-136791777.+.exon_long	66	chr9:136791756-136791777.+.exon_short	21	NA	NA
	A3SS	si1-LARP7-WT-72h_sNT-WT-72h	ENSG00000119333.12	DYNC2I2	-0.061	0.00038227	0.0168705	chr9:128634226-128634325.-.exon_short	99	chr9:128634226-128634383.-.exon_long	157	chr9:128634689-128634921.-.exon_flanking	232	NA	NA
	A3SS	si1-LARP7-WT-72h_sNT-WT-72h	ENSG00000119333.12	DYNC2I2	0.018	1	1	chr9:128635092-128635121.-.exon_short	29	chr9:128635092-128635259.-.exon_long	167	chr9:128635658-128636063.-.exon_flanking	405	NA	NA
	A3SS	si1-LARP7-WT-72h_sNT-WT-72h	ENSG00000119333.12	DYNC2I2	0.011	0.922826	1	chr9:128635092-128635175.-.exon_short	83	chr9:128635092-128635259.-.exon_long	167	chr9:128635658-128636063.-.exon_flanking	405	NA	NA
	A3SS	si1-LARP7-WT-72h_sNT-WT-72h	ENSG00000119333.12	DYNC2I2	0.004	1	1	chr9:128635092-128635241.-.exon_short	149	chr9:128635092-128635259.-.exon_long	167	chr9:128635658-128636063.-.exon_flanking	405	NA	NA
	A3SS	si1-LARP7-WT-72h_sNT-WT-72h	ENSG00000117399.14	CDC20	0.003	1	1	chr1:43359490-43359638.+.exon_flanking	148	chr1:43359725-43359821.+.exon_long	96	chr1:43359734-43359821.+.exon_short	87	NA	NA
	A3SS	si1-LARP7-WT-72h_sNT-WT-72h	ENSG00000006744.19	ELAC2	0.01	0.449438	1	chr17:13002274-13002356.-.exon_short	82	chr17:13002274-13002359.-.exon_long	85	chr17:13002441-13002725.-.exon_flanking	284	NA	NA
	A3SS	si1-LARP7-WT-72h_sNT-WT-72h	ENSG00000119326.15	CTNNAL1	0.005	0.94599	1	chr9:108942577-108942828.-.exon_short	251	chr9:108942577-108942834.-.exon_long	257	chr9:108942961-108943044.-.exon_flanking	83	NA	NA
	A3SS	si1-LARP7-WT-72h_sNT-WT-72h	ENSG00000170515.14	PA2G4	-0.001	1	1	chr12:56110559-56110692.+.exon_flanking	133	chr12:56110964-56111058.+.exon_long	94	chr12:56110966-56111058.+.exon_short	92	NA	NA
	A3SS	si1-LARP7-WT-72h_sNT-WT-72h	ENSG00000106682.16	EIF4H	-0.001	1	1	chr7:74194741-74194878.+.exon_flanking	137	chr7:74195169-74195494.+.exon_long	325	chr7:74195171-74195494.+.exon_short	323	NA	NA
	A3SS	si1-LARP7-WT-72h_sNT-WT-72h	ENSG00000148019.14	CEP78	0	1	1	chr9:78251908-78252043.+.exon_flanking	135	chr9:78253232-78253277.+.exon_long	45	chr9:78253272-78253277.+.exon_short	5	NA	NA
	A3SS	si1-LARP7-WT-72h_sNT-WT-72h	ENSG00000170638.10	TRABD	-0.035	0.00853978	0.157298	chr22:50197449-50197588.+.exon_flanking	139	chr22:50197823-50197887.+.exon_long	64	chr22:50197827-50197887.+.exon_short	60	NA	NA
	A3SS	si1-LARP7-WT-72h_sNT-WT-72h	ENSG00000170638.10	TRABD	0.025	0.553575	1	chr22:50198075-50198186.+.exon_flanking	111	chr22:50198345-50198515.+.exon_long	170	chr22:50198372-50198515.+.exon_short	143	NA	NA
	A3SS	si1-LARP7-WT-72h_sNT-WT-72h	ENSG00000132470.14	ITGB4	-0.003	1	1	chr17:75752174-75752356.+.exon_flanking	182	chr17:75752446-75752577.+.exon_long	131	chr17:75752484-75752577.+.exon_short	93	NA	NA
	A3SS	si1-LARP7-WT-72h_sNT-WT-72h	ENSG00000010438.17	PRSS3	-0.009	0.637511	1	chr9:33796643-33796802.+.exon_flanking	159	chr9:33797829-33798082.+.exon_long	253	chr9:33797931-33798082.+.exon_short	151	NA	NA
	A3SS	si1-LARP7-WT-72h_sNT-WT-72h	ENSG00000196591.12	HDAC2	0.002	1	1	chr6:113958649-113958764.-.exon_short	115	chr6:113958649-113958766.-.exon_long	117	chr6:113959906-113960039.-.exon_flanking	133	NA	NA
	A3SS	si1-LARP7-WT-72h_sNT-WT-72h	ENSG00000141002.20	TCF25	-0.064	0.0910768	0.746315	chr16:89904118-89904205.+.exon_flanking	87	chr16:89904752-89904975.+.exon_long	223	chr16:89904942-89904975.+.exon_short	33	NA	NA
	A3SS	si1-LARP7-WT-72h_sNT-WT-72h	ENSG00000141002.20	TCF25	-0.003	1	1	chr16:89904118-89904205.+.exon_flanking	87	chr16:89904938-89905096.+.exon_long	158	chr16:89904942-89905096.+.exon_short	154	NA	NA
	A3SS	si1-LARP7-WT-72h_sNT-WT-72h	ENSG00000135924.17	DNAJB2	0.021	1	1	chr2:219282837-219282929.+.exon_flanking	92	chr2:219283133-219283235.+.exon_long	102	chr2:219283214-219283235.+.exon_short	21	NA	NA
	A3SS	si1-LARP7-WT-72h_sNT-WT-72h	ENSG00000161016.18	RPL8	0	1	1	chr8:144790355-144790455.-.exon_short	100	chr8:144790355-144790470.-.exon_long	115	chr8:144791277-144791495.-.exon_flanking	218	NA	NA
	A3SS	si1-LARP7-WT-72h_sNT-WT-72h	ENSG00000160972.10	PPP1R16A	-0.018	1	1	chr8:144498770-144498840.+.exon_flanking	70	chr8:144498916-144499061.+.exon_long	145	chr8:144498940-144499061.+.exon_short	121	NA	NA
	A3SS	si1-LARP7-WT-72h_sNT-WT-72h	ENSG00000119929.13	CUTC	0.002	1	1	chr10:99736246-99736317.+.exon_flanking	71	chr10:99739710-99739769.+.exon_long	59	chr10:99739746-99739769.+.exon_short	23	NA	NA
	A3SS	si1-LARP7-WT-72h_sNT-WT-72h	ENSG00000138768.15	USO1	0.012	1	1	chr4:75790643-75790797.+.exon_flanking	154	chr4:75793690-75793901.+.exon_long	211	chr4:75793696-75793901.+.exon_short	205	NA	NA
	A3SS	si1-LARP7-WT-72h_sNT-WT-72h	ENSG00000115677.18	HDLBP	0.007	1	1	chr2:241247056-241247100.-.exon_short	44	chr2:241247056-241247142.-.exon_long	86	chr2:241248003-241248116.-.exon_flanking	113	NA	NA
	A3SS	si1-LARP7-WT-72h_sNT-WT-72h	ENSG00000156471.13	PTDSS1	0.003	1	1	chr8:96306444-96306556.+.exon_flanking	112	chr8:96309557-96309622.+.exon_long	65	chr8:96309561-96309622.+.exon_short	61	NA	NA
	A3SS	si1-LARP7-WT-72h_sNT-WT-72h	ENSG00000078618.23	NRDC	-0.001	1	1	chr1:51814693-51814812.-.exon_short	119	chr1:51814693-51814813.-.exon_long	120	chr1:51816312-51816389.-.exon_flanking	77	NA	NA
	A3SS	si1-LARP7-WT-72h_sNT-WT-72h	ENSG00000123124.14	WWP1	-0.002	1	1	chr8:86461227-86461320.+.exon_flanking	93	chr8:86461774-86461846.+.exon_long	72	chr8:86461778-86461846.+.exon_short	68	NA	NA
	A3SS	si1-LARP7-WT-72h_sNT-WT-72h	ENSG00000133731.10	IMPA1	0.024	0.576923	1	chr8:81681498-81681560.-.exon_short	62	chr8:81681498-81681584.-.exon_long	86	chr8:81686252-81686331.-.exon_flanking	79	NA	NA
	A3SS	si1-LARP7-WT-72h_sNT-WT-72h	ENSG00000147586.10	MRPS28	0.003	1	1	chr8:80002999-80003120.-.exon_short	121	chr8:80002999-80003180.-.exon_long	181	chr8:80030021-80030232.-.exon_flanking	211	NA	NA
	A3SS	si1-LARP7-WT-72h_sNT-WT-72h	ENSG00000108523.16	RNF167	-0.023	0.0306442	0.369367	chr17:4943179-4943284.+.exon_flanking	105	chr17:4943426-4943519.+.exon_long	93	chr17:4943430-4943519.+.exon_short	89	NA	NA
	A3SS	si1-LARP7-WT-72h_sNT-WT-72h	ENSG00000057663.16	ATG5	0	1	1	chr6:106248150-106248240.-.exon_short	90	chr6:106248150-106248244.-.exon_long	94	chr6:106279661-106279823.-.exon_flanking	162	NA	NA
	A3SS	si1-LARP7-WT-72h_sNT-WT-72h	ENSG00000082898.19	XPO1	0.003	1	1	chr2:61492567-61492721.-.exon_short	154	chr2:61492567-61492748.-.exon_long	181	chr2:61492915-61493053.-.exon_flanking	138	NA	NA
	A3SS	si1-LARP7-WT-72h_sNT-WT-72h	ENSG00000167770.13	OTUB1	-0.003	1	1	chr11:63997071-63997244.+.exon_flanking	173	chr11:63997349-63997425.+.exon_long	76	chr11:63997406-63997425.+.exon_short	19	NA	NA
	A3SS	si1-LARP7-WT-72h_sNT-WT-72h	ENSG00000104660.19	LEPROTL1	0	1	1	chr8:30101940-30101973.+.exon_flanking	33	chr8:30104300-30104486.+.exon_long	186	chr8:30104362-30104486.+.exon_short	124	NA	NA
	A3SS	si1-LARP7-WT-72h_sNT-WT-72h	ENSG00000221914.11	PPP2R2A	-0.003	0.593566	1	chr8:26293666-26293740.+.exon_flanking	74	chr8:26338890-26338987.+.exon_long	97	chr8:26338893-26338987.+.exon_short	94	NA	NA
	A3SS	si1-LARP7-WT-72h_sNT-WT-72h	ENSG00000136518.17	ACTL6A	0.015	1	1	chr3:179573369-179573469.+.exon_flanking	100	chr3:179574370-179574467.+.exon_long	97	chr3:179574381-179574467.+.exon_short	86	NA	NA
	A3SS	si1-LARP7-WT-72h_sNT-WT-72h	ENSG00000104219.13	ZDHHC2	-0.005	1	1	chr8:17205655-17205775.+.exon_flanking	120	chr8:17207960-17208092.+.exon_long	132	chr8:17208018-17208092.+.exon_short	74	NA	NA
	A3SS	si1-LARP7-WT-72h_sNT-WT-72h	ENSG00000133193.13	VCF1	0.004	1	1	chr17:73227165-73227258.-.exon_short	93	chr17:73227165-73227264.-.exon_long	99	chr17:73232086-73232394.-.exon_flanking	308	NA	NA
	A3SS	si1-LARP7-WT-72h_sNT-WT-72h	ENSG00000197771.13	MCMBP	0.009	1	1	chr10:119832012-119832096.-.exon_short	84	chr10:119832012-119832100.-.exon_long	88	chr10:119835540-119835704.-.exon_flanking	164	NA	NA
	A3SS	si1-LARP7-WT-72h_sNT-WT-72h	ENSG00000197771.13	MCMBP	0.001	1	1	chr10:119835540-119835700.-.exon_short	160	chr10:119835540-119835704.-.exon_long	164	chr10:119836896-119837029.-.exon_flanking	133	NA	NA
	A3SS	si1-LARP7-WT-72h_sNT-WT-72h	ENSG00000197771.13	MCMBP	0.014	1	1	chr10:119849425-119849453.-.exon_short	28	chr10:119849425-119849576.-.exon_long	151	chr10:119853050-119853194.-.exon_flanking	144	NA	NA
	A3SS	si1-LARP7-WT-72h_sNT-WT-72h	ENSG00000197771.13	MCMBP	0.014	1	1	chr10:119859041-119859106.-.exon_short	65	chr10:119859041-119859181.-.exon_long	140	chr10:119859799-119859884.-.exon_flanking	85	NA	NA
	A3SS	si1-LARP7-WT-72h_sNT-WT-72h	ENSG00000013374.17	NUB1	0.026	0.107767	0.831219	chr7:151355768-151355950.+.exon_flanking	182	chr7:151356128-151356222.+.exon_long	94	chr7:151356131-151356222.+.exon_short	91	NA	NA
	A3SS	si1-LARP7-WT-72h_sNT-WT-72h	ENSG00000132432.14	SEC61G	0.001	1	1	chr7:54757495-54757590.-.exon_short	95	chr7:54757495-54757594.-.exon_long	99	chr7:54759158-54759334.-.exon_flanking	176	NA	NA
	A3SS	si1-LARP7-WT-72h_sNT-WT-72h	ENSG00000155660.11	PDIA4	0.005	1	1	chr7:149005897-149006041.-.exon_short	144	chr7:149005897-149006053.-.exon_long	156	chr7:149008159-149008310.-.exon_flanking	151	NA	NA
	A3SS	si1-LARP7-WT-72h_sNT-WT-72h	ENSG00000134779.15	TPGS2	0.006	1	1	chr18:36807847-36807931.-.exon_short	84	chr18:36807847-36807934.-.exon_long	87	chr18:36818894-36818992.-.exon_flanking	98	NA	NA
	A3SS	si1-LARP7-WT-72h_sNT-WT-72h	ENSG00000002745.13	WNT16	0.041	0.0482088	0.492905	chr7:121329000-121329387.+.exon_flanking	387	chr7:121329567-121329817.+.exon_long	250	chr7:121329599-121329817.+.exon_short	218	NA	NA
	A3SS	si1-LARP7-WT-72h_sNT-WT-72h	ENSG00000105854.13	PON2	0.008	0.96264	1	chr7:95412312-95412451.-.exon_short	139	chr7:95412312-95412477.-.exon_long	165	chr7:95416242-95416297.-.exon_flanking	55	NA	NA
	A3SS	si1-LARP7-WT-72h_sNT-WT-72h	ENSG00000108107.15	RPL28	0	1	1	chr19:55386570-55386693.+.exon_flanking	123	chr19:55387930-55388048.+.exon_long	118	chr19:55387935-55388048.+.exon_short	113	NA	NA
	A3SS	si1-LARP7-WT-72h_sNT-WT-72h	ENSG00000108107.15	RPL28	-0.001	1	1	chr19:55387930-55388048.+.exon_flanking	118	chr19:55388243-55388373.+.exon_long	130	chr19:55388247-55388373.+.exon_short	126	NA	NA
	A3SS	si1-LARP7-WT-72h_sNT-WT-72h	ENSG00000146731.11	CCT6A	-0.003	1	1	chr7:56060269-56060416.+.exon_flanking	147	chr7:56060807-56060940.+.exon_long	133	chr7:56060822-56060940.+.exon_short	118	NA	NA
	A3SS	si1-LARP7-WT-72h_sNT-WT-72h	ENSG00000137996.13	RTCA	0.02	1	1	chr1:100277258-100277316.+.exon_flanking	58	chr1:100285228-100285322.+.exon_long	94	chr1:100285240-100285322.+.exon_short	82	NA	NA
	A3SS	si1-LARP7-WT-72h_sNT-WT-72h	ENSG00000106052.14	TAX1BP1	0.024	0.300982	1	chr7:27787418-27787603.+.exon_flanking	185	chr7:27792006-27792230.+.exon_long	224	chr7:27792027-27792230.+.exon_short	203	NA	NA
	A3SS	si1-LARP7-WT-72h_sNT-WT-72h	ENSG00000106052.14	TAX1BP1	0.01	1	1	chr7:27793138-27793212.+.exon_flanking	74	chr7:27794323-27794446.+.exon_long	123	chr7:27794350-27794446.+.exon_short	96	NA	NA
	A3SS	si1-LARP7-WT-72h_sNT-WT-72h	ENSG00000131153.9	GINS2	-0.001	1	1	chr16:85681582-85681676.-.exon_short	94	chr16:85681582-85681681.-.exon_long	99	chr16:85687460-85687574.-.exon_flanking	114	NA	NA
	A3SS	si1-LARP7-WT-72h_sNT-WT-72h	ENSG00000139180.11	NDUFA9	0.001	1	1	chr12:4649119-4649175.+.exon_flanking	56	chr12:4654292-4654462.+.exon_long	170	chr12:4654313-4654462.+.exon_short	149	NA	NA
	A3SS	si1-LARP7-WT-72h_sNT-WT-72h	ENSG00000162704.16	ARPC5	0.016	0.255844	1	chr1:183633082-183633152.-.exon_short	70	chr1:183633082-183633154.-.exon_long	72	chr1:183635517-183635783.-.exon_flanking	266	NA	NA
	A3SS	si1-LARP7-WT-72h_sNT-WT-72h	ENSG00000107164.17	FUBP3	0.003	1	1	chr9:130620414-130620458.+.exon_flanking	44	chr9:130622708-130622810.+.exon_long	102	chr9:130622745-130622810.+.exon_short	65	NA	NA
	A3SS	si1-LARP7-WT-72h_sNT-WT-72h	ENSG00000075618.18	FSCN1	-0.005	1	1	chr7:5603496-5603617.+.exon_flanking	121	chr7:5603863-5603946.+.exon_long	83	chr7:5603872-5603946.+.exon_short	74	NA	NA
	A3SS	si1-LARP7-WT-72h_sNT-WT-72h	ENSG00000171314.9	PGAM1	0	1	1	chr10:97430955-97431135.+.exon_flanking	180	chr10:97432355-97432690.+.exon_long	335	chr10:97432367-97432690.+.exon_short	323	NA	NA
	A3SS	si1-LARP7-WT-72h_sNT-WT-72h	ENSG00000106263.19	EIF3B	0.098	3.78215369925e-05	0.0030709	chr7:2379394-2379511.+.exon_flanking	117	chr7:2380279-2380740.+.exon_long	461	chr7:2380284-2380740.+.exon_short	456	NA	NA
	A3SS	si1-LARP7-WT-72h_sNT-WT-72h	ENSG00000106263.19	EIF3B	0.175	0.000421863	0.0181641	chr7:2379394-2379511.+.exon_flanking	117	chr7:2380279-2380740.+.exon_long	461	chr7:2380415-2380740.+.exon_short	325	NA	NA
	A3SS	si1-LARP7-WT-72h_sNT-WT-72h	ENSG00000164880.16	INTS1	0.005	1	1	chr7:1473072-1473131.-.exon_short	59	chr7:1473072-1473184.-.exon_long	112	chr7:1473566-1473693.-.exon_flanking	127	NA	NA
	A3SS	si1-LARP7-WT-72h_sNT-WT-72h	ENSG00000008018.9	PSMB1	-0.001	1	1	chr6:170543601-170543721.-.exon_short	120	chr6:170543601-170543730.-.exon_long	129	chr6:170546103-170546184.-.exon_flanking	81	NA	NA
	A3SS	si1-LARP7-WT-72h_sNT-WT-72h	ENSG00000155304.6	HSPA13	-0.013	1	1	chr21:14381203-14381411.-.exon_short	208	chr21:14381203-14381543.-.exon_long	340	chr21:14383095-14383146.-.exon_flanking	51	NA	NA
	A3SS	si1-LARP7-WT-72h_sNT-WT-72h	ENSG00000112306.8	RPS12	-0.001	0.415927	1	chr6:132814569-132814613.+.exon_flanking	44	chr6:132814712-132814782.+.exon_long	70	chr6:132814732-132814782.+.exon_short	50	NA	NA
	A3SS	si1-LARP7-WT-72h_sNT-WT-72h	ENSG00000112306.8	RPS12	-0.001	1	1	chr6:132814732-132814782.+.exon_flanking	50	chr6:132814972-132815088.+.exon_long	116	chr6:132815018-132815088.+.exon_short	70	NA	NA
	A3SS	si1-LARP7-WT-72h_sNT-WT-72h	ENSG00000198363.18	ASPH	-0.001	1	1	chr8:61684039-61684186.-.exon_short	147	chr8:61684039-61684188.-.exon_long	149	chr8:61714269-61714640.-.exon_flanking	371	NA	NA
	A3SS	si1-LARP7-WT-72h_sNT-WT-72h	ENSG00000019186.10	CYP24A1	0.005	1	1	chr20:54157388-54157561.-.exon_short	173	chr20:54157388-54157585.-.exon_long	197	chr20:54158086-54158164.-.exon_flanking	78	NA	NA
	A3SS	si1-LARP7-WT-72h_sNT-WT-72h	ENSG00000197498.13	RPF2	0.004	1	1	chr6:110982050-110982129.+.exon_flanking	79	chr6:110985006-110985138.+.exon_long	132	chr6:110985010-110985138.+.exon_short	128	NA	NA
	A3SS	si1-LARP7-WT-72h_sNT-WT-72h	ENSG00000197498.13	RPF2	0	1	1	chr6:110999711-110999787.+.exon_flanking	76	chr6:111008038-111008137.+.exon_long	99	chr6:111008043-111008137.+.exon_short	94	NA	NA
	A3SS	si1-LARP7-WT-72h_sNT-WT-72h	ENSG00000116670.17	MAD2L2	0.003	1	1	chr1:11675656-11675716.-.exon_short	60	chr1:11675656-11675731.-.exon_long	75	chr1:11676046-11676140.-.exon_flanking	94	NA	NA
	A3SS	si1-LARP7-WT-72h_sNT-WT-72h	ENSG00000107651.15	SEC23IP	0.004	1	1	chr10:119920889-119920984.+.exon_flanking	95	chr10:119926036-119926227.+.exon_long	191	chr10:119926037-119926227.+.exon_short	190	NA	NA
	A3SS	si1-LARP7-WT-72h_sNT-WT-72h	ENSG00000136718.10	IMP4	0.004	1	1	chr2:130345779-130345933.+.exon_flanking	154	chr2:130346018-130346112.+.exon_long	94	chr2:130346058-130346112.+.exon_short	54	NA	NA
	A3SS	si1-LARP7-WT-72h_sNT-WT-72h	ENSG00000054267.22	ARID4B	0.009	1	1	chr1:235138091-235138122.-.exon_short	31	chr1:235138091-235138174.-.exon_long	83	chr1:235148404-235148447.-.exon_flanking	43	NA	NA
	A3SS	si1-LARP7-WT-72h_sNT-WT-72h	ENSG00000026508.21	CD44	-0.004	1	1	chr11:35209965-35210054.+.exon_flanking	89	chr11:35211246-35211309.+.exon_long	63	chr11:35211264-35211309.+.exon_short	45	NA	NA
	A3SS	si1-LARP7-WT-72h_sNT-WT-72h	ENSG00000146223.16	RPL7L1	-0.003	1	1	chr6:42879933-42879951.+.exon_flanking	18	chr6:42880861-42880966.+.exon_long	105	chr6:42880887-42880966.+.exon_short	79	NA	NA
	A3SS	si1-LARP7-WT-72h_sNT-WT-72h	ENSG00000146223.16	RPL7L1	0.02	0.0706098	0.636328	chr6:42880861-42880966.+.exon_flanking	105	chr6:42883451-42883614.+.exon_long	163	chr6:42883454-42883614.+.exon_short	160	NA	NA
	A3SS	si1-LARP7-WT-72h_sNT-WT-72h	ENSG00000146223.16	RPL7L1	0.006	1	1	chr6:42886256-42886470.+.exon_flanking	214	chr6:42887160-42887301.+.exon_long	141	chr6:42887268-42887301.+.exon_short	33	NA	NA
	A3SS	si1-LARP7-WT-72h_sNT-WT-72h	ENSG00000255073.8	ZFP91-CNTF	0.022	0.321463	1	chr11:58610298-58610334.+.exon_flanking	36	chr11:58610950-58611054.+.exon_long	104	chr11:58610953-58611054.+.exon_short	101	NA	NA
	A3SS	si1-LARP7-WT-72h_sNT-WT-72h	ENSG00000142453.13	CARM1	-0.002	1	1	chr19:10912184-10912294.+.exon_flanking	110	chr19:10913877-10913931.+.exon_long	54	chr19:10913931-10913931.+.exon_short	0	NA	NA
	A3SS	si1-LARP7-WT-72h_sNT-WT-72h	ENSG00000142453.13	CARM1	-0.002	1	1	chr19:10920436-10920573.+.exon_flanking	137	chr19:10920659-10920748.+.exon_long	89	chr19:10920663-10920748.+.exon_short	85	NA	NA
	A3SS	si1-LARP7-WT-72h_sNT-WT-72h	ENSG00000107929.16	LARP4B	0.003	1	1	chr10:817725-817884.-.exon_short	159	chr10:817725-817889.-.exon_long	164	chr10:820800-820847.-.exon_flanking	47	NA	NA
	A3SS	si1-LARP7-WT-72h_sNT-WT-72h	ENSG00000124588.22	NQO2	0.002	0.806419	1	chr6:3006468-3006559.+.exon_flanking	91	chr6:3010025-3010189.+.exon_long	164	chr6:3010057-3010189.+.exon_short	132	NA	NA
	A3SS	si1-LARP7-WT-72h_sNT-WT-72h	ENSG00000163156.12	SCNM1	-0.024	0.478811	1	chr1:151167326-151167414.+.exon_flanking	88	chr1:151168144-151168338.+.exon_long	194	chr1:151168149-151168338.+.exon_short	189	NA	NA
	A3SS	si1-LARP7-WT-72h_sNT-WT-72h	ENSG00000163156.12	SCNM1	0.03	0.40838	1	chr1:151167326-151167414.+.exon_flanking	88	chr1:151168144-151168338.+.exon_long	194	chr1:151168194-151168338.+.exon_short	144	NA	NA
	A3SS	si1-LARP7-WT-72h_sNT-WT-72h	ENSG00000107815.10	TWNK	0.01	1	1	chr10:100987367-100987610.+.exon_flanking	243	chr10:100989644-100989884.+.exon_long	240	chr10:100989706-100989884.+.exon_short	178	NA	NA
	A3SS	si1-LARP7-WT-72h_sNT-WT-72h	ENSG00000102172.16	SMS	0.001	1	1	chrX:21977960-21978114.+.exon_flanking	154	chrX:21978877-21978966.+.exon_long	89	chrX:21978879-21978966.+.exon_short	87	NA	NA
	A3SS	si1-LARP7-WT-72h_sNT-WT-72h	ENSG00000102172.16	SMS	-0.015	0.163497	1	chrX:21977960-21978114.+.exon_flanking	154	chrX:21978877-21978966.+.exon_long	89	chrX:21978886-21978966.+.exon_short	80	NA	NA
	A3SS	si1-LARP7-WT-72h_sNT-WT-72h	ENSG00000124532.15	MRS2	0.027	0.729445	1	chr6:24418461-24418578.+.exon_flanking	117	chr6:24422937-24423050.+.exon_long	113	chr6:24422965-24423050.+.exon_short	85	NA	NA
	A3SS	si1-LARP7-WT-72h_sNT-WT-72h	ENSG00000130787.14	HIP1R	0.023	0.125137	0.917852	chr12:122856432-122856548.+.exon_flanking	116	chr12:122856625-122856726.+.exon_long	101	chr12:122856629-122856726.+.exon_short	97	NA	NA
	A3SS	si1-LARP7-WT-72h_sNT-WT-72h	ENSG00000146063.20	TRIM41	-0.093	0.0018474	0.054524	chr5:181233413-181233435.+.exon_flanking	22	chr5:181233636-181233763.+.exon_long	127	chr5:181233716-181233763.+.exon_short	47	NA	NA
	A3SS	si1-LARP7-WT-72h_sNT-WT-72h	ENSG00000048162.22	NOP16	0.054	0.10187	0.800763	chr5:176383946-176384254.-.exon_short	308	chr5:176383946-176384283.-.exon_long	337	chr5:176385221-176385327.-.exon_flanking	106	NA	NA
	A3SS	si1-LARP7-WT-72h_sNT-WT-72h	ENSG00000048162.22	NOP16	0.021	0.568284	1	chr5:176383946-176384254.-.exon_short	308	chr5:176383946-176384374.-.exon_long	428	chr5:176385221-176385327.-.exon_flanking	106	NA	NA
	A3SS	si1-LARP7-WT-72h_sNT-WT-72h	ENSG00000173473.11	SMARCC1	0.006	1	1	chr3:47706409-47706526.-.exon_short	117	chr3:47706409-47706530.-.exon_long	121	chr3:47710683-47710808.-.exon_flanking	125	NA	NA
	A3SS	si1-LARP7-WT-72h_sNT-WT-72h	ENSG00000135486.19	HNRNPA1	0	1	1	chr12:54282090-54282300.+.exon_flanking	210	chr12:54282394-54282486.+.exon_long	92	chr12:54282399-54282486.+.exon_short	87	NA	NA
	A3SS	si1-LARP7-WT-72h_sNT-WT-72h	ENSG00000172977.13	KAT5	0.053	0.814686	1	chr11:65714821-65714910.+.exon_flanking	89	chr11:65716667-65716807.+.exon_long	140	chr11:65716764-65716807.+.exon_short	43	NA	NA
	A3SS	si1-LARP7-WT-72h_sNT-WT-72h	ENSG00000113328.21	CCNG1	0.02	1	1	chr5:163441211-163441331.+.exon_flanking	120	chr5:163441886-163441964.+.exon_long	78	chr5:163441895-163441964.+.exon_short	69	NA	NA
	A3SS	si1-LARP7-WT-72h_sNT-WT-72h	ENSG00000087086.16	FTL	-0.003	1	1	chr19:48965770-48965916.+.exon_flanking	146	chr19:48966281-48966406.+.exon_long	125	chr19:48966284-48966406.+.exon_short	122	NA	NA
	A3SS	si1-LARP7-WT-72h_sNT-WT-72h	ENSG00000183258.12	DDX41	-0.007	1	1	chr5:177512496-177512640.-.exon_short	144	chr5:177512496-177512645.-.exon_long	149	chr5:177512780-177512876.-.exon_flanking	96	NA	NA
	A3SS	si1-LARP7-WT-72h_sNT-WT-72h	ENSG00000131504.18	DIAPH1	0.002	1	1	chr5:141526038-141526169.-.exon_short	131	chr5:141526038-141526173.-.exon_long	135	chr5:141526297-141526461.-.exon_flanking	164	NA	NA
	A3SS	si1-LARP7-WT-72h_sNT-WT-72h	ENSG00000177106.17	EPS8L2	0.043	0.0121237	0.198799	chr11:720606-720746.+.exon_flanking	140	chr11:720830-720909.+.exon_long	79	chr11:720834-720909.+.exon_short	75	NA	NA
	A3SS	si1-LARP7-WT-72h_sNT-WT-72h	ENSG00000113648.17	MACROH2A1	-0.001	1	1	chr5:135388922-135389103.-.exon_short	181	chr5:135388922-135389126.-.exon_long	204	chr5:135399062-135399238.-.exon_flanking	176	NA	NA
	A3SS	si1-LARP7-WT-72h_sNT-WT-72h	ENSG00000119048.9	UBE2B	0.007	1	1	chr5:134374383-134374463.+.exon_flanking	80	chr5:134376669-134376694.+.exon_long	25	chr5:134376674-134376694.+.exon_short	20	NA	NA
	A3SS	si1-LARP7-WT-72h_sNT-WT-72h	ENSG00000164405.11	UQCRQ	-0.003	1	1	chr5:132866869-132867035.+.exon_flanking	166	chr5:132867488-132867687.+.exon_long	199	chr5:132867497-132867687.+.exon_short	190	NA	NA
	A3SS	si1-LARP7-WT-72h_sNT-WT-72h	ENSG00000142676.14	RPL11	-0.001	1	1	chr1:23692612-23692759.+.exon_flanking	147	chr1:23693807-23693913.+.exon_long	106	chr1:23693811-23693913.+.exon_short	102	NA	NA
	A3SS	si1-LARP7-WT-72h_sNT-WT-72h	ENSG00000107758.16	PPP3CB	-0.063	0.000598331	0.0237109	chr10:73470687-73470775.-.exon_short	88	chr10:73470687-73470781.-.exon_long	94	chr10:73470887-73470964.-.exon_flanking	77	NA	NA
	A3SS	si1-LARP7-WT-72h_sNT-WT-72h	ENSG00000107758.16	PPP3CB	0.007	1	1	chr10:73471070-73471205.-.exon_short	135	chr10:73471070-73471209.-.exon_long	139	chr10:73471468-73471613.-.exon_flanking	145	NA	NA
	A3SS	si1-LARP7-WT-72h_sNT-WT-72h	ENSG00000137076.22	TLN1	-0.002	0.888826	1	chr9:35720433-35720508.-.exon_short	75	chr9:35720433-35720509.-.exon_long	76	chr9:35720812-35720913.-.exon_flanking	101	NA	NA
	A3SS	si1-LARP7-WT-72h_sNT-WT-72h	ENSG00000164292.13	RHOBTB3	-0.013	1	1	chr5:95736939-95737075.+.exon_flanking	136	chr5:95748333-95748487.+.exon_long	154	chr5:95748336-95748487.+.exon_short	151	NA	NA
	A3SS	si1-LARP7-WT-72h_sNT-WT-72h	ENSG00000164292.13	RHOBTB3	0.018	1	1	chr5:95768140-95768166.+.exon_flanking	26	chr5:95780252-95780425.+.exon_long	173	chr5:95780396-95780425.+.exon_short	29	NA	NA
	A3SS	si1-LARP7-WT-72h_sNT-WT-72h	ENSG00000100813.15	ACIN1	0.014	0.573067	1	chr14:23062416-23062504.-.exon_short	88	chr14:23062416-23062523.-.exon_long	107	chr14:23062929-23063074.-.exon_flanking	145	NA	NA
	A3SS	si1-LARP7-WT-72h_sNT-WT-72h	ENSG00000100813.15	ACIN1	0.007	1	1	chr14:23062929-23063037.-.exon_short	108	chr14:23062929-23063074.-.exon_long	145	chr14:23063436-23063577.-.exon_flanking	141	NA	NA
	A3SS	si1-LARP7-WT-72h_sNT-WT-72h	ENSG00000100813.15	ACIN1	0	1	1	chr14:23062929-23063065.-.exon_short	136	chr14:23062929-23063074.-.exon_long	145	chr14:23063436-23063577.-.exon_flanking	141	NA	NA
	A3SS	si1-LARP7-WT-72h_sNT-WT-72h	ENSG00000081870.12	IFT25	-0.001	0.827126	1	chr1:53928372-53928435.-.exon_short	63	chr1:53928372-53928440.-.exon_long	68	chr1:53930039-53930145.-.exon_flanking	106	NA	NA
	A3SS	si1-LARP7-WT-72h_sNT-WT-72h	ENSG00000186468.13	RPS23	0	1	1	chr5:82276398-82276482.-.exon_short	84	chr5:82276398-82276518.-.exon_long	120	chr5:82277693-82277951.-.exon_flanking	258	NA	NA
	A3SS	si1-LARP7-WT-72h_sNT-WT-72h	ENSG00000179526.17	SHARPIN	0.028	0.405301	1	chr8:144099250-144099402.-.exon_short	152	chr8:144099250-144099430.-.exon_long	180	chr8:144099510-144099618.-.exon_flanking	108	NA	NA
	A3SS	si1-LARP7-WT-72h_sNT-WT-72h	ENSG00000109084.14	TMEM97	0.03	0.0312543	0.373932	chr17:28319333-28319365.+.exon_flanking	32	chr17:28325503-28325647.+.exon_long	144	chr17:28325508-28325647.+.exon_short	139	NA	NA
	A3SS	si1-LARP7-WT-72h_sNT-WT-72h	ENSG00000156802.13	ATAD2	0.001	1	1	chr8:123328190-123328574.-.exon_short	384	chr8:123328190-123328579.-.exon_long	389	chr8:123333878-123334021.-.exon_flanking	143	NA	NA
	A3SS	si1-LARP7-WT-72h_sNT-WT-72h	ENSG00000188612.12	SUMO2	-0.001	1	1	chr17:75181057-75181184.-.exon_short	127	chr17:75181057-75181188.-.exon_long	131	chr17:75182814-75182959.-.exon_flanking	145	NA	NA
	A3SS	si1-LARP7-WT-72h_sNT-WT-72h	ENSG00000145632.15	PLK2	0.007	1	1	chr5:58455285-58455409.-.exon_short	124	chr5:58455285-58455414.-.exon_long	129	chr5:58455539-58455779.-.exon_flanking	240	NA	NA
	A3SS	si1-LARP7-WT-72h_sNT-WT-72h	ENSG00000039123.16	MTREX	0.014	1	1	chr5:55343331-55343455.+.exon_flanking	124	chr5:55344522-55344620.+.exon_long	98	chr5:55344544-55344620.+.exon_short	76	NA	NA
	A3SS	si1-LARP7-WT-72h_sNT-WT-72h	ENSG00000140403.13	DNAJA4	0.023	1	1	chr15:78274197-78274424.+.exon_flanking	227	chr15:78275498-78275728.+.exon_long	230	chr15:78275590-78275728.+.exon_short	138	NA	NA
	A3SS	si1-LARP7-WT-72h_sNT-WT-72h	ENSG00000140403.13	DNAJA4	-0.243	0.000100407	0.00612691	chr15:78274197-78274424.+.exon_flanking	227	chr15:78275498-78275728.+.exon_long	230	chr15:78275601-78275728.+.exon_short	127	NA	NA
	A3SS	si1-LARP7-WT-72h_sNT-WT-72h	ENSG00000142396.11	ERVK3-1	0.004	1	1	chr19:58305377-58305445.+.exon_flanking	68	chr19:58306088-58306216.+.exon_long	128	chr19:58306091-58306216.+.exon_short	125	NA	NA
	A3SS	si1-LARP7-WT-72h_sNT-WT-72h	ENSG00000010017.13	RANBP9	-0.004	0.381276	1	chr6:13632370-13632518.-.exon_short	148	chr6:13632370-13632521.-.exon_long	151	chr6:13634431-13634552.-.exon_flanking	121	NA	NA
	A3SS	si1-LARP7-WT-72h_sNT-WT-72h	ENSG00000115091.12	ACTR3	0	1	1	chr2:113913172-113913227.+.exon_flanking	55	chr2:113916884-113917008.+.exon_long	124	chr2:113916898-113917008.+.exon_short	110	NA	NA
	A3SS	si1-LARP7-WT-72h_sNT-WT-72h	ENSG00000125611.16	CHCHD5	0.006	1	1	chr2:112584609-112584649.+.exon_flanking	40	chr2:112585974-112586114.+.exon_long	140	chr2:112585978-112586114.+.exon_short	136	NA	NA
	A3SS	si1-LARP7-WT-72h_sNT-WT-72h	ENSG00000144063.4	MALL	-0.002	1	1	chr2:110087572-110087692.-.exon_short	120	chr2:110087572-110087697.-.exon_long	125	chr2:110091603-110091770.-.exon_flanking	167	NA	NA
	A3SS	si1-LARP7-WT-72h_sNT-WT-72h	ENSG00000099341.13	PSMD8	-0.001	1	1	chr19:38382117-38382228.+.exon_flanking	111	chr19:38383253-38383297.+.exon_long	44	chr19:38383257-38383297.+.exon_short	40	NA	NA
	A3SS	si1-LARP7-WT-72h_sNT-WT-72h	ENSG00000173511.10	VEGFB	-0.096	0.22505	1	chr11:64235458-64235500.+.exon_flanking	42	chr11:64235813-64236009.+.exon_long	196	chr11:64235911-64236009.+.exon_short	98	NA	NA
	A3SS	si1-LARP7-WT-72h_sNT-WT-72h	ENSG00000061936.10	SFSWAP	-0.008	1	1	chr12:131786463-131786588.+.exon_flanking	125	chr12:131797178-131797360.+.exon_long	182	chr12:131797181-131797360.+.exon_short	179	NA	NA
	A3SS	si1-LARP7-WT-72h_sNT-WT-72h	ENSG00000135624.17	CCT7	-0.002	1	1	chr2:73239643-73239796.+.exon_flanking	153	chr2:73240437-73240543.+.exon_long	106	chr2:73240503-73240543.+.exon_short	40	NA	NA
	A3SS	si1-LARP7-WT-72h_sNT-WT-72h	ENSG00000177600.10	RPLP2	-0.001	0.834499	1	chr11:810234-810357.+.exon_flanking	123	chr11:811576-811645.+.exon_long	69	chr11:811597-811645.+.exon_short	48	NA	NA
	A3SS	si1-LARP7-WT-72h_sNT-WT-72h	ENSG00000177600.10	RPLP2	0.002	0.858745	1	chr11:812535-812633.+.exon_flanking	98	chr11:812760-812861.+.exon_long	101	chr11:812763-812861.+.exon_short	98	NA	NA
	A3SS	si1-LARP7-WT-72h_sNT-WT-72h	ENSG00000178878.13	APOLD1	0.015	1	1	chr12:12823203-12823319.+.exon_flanking	116	chr12:12823870-12824016.+.exon_long	146	chr12:12823932-12824016.+.exon_short	84	NA	NA
	A3SS	si1-LARP7-WT-72h_sNT-WT-72h	ENSG00000197223.12	C1D	0.005	1	1	chr2:68042832-68043048.-.exon_short	216	chr2:68042832-68043053.-.exon_long	221	chr2:68045988-68046410.-.exon_flanking	422	NA	NA
	A3SS	si1-LARP7-WT-72h_sNT-WT-72h	ENSG00000169764.16	UGP2	-0.071	0.00247021	0.0666656	chr2:63884027-63884093.+.exon_flanking	66	chr2:63885589-63885886.+.exon_long	297	chr2:63885627-63885886.+.exon_short	259	NA	NA
	A3SS	si1-LARP7-WT-72h_sNT-WT-72h	ENSG00000196235.14	SUPT5H	0.011	1	1	chr19:39473416-39473521.+.exon_flanking	105	chr19:39473963-39474121.+.exon_long	158	chr19:39474078-39474121.+.exon_short	43	NA	NA
	A3SS	si1-LARP7-WT-72h_sNT-WT-72h	ENSG00000270106.6	TSNAX-DISC1	-0.004	1	1	chr1:231528653-231528826.+.exon_flanking	173	chr1:231529255-231529359.+.exon_long	104	chr1:231529261-231529359.+.exon_short	98	NA	NA
	A3SS	si1-LARP7-WT-72h_sNT-WT-72h	ENSG00000138119.17	MYOF	-0.008	1	1	chr10:93347617-93347770.-.exon_short	153	chr10:93347617-93347782.-.exon_long	165	chr10:93349808-93349969.-.exon_flanking	161	NA	NA
	A3SS	si1-LARP7-WT-72h_sNT-WT-72h	ENSG00000069849.11	ATP1B3	0.007	1	1	chr3:141876855-141876910.+.exon_flanking	55	chr3:141903620-141903748.+.exon_long	128	chr3:141903644-141903748.+.exon_short	104	NA	NA
	A3SS	si1-LARP7-WT-72h_sNT-WT-72h	ENSG00000112118.20	MCM3	0.001	1	1	chr6:52266611-52266693.-.exon_short	82	chr6:52266611-52266696.-.exon_long	85	chr6:52267865-52267968.-.exon_flanking	103	NA	NA
	A3SS	si1-LARP7-WT-72h_sNT-WT-72h	ENSG00000105393.16	BABAM1	0.004	1	1	chr19:17274107-17274185.+.exon_flanking	78	chr19:17276524-17276624.+.exon_long	100	chr19:17276621-17276624.+.exon_short	3	NA	NA
	A3SS	si1-LARP7-WT-72h_sNT-WT-72h	ENSG00000143771.12	CNIH4	-0.01	0.693374	1	chr1:224365879-224365991.+.exon_flanking	112	chr1:224371283-224371423.+.exon_long	140	chr1:224371330-224371423.+.exon_short	93	NA	NA
	A3SS	si1-LARP7-WT-72h_sNT-WT-72h	ENSG00000213977.8	TAX1BP3	-0.022	0.712784	1	chr17:3664679-3664793.-.exon_short	114	chr17:3664679-3664798.-.exon_long	119	chr17:3668488-3668679.-.exon_flanking	191	NA	NA
	A3SS	si1-LARP7-WT-72h_sNT-WT-72h	ENSG00000085760.15	MTIF2	-0.016	0.42106	1	chr2:55240011-55240145.-.exon_short	134	chr2:55240011-55240175.-.exon_long	164	chr2:55242940-55243080.-.exon_flanking	140	NA	NA
	A3SS	si1-LARP7-WT-72h_sNT-WT-72h	ENSG00000142634.13	EFHD2	0.012	1	1	chr1:15425871-15426018.+.exon_flanking	147	chr1:15427150-15427284.+.exon_long	134	chr1:15427171-15427284.+.exon_short	113	NA	NA
	A3SS	si1-LARP7-WT-72h_sNT-WT-72h	ENSG00000086015.23	MAST2	0.007	0.933258	1	chr1:46033868-46033938.+.exon_flanking	70	chr1:46034073-46034420.+.exon_long	347	chr1:46034076-46034420.+.exon_short	344	NA	NA
	A3SS	si1-LARP7-WT-72h_sNT-WT-72h	ENSG00000167644.12	C19orf33	-0.002	1	1	chr19:38304375-38304490.+.exon_flanking	115	chr19:38304624-38304686.+.exon_long	62	chr19:38304628-38304686.+.exon_short	58	NA	NA
	A3SS	si1-LARP7-WT-72h_sNT-WT-72h	ENSG00000089351.15	GRAMD1A	0.01	1	1	chr19:35009119-35009329.+.exon_flanking	210	chr19:35009423-35009443.+.exon_long	20	chr19:35009426-35009443.+.exon_short	17	NA	NA
	A3SS	si1-LARP7-WT-72h_sNT-WT-72h	ENSG00000150753.12	CCT5	0.003	1	1	chr5:10255955-10256153.+.exon_flanking	198	chr5:10258111-10258247.+.exon_long	136	chr5:10258120-10258247.+.exon_short	127	NA	NA
	A3SS	si1-LARP7-WT-72h_sNT-WT-72h	ENSG00000136875.13	PRPF4	-0.004	1	1	chr9:113283389-113283482.+.exon_flanking	93	chr9:113284295-113284389.+.exon_long	94	chr9:113284319-113284389.+.exon_short	70	NA	NA
	A3SS	si1-LARP7-WT-72h_sNT-WT-72h	ENSG00000153551.14	CMTM7	-0.003	0.68324	1	chr3:32452392-32452473.+.exon_flanking	81	chr3:32454241-32454542.+.exon_long	301	chr3:32454247-32454542.+.exon_short	295	NA	NA
	A3SS	si1-LARP7-WT-72h_sNT-WT-72h	ENSG00000146701.12	MDH2	0	1	1	chr7:76057969-76058078.+.exon_flanking	109	chr7:76060373-76060498.+.exon_long	125	chr7:76060401-76060498.+.exon_short	97	NA	NA
	A3SS	si1-LARP7-WT-72h_sNT-WT-72h	ENSG00000167674.15	HDGFL2	-0.06	1.88829798136e-05	0.00186131	chr19:4491764-4491835.+.exon_flanking	71	chr19:4493703-4493762.+.exon_long	59	chr19:4493706-4493762.+.exon_short	56	NA	NA
	A3SS	si1-LARP7-WT-72h_sNT-WT-72h	ENSG00000137962.13	ARHGAP29	0.005	1	1	chr1:94231407-94231635.-.exon_short	228	chr1:94231407-94231643.-.exon_long	236	chr1:94237415-94237633.-.exon_flanking	218	NA	NA
	A3SS	si1-LARP7-WT-72h_sNT-WT-72h	ENSG00000188846.14	RPL14	0	1	1	chr3:40461608-40461661.+.exon_flanking	53	chr3:40461939-40462168.+.exon_long	229	chr3:40461947-40462168.+.exon_short	221	NA	NA
	A3SS	si1-LARP7-WT-72h_sNT-WT-72h	ENSG00000169217.9	CD2BP2	-0.029	0.877076	1	chr16:30353901-30353996.-.exon_short	95	chr16:30353901-30354058.-.exon_long	157	chr16:30354184-30354322.-.exon_flanking	138	NA	NA
	A3SS	si1-LARP7-WT-72h_sNT-WT-72h	ENSG00000094804.12	CDC6	0.009	1	1	chr17:40291469-40291668.+.exon_flanking	199	chr17:40293456-40293631.+.exon_long	175	chr17:40293459-40293631.+.exon_short	172	NA	NA
	A3SS	si1-LARP7-WT-72h_sNT-WT-72h	ENSG00000116120.11	FARSB	-0.001	1	1	chr2:222599928-222600077.-.exon_short	149	chr2:222599928-222600083.-.exon_long	155	chr2:222613811-222613928.-.exon_flanking	117	NA	NA
	A3SS	si1-LARP7-WT-72h_sNT-WT-72h	ENSG00000107404.21	DVL1	-0.002	1	1	chr1:1337977-1338158.-.exon_short	181	chr1:1337977-1338183.-.exon_long	206	chr1:1338269-1338436.-.exon_flanking	167	NA	NA
	A3SS	si1-LARP7-WT-72h_sNT-WT-72h	ENSG00000107404.21	DVL1	0.002	1	1	chr1:1338269-1338299.-.exon_short	30	chr1:1338269-1338436.-.exon_long	167	chr1:1338522-1338653.-.exon_flanking	131	NA	NA
	A3SS	si1-LARP7-WT-72h_sNT-WT-72h	ENSG00000107404.21	DVL1	0.003	1	1	chr1:1340038-1340173.-.exon_short	135	chr1:1340038-1340177.-.exon_long	139	chr1:1340247-1340365.-.exon_flanking	118	NA	NA
	A3SS	si1-LARP7-WT-72h_sNT-WT-72h	ENSG00000162923.18	WDR26	0.007	1	1	chr1:224411427-224411562.-.exon_short	135	chr1:224411427-224411565.-.exon_long	138	chr1:224418260-224418416.-.exon_flanking	156	NA	NA
	A3SS	si1-LARP7-WT-72h_sNT-WT-72h	ENSG00000135829.17	DHX9	0.002	1	1	chr1:182842545-182842677.+.exon_flanking	132	chr1:182843294-182843434.+.exon_long	140	chr1:182843300-182843434.+.exon_short	134	NA	NA
	A3SS	si1-LARP7-WT-72h_sNT-WT-72h	ENSG00000100796.18	PPP4R3A	0.005	1	1	chr14:91462049-91462212.-.exon_short	163	chr14:91462049-91462239.-.exon_long	190	chr14:91462735-91462877.-.exon_flanking	142	NA	NA
	A3SS	si1-LARP7-WT-72h_sNT-WT-72h	ENSG00000148840.11	PPRC1	-0.069	0.0674409	0.618196	chr10:102137850-102138038.+.exon_flanking	188	chr10:102138619-102138765.+.exon_long	146	chr10:102138720-102138765.+.exon_short	45	NA	NA
	A3SS	si1-LARP7-WT-72h_sNT-WT-72h	ENSG00000148840.11	PPRC1	0.002	0.956707	1	chr10:102148372-102148521.+.exon_flanking	149	chr10:102148628-102148694.+.exon_long	66	chr10:102148634-102148694.+.exon_short	60	NA	NA
	A3SS	si1-LARP7-WT-72h_sNT-WT-72h	ENSG00000102226.10	USP11	0.046	0.000774765	0.0287712	chrX:47244513-47244550.+.exon_flanking	37	chrX:47244682-47244924.+.exon_long	242	chrX:47244685-47244924.+.exon_short	239	NA	NA
	A3SS	si1-LARP7-WT-72h_sNT-WT-72h	ENSG00000152556.17	PFKM	0.001	1	1	chr12:48145031-48145130.+.exon_flanking	99	chr12:48145210-48145315.+.exon_long	105	chr12:48145234-48145315.+.exon_short	81	NA	NA
	A3SS	si1-LARP7-WT-72h_sNT-WT-72h	ENSG00000138382.15	METTL5	-0.036	0.0719966	0.644138	chr2:169821092-169821153.-.exon_short	61	chr2:169821092-169821273.-.exon_long	181	chr2:169821943-169822057.-.exon_flanking	114	NA	NA
	A3SS	si1-LARP7-WT-72h_sNT-WT-72h	ENSG00000133606.11	MKRN1	0	1	1	chr7:140459707-140459908.-.exon_short	201	chr7:140459707-140459936.-.exon_long	229	chr7:140471883-140472011.-.exon_flanking	128	NA	NA
	A3SS	si1-LARP7-WT-72h_sNT-WT-72h	ENSG00000113845.10	TIMMDC1	-0.003	1	1	chr3:119503532-119503620.+.exon_flanking	88	chr3:119503954-119504021.+.exon_long	67	chr3:119503959-119504021.+.exon_short	62	NA	NA
	A3SS	si1-LARP7-WT-72h_sNT-WT-72h	ENSG00000178057.15	NDUFAF3	-0.019	0.374149	1	chr3:49022702-49022768.+.exon_flanking	66	chr3:49022876-49022976.+.exon_long	100	chr3:49022878-49022976.+.exon_short	98	NA	NA
	A3SS	si1-LARP7-WT-72h_sNT-WT-72h	ENSG00000120727.13	PAIP2	0	1	1	chr5:139363759-139363922.+.exon_flanking	163	chr5:139364564-139364704.+.exon_long	140	chr5:139364568-139364704.+.exon_short	136	NA	NA
	A3SS	si1-LARP7-WT-72h_sNT-WT-72h	ENSG00000173020.11	GRK2	0.007	1	1	chr11:67283854-67283949.+.exon_flanking	95	chr11:67284211-67284369.+.exon_long	158	chr11:67284265-67284369.+.exon_short	104	NA	NA
	A3SS	si1-LARP7-WT-72h_sNT-WT-72h	ENSG00000116717.13	GADD45A	0.016	1	1	chr1:67686025-67686126.+.exon_flanking	101	chr1:67686350-67686587.+.exon_long	237	chr1:67686441-67686587.+.exon_short	146	NA	NA
	A3SS	si1-LARP7-WT-72h_sNT-WT-72h	ENSG00000154845.16	PPP4R1	0.089	0.122345	0.906413	chr18:9584721-9584766.-.exon_short	45	chr18:9584721-9584828.-.exon_long	107	chr18:9588089-9588235.-.exon_flanking	146	NA	NA
	A3SS	si1-LARP7-WT-72h_sNT-WT-72h	ENSG00000116871.16	MAP7D1	0.008	1	1	chr1:36176418-36176581.+.exon_flanking	163	chr1:36176697-36176842.+.exon_long	145	chr1:36176703-36176842.+.exon_short	139	NA	NA
	A3SS	si1-LARP7-WT-72h_sNT-WT-72h	ENSG00000116871.16	MAP7D1	0.023	0.25417	1	chr1:36179874-36180067.+.exon_flanking	193	chr1:36180248-36180315.+.exon_long	67	chr1:36180251-36180315.+.exon_short	64	NA	NA
	A3SS	si1-LARP7-WT-72h_sNT-WT-72h	ENSG00000178028.14	DMAP1	-0.014	1	1	chr1:44214703-44214898.+.exon_flanking	195	chr1:44218311-44218469.+.exon_long	158	chr1:44218461-44218469.+.exon_short	8	NA	NA
	A3SS	si1-LARP7-WT-72h_sNT-WT-72h	ENSG00000116863.11	ADPRS	-0.008	1	1	chr1:36088892-36089115.+.exon_flanking	223	chr1:36091244-36091340.+.exon_long	96	chr1:36091247-36091340.+.exon_short	93	NA	NA
	A3SS	si1-LARP7-WT-72h_sNT-WT-72h	ENSG00000170312.17	CDK1	0.001	1	1	chr10:60785664-60785787.+.exon_flanking	123	chr10:60788060-60788230.+.exon_long	170	chr10:60788107-60788230.+.exon_short	123	NA	NA
	A3SS	si1-LARP7-WT-72h_sNT-WT-72h	ENSG00000143256.5	PFDN2	0.003	1	1	chr1:161100561-161100853.-.exon_short	292	chr1:161100561-161100859.-.exon_long	298	chr1:161102048-161102171.-.exon_flanking	123	NA	NA
	A3SS	si1-LARP7-WT-72h_sNT-WT-72h	ENSG00000100296.14	THOC5	-0.01	1	1	chr22:29528078-29528174.-.exon_short	96	chr22:29528078-29528177.-.exon_long	99	chr22:29528426-29528466.-.exon_flanking	40	NA	NA
	A3SS	si1-LARP7-WT-72h_sNT-WT-72h	ENSG00000142949.17	PTPRF	0.002	1	1	chr1:43530903-43531090.+.exon_flanking	187	chr1:43538198-43538277.+.exon_long	79	chr1:43538202-43538277.+.exon_short	75	NA	NA
	A3SS	si1-LARP7-WT-72h_sNT-WT-72h	ENSG00000033178.13	UBA6	0.022	0.725621	1	chr4:67618855-67619064.-.exon_short	209	chr4:67618855-67619132.-.exon_long	277	chr4:67622831-67622925.-.exon_flanking	94	NA	NA
	A3SS	si1-LARP7-WT-72h_sNT-WT-72h	ENSG00000138434.17	ITPRID2	-0.01	0.105598	0.819625	chr2:181918598-181918675.+.exon_flanking	77	chr2:181918755-181918882.+.exon_long	127	chr2:181918767-181918882.+.exon_short	115	NA	NA
	A3SS	si1-LARP7-WT-72h_sNT-WT-72h	ENSG00000122565.19	CBX3	0	1	1	chr7:26201765-26201826.+.exon_flanking	61	chr7:26202971-26203022.+.exon_long	51	chr7:26202977-26203022.+.exon_short	45	NA	NA
	A3SS	si1-LARP7-WT-72h_sNT-WT-72h	ENSG00000122565.19	CBX3	-0.002	1	1	chr7:26211662-26211756.+.exon_flanking	94	chr7:26212082-26212423.+.exon_long	341	chr7:26212087-26212423.+.exon_short	336	NA	NA
	A3SS	si1-LARP7-WT-72h_sNT-WT-72h	ENSG00000103260.9	METRN	0.043	0.824468	1	chr16:715876-715984.+.exon_flanking	108	chr16:716933-716992.+.exon_long	59	chr16:716943-716992.+.exon_short	49	NA	NA
	A3SS	si1-LARP7-WT-72h_sNT-WT-72h	ENSG00000013810.21	TACC3	0.009	1	1	chr4:1739959-1740002.+.exon_flanking	43	chr4:1740826-1740986.+.exon_long	160	chr4:1740832-1740986.+.exon_short	154	NA	NA
	A3SS	si1-LARP7-WT-72h_sNT-WT-72h	ENSG00000280987.4	MATR3	0	1	1	chr5:139325440-139325662.+.exon_flanking	222	chr5:139326163-139326284.+.exon_long	121	chr5:139326169-139326284.+.exon_short	115	NA	NA
	A3SS	si1-LARP7-WT-72h_sNT-WT-72h	ENSG00000114115.11	RBP1	0.002	1	1	chr3:139517434-139517677.-.exon_short	243	chr3:139517434-139517680.-.exon_long	246	chr3:139518421-139518635.-.exon_flanking	214	NA	NA
	A3SS	si1-LARP7-WT-72h_sNT-WT-72h	ENSG00000090861.17	AARS1	0.004	1	1	chr16:70265538-70265620.-.exon_short	82	chr16:70265538-70265662.-.exon_long	124	chr16:70267659-70267809.-.exon_flanking	150	NA	NA
	A3SS	si1-LARP7-WT-72h_sNT-WT-72h	ENSG00000116459.11	ATP5PB	0.001	1	1	chr1:111449837-111449873.+.exon_flanking	36	chr1:111454211-111454356.+.exon_long	145	chr1:111454221-111454356.+.exon_short	135	NA	NA
	A3SS	si1-LARP7-WT-72h_sNT-WT-72h	ENSG00000017483.16	SLC38A5	0.125	0.15721	1	chrX:48458537-48458764.-.exon_short	227	chrX:48458537-48459034.-.exon_long	497	chrX:48459536-48459639.-.exon_flanking	103	NA	NA
	A3SS	si1-LARP7-WT-72h_sNT-WT-72h	ENSG00000160957.15	RECQL4	0.005	1	1	chr8:144511902-144512062.-.exon_short	160	chr8:144511902-144512067.-.exon_long	165	chr8:144512144-144512324.-.exon_flanking	180	NA	NA
	A3SS	si1-LARP7-WT-72h_sNT-WT-72h	ENSG00000160957.15	RECQL4	0.011	0.338459	1	chr8:144512144-144512263.-.exon_short	119	chr8:144512144-144512324.-.exon_long	180	chr8:144512392-144512561.-.exon_flanking	169	NA	NA
	A3SS	si1-LARP7-WT-72h_sNT-WT-72h	ENSG00000117751.18	PPP1R8	0.078	0.00253246	0.0678405	chr1:27832756-27832816.+.exon_flanking	60	chr1:27838699-27838852.+.exon_long	153	chr1:27838777-27838852.+.exon_short	75	NA	NA
	A3SS	si1-LARP7-WT-72h_sNT-WT-72h	ENSG00000170759.11	KIF5B	0.006	1	1	chr10:32022848-32023033.-.exon_short	185	chr10:32022848-32023036.-.exon_long	188	chr10:32028428-32028571.-.exon_flanking	143	NA	NA
	A3SS	si1-LARP7-WT-72h_sNT-WT-72h	ENSG00000119446.14	RBM18	-0.035	0.449666	1	chr9:122261380-122261498.-.exon_short	118	chr9:122261380-122261508.-.exon_long	128	chr9:122264715-122264840.-.exon_flanking	125	NA	NA
	A3SS	si1-LARP7-WT-72h_sNT-WT-72h	ENSG00000163382.13	NAXE	-0.003	1	1	chr1:156591778-156591986.+.exon_flanking	208	chr1:156592101-156592209.+.exon_long	108	chr1:156592105-156592209.+.exon_short	104	NA	NA
	A3SS	si1-LARP7-WT-72h_sNT-WT-72h	ENSG00000126214.22	KLC1	0.063	0.10678	0.825682	chr14:103677415-103677523.+.exon_flanking	108	chr14:103679384-103679518.+.exon_long	134	chr14:103679408-103679518.+.exon_short	110	NA	NA
	A3SS	si1-LARP7-WT-72h_sNT-WT-72h	ENSG00000160310.20	PRMT2	-0.002	1	1	chr21:46643535-46643639.+.exon_flanking	104	chr21:46644306-46644488.+.exon_long	182	chr21:46644311-46644488.+.exon_short	177	NA	NA
	A3SS	si1-LARP7-WT-72h_sNT-WT-72h	ENSG00000177542.11	SLC25A22	-0.003	1	1	chr11:794987-795127.-.exon_short	140	chr11:794987-795169.-.exon_long	182	chr11:798217-798281.-.exon_flanking	64	NA	NA
	A3SS	si1-LARP7-WT-72h_sNT-WT-72h	ENSG00000164587.13	RPS14	-0.001	1	1	chr5:150446802-150446961.-.exon_short	159	chr5:150446802-150446963.-.exon_long	161	chr5:150447585-150447735.-.exon_flanking	150	NA	NA
	A3SS	si1-LARP7-WT-72h_sNT-WT-72h	ENSG00000132300.19	PTCD3	0.009	1	1	chr2:86136521-86136562.+.exon_flanking	41	chr2:86136982-86137140.+.exon_long	158	chr2:86136985-86137140.+.exon_short	155	NA	NA
	A3SS	si1-LARP7-WT-72h_sNT-WT-72h	ENSG00000137207.12	YIPF3	0.005	1	1	chr6:43512440-43512559.-.exon_short	119	chr6:43512440-43512563.-.exon_long	123	chr6:43512761-43513192.-.exon_flanking	431	NA	NA
	A3SS	si1-LARP7-WT-72h_sNT-WT-72h	ENSG00000115761.17	NOL10	-0.019	0.496803	1	chr2:10662959-10663039.-.exon_short	80	chr2:10662959-10663044.-.exon_long	85	chr2:10667218-10667278.-.exon_flanking	60	NA	NA
	A3SS	si1-LARP7-WT-72h_sNT-WT-72h	ENSG00000117360.13	PRPF3	0.011	1	1	chr1:150321533-150321592.+.exon_flanking	59	chr1:150324895-150325087.+.exon_long	192	chr1:150324958-150325087.+.exon_short	129	NA	NA
	A3SS	si1-LARP7-WT-72h_sNT-WT-72h	ENSG00000197956.10	S100A6	0	1	1	chr1:153534599-153534827.-.exon_short	228	chr1:153534599-153534830.-.exon_long	231	chr1:153535202-153535375.-.exon_flanking	173	NA	NA
	A3SS	si1-LARP7-WT-72h_sNT-WT-72h	ENSG00000197956.10	S100A6	0.006	1	1	chr1:153535202-153535318.-.exon_short	116	chr1:153535202-153535375.-.exon_long	173	chr1:153535949-153536215.-.exon_flanking	266	NA	NA
	A3SS	si1-LARP7-WT-72h_sNT-WT-72h	ENSG00000197956.10	S100A6	-0.008	1	1	chr1:153535202-153535353.-.exon_short	151	chr1:153535202-153535375.-.exon_long	173	chr1:153535949-153536215.-.exon_flanking	266	NA	NA
	A3SS	si1-LARP7-WT-72h_sNT-WT-72h	ENSG00000091140.15	DLD	0.004	1	1	chr7:107891217-107891289.+.exon_flanking	72	chr7:107893200-107893278.+.exon_long	78	chr7:107893236-107893278.+.exon_short	42	NA	NA
	A3SS	si1-LARP7-WT-72h_sNT-WT-72h	ENSG00000060491.17	OGFR	0.013	0.0761152	0.666651	chr20:62804835-62805030.+.exon_flanking	195	chr20:62807537-62807605.+.exon_long	68	chr20:62807542-62807605.+.exon_short	63	NA	NA
	A3SS	si1-LARP7-WT-72h_sNT-WT-72h	ENSG00000143321.19	HDGF	0.001	1	1	chr1:156745008-156745126.-.exon_short	118	chr1:156745008-156745146.-.exon_long	138	chr1:156745297-156745373.-.exon_flanking	76	NA	NA
	A3SS	si1-LARP7-WT-72h_sNT-WT-72h	ENSG00000122705.18	CLTA	0.009	1	1	chr9:36204068-36204179.+.exon_flanking	111	chr9:36211603-36212057.+.exon_long	454	chr9:36211608-36212057.+.exon_short	449	NA	NA
	A3SS	si1-LARP7-WT-72h_sNT-WT-72h	ENSG00000105993.15	DNAJB6	0	1	1	chr7:157367373-157367483.+.exon_flanking	110	chr7:157382246-157382275.+.exon_long	29	chr7:157382249-157382275.+.exon_short	26	NA	NA
	A3SS	si1-LARP7-WT-72h_sNT-WT-72h	ENSG00000148843.15	PDCD11	-0.006	0.690181	1	chr10:103439746-103439868.+.exon_flanking	122	chr10:103440290-103440581.+.exon_long	291	chr10:103440376-103440581.+.exon_short	205	NA	NA
	A3SS	si1-LARP7-WT-72h_sNT-WT-72h	ENSG00000254772.10	EEF1G	0	1	1	chr11:62559596-62559827.-.exon_short	231	chr11:62559596-62559837.-.exon_long	241	chr11:62560069-62560193.-.exon_flanking	124	NA	NA
	A3SS	si1-LARP7-WT-72h_sNT-WT-72h	ENSG00000254772.10	EEF1G	0	1	1	chr11:62567399-62567504.-.exon_short	105	chr11:62567399-62567528.-.exon_long	129	chr11:62570965-62571108.-.exon_flanking	143	NA	NA
	A3SS	si1-LARP7-WT-72h_sNT-WT-72h	ENSG00000117448.14	AKR1A1	-0.012	1	1	chr1:45566869-45567020.+.exon_flanking	151	chr1:45567982-45568068.+.exon_long	86	chr1:45567983-45568068.+.exon_short	85	NA	NA
	A3SS	si1-LARP7-WT-72h_sNT-WT-72h	ENSG00000198755.11	RPL10A	0	0.736981	1	chr6:35468420-35468439.+.exon_flanking	19	chr6:35468799-35468873.+.exon_long	74	chr6:35468802-35468873.+.exon_short	71	NA	NA
	A3SS	si1-LARP7-WT-72h_sNT-WT-72h	ENSG00000198755.11	RPL10A	0.001	1	1	chr6:35468947-35469027.+.exon_flanking	80	chr6:35469381-35469529.+.exon_long	148	chr6:35469436-35469529.+.exon_short	93	NA	NA
	A3SS	si1-LARP7-WT-72h_sNT-WT-72h	ENSG00000162430.18	SELENON	0.003	1	1	chr1:25800231-25800413.+.exon_flanking	182	chr1:25801043-25801160.+.exon_long	117	chr1:25801123-25801160.+.exon_short	37	NA	NA
	A3SS	si1-LARP7-WT-72h_sNT-WT-72h	ENSG00000064961.19	HMG20B	-0.017	0.0781997	0.678584	chr19:3575542-3575660.+.exon_flanking	118	chr19:3576261-3576625.+.exon_long	364	chr19:3576264-3576625.+.exon_short	361	NA	NA
	A3SS	si1-LARP7-WT-72h_sNT-WT-72h	ENSG00000064961.19	HMG20B	0.005	1	1	chr19:3576616-3576625.+.exon_flanking	9	chr19:3576892-3577107.+.exon_long	215	chr19:3576948-3577107.+.exon_short	159	NA	NA
	A3SS	si1-LARP7-WT-72h_sNT-WT-72h	ENSG00000169241.19	SLC50A1	-0.004	1	1	chr1:155138048-155138098.+.exon_flanking	50	chr1:155138180-155138509.+.exon_long	329	chr1:155138196-155138509.+.exon_short	313	NA	NA
	A3SS	si1-LARP7-WT-72h_sNT-WT-72h	ENSG00000270757.1	HSPE1-MOB4	0.001	1	1	chr2:197500413-197500439.+.exon_flanking	26	chr2:197501074-197501238.+.exon_long	164	chr2:197501078-197501238.+.exon_short	160	NA	NA
	A3SS	si1-LARP7-WT-72h_sNT-WT-72h	ENSG00000168785.8	TSPAN5	0.004	1	1	chr4:98476413-98476456.-.exon_short	43	chr4:98476413-98476460.-.exon_long	47	chr4:98478685-98478810.-.exon_flanking	125	NA	NA
	A3SS	si1-LARP7-WT-72h_sNT-WT-72h	ENSG00000054118.15	THRAP3	-0.021	0.570998	1	chr1:36300886-36301084.+.exon_flanking	198	chr1:36301553-36301696.+.exon_long	143	chr1:36301556-36301696.+.exon_short	140	NA	NA
	A3SS	si1-LARP7-WT-72h_sNT-WT-72h	ENSG00000164024.12	METAP1	-0.019	0.797335	1	chr4:99041043-99041126.+.exon_flanking	83	chr4:99043249-99043319.+.exon_long	70	chr4:99043306-99043319.+.exon_short	13	NA	NA
	A3SS	si1-LARP7-WT-72h_sNT-WT-72h	ENSG00000164024.12	METAP1	0.017	1	1	chr4:99057753-99057818.+.exon_flanking	65	chr4:99061154-99061519.+.exon_long	365	chr4:99061430-99061519.+.exon_short	89	NA	NA
	A3SS	si1-LARP7-WT-72h_sNT-WT-72h	ENSG00000114209.15	PDCD10	0.003	1	1	chr3:167704558-167704891.-.exon_short	333	chr3:167704558-167704895.-.exon_long	337	chr3:167720062-167720273.-.exon_flanking	211	NA	NA
	A3SS	si1-LARP7-WT-72h_sNT-WT-72h	ENSG00000083444.17	PLOD1	0.007	1	1	chr1:11952623-11952735.+.exon_flanking	112	chr1:11954830-11954893.+.exon_long	63	chr1:11954836-11954893.+.exon_short	57	NA	NA
	A3SS	si1-LARP7-WT-72h_sNT-WT-72h	ENSG00000083444.17	PLOD1	-0.014	0.518954	1	chr1:11957842-11957943.+.exon_flanking	101	chr1:11958516-11958593.+.exon_long	77	chr1:11958591-11958593.+.exon_short	2	NA	NA
	A3SS	si1-LARP7-WT-72h_sNT-WT-72h	ENSG00000083444.17	PLOD1	-0.008	1	1	chr1:11964702-11964785.+.exon_flanking	83	chr1:11965480-11965593.+.exon_long	113	chr1:11965535-11965593.+.exon_short	58	NA	NA
	A3SS	si1-LARP7-WT-72h_sNT-WT-72h	ENSG00000067057.19	PFKP	0.007	0.172549	1	chr10:3116776-3116846.+.exon_flanking	70	chr10:3118686-3118869.+.exon_long	183	chr10:3118782-3118869.+.exon_short	87	NA	NA
	A3SS	si1-LARP7-WT-72h_sNT-WT-72h	ENSG00000137955.16	RABGGTB	0.003	0.827051	1	chr1:75791461-75791571.+.exon_flanking	110	chr1:75792181-75792250.+.exon_long	69	chr1:75792197-75792250.+.exon_short	53	NA	NA
	A3SS	si1-LARP7-WT-72h_sNT-WT-72h	ENSG00000072778.20	ACADVL	0.001	1	1	chr17:7220790-7220830.+.exon_flanking	40	chr17:7220924-7221058.+.exon_long	134	chr17:7220928-7221058.+.exon_short	130	NA	NA
	A3SS	si1-LARP7-WT-72h_sNT-WT-72h	ENSG00000171453.20	POLR1C	-0.042	0.144868	1	chr6:43520066-43520185.+.exon_flanking	119	chr6:43520275-43520427.+.exon_long	152	chr6:43520316-43520427.+.exon_short	111	NA	NA
	A3SS	si1-LARP7-WT-72h_sNT-WT-72h	ENSG00000100934.15	SEC23A	0.019	1	1	chr14:39055143-39055244.-.exon_short	101	chr14:39055143-39055296.-.exon_long	153	chr14:39061765-39061871.-.exon_flanking	106	NA	NA
	A3SS	si1-LARP7-WT-72h_sNT-WT-72h	ENSG00000161618.10	ALDH16A1	-0.041	0.758356	1	chr19:49460822-49460899.+.exon_flanking	77	chr19:49461619-49462036.+.exon_long	417	chr19:49461888-49462036.+.exon_short	148	NA	NA
	A3SS	si1-LARP7-WT-72h_sNT-WT-72h	ENSG00000070814.22	TCOF1	0.012	1	1	chr5:150392708-150392790.+.exon_flanking	82	chr5:150393372-150393552.+.exon_long	180	chr5:150393385-150393552.+.exon_short	167	NA	NA
	A3SS	si1-LARP7-WT-72h_sNT-WT-72h	ENSG00000070814.22	TCOF1	-0.029	0.299243	1	chr5:150392708-150392790.+.exon_flanking	82	chr5:150393372-150393552.+.exon_long	180	chr5:150393423-150393552.+.exon_short	129	NA	NA
	A3SS	si1-LARP7-WT-72h_sNT-WT-72h	ENSG00000150991.16	UBC	0.002	1	1	chr12:124913035-124913092.-.exon_short	57	chr12:124913035-124913267.-.exon_long	232	chr12:124913496-124913774.-.exon_flanking	278	NA	NA
	A3SS	si1-LARP7-WT-72h_sNT-WT-72h	ENSG00000175166.17	PSMD2	-0.007	1	1	chr3:184303028-184303062.+.exon_flanking	34	chr3:184303320-184303749.+.exon_long	429	chr3:184303401-184303749.+.exon_short	348	NA	NA
	A3SS	si1-LARP7-WT-72h_sNT-WT-72h	ENSG00000175166.17	PSMD2	0	1	1	chr3:184304304-184304391.+.exon_flanking	87	chr3:184305768-184305930.+.exon_long	162	chr3:184305849-184305930.+.exon_short	81	NA	NA
	A3SS	si1-LARP7-WT-72h_sNT-WT-72h	ENSG00000116478.13	HDAC1	0.002	1	1	chr1:32324479-32324553.+.exon_flanking	74	chr1:32326939-32327077.+.exon_long	138	chr1:32326943-32327077.+.exon_short	134	NA	NA
	A3SS	si1-LARP7-WT-72h_sNT-WT-72h	ENSG00000116478.13	HDAC1	-0.01	1	1	chr1:32330768-32330908.+.exon_flanking	140	chr1:32331474-32331582.+.exon_long	108	chr1:32331513-32331582.+.exon_short	69	NA	NA
	A3SS	si1-LARP7-WT-72h_sNT-WT-72h	ENSG00000116478.13	HDAC1	0.003	1	1	chr1:32332090-32332242.+.exon_flanking	152	chr1:32332701-32332749.+.exon_long	48	chr1:32332704-32332749.+.exon_short	45	NA	NA
	A3SS	si1-LARP7-WT-72h_sNT-WT-72h	ENSG00000241685.10	ARPC1A	0.004	1	1	chr7:99363543-99363633.+.exon_flanking	90	chr7:99365891-99366214.+.exon_long	323	chr7:99365912-99366214.+.exon_short	302	NA	NA
	A3SS	si1-LARP7-WT-72h_sNT-WT-72h	ENSG00000198830.13	HMGN2	-0.004	1	1	chr1:26474085-26474135.+.exon_flanking	50	chr1:26474572-26474667.+.exon_long	95	chr1:26474575-26474667.+.exon_short	92	NA	NA
	A3SS	si1-LARP7-WT-72h_sNT-WT-72h	ENSG00000076554.16	TPD52	-0.019	0.524622	1	chr8:80037948-80038228.-.exon_short	280	chr8:80037948-80038235.-.exon_long	287	chr8:80042620-80042911.-.exon_flanking	291	NA	NA
	A3SS	si1-LARP7-WT-72h_sNT-WT-72h	ENSG00000168385.18	SEPTIN2	0.002	1	1	chr2:241324216-241324241.+.exon_flanking	25	chr2:241325993-241326051.+.exon_long	58	chr2:241325999-241326051.+.exon_short	52	NA	NA
	A3SS	si1-LARP7-WT-72h_sNT-WT-72h	ENSG00000162191.14	UBXN1	-0.01	1	1	chr11:62677518-62677559.-.exon_short	41	chr11:62677518-62677634.-.exon_long	116	chr11:62677781-62677832.-.exon_flanking	51	NA	NA
	A3SS	si1-LARP7-WT-72h_sNT-WT-72h	ENSG00000114062.22	UBE3A	-0.016	0.65064	1	chr15:25356691-25356742.-.exon_short	51	chr15:25356691-25356896.-.exon_long	205	chr15:25360383-25360527.-.exon_flanking	144	NA	NA
	A3SS	si1-LARP7-WT-72h_sNT-WT-72h	ENSG00000160753.17	RUSC1	-0.03	1	1	chr1:155325102-155325178.+.exon_flanking	76	chr1:155325316-155325490.+.exon_long	174	chr1:155325415-155325490.+.exon_short	75	NA	NA
	A3SS	si1-LARP7-WT-72h_sNT-WT-72h	ENSG00000160753.17	RUSC1	0.021	0.866849	1	chr1:155325102-155325178.+.exon_flanking	76	chr1:155325316-155325490.+.exon_long	174	chr1:155325427-155325490.+.exon_short	63	NA	NA
	A3SS	si1-LARP7-WT-72h_sNT-WT-72h	ENSG00000077147.16	TM9SF3	-0.004	0.907007	1	chr10:96551245-96551406.-.exon_short	161	chr10:96551245-96551411.-.exon_long	166	chr10:96552928-96553059.-.exon_flanking	131	NA	NA
	A3SS	si1-LARP7-WT-72h_sNT-WT-72h	ENSG00000135018.14	UBQLN1	0.014	0.645277	1	chr9:83666350-83666394.-.exon_short	44	chr9:83666350-83666433.-.exon_long	83	chr9:83669185-83669306.-.exon_flanking	121	NA	NA
	A3SS	si1-LARP7-WT-72h_sNT-WT-72h	ENSG00000129195.16	PIMREG	0.004	1	1	chr17:6444475-6444488.+.exon_flanking	13	chr17:6445076-6445404.+.exon_long	328	chr17:6445083-6445404.+.exon_short	321	NA	NA
	A3SS	si1-LARP7-WT-72h_sNT-WT-72h	ENSG00000106348.19	IMPDH1	-0.023	1	1	chr7:128394889-128394973.-.exon_short	84	chr7:128394889-128395033.-.exon_long	144	chr7:128395131-128395274.-.exon_flanking	143	NA	NA
	A3SS	si1-LARP7-WT-72h_sNT-WT-72h	ENSG00000064199.7	SPA17	-0.007	1	1	chr11:124673910-124673952.+.exon_flanking	42	chr11:124675238-124675418.+.exon_long	180	chr11:124675247-124675418.+.exon_short	171	NA	NA
	A3SS	si1-LARP7-WT-72h_sNT-WT-72h	ENSG00000031823.14	RANBP3	-0.018	0.541002	1	chr19:5920892-5921315.-.exon_short	423	chr19:5920892-5921321.-.exon_long	429	chr19:5923194-5923303.-.exon_flanking	109	NA	NA
	A3SS	si1-LARP7-WT-72h_sNT-WT-72h	ENSG00000106367.15	AP1S1	0.013	0.720184	1	chr7:101154483-101154517.+.exon_flanking	34	chr7:101156594-101156772.+.exon_long	178	chr7:101156617-101156772.+.exon_short	155	NA	NA
	A3SS	si1-LARP7-WT-72h_sNT-WT-72h	ENSG00000009950.16	MLXIPL	0.131	0.205089	1	chr7:73596364-73596388.-.exon_short	24	chr7:73596364-73596789.-.exon_long	425	chr7:73596865-73596932.-.exon_flanking	67	NA	NA
	A3SS	si1-LARP7-WT-72h_sNT-WT-72h	ENSG00000100644.17	HIF1A	0.01	1	1	chr14:61734138-61734285.+.exon_flanking	147	chr14:61736889-61737109.+.exon_long	220	chr14:61736933-61737109.+.exon_short	176	NA	NA
	A3SS	si1-LARP7-WT-72h_sNT-WT-72h	ENSG00000122406.14	RPL5	0	1	1	chr1:92834856-92834913.+.exon_flanking	57	chr1:92836190-92836392.+.exon_long	202	chr1:92836201-92836392.+.exon_short	191	NA	NA
	A3SS	si1-LARP7-WT-72h_sNT-WT-72h	ENSG00000179262.10	RAD23A	0.002	1	1	chr19:12946005-12946020.+.exon_flanking	15	chr19:12947848-12948009.+.exon_long	161	chr19:12947854-12948009.+.exon_short	155	NA	NA
	A3SS	si1-LARP7-WT-72h_sNT-WT-72h	ENSG00000179262.10	RAD23A	0.001	1	1	chr19:12947848-12948009.+.exon_flanking	161	chr19:12948177-12948358.+.exon_long	181	chr19:12948271-12948358.+.exon_short	87	NA	NA
	A3SS	si1-LARP7-WT-72h_sNT-WT-72h	ENSG00000031698.13	SARS1	-0.005	0.606321	1	chr1:109213982-109214128.+.exon_flanking	146	chr1:109223978-109224048.+.exon_long	70	chr1:109223982-109224048.+.exon_short	66	NA	NA
	A3SS	si1-LARP7-WT-72h_sNT-WT-72h	ENSG00000168092.14	PAFAH1B2	0.009	1	1	chr11:117152441-117152528.+.exon_flanking	87	chr11:117159934-117160023.+.exon_long	89	chr11:117159942-117160023.+.exon_short	81	NA	NA
	A3SS	si1-LARP7-WT-72h_sNT-WT-72h	ENSG00000110696.10	C11orf58	0.002	1	1	chr11:16752785-16752894.+.exon_flanking	109	chr11:16754871-16754906.+.exon_long	35	chr11:16754875-16754906.+.exon_short	31	NA	NA
	A3SS	si1-LARP7-WT-72h_sNT-WT-72h	ENSG00000126787.13	DLGAP5	0	1	1	chr14:55154617-55154785.-.exon_short	168	chr14:55154617-55154806.-.exon_long	189	chr14:55158522-55158741.-.exon_flanking	219	NA	NA
	A3SS	si1-LARP7-WT-72h_sNT-WT-72h	ENSG00000156467.10	UQCRB	0	1	1	chr8:96233156-96233221.-.exon_short	65	chr8:96233156-96233227.-.exon_long	71	chr8:96235512-96235546.-.exon_flanking	34	NA	NA
	A3SS	si1-LARP7-WT-72h_sNT-WT-72h	ENSG00000124882.4	EREG	0.005	1	1	chr4:74365173-74365375.+.exon_flanking	202	chr4:74379448-74379534.+.exon_long	86	chr4:74379465-74379534.+.exon_short	69	NA	NA
	A3SS	si1-LARP7-WT-72h_sNT-WT-72h	ENSG00000124882.4	EREG	0.006	1	1	chr4:74381014-74381137.+.exon_flanking	123	chr4:74382645-74382794.+.exon_long	149	chr4:74382764-74382794.+.exon_short	30	NA	NA
	A3SS	si1-LARP7-WT-72h_sNT-WT-72h	ENSG00000198858.10	R3HDM4	0.02	1	1	chr19:899601-899629.-.exon_short	28	chr19:899601-899686.-.exon_long	85	chr19:900061-900146.-.exon_flanking	85	NA	NA
	A3SS	si1-LARP7-WT-72h_sNT-WT-72h	ENSG00000182173.14	TSEN54	0.017	1	1	chr17:75517161-75517244.+.exon_flanking	83	chr17:75517557-75517651.+.exon_long	94	chr17:75517602-75517651.+.exon_short	49	NA	NA
	A3SS	si1-LARP7-WT-72h_sNT-WT-72h	ENSG00000067704.10	IARS2	0.004	1	1	chr1:220140183-220140289.+.exon_flanking	106	chr1:220141803-220141948.+.exon_long	145	chr1:220141919-220141948.+.exon_short	29	NA	NA
	A3SS	si1-LARP7-WT-72h_sNT-WT-72h	ENSG00000117450.15	PRDX1	-0.001	1	1	chr1:45518938-45519047.-.exon_short	109	chr1:45518938-45519054.-.exon_long	116	chr1:45521829-45521884.-.exon_flanking	55	NA	NA
	A3SS	si1-LARP7-WT-72h_sNT-WT-72h	ENSG00000166595.12	CIAO2B	0.072	0.0170163	0.251123	chr16:66933987-66934064.-.exon_short	77	chr16:66933987-66934066.-.exon_long	79	chr16:66934223-66934402.-.exon_flanking	179	NA	NA
	A3SS	si1-LARP7-WT-72h_sNT-WT-72h	ENSG00000125450.11	NUP85	0	1	1	chr17:75233125-75233158.+.exon_flanking	33	chr17:75234637-75234788.+.exon_long	151	chr17:75234642-75234788.+.exon_short	146	NA	NA
	A3SS	si1-LARP7-WT-72h_sNT-WT-72h	ENSG00000117143.14	UAP1	0.001	1	1	chr1:162561722-162561777.+.exon_flanking	55	chr1:162566012-162566348.+.exon_long	336	chr1:162566020-162566348.+.exon_short	328	NA	NA
	A3SS	si1-LARP7-WT-72h_sNT-WT-72h	ENSG00000112996.11	MRPS30	-0.005	1	1	chr5:44811009-44811154.+.exon_flanking	145	chr5:44811915-44812020.+.exon_long	105	chr5:44811946-44812020.+.exon_short	74	NA	NA
	A3SS	si1-LARP7-WT-72h_sNT-WT-72h	ENSG00000065978.19	YBX1	0.001	1	1	chr1:42700781-42701046.+.exon_flanking	265	chr1:42701981-42702349.+.exon_long	368	chr1:42701986-42702349.+.exon_short	363	NA	NA
	A3SS	si1-LARP7-WT-72h_sNT-WT-72h	ENSG00000120948.19	TARDBP	0.005	0.547275	1	chr1:11022124-11022241.+.exon_flanking	117	chr1:11023193-11023329.+.exon_long	136	chr1:11023293-11023329.+.exon_short	36	NA	NA
	A3SS	si1-LARP7-WT-72h_sNT-WT-72h	ENSG00000166165.14	CKB	0.002	1	1	chr14:103519667-103519973.-.exon_short	306	chr14:103519667-103520042.-.exon_long	375	chr14:103520122-103520311.-.exon_flanking	189	NA	NA
	A3SS	si1-LARP7-WT-72h_sNT-WT-72h	ENSG00000022277.13	RTF2	0.005	1	1	chr20:56516935-56516989.+.exon_flanking	54	chr20:56517106-56517201.+.exon_long	95	chr20:56517109-56517201.+.exon_short	92	NA	NA
	A3SS	si1-LARP7-WT-72h_sNT-WT-72h	ENSG00000137714.3	FDX1	0	1	1	chr11:110429948-110430305.+.exon_flanking	357	chr11:110435834-110435958.+.exon_long	124	chr11:110435839-110435958.+.exon_short	119	NA	NA
	A3SS	si1-LARP7-WT-72h_sNT-WT-72h	ENSG00000115255.12	REEP6	-0.005	1	1	chr19:1495476-1495607.+.exon_flanking	131	chr19:1496285-1496453.+.exon_long	168	chr19:1496317-1496453.+.exon_short	136	NA	NA
	A3SS	si1-LARP7-WT-72h_sNT-WT-72h	ENSG00000136068.16	FLNB	0	1	1	chr3:58156027-58156075.+.exon_flanking	48	chr3:58159554-58159686.+.exon_long	132	chr3:58159598-58159686.+.exon_short	88	NA	NA
	A3SS	si1-LARP7-WT-72h_sNT-WT-72h	ENSG00000047849.22	MAP4	0.01	1	1	chr3:47918719-47918751.-.exon_short	32	chr3:47918719-47918841.-.exon_long	122	chr3:47921765-47921878.-.exon_flanking	113	NA	NA
	A3SS	si1-LARP7-WT-72h_sNT-WT-72h	ENSG00000047849.22	MAP4	0.006	1	1	chr3:47998638-47998875.-.exon_short	237	chr3:47998638-47998879.-.exon_long	241	chr3:48088773-48089272.-.exon_flanking	499	NA	NA
	A3SS	si1-LARP7-WT-72h_sNT-WT-72h	ENSG00000101224.18	CDC25B	-0.002	1	1	chr20:3801722-3801802.+.exon_flanking	80	chr20:3801924-3802100.+.exon_long	176	chr20:3801983-3802100.+.exon_short	117	NA	NA
	A3SS	si1-LARP7-WT-72h_sNT-WT-72h	ENSG00000171960.12	PPIH	0.002	1	1	chr1:42658447-42658512.+.exon_flanking	65	chr1:42658844-42658908.+.exon_long	64	chr1:42658848-42658908.+.exon_short	60	NA	NA
	A3SS	si1-LARP7-WT-72h_sNT-WT-72h	ENSG00000249915.9	PDCD6	-0.007	1	1	chr5:311293-311402.+.exon_flanking	109	chr5:314417-314686.+.exon_long	269	chr5:314419-314686.+.exon_short	267	NA	NA
	A3SS	si1-LARP7-WT-72h_sNT-WT-72h	ENSG00000185627.19	PSMD13	-0.001	1	1	chr11:248776-248855.+.exon_flanking	79	chr11:248932-249057.+.exon_long	125	chr11:249009-249057.+.exon_short	48	NA	NA
	A3SS	si1-LARP7-WT-72h_sNT-WT-72h	ENSG00000074800.16	ENO1	0	1	1	chr1:8862887-8862939.-.exon_short	52	chr1:8862887-8862945.-.exon_long	58	chr1:8863235-8863343.-.exon_flanking	108	NA	NA
	A3SS	si1-LARP7-WT-72h_sNT-WT-72h	ENSG00000074800.16	ENO1	0.001	1	1	chr1:8866279-8866459.-.exon_short	180	chr1:8866279-8866501.-.exon_long	222	chr1:8867117-8867250.-.exon_flanking	133	NA	NA
	A3SS	si1-LARP7-WT-72h_sNT-WT-72h	ENSG00000104738.19	MCM4	0.042	0.000474802	0.0199527	chr8:47969941-47970057.+.exon_flanking	116	chr8:47970511-47970876.+.exon_long	365	chr8:47970526-47970876.+.exon_short	350	NA	NA
	A3SS	si1-LARP7-WT-72h_sNT-WT-72h	ENSG00000069275.13	NUCKS1	0.003	0.869509	1	chr1:205719527-205719673.-.exon_short	146	chr1:205719527-205719676.-.exon_long	149	chr1:205720501-205720653.-.exon_flanking	152	NA	NA
	A3SS	si1-LARP7-WT-72h_sNT-WT-72h	ENSG00000107223.13	EDF1	-0.002	1	1	chr9:136862119-136862337.-.exon_short	218	chr9:136862119-136862345.-.exon_long	226	chr9:136862906-136862999.-.exon_flanking	93	NA	NA
	A3SS	si1-LARP7-WT-72h_sNT-WT-72h	ENSG00000107223.13	EDF1	-0.003	1	1	chr9:136862119-136862337.-.exon_short	218	chr9:136862119-136862496.-.exon_long	377	chr9:136862906-136862999.-.exon_flanking	93	NA	NA
	A3SS	si1-LARP7-WT-72h_sNT-WT-72h	ENSG00000164897.14	TMUB1	-0.001	1	1	chr7:151082175-151082263.-.exon_short	88	chr7:151082175-151082593.-.exon_long	418	chr7:151083434-151083493.-.exon_flanking	59	NA	NA
	A3SS	si1-LARP7-WT-72h_sNT-WT-72h	ENSG00000164897.14	TMUB1	-0.005	1	1	chr7:151082175-151082430.-.exon_short	255	chr7:151082175-151082593.-.exon_long	418	chr7:151083434-151083493.-.exon_flanking	59	NA	NA
	A3SS	si1-LARP7-WT-72h_sNT-WT-72h	ENSG00000164897.14	TMUB1	-0.015	1	1	chr7:151082175-151082437.-.exon_short	262	chr7:151082175-151082593.-.exon_long	418	chr7:151083434-151083493.-.exon_flanking	59	NA	NA
	A3SS	si1-LARP7-WT-72h_sNT-WT-72h	ENSG00000164897.14	TMUB1	-0.088	4.04411849897e-06	0.00058993	chr7:151082175-151082458.-.exon_short	283	chr7:151082175-151082593.-.exon_long	418	chr7:151083434-151083493.-.exon_flanking	59	NA	NA
	A3SS	si1-LARP7-WT-72h_sNT-WT-72h	ENSG00000135404.12	CD63	-0.004	1	1	chr12:55726700-55726762.-.exon_short	62	chr12:55726700-55726795.-.exon_long	95	chr12:55726890-55727059.-.exon_flanking	169	NA	NA
	A3SS	si1-LARP7-WT-72h_sNT-WT-72h	ENSG00000147403.18	RPL10	0	1	1	chrX:154399883-154399941.+.exon_flanking	58	chrX:154400464-154400626.+.exon_long	162	chrX:154400475-154400626.+.exon_short	151	NA	NA
	A3SS	si1-LARP7-WT-72h_sNT-WT-72h	ENSG00000147403.18	RPL10	0.001	1	1	chrX:154400464-154400626.+.exon_flanking	162	chrX:154400702-154400811.+.exon_long	109	chrX:154400717-154400811.+.exon_short	94	NA	NA
	A3SS	si1-LARP7-WT-72h_sNT-WT-72h	ENSG00000115806.13	GORASP2	-0.002	1	1	chr2:170954650-170954782.+.exon_flanking	132	chr2:170956436-170956514.+.exon_long	78	chr2:170956442-170956514.+.exon_short	72	NA	NA
	A3SS	si1-LARP7-WT-72h_sNT-WT-72h	ENSG00000158864.13	NDUFS2	0.006	1	1	chr1:161202409-161202480.+.exon_flanking	71	chr1:161203437-161203543.+.exon_long	106	chr1:161203439-161203543.+.exon_short	104	NA	NA
	A3SS	si1-LARP7-WT-72h_sNT-WT-72h	ENSG00000130956.14	HABP4	-0.003	1	1	chr9:96465337-96465498.+.exon_flanking	161	chr9:96465710-96465778.+.exon_long	68	chr9:96465715-96465778.+.exon_short	63	NA	NA
	A3SS	si1-LARP7-WT-72h_sNT-WT-72h	ENSG00000168393.13	DTYMK	-0.063	0.0918134	0.750139	chr2:241678452-241678577.-.exon_short	125	chr2:241678452-241678649.-.exon_long	197	chr2:241680229-241680319.-.exon_flanking	90	NA	NA
	A3SS	si1-LARP7-WT-72h_sNT-WT-72h	ENSG00000164924.18	YWHAZ	-0.004	1	1	chr8:100948596-100948732.-.exon_short	136	chr8:100948596-100948900.-.exon_long	304	chr8:100952850-100953149.-.exon_flanking	299	NA	NA
	A3SS	si1-LARP7-WT-72h_sNT-WT-72h	ENSG00000164924.18	YWHAZ	0.182	0.0145899	0.226256	chr8:100951929-100952125.-.exon_short	196	chr8:100951929-100952308.-.exon_long	379	chr8:100952850-100953149.-.exon_flanking	299	NA	NA
	A3SS	si1-LARP7-WT-72h_sNT-WT-72h	ENSG00000057019.16	DCBLD2	0.003	0.807872	1	chr3:98812331-98812405.-.exon_short	74	chr3:98812331-98812482.-.exon_long	151	chr3:98817769-98817893.-.exon_flanking	124	NA	NA
	A3SS	si1-LARP7-WT-72h_sNT-WT-72h	ENSG00000178252.19	WDR6	-0.016	0.452385	1	chr3:49014210-49014293.+.exon_flanking	83	chr3:49014383-49014499.+.exon_long	116	chr3:49014399-49014499.+.exon_short	100	NA	NA
	A3SS	si1-LARP7-WT-72h_sNT-WT-72h	ENSG00000138443.17	ABI2	-0.021	0.571032	1	chr2:203328515-203328631.+.exon_flanking	116	chr2:203366877-203367044.+.exon_long	167	chr2:203366881-203367044.+.exon_short	163	NA	NA
	A3SS	si1-LARP7-WT-72h_sNT-WT-72h	ENSG00000101773.19	RBBP8	0.009	1	1	chr18:22984886-22984990.+.exon_flanking	104	chr18:22989221-22989318.+.exon_long	97	chr18:22989224-22989318.+.exon_short	94	NA	NA
	A3SS	si1-LARP7-WT-72h_sNT-WT-72h	ENSG00000011426.11	ANLN	-0.016	1	1	chr7:36396266-36396419.+.exon_flanking	153	chr7:36399079-36399393.+.exon_long	314	chr7:36399219-36399393.+.exon_short	174	NA	NA
	A3SS	si1-LARP7-WT-72h_sNT-WT-72h	ENSG00000138430.16	OLA1	-0.011	0.914073	1	chr2:174078968-174079086.-.exon_short	118	chr2:174078968-174079090.-.exon_long	122	chr2:174081152-174081248.-.exon_flanking	96	NA	NA
	A3SS	si1-LARP7-WT-72h_sNT-WT-72h	ENSG00000138430.16	OLA1	0.002	1	1	chr2:174080908-174081183.-.exon_short	275	chr2:174080908-174081248.-.exon_long	340	chr2:174081924-174082064.-.exon_flanking	140	NA	NA
	A3SS	si1-LARP7-WT-72h_sNT-WT-72h	ENSG00000073578.18	SDHA	-0.002	1	1	chr5:233477-233645.+.exon_flanking	168	chr5:235144-235339.+.exon_long	195	chr5:235146-235339.+.exon_short	193	NA	NA
	A3SS	si1-LARP7-WT-72h_sNT-WT-72h	ENSG00000214706.12	IFRD2	0.02	1	1	chr3:50289447-50289505.-.exon_short	58	chr3:50289447-50289628.-.exon_long	181	chr3:50289712-50290070.-.exon_flanking	358	NA	NA
	A3SS	si1-LARP7-WT-72h_sNT-WT-72h	ENSG00000183624.14	HMCES	0.028	0.51329	1	chr3:129278880-129278905.+.exon_flanking	25	chr3:129279710-129279915.+.exon_long	205	chr3:129279796-129279915.+.exon_short	119	NA	NA
	A3SS	si1-LARP7-WT-72h_sNT-WT-72h	ENSG00000183624.14	HMCES	-0.029	0.685931	1	chr3:129298354-129298535.+.exon_flanking	181	chr3:129301950-129302134.+.exon_long	184	chr3:129302048-129302134.+.exon_short	86	NA	NA
	A3SS	si1-LARP7-WT-72h_sNT-WT-72h	ENSG00000105699.17	LSR	0.003	1	1	chr19:35249101-35249131.+.exon_flanking	30	chr19:35250315-35250659.+.exon_long	344	chr19:35250377-35250659.+.exon_short	282	NA	NA
	A3SS	si1-LARP7-WT-72h_sNT-WT-72h	ENSG00000112701.18	SENP6	0.038	0.0937266	0.760916	chr6:75663221-75663518.+.exon_flanking	297	chr6:75666712-75666941.+.exon_long	229	chr6:75666725-75666941.+.exon_short	216	NA	NA
	A3SS	si1-LARP7-WT-72h_sNT-WT-72h	ENSG00000109736.15	MFSD10	0.046	0.587387	1	chr4:2930565-2930876.-.exon_short	311	chr4:2930565-2930953.-.exon_long	388	chr4:2931061-2931150.-.exon_flanking	89	NA	NA
	A3SS	si1-LARP7-WT-72h_sNT-WT-72h	ENSG00000160072.20	ATAD3B	0.01	1	1	chr1:1485782-1485838.+.exon_flanking	56	chr1:1486110-1486235.+.exon_long	125	chr1:1486115-1486235.+.exon_short	120	NA	NA
	A3SS	si1-LARP7-WT-72h_sNT-WT-72h	ENSG00000141456.16	PELP1	0.009	1	1	chr17:4673250-4673414.-.exon_short	164	chr17:4673250-4673456.-.exon_long	206	chr17:4673619-4673674.-.exon_flanking	55	NA	NA
	A3SS	si1-LARP7-WT-72h_sNT-WT-72h	ENSG00000090273.14	NUDC	0.002	1	1	chr1:26941457-26941660.+.exon_flanking	203	chr1:26941753-26941818.+.exon_long	65	chr1:26941759-26941818.+.exon_short	59	NA	NA
	A3SS	si1-LARP7-WT-72h_sNT-WT-72h	ENSG00000143569.20	UBAP2L	-0.008	1	1	chr1:154259948-154260029.+.exon_flanking	81	chr1:154260892-154261020.+.exon_long	128	chr1:154260966-154261020.+.exon_short	54	NA	NA
	A3SS	si1-LARP7-WT-72h_sNT-WT-72h	ENSG00000096433.11	ITPR3	0.005	1	1	chr6:33663500-33663550.+.exon_flanking	50	chr6:33663738-33663880.+.exon_long	142	chr6:33663837-33663880.+.exon_short	43	NA	NA
	A3SS	si1-LARP7-WT-72h_sNT-WT-72h	ENSG00000096433.11	ITPR3	0.009	1	1	chr6:33678639-33678839.+.exon_flanking	200	chr6:33679882-33680133.+.exon_long	251	chr6:33679927-33680133.+.exon_short	206	NA	NA
	A3SS	si1-LARP7-WT-72h_sNT-WT-72h	ENSG00000096433.11	ITPR3	0.009	1	1	chr6:33690917-33691109.+.exon_flanking	192	chr6:33691615-33691719.+.exon_long	104	chr6:33691619-33691719.+.exon_short	100	NA	NA
	A3SS	si1-LARP7-WT-72h_sNT-WT-72h	ENSG00000096433.11	ITPR3	0.003	1	1	chr6:33691615-33691719.+.exon_flanking	104	chr6:33691801-33691928.+.exon_long	127	chr6:33691808-33691928.+.exon_short	120	NA	NA
	A3SS	si1-LARP7-WT-72h_sNT-WT-72h	ENSG00000096433.11	ITPR3	-0.018	1	1	chr6:33691801-33691928.+.exon_flanking	127	chr6:33692728-33692893.+.exon_long	165	chr6:33692844-33692893.+.exon_short	49	NA	NA
	A3SS	si1-LARP7-WT-72h_sNT-WT-72h	ENSG00000099797.15	TECR	-0.006	1	1	chr19:14563982-14564097.+.exon_flanking	115	chr19:14564182-14564287.+.exon_long	105	chr19:14564219-14564287.+.exon_short	68	NA	NA
	A3SS	si1-LARP7-WT-72h_sNT-WT-72h	ENSG00000086475.15	SEPHS1	0.009	0.488664	1	chr10:13322835-13323041.-.exon_short	206	chr10:13322835-13323047.-.exon_long	212	chr10:13328351-13328450.-.exon_flanking	99	NA	NA
	A3SS	si1-LARP7-WT-72h_sNT-WT-72h	ENSG00000023839.12	ABCC2	0.018	0.562572	1	chr10:99844322-99844465.+.exon_flanking	143	chr10:99845624-99845782.+.exon_long	158	chr10:99845683-99845782.+.exon_short	99	NA	NA
	A3SS	si1-LARP7-WT-72h_sNT-WT-72h	ENSG00000164332.8	UBLCP1	0.003	1	1	chr5:159275148-159275246.+.exon_flanking	98	chr5:159278238-159278354.+.exon_long	116	chr5:159278244-159278354.+.exon_short	110	NA	NA
	A3SS	si1-LARP7-WT-72h_sNT-WT-72h	ENSG00000104413.18	ESRP1	-0.002	1	1	chr8:94662501-94662555.+.exon_flanking	54	chr8:94664697-94664807.+.exon_long	110	chr8:94664700-94664807.+.exon_short	107	NA	NA
	A3SS	si1-LARP7-WT-72h_sNT-WT-72h	ENSG00000146828.18	SLC12A9	0.068	0.694574	1	chr7:100854156-100854378.+.exon_flanking	222	chr7:100856868-100857176.+.exon_long	308	chr7:100857091-100857176.+.exon_short	85	NA	NA
	A3SS	si1-LARP7-WT-72h_sNT-WT-72h	ENSG00000115216.14	NRBP1	0.009	1	1	chr2:27436753-27436836.+.exon_flanking	83	chr2:27437047-27437105.+.exon_long	58	chr2:27437050-27437105.+.exon_short	55	NA	NA
	A3SS	si1-LARP7-WT-72h_sNT-WT-72h	ENSG00000167658.16	EEF2	0	1	1	chr19:3977215-3977335.-.exon_short	120	chr19:3977215-3977347.-.exon_long	132	chr19:3977428-3977610.-.exon_flanking	182	NA	NA
	A3SS	si1-LARP7-WT-72h_sNT-WT-72h	ENSG00000115415.21	STAT1	-0.002	1	1	chr2:190999626-190999697.-.exon_short	71	chr2:190999626-190999704.-.exon_long	78	chr2:191001074-191001163.-.exon_flanking	89	NA	NA
	A3SS	si1-LARP7-WT-72h_sNT-WT-72h	ENSG00000143183.18	TMCO1	-0.007	1	1	chr1:165743167-165743255.-.exon_short	88	chr1:165743167-165743311.-.exon_long	144	chr1:165752102-165752169.-.exon_flanking	67	NA	NA
	A3SS	si1-LARP7-WT-72h_sNT-WT-72h	ENSG00000110660.15	SLC35F2	0.023	1	1	chr11:107811667-107811790.-.exon_short	123	chr11:107811667-107811794.-.exon_long	127	chr11:107815790-107815965.-.exon_flanking	175	NA	NA
	A3SS	si1-LARP7-WT-72h_sNT-WT-72h	ENSG00000124767.7	GLO1	0.002	1	1	chr6:38682012-38682067.-.exon_short	55	chr6:38682012-38682101.-.exon_long	89	chr6:38682808-38683215.-.exon_flanking	407	NA	NA
	A3SS	si1-LARP7-WT-72h_sNT-WT-72h	ENSG00000124767.7	GLO1	-0.001	1	1	chr6:38686892-38686959.-.exon_short	67	chr6:38686892-38686974.-.exon_long	82	chr6:38702971-38703145.-.exon_flanking	174	NA	NA
	A3SS	si1-LARP7-WT-72h_sNT-WT-72h	ENSG00000076201.16	PTPN23	0.007	1	1	chr3:47409163-47409317.+.exon_flanking	154	chr3:47409417-47409568.+.exon_long	151	chr3:47409420-47409568.+.exon_short	148	NA	NA
	A3SS	si1-LARP7-WT-72h_sNT-WT-72h	ENSG00000232112.3	TMA7	0.007	0.409782	1	chr3:48440403-48440458.+.exon_flanking	55	chr3:48440541-48440628.+.exon_long	87	chr3:48440545-48440628.+.exon_short	83	NA	NA
	A3SS	si1-LARP7-WT-72h_sNT-WT-72h	ENSG00000090097.22	PCBP4	0.031	0.208395	1	chr3:51960526-51960895.-.exon_short	369	chr3:51960526-51960898.-.exon_long	372	chr3:51961010-51961033.-.exon_flanking	23	NA	NA
	A3SS	si1-LARP7-WT-72h_sNT-WT-72h	ENSG00000023330.15	ALAS1	0.014	1	1	chr3:52199221-52199440.+.exon_flanking	219	chr3:52202507-52202734.+.exon_long	227	chr3:52202510-52202734.+.exon_short	224	NA	NA
	A3SS	si1-LARP7-WT-72h_sNT-WT-72h	ENSG00000023330.15	ALAS1	0.008	1	1	chr3:52212258-52212420.+.exon_flanking	162	chr3:52214020-52214180.+.exon_long	160	chr3:52214022-52214180.+.exon_short	158	NA	NA
	A3SS	si1-LARP7-WT-72h_sNT-WT-72h	ENSG00000176485.14	PLAAT3	0.002	1	1	chr11:63598061-63598113.-.exon_short	52	chr11:63598061-63598163.-.exon_long	102	chr11:63614000-63614142.-.exon_flanking	142	NA	NA
	A3SS	si1-LARP7-WT-72h_sNT-WT-72h	ENSG00000136930.13	PSMB7	0	1	1	chr9:124356764-124356912.-.exon_short	148	chr9:124356764-124356915.-.exon_long	151	chr9:124384598-124384656.-.exon_flanking	58	NA	NA
	A3SS	si1-LARP7-WT-72h_sNT-WT-72h	ENSG00000080822.17	CLDND1	0.002	1	1	chr3:98516654-98516742.-.exon_short	88	chr3:98516654-98516879.-.exon_long	225	chr3:98517052-98517345.-.exon_flanking	293	NA	NA
	A3SS	si1-LARP7-WT-72h_sNT-WT-72h	ENSG00000144021.3	CIAO1	-0.001	1	1	chr2:96268457-96268658.+.exon_flanking	201	chr2:96269268-96269355.+.exon_long	87	chr2:96269335-96269355.+.exon_short	20	NA	NA
	A3SS	si1-LARP7-WT-72h_sNT-WT-72h	ENSG00000081154.12	PCNP	0.036	0.000362762	0.0161943	chr3:101579842-101580004.+.exon_flanking	162	chr3:101585437-101585511.+.exon_long	74	chr3:101585440-101585511.+.exon_short	71	NA	NA
	A3SS	si1-LARP7-WT-72h_sNT-WT-72h	ENSG00000144381.18	HSPD1	0	1	1	chr2:197487858-197488030.-.exon_short	172	chr2:197487858-197488036.-.exon_long	178	chr2:197488317-197488491.-.exon_flanking	174	NA	NA
	A3SS	si1-LARP7-WT-72h_sNT-WT-72h	ENSG00000163714.18	U2SURP	-0.035	0.0105251	0.180628	chr3:143016257-143016371.+.exon_flanking	114	chr3:143016842-143016860.+.exon_long	18	chr3:143016845-143016860.+.exon_short	15	NA	NA
	A3SS	si1-LARP7-WT-72h_sNT-WT-72h	ENSG00000103257.10	SLC7A5	0.005	0.30219	1	chr16:87834414-87834522.-.exon_short	108	chr16:87834414-87834591.-.exon_long	177	chr16:87836498-87836805.-.exon_flanking	307	NA	NA
	A3SS	si1-LARP7-WT-72h_sNT-WT-72h	ENSG00000126456.16	IRF3	-0.012	0.450153	1	chr19:49663188-49663258.-.exon_short	70	chr19:49663188-49663514.-.exon_long	326	chr19:49664674-49664793.-.exon_flanking	119	NA	NA
	A3SS	si1-LARP7-WT-72h_sNT-WT-72h	ENSG00000114867.22	EIF4G1	0.008	1	1	chr3:184315763-184315856.+.exon_flanking	93	chr3:184316132-184316218.+.exon_long	86	chr3:184316136-184316218.+.exon_short	82	NA	NA
	A3SS	si1-LARP7-WT-72h_sNT-WT-72h	ENSG00000114867.22	EIF4G1	0.001	1	1	chr3:184316192-184316218.+.exon_flanking	26	chr3:184317321-184317497.+.exon_long	176	chr3:184317335-184317497.+.exon_short	162	NA	NA
	A3SS	si1-LARP7-WT-72h_sNT-WT-72h	ENSG00000114867.22	EIF4G1	0.002	1	1	chr3:184325851-184325951.+.exon_flanking	100	chr3:184326527-184326629.+.exon_long	102	chr3:184326617-184326629.+.exon_short	12	NA	NA
	A3SS	si1-LARP7-WT-72h_sNT-WT-72h	ENSG00000114867.22	EIF4G1	0.001	1	1	chr3:184326881-184326983.+.exon_flanking	102	chr3:184327216-184327303.+.exon_long	87	chr3:184327222-184327303.+.exon_short	81	NA	NA
	A3SS	si1-LARP7-WT-72h_sNT-WT-72h	ENSG00000114867.22	EIF4G1	0	1	1	chr3:184331314-184331364.+.exon_flanking	50	chr3:184331472-184331606.+.exon_long	134	chr3:184331475-184331606.+.exon_short	131	NA	NA
	A3SS	si1-LARP7-WT-72h_sNT-WT-72h	ENSG00000121864.10	ZNF639	-0.01	1	1	chr3:179325153-179325322.+.exon_flanking	169	chr3:179327561-179327631.+.exon_long	70	chr3:179327614-179327631.+.exon_short	17	NA	NA
	A3SS	si1-LARP7-WT-72h_sNT-WT-72h	ENSG00000130810.20	PPAN	0.009	0.566443	1	chr19:10107505-10107606.+.exon_flanking	101	chr19:10107804-10107854.+.exon_long	50	chr19:10107807-10107854.+.exon_short	47	NA	NA
	A3SS	si1-LARP7-WT-72h_sNT-WT-72h	ENSG00000130810.20	PPAN	-0.009	1	1	chr19:10109631-10109707.+.exon_flanking	76	chr19:10109913-10110020.+.exon_long	107	chr19:10109916-10110020.+.exon_short	104	NA	NA
	A3SS	si1-LARP7-WT-72h_sNT-WT-72h	ENSG00000122068.13	FYTTD1	0	1	1	chr3:197768439-197768587.+.exon_flanking	148	chr3:197770132-197770161.+.exon_long	29	chr3:197770154-197770161.+.exon_short	7	NA	NA
	A3SS	si1-LARP7-WT-72h_sNT-WT-72h	ENSG00000122068.13	FYTTD1	0.065	0.000559338	0.0224994	chr3:197776927-197777001.+.exon_flanking	74	chr3:197778338-197778464.+.exon_long	126	chr3:197778390-197778464.+.exon_short	74	NA	NA
	A3SS	si1-LARP7-WT-72h_sNT-WT-72h	ENSG00000168924.15	LETM1	0.015	1	1	chr4:1816727-1816905.-.exon_short	178	chr4:1816727-1816914.-.exon_long	187	chr4:1819338-1819472.-.exon_flanking	134	NA	NA
	A3SS	si1-LARP7-WT-72h_sNT-WT-72h	ENSG00000168924.15	LETM1	0.06	0.000243374	0.0119832	chr4:1822181-1822309.-.exon_short	128	chr4:1822181-1822312.-.exon_long	131	chr4:1822988-1823131.-.exon_flanking	143	NA	NA
	A3SS	si1-LARP7-WT-72h_sNT-WT-72h	ENSG00000164109.14	MAD2L1	0.001	1	1	chr4:120059828-120060263.-.exon_short	435	chr4:120059828-120060290.-.exon_long	462	chr4:120060874-120061036.-.exon_flanking	162	NA	NA
	A3SS	si1-LARP7-WT-72h_sNT-WT-72h	ENSG00000122034.17	GTF3A	-0.001	1	1	chr13:27434139-27434219.+.exon_flanking	80	chr13:27434805-27435034.+.exon_long	229	chr13:27434807-27435034.+.exon_short	227	NA	NA
	A3SS	si1-LARP7-WT-72h_sNT-WT-72h	ENSG00000165905.18	LARGE2	0.005	1	1	chr11:45926451-45926597.+.exon_flanking	146	chr11:45926711-45926871.+.exon_long	160	chr11:45926717-45926871.+.exon_short	154	NA	NA
	A3SS	si1-LARP7-WT-72h_sNT-WT-72h	ENSG00000165905.18	LARGE2	0.009	1	1	chr11:45926451-45926597.+.exon_flanking	146	chr11:45926711-45926871.+.exon_long	160	chr11:45926720-45926871.+.exon_short	151	NA	NA
	A3SS	si1-LARP7-WT-72h_sNT-WT-72h	ENSG00000167671.12	UBXN6	-0.012	0.906383	1	chr19:4446500-4446717.-.exon_short	217	chr19:4446500-4446719.-.exon_long	219	chr19:4446836-4446920.-.exon_flanking	84	NA	NA
	A3SS	si1-LARP7-WT-72h_sNT-WT-72h	ENSG00000109606.13	DHX15	0.01	0.772613	1	chr4:24537051-24537165.-.exon_short	114	chr4:24537051-24537173.-.exon_long	122	chr4:24540108-24540299.-.exon_flanking	191	NA	NA
	A3SS	si1-LARP7-WT-72h_sNT-WT-72h	ENSG00000148926.10	ADM	-0.028	0.275433	1	chr11:10305949-10306098.+.exon_flanking	149	chr11:10306332-10306648.+.exon_long	316	chr11:10306335-10306648.+.exon_short	313	NA	NA
	A3SS	si1-LARP7-WT-72h_sNT-WT-72h	ENSG00000182899.17	RPL35A	0	1	1	chr3:197951159-197951311.+.exon_flanking	152	chr3:197954003-197954120.+.exon_long	117	chr3:197954011-197954120.+.exon_short	109	NA	NA
	A3SS	si1-LARP7-WT-72h_sNT-WT-72h	ENSG00000115942.9	ORC2	-0.005	1	1	chr2:200937906-200937935.-.exon_short	29	chr2:200937906-200937966.-.exon_long	60	chr2:200941248-200941279.-.exon_flanking	31	NA	NA
	A3SS	si1-LARP7-WT-72h_sNT-WT-72h	ENSG00000117362.13	APH1A	-0.006	1	1	chr1:150267356-150267403.-.exon_short	47	chr1:150267356-150267478.-.exon_long	122	chr1:150267716-150267789.-.exon_flanking	73	NA	NA
	A3SS	si1-LARP7-WT-72h_sNT-WT-72h	ENSG00000182481.10	KPNA2	-0.001	1	1	chr17:68037110-68037207.+.exon_flanking	97	chr17:68037358-68037495.+.exon_long	137	chr17:68037359-68037495.+.exon_short	136	NA	NA
	A3SS	si1-LARP7-WT-72h_sNT-WT-72h	ENSG00000162337.12	LRP5	0.006	1	1	chr11:68425978-68426187.+.exon_flanking	209	chr11:68429575-68429700.+.exon_long	125	chr11:68429578-68429700.+.exon_short	122	NA	NA
	A3SS	si1-LARP7-WT-72h_sNT-WT-72h	ENSG00000167721.11	TSR1	0.011	0.351282	1	chr17:2324504-2324576.-.exon_short	72	chr17:2324504-2324578.-.exon_long	74	chr17:2324689-2324829.-.exon_flanking	140	NA	NA
	A3SS	si1-LARP7-WT-72h_sNT-WT-72h	ENSG00000173085.15	COQ2	-0.022	0.641737	1	chr4:83272087-83272167.-.exon_short	80	chr4:83272087-83272172.-.exon_long	85	chr4:83273496-83273617.-.exon_flanking	121	NA	NA
	A3SS	si1-LARP7-WT-72h_sNT-WT-72h	ENSG00000107951.15	MTPAP	0.005	1	1	chr10:30316118-30316204.-.exon_short	86	chr10:30316118-30316210.-.exon_long	92	chr10:30322391-30322617.-.exon_flanking	226	NA	NA
	A3SS	si1-LARP7-WT-72h_sNT-WT-72h	ENSG00000182196.14	ARL6IP4	0.001	1	1	chr12:122981140-122981299.+.exon_flanking	159	chr12:122981595-122981809.+.exon_long	214	chr12:122981704-122981809.+.exon_short	105	NA	NA
	A3SS	si1-LARP7-WT-72h_sNT-WT-72h	ENSG00000158435.8	CNOT11	-0.007	1	1	chr2:101262539-101262691.+.exon_flanking	152	chr2:101264845-101265047.+.exon_long	202	chr2:101264860-101265047.+.exon_short	187	NA	NA
	A3SS	si1-LARP7-WT-72h_sNT-WT-72h	ENSG00000145386.11	CCNA2	0.008	1	1	chr4:121819372-121819575.-.exon_short	203	chr4:121819372-121819579.-.exon_long	207	chr4:121820542-121820765.-.exon_flanking	223	NA	NA
	A3SS	si1-LARP7-WT-72h_sNT-WT-72h	ENSG00000153130.18	SCOC	0.016	0.498083	1	chr4:140379121-140379192.+.exon_flanking	71	chr4:140379569-140379652.+.exon_long	83	chr4:140379572-140379652.+.exon_short	80	NA	NA
	A3SS	si1-LARP7-WT-72h_sNT-WT-72h	ENSG00000109062.12	NHERF1	-0.007	1	1	chr17:74766936-74766976.+.exon_flanking	40	chr17:74768147-74768236.+.exon_long	89	chr17:74768150-74768236.+.exon_short	86	NA	NA
	A3SS	si1-LARP7-WT-72h_sNT-WT-72h	ENSG00000162521.19	RBBP4	0.002	1	1	chr1:32651917-32652061.+.exon_flanking	144	chr1:32657427-32657572.+.exon_long	145	chr1:32657432-32657572.+.exon_short	140	NA	NA
	A3SS	si1-LARP7-WT-72h_sNT-WT-72h	ENSG00000162521.19	RBBP4	-0.003	1	1	chr1:32672791-32672901.+.exon_flanking	110	chr1:32679640-32679817.+.exon_long	177	chr1:32679644-32679817.+.exon_short	173	NA	NA
	A3SS	si1-LARP7-WT-72h_sNT-WT-72h	ENSG00000100558.9	PLEK2	0.007	1	1	chr14:67386984-67387385.-.exon_short	401	chr14:67386984-67387456.-.exon_long	472	chr14:67388224-67388302.-.exon_flanking	78	NA	NA
	A3SS	si1-LARP7-WT-72h_sNT-WT-72h	ENSG00000198055.11	GRK6	0.016	0.573709	1	chr5:177433147-177433239.+.exon_flanking	92	chr5:177433347-177433410.+.exon_long	63	chr5:177433351-177433410.+.exon_short	59	NA	NA
	A3SS	si1-LARP7-WT-72h_sNT-WT-72h	ENSG00000146425.11	DYNLT1	0.089	0.000168933	0.00911257	chr6:158636474-158636707.-.exon_short	233	chr6:158636474-158636897.-.exon_long	423	chr6:158637128-158637205.-.exon_flanking	77	NA	NA
	A3SS	si1-LARP7-WT-72h_sNT-WT-72h	ENSG00000183527.12	PSMG1	0.003	0.626196	1	chr21:39178446-39178568.-.exon_short	122	chr21:39178446-39178647.-.exon_long	201	chr21:39179924-39179986.-.exon_flanking	62	NA	NA
	A3SS	si1-LARP7-WT-72h_sNT-WT-72h	ENSG00000154473.18	BUB3	-0.007	1	1	chr10:123154415-123154485.+.exon_flanking	70	chr10:123154918-123155112.+.exon_long	194	chr10:123154951-123155112.+.exon_short	161	NA	NA
	A3SS	si1-LARP7-WT-72h_sNT-WT-72h	ENSG00000177697.19	CD151	-0.017	0.148086	1	chr11:836251-836442.+.exon_flanking	191	chr11:836769-836843.+.exon_long	74	chr11:836805-836843.+.exon_short	38	NA	NA
	A3SS	si1-LARP7-WT-72h_sNT-WT-72h	ENSG00000112695.13	COX7A2	0.001	1	1	chr6:75240277-75240384.-.exon_short	107	chr6:75240277-75240385.-.exon_long	108	chr6:75241176-75241265.-.exon_flanking	89	NA	NA
	A3SS	si1-LARP7-WT-72h_sNT-WT-72h	ENSG00000111229.16	ARPC3	0	1	1	chr12:110436110-110436201.-.exon_short	91	chr12:110436110-110436204.-.exon_long	94	chr12:110436557-110436683.-.exon_flanking	126	NA	NA
	A3SS	si1-LARP7-WT-72h_sNT-WT-72h	ENSG00000141526.18	SLC16A3	0	1	1	chr17:82236129-82236231.+.exon_flanking	102	chr17:82236729-82236872.+.exon_long	143	chr17:82236742-82236872.+.exon_short	130	NA	NA
	A3SS	si1-LARP7-WT-72h_sNT-WT-72h	ENSG00000069482.7	GAL	-0.005	0.564386	1	chr11:68688014-68688100.+.exon_flanking	86	chr11:68688849-68688926.+.exon_long	77	chr11:68688853-68688926.+.exon_short	73	NA	NA
	A3SS	si1-LARP7-WT-72h_sNT-WT-72h	ENSG00000110321.19	EIF4G2	0.009	1	1	chr11:10798992-10799062.-.exon_short	70	chr11:10798992-10799113.-.exon_long	121	chr11:10799213-10799626.-.exon_flanking	413	NA	NA
	A3SS	si1-LARP7-WT-72h_sNT-WT-72h	ENSG00000176102.13	CSTF3	-0.014	1	1	chr11:33141885-33141982.-.exon_short	97	chr11:33141885-33141986.-.exon_long	101	chr11:33161299-33161531.-.exon_flanking	232	NA	NA
	A3SS	si1-LARP7-WT-72h_sNT-WT-72h	ENSG00000166181.13	API5	0.023	0.776727	1	chr11:43323430-43323636.+.exon_flanking	206	chr11:43326507-43326611.+.exon_long	104	chr11:43326552-43326611.+.exon_short	59	NA	NA
	A3SS	si1-LARP7-WT-72h_sNT-WT-72h	ENSG00000163931.17	TKT	0.001	1	1	chr3:53226756-53226873.-.exon_short	117	chr3:53226756-53226878.-.exon_long	122	chr3:53228056-53228149.-.exon_flanking	93	NA	NA
	A3SS	si1-LARP7-WT-72h_sNT-WT-72h	ENSG00000163931.17	TKT	0.006	1	1	chr3:53229280-53229383.-.exon_short	103	chr3:53229280-53229436.-.exon_long	156	chr3:53230457-53230621.-.exon_flanking	164	NA	NA
	A3SS	si1-LARP7-WT-72h_sNT-WT-72h	ENSG00000149187.19	CELF1	0.01	1	1	chr11:47473088-47473225.-.exon_short	137	chr11:47473088-47473231.-.exon_long	143	chr11:47475336-47475521.-.exon_flanking	185	NA	NA
	A3SS	si1-LARP7-WT-72h_sNT-WT-72h	ENSG00000182087.14	TMEM259	0.015	1	1	chr19:1012066-1012171.-.exon_short	105	chr19:1012066-1012188.-.exon_long	122	chr19:1012463-1012573.-.exon_flanking	110	NA	NA
	A3SS	si1-LARP7-WT-72h_sNT-WT-72h	ENSG00000162194.13	LBHD1	0.002	1	1	chr11:62662817-62663156.-.exon_short	339	chr11:62662817-62663159.-.exon_long	342	chr11:62663236-62663333.-.exon_flanking	97	NA	NA
	A3SS	si1-LARP7-WT-72h_sNT-WT-72h	ENSG00000185475.11	TMEM179B	0.055	0.000348833	0.0158155	chr11:62787415-62787527.+.exon_flanking	112	chr11:62789010-62789210.+.exon_long	200	chr11:62789187-62789210.+.exon_short	23	NA	NA
	A3SS	si1-LARP7-WT-72h_sNT-WT-72h	ENSG00000133316.16	WDR74	-0.012	1	1	chr11:62833618-62833634.-.exon_short	16	chr11:62833618-62833674.-.exon_long	56	chr11:62833792-62833937.-.exon_flanking	145	NA	NA
	A3SS	si1-LARP7-WT-72h_sNT-WT-72h	ENSG00000168439.17	STIP1	-0.003	1	1	chr11:64186234-64186270.+.exon_flanking	36	chr11:64193078-64193439.+.exon_long	361	chr11:64193144-64193439.+.exon_short	295	NA	NA
	A3SS	si1-LARP7-WT-72h_sNT-WT-72h	ENSG00000173486.14	FKBP2	0.03	0.100057	0.791659	chr11:64241095-64241132.+.exon_flanking	37	chr11:64242384-64242558.+.exon_long	174	chr11:64242419-64242558.+.exon_short	139	NA	NA
	A3SS	si1-LARP7-WT-72h_sNT-WT-72h	ENSG00000149823.10	VPS51	0.038	0.792687	1	chr11:65110694-65110781.+.exon_flanking	87	chr11:65111327-65111664.+.exon_long	337	chr11:65111447-65111664.+.exon_short	217	NA	NA
	A3SS	si1-LARP7-WT-72h_sNT-WT-72h	ENSG00000173465.8	ZNRD2	0.02	0.00991127	0.173707	chr11:65570487-65570510.+.exon_flanking	23	chr11:65570604-65570650.+.exon_long	46	chr11:65570607-65570650.+.exon_short	43	NA	NA
	A3SS	si1-LARP7-WT-72h_sNT-WT-72h	ENSG00000087365.16	SF3B2	0.001	1	1	chr11:66059201-66059338.+.exon_flanking	137	chr11:66059515-66059595.+.exon_long	80	chr11:66059521-66059595.+.exon_short	74	NA	NA
	A3SS	si1-LARP7-WT-72h_sNT-WT-72h	ENSG00000084207.18	GSTP1	0	1	1	chr11:67583827-67583844.+.exon_flanking	17	chr11:67584134-67584169.+.exon_long	35	chr11:67584164-67584169.+.exon_short	5	NA	NA
	A3SS	si1-LARP7-WT-72h_sNT-WT-72h	ENSG00000084207.18	GSTP1	0.002	1	1	chr11:67584134-67584169.+.exon_flanking	35	chr11:67584464-67584570.+.exon_long	106	chr11:67584497-67584570.+.exon_short	73	NA	NA
	A3SS	si1-LARP7-WT-72h_sNT-WT-72h	ENSG00000084207.18	GSTP1	0.001	1	1	chr11:67585138-67585241.+.exon_flanking	103	chr11:67586104-67586211.+.exon_long	107	chr11:67586107-67586211.+.exon_short	104	NA	NA
	A3SS	si1-LARP7-WT-72h_sNT-WT-72h	ENSG00000113356.13	POLR3G	-0.058	0.185848	1	chr5:90497656-90497706.+.exon_flanking	50	chr5:90501906-90501988.+.exon_long	82	chr5:90501909-90501988.+.exon_short	79	NA	NA
	A3SS	si1-LARP7-WT-72h_sNT-WT-72h	ENSG00000100526.21	CDKN3	0.013	0.153361	1	chr14:54397029-54397077.+.exon_flanking	48	chr14:54399894-54399976.+.exon_long	82	chr14:54399899-54399976.+.exon_short	77	NA	NA
	A3SS	si1-LARP7-WT-72h_sNT-WT-72h	ENSG00000100526.21	CDKN3	0.002	1	1	chr14:54408745-54408789.+.exon_flanking	44	chr14:54411484-54411706.+.exon_long	222	chr14:54411487-54411706.+.exon_short	219	NA	NA
	A3SS	si1-LARP7-WT-72h_sNT-WT-72h	ENSG00000110057.9	UNC93B1	0.05	0.244703	1	chr11:67996602-67996641.-.exon_short	39	chr11:67996602-67996784.-.exon_long	182	chr11:67997675-67997799.-.exon_flanking	124	NA	NA
	A3SS	si1-LARP7-WT-72h_sNT-WT-72h	ENSG00000101158.15	NELFCD	0.004	0.626745	1	chr20:58981275-58981369.+.exon_flanking	94	chr20:58986093-58986208.+.exon_long	115	chr20:58986096-58986208.+.exon_short	112	NA	NA
	A3SS	si1-LARP7-WT-72h_sNT-WT-72h	ENSG00000101158.15	NELFCD	0.022	0.658756	1	chr20:58989858-58989988.+.exon_flanking	130	chr20:58990910-58991075.+.exon_long	165	chr20:58990912-58991075.+.exon_short	163	NA	NA
	A3SS	si1-LARP7-WT-72h_sNT-WT-72h	ENSG00000074201.9	CLNS1A	0.004	0.650377	1	chr11:77625717-77625815.-.exon_short	98	chr11:77625717-77625818.-.exon_long	101	chr11:77629763-77629899.-.exon_flanking	136	NA	NA
	A3SS	si1-LARP7-WT-72h_sNT-WT-72h	ENSG00000159352.16	PSMD4	0.007	1	1	chr1:151254769-151254808.+.exon_flanking	39	chr1:151262161-151262301.+.exon_long	140	chr1:151262209-151262301.+.exon_short	92	NA	NA
	A3SS	si1-LARP7-WT-72h_sNT-WT-72h	ENSG00000229833.11	PET100	0.001	1	1	chr19:7630624-7630659.+.exon_flanking	35	chr19:7630823-7630846.+.exon_long	23	chr19:7630825-7630846.+.exon_short	21	NA	NA
	A3SS	si1-LARP7-WT-72h_sNT-WT-72h	ENSG00000160124.9	MIX23	0.002	1	1	chr3:122371675-122371730.-.exon_short	55	chr3:122371675-122371800.-.exon_long	125	chr3:122383174-122383231.-.exon_flanking	57	NA	NA
	A3SS	si1-LARP7-WT-72h_sNT-WT-72h	ENSG00000123983.15	ACSL3	0.013	1	1	chr2:222934530-222934687.+.exon_flanking	157	chr2:222941497-222941824.+.exon_long	327	chr2:222941501-222941824.+.exon_short	323	NA	NA
	A3SS	si1-LARP7-WT-72h_sNT-WT-72h	ENSG00000152558.15	TMEM123	0.001	1	1	chr11:102401744-102402157.-.exon_short	413	chr11:102401744-102402206.-.exon_long	462	chr11:102448812-102448868.-.exon_flanking	56	NA	NA
	A3SS	si1-LARP7-WT-72h_sNT-WT-72h	ENSG00000150768.18	DLAT	0.003	1	1	chr11:112039244-112039397.+.exon_flanking	153	chr11:112043466-112043533.+.exon_long	67	chr11:112043478-112043533.+.exon_short	55	NA	NA
	A3SS	si1-LARP7-WT-72h_sNT-WT-72h	ENSG00000169180.12	XPO6	0	1	1	chr16:28101270-28101685.-.exon_short	415	chr16:28101270-28101688.-.exon_long	418	chr16:28101847-28101986.-.exon_flanking	139	NA	NA
	A3SS	si1-LARP7-WT-72h_sNT-WT-72h	ENSG00000169180.12	XPO6	0.019	0.1054	0.818375	chr16:28133841-28133930.-.exon_short	89	chr16:28133841-28133933.-.exon_long	92	chr16:28135216-28135324.-.exon_flanking	108	NA	NA
	A3SS	si1-LARP7-WT-72h_sNT-WT-72h	ENSG00000174437.18	ATP2A2	0	1	1	chr12:110342228-110342448.+.exon_flanking	220	chr12:110343232-110343434.+.exon_long	202	chr12:110343246-110343434.+.exon_short	188	NA	NA
	A3SS	si1-LARP7-WT-72h_sNT-WT-72h	ENSG00000174437.18	ATP2A2	0	1	1	chr12:110346001-110346118.+.exon_flanking	117	chr12:110346201-110346321.+.exon_long	120	chr12:110346213-110346321.+.exon_short	108	NA	NA
	A3SS	si1-LARP7-WT-72h_sNT-WT-72h	ENSG00000109929.10	SC5D	0.038	0.863892	1	chr11:121292771-121292816.+.exon_flanking	45	chr11:121303366-121303585.+.exon_long	219	chr11:121303401-121303585.+.exon_short	184	NA	NA
	A3SS	si1-LARP7-WT-72h_sNT-WT-72h	ENSG00000010292.13	NCAPD2	0.044	0.176367	1	chr12:6517596-6517683.+.exon_flanking	87	chr12:6517779-6517959.+.exon_long	180	chr12:6517785-6517959.+.exon_short	174	NA	NA
	A3SS	si1-LARP7-WT-72h_sNT-WT-72h	ENSG00000010292.13	NCAPD2	-0.006	1	1	chr12:6528945-6529039.+.exon_flanking	94	chr12:6529513-6529593.+.exon_long	80	chr12:6529517-6529593.+.exon_short	76	NA	NA
	A3SS	si1-LARP7-WT-72h_sNT-WT-72h	ENSG00000111667.14	USP5	0.006	1	1	chr12:6857629-6857723.+.exon_flanking	94	chr12:6858424-6858617.+.exon_long	193	chr12:6858428-6858617.+.exon_short	189	NA	NA
	A3SS	si1-LARP7-WT-72h_sNT-WT-72h	ENSG00000215021.10	PHB2	0	1	1	chr12:6967171-6967241.-.exon_short	70	chr12:6967171-6967335.-.exon_long	164	chr12:6967892-6968021.-.exon_flanking	129	NA	NA
	A3SS	si1-LARP7-WT-72h_sNT-WT-72h	ENSG00000177675.9	CD163L1	-0.009	1	1	chr12:7368933-7368960.-.exon_short	27	chr12:7368933-7368965.-.exon_long	32	chr12:7369357-7369665.-.exon_flanking	308	NA	NA
	A3SS	si1-LARP7-WT-72h_sNT-WT-72h	ENSG00000023734.11	STRAP	0	1	1	chr12:15889928-15890009.+.exon_flanking	81	chr12:15890597-15890669.+.exon_long	72	chr12:15890602-15890669.+.exon_short	67	NA	NA
	A3SS	si1-LARP7-WT-72h_sNT-WT-72h	ENSG00000023734.11	STRAP	-0.001	1	1	chr12:15899904-15900053.+.exon_flanking	149	chr12:15900947-15901012.+.exon_long	65	chr12:15900950-15901012.+.exon_short	62	NA	NA
	A3SS	si1-LARP7-WT-72h_sNT-WT-72h	ENSG00000023734.11	STRAP	0.006	1	1	chr12:15900947-15901012.+.exon_flanking	65	chr12:15902917-15903014.+.exon_long	97	chr12:15902920-15903014.+.exon_short	94	NA	NA
	A3SS	si1-LARP7-WT-72h_sNT-WT-72h	ENSG00000142541.18	RPL13A	0.001	1	1	chr19:49489863-49489922.+.exon_flanking	59	chr19:49490232-49490295.+.exon_long	63	chr19:49490240-49490295.+.exon_short	55	NA	NA
	A3SS	si1-LARP7-WT-72h_sNT-WT-72h	ENSG00000142541.18	RPL13A	0	1	1	chr19:49491425-49491547.+.exon_flanking	122	chr19:49491729-49491757.+.exon_long	28	chr19:49491744-49491757.+.exon_short	13	NA	NA
	A3SS	si1-LARP7-WT-72h_sNT-WT-72h	ENSG00000158850.15	B4GALT3	-0.004	1	1	chr1:161171966-161172064.-.exon_short	98	chr1:161171966-161172089.-.exon_long	123	chr1:161172227-161172410.-.exon_flanking	183	NA	NA
	A3SS	si1-LARP7-WT-72h_sNT-WT-72h	ENSG00000166197.17	NOLC1	0	1	1	chr10:102157449-102157555.+.exon_flanking	106	chr10:102158049-102158214.+.exon_long	165	chr10:102158052-102158214.+.exon_short	162	NA	NA
	A3SS	si1-LARP7-WT-72h_sNT-WT-72h	ENSG00000132646.11	PCNA	0.002	1	1	chr20:5114953-5115356.-.exon_short	403	chr20:5114953-5115362.-.exon_long	409	chr20:5115449-5115572.-.exon_flanking	123	NA	NA
	A3SS	si1-LARP7-WT-72h_sNT-WT-72h	ENSG00000050405.14	LIMA1	-0.001	1	1	chr12:50177698-50178064.-.exon_short	366	chr12:50177698-50178069.-.exon_long	371	chr12:50181904-50182179.-.exon_flanking	275	NA	NA
	A3SS	si1-LARP7-WT-72h_sNT-WT-72h	ENSG00000197111.16	PCBP2	-0.006	0.277258	1	chr12:53452368-53452376.+.exon_flanking	8	chr12:53454726-53454869.+.exon_long	143	chr12:53454750-53454869.+.exon_short	119	NA	NA
	A3SS	si1-LARP7-WT-72h_sNT-WT-72h	ENSG00000089157.16	RPLP0	0	1	1	chr12:120197322-120197429.-.exon_short	107	chr12:120197322-120197462.-.exon_long	140	chr12:120198554-120198770.-.exon_flanking	216	NA	NA
	A3SS	si1-LARP7-WT-72h_sNT-WT-72h	ENSG00000089157.16	RPLP0	0.001	1	1	chr12:120198554-120198634.-.exon_short	80	chr12:120198554-120198739.-.exon_long	185	chr12:120198854-120199000.-.exon_flanking	146	NA	NA
	A3SS	si1-LARP7-WT-72h_sNT-WT-72h	ENSG00000089157.16	RPLP0	0	1	1	chr12:120199310-120199422.-.exon_short	112	chr12:120199310-120199485.-.exon_long	175	chr12:120200730-120201099.-.exon_flanking	369	NA	NA
	A3SS	si1-LARP7-WT-72h_sNT-WT-72h	ENSG00000089157.16	RPLP0	0	1	1	chr12:120199310-120199442.-.exon_short	132	chr12:120199310-120199485.-.exon_long	175	chr12:120200730-120201099.-.exon_flanking	369	NA	NA
	A3SS	si1-LARP7-WT-72h_sNT-WT-72h	ENSG00000135390.21	ATP5MC2	0.003	1	1	chr12:53669222-53669291.-.exon_short	69	chr12:53669222-53669341.-.exon_long	119	chr12:53669871-53670261.-.exon_flanking	390	NA	NA
	A3SS	si1-LARP7-WT-72h_sNT-WT-72h	ENSG00000135390.21	ATP5MC2	0	1	1	chr12:53672576-53672631.-.exon_short	55	chr12:53672576-53672645.-.exon_long	69	chr12:53676053-53676083.-.exon_flanking	30	NA	NA
	A3SS	si1-LARP7-WT-72h_sNT-WT-72h	ENSG00000136891.14	TEX10	-0.016	0.597741	1	chr9:100310299-100310375.-.exon_short	76	chr9:100310299-100310379.-.exon_long	80	chr9:100320265-100320398.-.exon_flanking	133	NA	NA
	A3SS	si1-LARP7-WT-72h_sNT-WT-72h	ENSG00000229117.9	RPL41	0	1	1	chr12:56117189-56117211.+.exon_flanking	22	chr12:56117482-56117710.+.exon_long	228	chr12:56117489-56117710.+.exon_short	221	NA	NA
	A3SS	si1-LARP7-WT-72h_sNT-WT-72h	ENSG00000142186.18	SCYL1	0.011	1	1	chr11:65525921-65526043.+.exon_flanking	122	chr11:65526124-65526350.+.exon_long	226	chr11:65526128-65526350.+.exon_short	222	NA	NA
	A3SS	si1-LARP7-WT-72h_sNT-WT-72h	ENSG00000142186.18	SCYL1	-0.008	1	1	chr11:65536591-65536750.+.exon_flanking	159	chr11:65536986-65537128.+.exon_long	142	chr11:65536989-65537128.+.exon_short	139	NA	NA
	A3SS	si1-LARP7-WT-72h_sNT-WT-72h	ENSG00000166908.18	PIP4K2C	0.023	0.867573	1	chr12:57600324-57600437.+.exon_flanking	113	chr12:57600811-57601078.+.exon_long	267	chr12:57600986-57601078.+.exon_short	92	NA	NA
	A3SS	si1-LARP7-WT-72h_sNT-WT-72h	ENSG00000101335.10	MYL9	-0.009	1	1	chr20:36541519-36541561.+.exon_flanking	42	chr20:36544859-36545068.+.exon_long	209	chr20:36544969-36545068.+.exon_short	99	NA	NA
	A3SS	si1-LARP7-WT-72h_sNT-WT-72h	ENSG00000101335.10	MYL9	0.024	0.127398	0.928382	chr20:36544859-36545068.+.exon_flanking	209	chr20:36548032-36548193.+.exon_long	161	chr20:36548127-36548193.+.exon_short	66	NA	NA
	A3SS	si1-LARP7-WT-72h_sNT-WT-72h	ENSG00000184575.12	XPOT	-0.005	0.672218	1	chr12:64418046-64418115.+.exon_flanking	69	chr12:64418876-64419094.+.exon_long	218	chr12:64418952-64419094.+.exon_short	142	NA	NA
	A3SS	si1-LARP7-WT-72h_sNT-WT-72h	ENSG00000184575.12	XPOT	-0.002	1	1	chr12:64431538-64431823.+.exon_flanking	285	chr12:64433414-64433434.+.exon_long	20	chr12:64433420-64433434.+.exon_short	14	NA	NA
	A3SS	si1-LARP7-WT-72h_sNT-WT-72h	ENSG00000168028.15	RPSA	-0.001	1	1	chr3:39406735-39406764.+.exon_flanking	29	chr3:39407597-39407786.+.exon_long	189	chr3:39407621-39407786.+.exon_short	165	NA	NA
	A3SS	si1-LARP7-WT-72h_sNT-WT-72h	ENSG00000168028.15	RPSA	-0.144	0.000420463	0.0181192	chr3:39406735-39406764.+.exon_flanking	29	chr3:39407597-39407786.+.exon_long	189	chr3:39407641-39407786.+.exon_short	145	NA	NA
	A3SS	si1-LARP7-WT-72h_sNT-WT-72h	ENSG00000168028.15	RPSA	-0.001	1	1	chr3:39406735-39406764.+.exon_flanking	29	chr3:39407621-39407786.+.exon_long	165	chr3:39407641-39407786.+.exon_short	145	NA	NA
	A3SS	si1-LARP7-WT-72h_sNT-WT-72h	ENSG00000168028.15	RPSA	0.067	0.187754	1	chr3:39407071-39407082.+.exon_flanking	11	chr3:39407603-39407786.+.exon_long	183	chr3:39407621-39407786.+.exon_short	165	NA	NA
	A3SS	si1-LARP7-WT-72h_sNT-WT-72h	ENSG00000168028.15	RPSA	0.004	1	1	chr3:39408606-39408724.+.exon_flanking	118	chr3:39410754-39410849.+.exon_long	95	chr3:39410756-39410849.+.exon_short	93	NA	NA
	A3SS	si1-LARP7-WT-72h_sNT-WT-72h	ENSG00000135679.27	MDM2	0.01	1	1	chr12:68813602-68813628.+.exon_flanking	26	chr12:68816812-68816945.+.exon_long	133	chr12:68816903-68816945.+.exon_short	42	NA	NA
	A3SS	si1-LARP7-WT-72h_sNT-WT-72h	ENSG00000135679.27	MDM2	-0.023	0.556492	1	chr12:68824555-68824651.+.exon_flanking	96	chr12:68828771-68828931.+.exon_long	160	chr12:68828774-68828931.+.exon_short	157	NA	NA
	A3SS	si1-LARP7-WT-72h_sNT-WT-72h	ENSG00000175216.15	CKAP5	0.016	0.622768	1	chr11:46750274-46750355.-.exon_short	81	chr11:46750274-46750433.-.exon_long	159	chr11:46750528-46750611.-.exon_flanking	83	NA	NA
	A3SS	si1-LARP7-WT-72h_sNT-WT-72h	ENSG00000124207.17	CSE1L	0.003	1	1	chr20:49070205-49070297.+.exon_flanking	92	chr20:49072286-49072453.+.exon_long	167	chr20:49072328-49072453.+.exon_short	125	NA	NA
	A3SS	si1-LARP7-WT-72h_sNT-WT-72h	ENSG00000123146.20	ADGRE5	-0.019	0.552946	1	chr19:14406869-14406960.+.exon_flanking	91	chr19:14407061-14407229.+.exon_long	168	chr19:14407188-14407229.+.exon_short	41	NA	NA
	A3SS	si1-LARP7-WT-72h_sNT-WT-72h	ENSG00000198431.18	TXNRD1	0.009	1	1	chr12:104319470-104319585.+.exon_flanking	115	chr12:104321091-104321316.+.exon_long	225	chr12:104321128-104321316.+.exon_short	188	NA	NA
	A3SS	si1-LARP7-WT-72h_sNT-WT-72h	ENSG00000179295.19	PTPN11	0.007	1	1	chr12:112446276-112446398.+.exon_flanking	122	chr12:112450318-112450512.+.exon_long	194	chr12:112450321-112450512.+.exon_short	191	NA	NA
	A3SS	si1-LARP7-WT-72h_sNT-WT-72h	ENSG00000123064.13	DDX54	0	1	1	chr12:113161270-113161375.-.exon_short	105	chr12:113161270-113161382.-.exon_long	112	chr12:113161893-113161997.-.exon_flanking	104	NA	NA
	A3SS	si1-LARP7-WT-72h_sNT-WT-72h	ENSG00000111445.14	RFC5	-0.005	1	1	chr12:118029771-118029825.+.exon_flanking	54	chr12:118031182-118031660.+.exon_long	478	chr12:118031188-118031660.+.exon_short	472	NA	NA
	A3SS	si1-LARP7-WT-72h_sNT-WT-72h	ENSG00000022840.17	RNF10	0.014	1	1	chr12:120554771-120554808.+.exon_flanking	37	chr12:120557282-120557466.+.exon_long	184	chr12:120557340-120557466.+.exon_short	126	NA	NA
	A3SS	si1-LARP7-WT-72h_sNT-WT-72h	ENSG00000141568.21	FOXK2	0.034	0.186244	1	chr17:82582775-82582934.+.exon_flanking	159	chr17:82584013-82584188.+.exon_long	175	chr17:82584064-82584188.+.exon_short	124	NA	NA
	A3SS	si1-LARP7-WT-72h_sNT-WT-72h	ENSG00000179091.5	CYC1	0.001	1	1	chr8:144095076-144095228.+.exon_flanking	152	chr8:144095833-144096029.+.exon_long	196	chr8:144095837-144096029.+.exon_short	192	NA	NA
	A3SS	si1-LARP7-WT-72h_sNT-WT-72h	ENSG00000084774.14	CAD	0.017	1	1	chr2:27231468-27231580.+.exon_flanking	112	chr2:27231980-27232224.+.exon_long	244	chr2:27232023-27232224.+.exon_short	201	NA	NA
	A3SS	si1-LARP7-WT-72h_sNT-WT-72h	ENSG00000176407.18	KCMF1	0.01	0.572212	1	chr2:85043564-85043665.+.exon_flanking	101	chr2:85046104-85046278.+.exon_long	174	chr2:85046107-85046278.+.exon_short	171	NA	NA
	A3SS	si1-LARP7-WT-72h_sNT-WT-72h	ENSG00000132963.9	POMP	0	1	1	chr13:28662410-28662507.+.exon_flanking	97	chr13:28664509-28664569.+.exon_long	60	chr13:28664511-28664569.+.exon_short	58	NA	NA
	A3SS	si1-LARP7-WT-72h_sNT-WT-72h	ENSG00000130731.16	METTL26	0.016	1	1	chr16:634889-634923.-.exon_short	34	chr16:634889-634956.-.exon_long	67	chr16:635281-635340.-.exon_flanking	59	NA	NA
	A3SS	si1-LARP7-WT-72h_sNT-WT-72h	ENSG00000028528.15	SNX1	0.002	1	1	chr15:64136330-64136410.+.exon_flanking	80	chr15:64136861-64136932.+.exon_long	71	chr15:64136865-64136932.+.exon_short	67	NA	NA
	A3SS	si1-LARP7-WT-72h_sNT-WT-72h	ENSG00000100401.21	RANGAP1	0.006	1	1	chr22:41252872-41252921.-.exon_short	49	chr22:41252872-41252991.-.exon_long	119	chr22:41254308-41254494.-.exon_flanking	186	NA	NA
	A3SS	si1-LARP7-WT-72h_sNT-WT-72h	ENSG00000100401.21	RANGAP1	-0.004	1	1	chr22:41280933-41281075.-.exon_short	142	chr22:41280933-41281082.-.exon_long	149	chr22:41285986-41286187.-.exon_flanking	201	NA	NA
	A3SS	si1-LARP7-WT-72h_sNT-WT-72h	ENSG00000100888.15	CHD8	-0.01	1	1	chr14:21391463-21391501.-.exon_short	38	chr14:21391463-21391642.-.exon_long	179	chr14:21391833-21391946.-.exon_flanking	113	NA	NA
	A3SS	si1-LARP7-WT-72h_sNT-WT-72h	ENSG00000129518.10	EAPP	0.008	1	1	chr14:34529356-34529470.-.exon_short	114	chr14:34529356-34529475.-.exon_long	119	chr14:34533444-34533539.-.exon_flanking	95	NA	NA
	A3SS	si1-LARP7-WT-72h_sNT-WT-72h	ENSG00000129197.15	RPAIN	0.01	1	1	chr17:5420202-5420291.+.exon_flanking	89	chr17:5421296-5421466.+.exon_long	170	chr17:5421298-5421466.+.exon_short	168	NA	NA
	A3SS	si1-LARP7-WT-72h_sNT-WT-72h	ENSG00000117411.18	B4GALT2	0.082	0.000614241	0.0242091	chr1:43979438-43979511.+.exon_flanking	73	chr1:43981109-43981473.+.exon_long	364	chr1:43981114-43981473.+.exon_short	359	NA	NA
	A3SS	si1-LARP7-WT-72h_sNT-WT-72h	ENSG00000100941.9	PNN	-0.005	1	1	chr14:39177412-39177484.+.exon_flanking	72	chr14:39177593-39177687.+.exon_long	94	chr14:39177597-39177687.+.exon_short	90	NA	NA
	A3SS	si1-LARP7-WT-72h_sNT-WT-72h	ENSG00000155463.14	OXA1L	0.012	1	1	chr14:22770461-22770625.+.exon_flanking	164	chr14:22770805-22770909.+.exon_long	104	chr14:22770809-22770909.+.exon_short	100	NA	NA
	A3SS	si1-LARP7-WT-72h_sNT-WT-72h	ENSG00000125378.16	BMP4	0.003	1	1	chr14:53951853-53952167.-.exon_short	314	chr14:53951853-53952229.-.exon_long	376	chr14:53953276-53953455.-.exon_flanking	179	NA	NA
	A3SS	si1-LARP7-WT-72h_sNT-WT-72h	ENSG00000258289.10	CHURC1	-0.007	1	1	chr14:64914477-64914534.+.exon_flanking	57	chr14:64923991-64924126.+.exon_long	135	chr14:64924037-64924126.+.exon_short	89	NA	NA
	A3SS	si1-LARP7-WT-72h_sNT-WT-72h	ENSG00000134001.15	EIF2S1	-0.004	1	1	chr14:67376439-67376590.+.exon_flanking	151	chr14:67380659-67380765.+.exon_long	106	chr14:67380680-67380765.+.exon_short	85	NA	NA
	A3SS	si1-LARP7-WT-72h_sNT-WT-72h	ENSG00000100600.15	LGMN	0.007	1	1	chr14:92718747-92718840.-.exon_short	93	chr14:92718747-92718844.-.exon_long	97	chr14:92732649-92732815.-.exon_flanking	166	NA	NA
	A3SS	si1-LARP7-WT-72h_sNT-WT-72h	ENSG00000090060.19	PAPOLA	-0.006	1	1	chr14:96502558-96502600.+.exon_flanking	42	chr14:96520055-96520228.+.exon_long	173	chr14:96520060-96520228.+.exon_short	168	NA	NA
	A3SS	si1-LARP7-WT-72h_sNT-WT-72h	ENSG00000090061.17	CCNK	0.013	1	1	chr14:99501356-99501413.+.exon_flanking	57	chr14:99502207-99502312.+.exon_long	105	chr14:99502232-99502312.+.exon_short	80	NA	NA
	A3SS	si1-LARP7-WT-72h_sNT-WT-72h	ENSG00000111737.12	RAB35	0.001	1	1	chr12:120103826-120103945.-.exon_short	119	chr12:120103826-120103949.-.exon_long	123	chr12:120108417-120108467.-.exon_flanking	50	NA	NA
	A3SS	si1-LARP7-WT-72h_sNT-WT-72h	ENSG00000103018.18	CYB5B	0.001	1	1	chr16:69459093-69459121.+.exon_flanking	28	chr16:69462430-69462778.+.exon_long	348	chr16:69462477-69462778.+.exon_short	301	NA	NA
	A3SS	si1-LARP7-WT-72h_sNT-WT-72h	ENSG00000184990.13	SIVA1	-0.005	1	1	chr14:104756604-104756760.+.exon_flanking	156	chr14:104759428-104759578.+.exon_long	150	chr14:104759434-104759578.+.exon_short	144	NA	NA
	A3SS	si1-LARP7-WT-72h_sNT-WT-72h	ENSG00000099814.17	CEP170B	0.051	0.227705	1	chr14:104893523-104893666.+.exon_flanking	143	chr14:104893761-104893849.+.exon_long	88	chr14:104893800-104893849.+.exon_short	49	NA	NA
	A3SS	si1-LARP7-WT-72h_sNT-WT-72h	ENSG00000136448.13	NMT1	0.024	1	1	chr17:45104859-45104996.+.exon_flanking	137	chr17:45105619-45105945.+.exon_long	326	chr17:45105688-45105945.+.exon_short	257	NA	NA
	A3SS	si1-LARP7-WT-72h_sNT-WT-72h	ENSG00000112759.19	SLC29A1	-0.019	1	1	chr6:44232343-44232428.+.exon_flanking	85	chr6:44232807-44233006.+.exon_long	199	chr6:44232891-44233006.+.exon_short	115	NA	NA
	A3SS	si1-LARP7-WT-72h_sNT-WT-72h	ENSG00000182979.18	MTA1	0.002	1	1	chr14:105469841-105469992.+.exon_flanking	151	chr14:105470065-105470207.+.exon_long	142	chr14:105470069-105470207.+.exon_short	138	NA	NA
	A3SS	si1-LARP7-WT-72h_sNT-WT-72h	ENSG00000068120.15	COASY	0.02	0.0929648	0.756535	chr17:42564983-42565047.+.exon_flanking	64	chr17:42565227-42565311.+.exon_long	84	chr17:42565230-42565311.+.exon_short	81	NA	NA
	A3SS	si1-LARP7-WT-72h_sNT-WT-72h	ENSG00000158417.12	EIF5B	-0.005	1	1	chr2:99369392-99369481.+.exon_flanking	89	chr2:99371656-99371730.+.exon_long	74	chr2:99371659-99371730.+.exon_short	71	NA	NA
	A3SS	si1-LARP7-WT-72h_sNT-WT-72h	ENSG00000158417.12	EIF5B	0.005	0.611776	1	chr2:99371656-99371730.+.exon_flanking	74	chr2:99376347-99376636.+.exon_long	289	chr2:99376350-99376636.+.exon_short	286	NA	NA
	A3SS	si1-LARP7-WT-72h_sNT-WT-72h	ENSG00000196419.13	XRCC6	0	1	1	chr22:41656953-41657032.+.exon_flanking	79	chr22:41658252-41658352.+.exon_long	100	chr22:41658255-41658352.+.exon_short	97	NA	NA
	A3SS	si1-LARP7-WT-72h_sNT-WT-72h	ENSG00000171262.11	FAM98B	-0.004	0.831127	1	chr15:38464149-38464177.+.exon_flanking	28	chr15:38465269-38465403.+.exon_long	134	chr15:38465273-38465403.+.exon_short	130	NA	NA
	A3SS	si1-LARP7-WT-72h_sNT-WT-72h	ENSG00000156970.13	BUB1B	-0.026	0.226672	1	chr15:40200931-40200980.+.exon_flanking	49	chr15:40202405-40202465.+.exon_long	60	chr15:40202450-40202465.+.exon_short	15	NA	NA
	A3SS	si1-LARP7-WT-72h_sNT-WT-72h	ENSG00000166477.13	LEO1	0.039	0.620117	1	chr15:51951844-51951926.-.exon_short	82	chr15:51951844-51951979.-.exon_long	135	chr15:51953129-51953263.-.exon_flanking	134	NA	NA
	A3SS	si1-LARP7-WT-72h_sNT-WT-72h	ENSG00000235162.9	C12orf75	-0.001	1	1	chr12:105348602-105348626.+.exon_flanking	24	chr12:105365807-105365842.+.exon_long	35	chr12:105365812-105365842.+.exon_short	30	NA	NA
	A3SS	si1-LARP7-WT-72h_sNT-WT-72h	ENSG00000075131.10	TIPIN	0.001	1	1	chr15:66352815-66352953.-.exon_short	138	chr15:66352815-66352955.-.exon_long	140	chr15:66356639-66356685.-.exon_flanking	46	NA	NA
	A3SS	si1-LARP7-WT-72h_sNT-WT-72h	ENSG00000103855.18	CD276	0.005	1	1	chr15:73684438-73684460.+.exon_flanking	22	chr15:73699586-73699718.+.exon_long	132	chr15:73699590-73699718.+.exon_short	128	NA	NA
	A3SS	si1-LARP7-WT-72h_sNT-WT-72h	ENSG00000178741.12	COX5A	0.004	1	1	chr15:74923594-74923725.-.exon_short	131	chr15:74923594-74923770.-.exon_long	176	chr15:74926766-74926887.-.exon_flanking	121	NA	NA
	A3SS	si1-LARP7-WT-72h_sNT-WT-72h	ENSG00000185787.16	MORF4L1	0.005	1	1	chr15:78880512-78880579.+.exon_flanking	67	chr15:78886141-78886161.+.exon_long	20	chr15:78886144-78886161.+.exon_short	17	NA	NA
	A3SS	si1-LARP7-WT-72h_sNT-WT-72h	ENSG00000185787.16	MORF4L1	0	1	1	chr15:78891552-78891572.+.exon_flanking	20	chr15:78892212-78892313.+.exon_long	101	chr15:78892215-78892313.+.exon_short	98	NA	NA
	A3SS	si1-LARP7-WT-72h_sNT-WT-72h	ENSG00000086666.20	ZFAND6	0.027	1	1	chr15:80120328-80120498.+.exon_flanking	170	chr15:80121712-80121820.+.exon_long	108	chr15:80121760-80121820.+.exon_short	60	NA	NA
	A3SS	si1-LARP7-WT-72h_sNT-WT-72h	ENSG00000086504.18	MRPL28	0.004	1	1	chr16:368501-368626.-.exon_short	125	chr16:368501-368635.-.exon_long	134	chr16:369068-369220.-.exon_flanking	152	NA	NA
	A3SS	si1-LARP7-WT-72h_sNT-WT-72h	ENSG00000103266.11	STUB1	0.013	1	1	chr16:682059-682076.+.exon_flanking	17	chr16:682165-682281.+.exon_long	116	chr16:682168-682281.+.exon_short	113	NA	NA
	A3SS	si1-LARP7-WT-72h_sNT-WT-72h	ENSG00000141503.17	MINK1	0.016	0.327198	1	chr17:4894525-4894633.+.exon_flanking	108	chr17:4895075-4895242.+.exon_long	167	chr17:4895081-4895242.+.exon_short	161	NA	NA
	A3SS	si1-LARP7-WT-72h_sNT-WT-72h	ENSG00000007520.4	TSR3	-0.009	1	1	chr16:1350058-1350225.-.exon_short	167	chr16:1350058-1350234.-.exon_long	176	chr16:1350807-1351000.-.exon_flanking	193	NA	NA
	A3SS	si1-LARP7-WT-72h_sNT-WT-72h	ENSG00000167978.19	SRRM2	-0.018	0.163001	1	chr16:2758470-2758547.+.exon_flanking	77	chr16:2758985-2759047.+.exon_long	62	chr16:2758988-2759047.+.exon_short	59	NA	NA
	A3SS	si1-LARP7-WT-72h_sNT-WT-72h	ENSG00000167978.19	SRRM2	0.004	1	1	chr16:2768997-2769284.+.exon_flanking	287	chr16:2770352-2770465.+.exon_long	113	chr16:2770361-2770465.+.exon_short	104	NA	NA
	A3SS	si1-LARP7-WT-72h_sNT-WT-72h	ENSG00000167978.19	SRRM2	0.003	0.83528	1	chr16:2770355-2770465.+.exon_flanking	110	chr16:2770604-2770717.+.exon_long	113	chr16:2770607-2770717.+.exon_short	110	NA	NA
	A3SS	si1-LARP7-WT-72h_sNT-WT-72h	ENSG00000103145.11	HCFC1R1	0.004	1	1	chr16:3023233-3023298.-.exon_short	65	chr16:3023233-3023361.-.exon_long	128	chr16:3023474-3023530.-.exon_flanking	56	NA	NA
	A3SS	si1-LARP7-WT-72h_sNT-WT-72h	ENSG00000025770.19	NCAPH2	-0.035	0.232002	1	chr22:50521741-50521848.+.exon_flanking	107	chr22:50521986-50522039.+.exon_long	53	chr22:50521992-50522039.+.exon_short	47	NA	NA
	A3SS	si1-LARP7-WT-72h_sNT-WT-72h	ENSG00000085377.15	PREP	0.039	0.841219	1	chr6:105281746-105281851.-.exon_short	105	chr6:105281746-105281902.-.exon_long	156	chr6:105282451-105282582.-.exon_flanking	131	NA	NA
	A3SS	si1-LARP7-WT-72h_sNT-WT-72h	ENSG00000103342.13	GSPT1	0	1	1	chr16:11876086-11876171.-.exon_short	85	chr16:11876086-11876175.-.exon_long	89	chr16:11877407-11877580.-.exon_flanking	173	NA	NA
	A3SS	si1-LARP7-WT-72h_sNT-WT-72h	ENSG00000137154.13	RPS6	-0.002	1	1	chr9:19376494-19376589.-.exon_short	95	chr9:19376494-19376651.-.exon_long	157	chr9:19378368-19378514.-.exon_flanking	146	NA	NA
	A3SS	si1-LARP7-WT-72h_sNT-WT-72h	ENSG00000137154.13	RPS6	0	1	1	chr9:19378368-19378511.-.exon_short	143	chr9:19378368-19378514.-.exon_long	146	chr9:19378708-19378918.-.exon_flanking	210	NA	NA
	A3SS	si1-LARP7-WT-72h_sNT-WT-72h	ENSG00000063046.18	EIF4B	0.01	1	1	chr12:53022493-53022627.+.exon_flanking	134	chr12:53027782-53027856.+.exon_long	74	chr12:53027784-53027856.+.exon_short	72	NA	NA
	A3SS	si1-LARP7-WT-72h_sNT-WT-72h	ENSG00000063046.18	EIF4B	0	1	1	chr12:53027782-53027919.+.exon_flanking	137	chr12:53028015-53028188.+.exon_long	173	chr12:53028033-53028188.+.exon_short	155	NA	NA
	A3SS	si1-LARP7-WT-72h_sNT-WT-72h	ENSG00000105379.10	ETFB	-0.01	1	1	chr19:51345169-51345377.-.exon_short	208	chr19:51345169-51345381.-.exon_long	212	chr19:51346900-51347058.-.exon_flanking	158	NA	NA
	A3SS	si1-LARP7-WT-72h_sNT-WT-72h	ENSG00000124789.12	NUP153	0.097	6.94219504815e-06	0.000872311	chr6:17639939-17640046.-.exon_short	107	chr6:17639939-17640064.-.exon_long	125	chr6:17646067-17646154.-.exon_flanking	87	NA	NA
	A3SS	si1-LARP7-WT-72h_sNT-WT-72h	ENSG00000124789.12	NUP153	0.026	1	1	chr6:17675522-17675734.-.exon_short	212	chr6:17675522-17675770.-.exon_long	248	chr6:17688396-17688618.-.exon_flanking	222	NA	NA
	A3SS	si1-LARP7-WT-72h_sNT-WT-72h	ENSG00000128789.22	PSMG2	0.004	1	1	chr18:12703105-12703164.+.exon_flanking	59	chr18:12706550-12706721.+.exon_long	171	chr18:12706554-12706721.+.exon_short	167	NA	NA
	A3SS	si1-LARP7-WT-72h_sNT-WT-72h	ENSG00000125148.7	MT2A	-0.005	1	1	chr16:56608992-56609057.+.exon_flanking	65	chr16:56609263-56609497.+.exon_long	234	chr16:56609308-56609497.+.exon_short	189	NA	NA
	A3SS	si1-LARP7-WT-72h_sNT-WT-72h	ENSG00000102900.13	NUP93	-0.005	1	1	chr16:56830528-56830685.+.exon_flanking	157	chr16:56831842-56832007.+.exon_long	165	chr16:56831944-56832007.+.exon_short	63	NA	NA
	A3SS	si1-LARP7-WT-72h_sNT-WT-72h	ENSG00000102900.13	NUP93	0.005	1	1	chr16:56834734-56834778.+.exon_flanking	44	chr16:56836601-56836717.+.exon_long	116	chr16:56836668-56836717.+.exon_short	49	NA	NA
	A3SS	si1-LARP7-WT-72h_sNT-WT-72h	ENSG00000140848.17	CPNE2	-0.001	1	1	chr16:57137149-57137282.+.exon_flanking	133	chr16:57146085-57146321.+.exon_long	236	chr16:57146088-57146321.+.exon_short	233	NA	NA
	A3SS	si1-LARP7-WT-72h_sNT-WT-72h	ENSG00000172775.18	PSME3IP1	-0.014	0.852192	1	chr16:57167093-57167224.-.exon_short	131	chr16:57167093-57167226.-.exon_long	133	chr16:57172251-57172372.-.exon_flanking	121	NA	NA
	A3SS	si1-LARP7-WT-72h_sNT-WT-72h	ENSG00000067955.15	CBFB	-0.003	1	1	chr16:67066682-67066798.+.exon_flanking	116	chr16:67082213-67082234.+.exon_long	21	chr16:67082216-67082234.+.exon_short	18	NA	NA
	A3SS	si1-LARP7-WT-72h_sNT-WT-72h	ENSG00000205250.9	E2F4	0.004	1	1	chr16:67192215-67192362.+.exon_flanking	147	chr16:67192761-67193170.+.exon_long	409	chr16:67192765-67193170.+.exon_short	405	NA	NA
	A3SS	si1-LARP7-WT-72h_sNT-WT-72h	ENSG00000132604.11	TERF2	-0.06	0.204596	1	chr16:69357518-69357558.-.exon_short	40	chr16:69357518-69357561.-.exon_long	43	chr16:69361404-69361489.-.exon_flanking	85	NA	NA
	A3SS	si1-LARP7-WT-72h_sNT-WT-72h	ENSG00000178773.15	CPNE7	0.004	0.872815	1	chr16:89586670-89586756.+.exon_flanking	86	chr16:89587043-89587102.+.exon_long	59	chr16:89587051-89587102.+.exon_short	51	NA	NA
	A3SS	si1-LARP7-WT-72h_sNT-WT-72h	ENSG00000178773.15	CPNE7	-0.008	1	1	chr16:89591007-89591058.+.exon_flanking	51	chr16:89591127-89591260.+.exon_long	133	chr16:89591216-89591260.+.exon_short	44	NA	NA
	A3SS	si1-LARP7-WT-72h_sNT-WT-72h	ENSG00000178773.15	CPNE7	-0.086	0.257693	1	chr16:89595576-89595603.+.exon_flanking	27	chr16:89595768-89595924.+.exon_long	156	chr16:89595831-89595924.+.exon_short	93	NA	NA
	A3SS	si1-LARP7-WT-72h_sNT-WT-72h	ENSG00000189091.13	SF3B3	-0.001	1	1	chr16:70548370-70548442.+.exon_flanking	72	chr16:70554446-70554597.+.exon_long	151	chr16:70554494-70554597.+.exon_short	103	NA	NA
	A3SS	si1-LARP7-WT-72h_sNT-WT-72h	ENSG00000182149.21	IST1	0.014	1	1	chr16:71922627-71922680.+.exon_flanking	53	chr16:71923288-71923380.+.exon_long	92	chr16:71923292-71923380.+.exon_short	88	NA	NA
	A3SS	si1-LARP7-WT-72h_sNT-WT-72h	ENSG00000182149.21	IST1	0.046	0.182067	1	chr16:71923288-71923380.+.exon_flanking	92	chr16:71924769-71924817.+.exon_long	48	chr16:71924811-71924817.+.exon_short	6	NA	NA
	A3SS	si1-LARP7-WT-72h_sNT-WT-72h	ENSG00000182149.21	IST1	0.073	0.199189	1	chr16:71923288-71923380.+.exon_flanking	92	chr16:71924773-71924817.+.exon_long	44	chr16:71924811-71924817.+.exon_short	6	NA	NA
	A3SS	si1-LARP7-WT-72h_sNT-WT-72h	ENSG00000168066.22	SF1	0.02	0.00351924	0.0864719	chr11:64767567-64767823.-.exon_short	256	chr11:64767567-64767844.-.exon_long	277	chr11:64768106-64768286.-.exon_flanking	180	NA	NA
	A3SS	si1-LARP7-WT-72h_sNT-WT-72h	ENSG00000230989.8	HSBP1	0.001	1	1	chr16:83808686-83808746.+.exon_flanking	60	chr16:83809305-83809425.+.exon_long	120	chr16:83809315-83809425.+.exon_short	110	NA	NA
	A3SS	si1-LARP7-WT-72h_sNT-WT-72h	ENSG00000131143.10	COX4I1	0.001	1	1	chr16:85805747-85805864.+.exon_flanking	117	chr16:85806738-85807031.+.exon_long	293	chr16:85806760-85807031.+.exon_short	271	NA	NA
	A3SS	si1-LARP7-WT-72h_sNT-WT-72h	ENSG00000077232.19	DNAJC10	-0.002	1	1	chr2:182762682-182762801.+.exon_flanking	119	chr2:182775316-182775420.+.exon_long	104	chr2:182775318-182775420.+.exon_short	102	NA	NA
	A3SS	si1-LARP7-WT-72h_sNT-WT-72h	ENSG00000158717.11	RNF166	0.01	1	1	chr16:88698971-88699070.-.exon_short	99	chr16:88698971-88699085.-.exon_long	114	chr16:88699620-88700056.-.exon_flanking	436	NA	NA
	A3SS	si1-LARP7-WT-72h_sNT-WT-72h	ENSG00000171861.11	MRM3	-0.006	0.600486	1	chr17:782600-782692.+.exon_flanking	92	chr17:783083-783327.+.exon_long	244	chr17:783086-783327.+.exon_short	241	NA	NA
	A3SS	si1-LARP7-WT-72h_sNT-WT-72h	ENSG00000197879.17	MYO1C	0.005	1	1	chr17:1467242-1467314.-.exon_short	72	chr17:1467242-1467341.-.exon_long	99	chr17:1467480-1467577.-.exon_flanking	97	NA	NA
	A3SS	si1-LARP7-WT-72h_sNT-WT-72h	ENSG00000197879.17	MYO1C	0.005	1	1	chr17:1467242-1467327.-.exon_short	85	chr17:1467242-1467341.-.exon_long	99	chr17:1467480-1467577.-.exon_flanking	97	NA	NA
	A3SS	si1-LARP7-WT-72h_sNT-WT-72h	ENSG00000174238.16	PITPNA	0	1	1	chr17:1558529-1558533.-.exon_short	4	chr17:1558529-1558559.-.exon_long	30	chr17:1562541-1562792.-.exon_flanking	251	NA	NA
	A3SS	si1-LARP7-WT-72h_sNT-WT-72h	ENSG00000129219.14	PLD2	-0.088	0.307388	1	chr17:4816620-4816746.+.exon_flanking	126	chr17:4816937-4817137.+.exon_long	200	chr17:4817076-4817137.+.exon_short	61	NA	NA
	A3SS	si1-LARP7-WT-72h_sNT-WT-72h	ENSG00000129250.12	KIF1C	-0.048	0.111525	0.852494	chr17:5002059-5002124.+.exon_flanking	65	chr17:5002464-5002642.+.exon_long	178	chr17:5002606-5002642.+.exon_short	36	NA	NA
	A3SS	si1-LARP7-WT-72h_sNT-WT-72h	ENSG00000129250.12	KIF1C	0.005	1	1	chr17:5002464-5002642.+.exon_flanking	178	chr17:5002731-5002842.+.exon_long	111	chr17:5002764-5002842.+.exon_short	78	NA	NA
	A3SS	si1-LARP7-WT-72h_sNT-WT-72h	ENSG00000125753.15	VASP	-0.001	1	1	chr19:45522789-45522818.+.exon_flanking	29	chr19:45523644-45523695.+.exon_long	51	chr19:45523647-45523695.+.exon_short	48	NA	NA
	A3SS	si1-LARP7-WT-72h_sNT-WT-72h	ENSG00000007202.16	BLTP2	0.012	1	1	chr17:28631479-28631678.-.exon_short	199	chr17:28631479-28631681.-.exon_long	202	chr17:28631820-28631919.-.exon_flanking	99	NA	NA
	A3SS	si1-LARP7-WT-72h_sNT-WT-72h	ENSG00000132591.12	ERAL1	0.006	1	1	chr17:28858374-28858486.+.exon_flanking	112	chr17:28858576-28858633.+.exon_long	57	chr17:28858580-28858633.+.exon_short	53	NA	NA
	A3SS	si1-LARP7-WT-72h_sNT-WT-72h	ENSG00000132591.12	ERAL1	0.003	1	1	chr17:28858985-28859113.+.exon_flanking	128	chr17:28859203-28859283.+.exon_long	80	chr17:28859206-28859283.+.exon_short	77	NA	NA
	A3SS	si1-LARP7-WT-72h_sNT-WT-72h	ENSG00000131467.12	PSME3	-0.002	1	1	chr17:42834344-42834376.+.exon_flanking	32	chr17:42834515-42834577.+.exon_long	62	chr17:42834519-42834577.+.exon_short	58	NA	NA
	A3SS	si1-LARP7-WT-72h_sNT-WT-72h	ENSG00000164674.17	SYTL3	-0.184	1	1	chr6:158725503-158725637.+.exon_flanking	134	chr6:158745480-158745658.+.exon_long	178	chr6:158745595-158745658.+.exon_short	63	NA	NA
	A3SS	si1-LARP7-WT-72h_sNT-WT-72h	ENSG00000148362.11	PAXX	0.017	1	1	chr9:136992422-136992704.+.exon_flanking	282	chr9:136992925-136993243.+.exon_long	318	chr9:136993053-136993243.+.exon_short	190	NA	NA
	A3SS	si1-LARP7-WT-72h_sNT-WT-72h	ENSG00000148362.11	PAXX	-0.005	0.643901	1	chr9:136993580-136993664.+.exon_flanking	84	chr9:136993766-136993881.+.exon_long	115	chr9:136993770-136993881.+.exon_short	111	NA	NA
	A3SS	si1-LARP7-WT-72h_sNT-WT-72h	ENSG00000030582.19	GRN	-0.019	0.0919133	0.750746	chr17:44352202-44352248.+.exon_flanking	46	chr17:44352341-44352571.+.exon_long	230	chr17:44352401-44352571.+.exon_short	170	NA	NA
	A3SS	si1-LARP7-WT-72h_sNT-WT-72h	ENSG00000140350.15	ANP32A	0.005	1	1	chr15:68780413-68780470.-.exon_short	57	chr15:68780413-68780473.-.exon_long	60	chr15:68782956-68783053.-.exon_flanking	97	NA	NA
	A3SS	si1-LARP7-WT-72h_sNT-WT-72h	ENSG00000161714.12	PLCD3	0.005	1	1	chr17:45115094-45115235.-.exon_short	141	chr17:45115094-45115244.-.exon_long	150	chr17:45115344-45115586.-.exon_flanking	242	NA	NA
	A3SS	si1-LARP7-WT-72h_sNT-WT-72h	ENSG00000161714.12	PLCD3	-0.069	0.00287721	0.0747103	chr17:45115344-45115487.-.exon_short	143	chr17:45115344-45115490.-.exon_long	146	chr17:45116632-45116784.-.exon_flanking	152	NA	NA
[truncated: 66,844 more rows]
