# Supplementary material for: 2′-O-methylation-dependent installation of N2-methylguanosine in the U6 internal stem loop facilitates efficient spliceosome assembly
Source: Nat Commun. 2026 Apr 24;17:3793. doi: 10.1038/s41467-026-72355-2 (PMC13109388; doi:10.1038/s41467-026-72355-2)
Supplement: Supplementary file 10 — Supplementary Data 8 [file 41467_2026_72355_MOESM10_ESM.xlsx]

## Sheet: Data 8
Supplementary Data 8. Significant AS events derived from IR analysis and IR fractions. The significance of IR differences was assessed using the two-tailed Student’s t-Test.
	id.intron	frcIR.pValue	diffIR	comparison_sample1:sample2	sig	chr	strand	start	end	donor_score	acceptor_score	frcIR.mean_sample1	frcIR.sd_sample1	frcIR.mean_sample2	frcIR.sd_sample2
	chr1:100080659-100082002.+	0.531253	0.0135806	si1-LARP7_WT_72h:NT_THUMPD2-KO_72h	FALSE	chr1	+	100080659	100082002	8.55	8.52	0.030044	0.0299154	0.0164634	0.014261
	chr1:100080659-100082002.+	0.345707	0.0505636	si1-LARP7_THUMPD2-KO_72h:NT_WT_72h	FALSE	chr1	+	100080659	100082002	8.55	8.52	0.0692641	0.0715269	0.0187004	0.0213853
	chr1:100080659-100082002.+	0.624239	0.0113436	si1-LARP7_WT_72h:NT_WT_72h	FALSE	chr1	+	100080659	100082002	8.55	8.52	0.030044	0.0299154	0.0187004	0.0213853
	chr1:100080659-100082002.+	0.888494	-0.00223702	NT_THUMPD2-KO_72h:NT_WT_72h	FALSE	chr1	+	100080659	100082002	8.55	8.52	0.0164634	0.014261	0.0187004	0.0213853
	chr1:10008274-10015781.+	0.544833	0.0155333	si1-LARP7_THUMPD2-KO_72h:NT_WT_72h	FALSE	chr1	+	10008274	10015781	2.3	10.46	0.0354738	0.0353541	0.0199405	0.0173208
	chr1:10008274-10015781.+	0.661129	0.00701489	si1-LARP7_WT_72h:NT_THUMPD2-KO_72h	FALSE	chr1	+	10008274	10015781	2.3	10.46	0.0164832	0.022839	0.00946836	0.00961876
	chr1:10008274-10015781.+	0.42495	-0.0104721	NT_THUMPD2-KO_72h:NT_WT_72h	FALSE	chr1	+	10008274	10015781	2.3	10.46	0.00946836	0.00961876	0.0199405	0.0173208
	chr1:10008274-10015781.+	0.845433	-0.00345723	si1-LARP7_WT_72h:NT_WT_72h	FALSE	chr1	+	10008274	10015781	2.3	10.46	0.0164832	0.022839	0.0199405	0.0173208
	chr1:100266624-100268151.+	0.258358	0.0213311	NT_THUMPD2-KO_72h:NT_WT_72h	FALSE	chr1	+	100266624	100268151	8.39	-0.06	0.0663012	0.0237657	0.0449701	0.0108665
	chr1:100266624-100268151.+	0.700329	-0.0101088	si1-LARP7_WT_72h:NT_WT_72h	FALSE	chr1	+	100266624	100268151	8.39	-0.06	0.0348613	0.0386793	0.0449701	0.0108665
	chr1:100266624-100268151.+	0.308833	-0.0314399	si1-LARP7_WT_72h:NT_THUMPD2-KO_72h	FALSE	chr1	+	100266624	100268151	8.39	-0.06	0.0348613	0.0386793	0.0663012	0.0237657
	chr1:100266624-100268151.+	0.51682	0.0206287	si1-LARP7_THUMPD2-KO_72h:NT_WT_72h	FALSE	chr1	+	100266624	100268151	8.39	-0.06	0.0655988	0.0312831	0.0449701	0.0108665
	chr1:100277316-100285227.+	0.816611	0.00448488	si1-LARP7_THUMPD2-KO_72h:NT_WT_72h	FALSE	chr1	+	100277316	100285227	10.06	7.55	0.0163934	0.0283943	0.0119086	0.010318
	chr1:100277316-100285227.+	0.731807	0.0043476	NT_THUMPD2-KO_72h:NT_WT_72h	FALSE	chr1	+	100277316	100285227	10.06	7.55	0.0162562	0.0173256	0.0119086	0.010318
	chr1:100277316-100285227.+	0.636616	0.00603731	si1-LARP7_WT_72h:NT_WT_72h	FALSE	chr1	+	100277316	100285227	10.06	7.55	0.0179459	0.0172845	0.0119086	0.010318
	chr1:100277316-100285227.+	0.910576	0.00168971	si1-LARP7_WT_72h:NT_THUMPD2-KO_72h	FALSE	chr1	+	100277316	100285227	10.06	7.55	0.0179459	0.0172845	0.0162562	0.0173256
	chr1:100285322-100287098.+	0.510461	-0.0196127	si1-LARP7_WT_72h:NT_WT_72h	FALSE	chr1	+	100285322	100287098	9.43	8.37	0.0189178	0.0140345	0.0385305	0.0420193
	chr1:100285322-100287098.+	0.493489	-0.0210819	NT_THUMPD2-KO_72h:NT_WT_72h	FALSE	chr1	+	100285322	100287098	9.43	8.37	0.0174486	0.0204824	0.0385305	0.0420193
	chr1:100285322-100287098.+	0.948835	0.00226137	si1-LARP7_THUMPD2-KO_72h:NT_WT_72h	FALSE	chr1	+	100285322	100287098	9.43	8.37	0.0407918	0.0390154	0.0385305	0.0420193
	chr1:100285322-100287098.+	0.923906	0.00146925	si1-LARP7_WT_72h:NT_THUMPD2-KO_72h	FALSE	chr1	+	100285322	100287098	9.43	8.37	0.0189178	0.0140345	0.0174486	0.0204824
	chr1:100287203-100291402.+	0.216877	-0.0472683	si1-LARP7_WT_72h:NT_WT_72h	FALSE	chr1	+	100287203	100291402	10.47	7.27	0.0412378	0.0366594	0.0885061	0.0419545
	chr1:100287203-100291402.+	0.753743	-0.00894485	si1-LARP7_WT_72h:NT_THUMPD2-KO_72h	FALSE	chr1	+	100287203	100291402	10.47	7.27	0.0412378	0.0366594	0.0501826	0.0275632
	chr1:100287203-100291402.+	0.266788	-0.0383234	NT_THUMPD2-KO_72h:NT_WT_72h	FALSE	chr1	+	100287203	100291402	10.47	7.27	0.0501826	0.0275632	0.0885061	0.0419545
	chr1:100287203-100291402.+	0.289804	-0.035041	si1-LARP7_THUMPD2-KO_72h:NT_WT_72h	FALSE	chr1	+	100287203	100291402	10.47	7.27	0.0534651	0.022127	0.0885061	0.0419545
	chr1:100990631-100992636.-	0.752876	0.00961082	NT_THUMPD2-KO_72h:NT_WT_72h	FALSE	chr1	-	100990631	100992636	7.04	6.72	0.0704125	0.0330201	0.0608017	0.0366376
	chr1:100990631-100992636.-	0.154163	-0.0453456	si1-LARP7_WT_72h:NT_WT_72h	FALSE	chr1	-	100990631	100992636	7.04	6.72	0.0154561	0.02069	0.0608017	0.0366376
	chr1:100990631-100992636.-	0.083108	-0.0549564	si1-LARP7_WT_72h:NT_THUMPD2-KO_72h	FALSE	chr1	-	100990631	100992636	7.04	6.72	0.0154561	0.02069	0.0704125	0.0330201
	chr1:100990631-100992636.-	0.554784	-0.014899	si1-LARP7_THUMPD2-KO_72h:NT_WT_72h	FALSE	chr1	-	100990631	100992636	7.04	6.72	0.0459027	0.00389264	0.0608017	0.0366376
	chr1:100992740-100995109.-	0.409707	0.0520085	NT_THUMPD2-KO_72h:NT_WT_72h	FALSE	chr1	-	100992740	100995109	10.08	5.79	0.0688889	0.0870079	0.0168803	0.0146223
	chr1:100992740-100995109.-	0.997333	6.88106620309985e-05	si1-LARP7_THUMPD2-KO_72h:NT_WT_72h	FALSE	chr1	-	100992740	100995109	10.08	5.79	0.0169492	0.0293568	0.0168803	0.0146223
	chr1:100992740-100995109.-	0.601053	0.00891331	si1-LARP7_WT_72h:NT_WT_72h	FALSE	chr1	-	100992740	100995109	10.08	5.79	0.0257937	0.0225354	0.0168803	0.0146223
	chr1:100992740-100995109.-	0.484571	-0.0430952	si1-LARP7_WT_72h:NT_THUMPD2-KO_72h	FALSE	chr1	-	100992740	100995109	10.08	5.79	0.0257937	0.0225354	0.0688889	0.0870079
	chr1:101001544-101013709.-	0.26181	-0.109144	si1-LARP7_WT_72h:NT_WT_72h	FALSE	chr1	-	101001544	101013709	9.43	6	0.76235	0.0736615	0.871494	0.119261
	chr1:101001544-101013709.-	0.0696124	-0.28865	si1-LARP7_THUMPD2-KO_72h:NT_WT_72h	FALSE	chr1	-	101001544	101013709	9.43	6	0.582844	0.0980477	0.871494	0.119261
	chr1:101001544-101013709.-	0.912816	-0.00922501	NT_THUMPD2-KO_72h:NT_WT_72h	FALSE	chr1	-	101001544	101013709	9.43	6	0.862269	0.0617561	0.871494	0.119261
	chr1:101001544-101013709.-	0.148344	-0.0999186	si1-LARP7_WT_72h:NT_THUMPD2-KO_72h	FALSE	chr1	-	101001544	101013709	9.43	6	0.76235	0.0736615	0.862269	0.0617561
	chr1:101001544-101021640.-	0.525851	-0.027488	NT_THUMPD2-KO_72h:NT_WT_72h	FALSE	chr1	-	101001544	101021640	10.24	6	0.871575	0.050678	0.899063	0.0461514
	chr1:101001544-101021640.-	0.353246	-0.0691075	si1-LARP7_WT_72h:NT_WT_72h	FALSE	chr1	-	101001544	101021640	10.24	6	0.829955	0.0978693	0.899063	0.0461514
	chr1:101001544-101021640.-	0.55972	-0.0416196	si1-LARP7_WT_72h:NT_THUMPD2-KO_72h	FALSE	chr1	-	101001544	101021640	10.24	6	0.829955	0.0978693	0.871575	0.050678
	chr1:101001544-101021640.-	0.121593	-0.192976	si1-LARP7_THUMPD2-KO_72h:NT_WT_72h	FALSE	chr1	-	101001544	101021640	10.24	6	0.706087	0.0762446	0.899063	0.0461514
	chr1:101013818-101021640.-	0.517404	-0.0140625	NT_THUMPD2-KO_72h:NT_WT_72h	FALSE	chr1	-	101013818	101021640	10.24	9.27	0.0208581	0.0107038	0.0349206	0.0306148
	chr1:101013818-101021640.-	0.220332	-0.0307012	si1-LARP7_WT_72h:NT_WT_72h	FALSE	chr1	-	101013818	101021640	10.24	9.27	0.00421941	0.00730823	0.0349206	0.0306148
	chr1:101013818-101021640.-	0.633992	-0.0140873	si1-LARP7_THUMPD2-KO_72h:NT_WT_72h	FALSE	chr1	-	101013818	101021640	10.24	9.27	0.0208333	0.0360844	0.0349206	0.0306148
	chr1:101013818-101021640.-	0.0991914	-0.0166387	si1-LARP7_WT_72h:NT_THUMPD2-KO_72h	FALSE	chr1	-	101013818	101021640	10.24	9.27	0.00421941	0.00730823	0.0208581	0.0107038
	chr1:101025466-101025682.-	0.652878	0.0226887	si1-LARP7_WT_72h:NT_WT_72h	FALSE	chr1	-	101025466	101025682	6.79	8.88	0.137986	0.0719573	0.115297	0.030124
	chr1:101025466-101025682.-	0.161282	0.0883794	si1-LARP7_WT_72h:NT_THUMPD2-KO_72h	FALSE	chr1	-	101025466	101025682	6.79	8.88	0.137986	0.0719573	0.0496061	0.0171127
	chr1:101025466-101025682.-	0.0427487	-0.0656907	NT_THUMPD2-KO_72h:NT_WT_72h	FALSE	chr1	-	101025466	101025682	6.79	8.88	0.0496061	0.0171127	0.115297	0.030124
	chr1:101025466-101025682.-	0.466948	0.0934059	si1-LARP7_THUMPD2-KO_72h:NT_WT_72h	FALSE	chr1	-	101025466	101025682	6.79	8.88	0.208703	0.120795	0.115297	0.030124
	chr1:10122076-10126793.+	0.626014	0.00598578	si1-LARP7_THUMPD2-KO_72h:NT_WT_72h	FALSE	chr1	+	10122076	10126793	10.88	10.88	0.010101	0.0174955	0.00411523	0.00712778
	chr1:10122076-10126793.+	0.0887394	0.0200569	si1-LARP7_WT_72h:NT_WT_72h	FALSE	chr1	+	10122076	10126793	10.88	10.88	0.0241721	0.0124287	0.00411523	0.00712778
	chr1:10122076-10126793.+	0.582799	0.00790488	si1-LARP7_WT_72h:NT_THUMPD2-KO_72h	FALSE	chr1	+	10122076	10126793	10.88	10.88	0.0241721	0.0124287	0.0162672	0.0189246
	chr1:10122076-10126793.+	0.386245	0.012152	NT_THUMPD2-KO_72h:NT_WT_72h	FALSE	chr1	+	10122076	10126793	10.88	10.88	0.0162672	0.0189246	0.00411523	0.00712778
	chr1:1013576-1013983.+	0.854904	0.00112443	si1-LARP7_WT_72h:NT_THUMPD2-KO_72h	FALSE	chr1	+	1013576	1013983	9.33	7.05	0.00659939	0.00907565	0.00547495	0.00317274
	chr1:1013576-1013983.+	0.116203	-0.00902116	si1-LARP7_THUMPD2-KO_72h:NT_WT_72h	FALSE	chr1	+	1013576	1013983	9.33	7.05	0.00133869	0.00231868	0.0103598	0.00623991
	chr1:1013576-1013983.+	0.589889	-0.00376046	si1-LARP7_WT_72h:NT_WT_72h	FALSE	chr1	+	1013576	1013983	9.33	7.05	0.00659939	0.00907565	0.0103598	0.00623991
	chr1:1013576-1013983.+	0.314172	-0.00488489	NT_THUMPD2-KO_72h:NT_WT_72h	FALSE	chr1	+	1013576	1013983	9.33	7.05	0.00547495	0.00317274	0.0103598	0.00623991
	chr1:10147090-10149183.+	0.656579	-0.00496369	si1-LARP7_WT_72h:NT_THUMPD2-KO_72h	FALSE	chr1	+	10147090	10149183	8.49	9.36	0.00935673	0.00883022	0.0143204	0.0152197
	chr1:10147090-10149183.+	0.963227	-0.00038884	si1-LARP7_WT_72h:NT_WT_72h	FALSE	chr1	+	10147090	10149183	8.49	9.36	0.00935673	0.00883022	0.00974556	0.0104813
	chr1:10147090-10149183.+	0.692803	0.00457485	NT_THUMPD2-KO_72h:NT_WT_72h	FALSE	chr1	+	10147090	10149183	8.49	9.36	0.0143204	0.0152197	0.00974556	0.0104813
	chr1:10147090-10149183.+	0.636052	0.0124767	si1-LARP7_THUMPD2-KO_72h:NT_WT_72h	FALSE	chr1	+	10147090	10149183	8.49	9.36	0.0222222	0.03849	0.00974556	0.0104813
	chr1:10158482-10161141.+	0.553126	-0.00882366	si1-LARP7_THUMPD2-KO_72h:NT_WT_72h	FALSE	chr1	+	10158482	10161141	9.1	6.49	0.00836601	0.00728751	0.0171897	0.0211558
	chr1:10158482-10161141.+	0.565108	-0.00925316	NT_THUMPD2-KO_72h:NT_WT_72h	FALSE	chr1	+	10158482	10161141	9.1	6.49	0.00793651	0.0137464	0.0171897	0.0211558
	chr1:10158482-10161141.+	0.530639	-0.00994329	si1-LARP7_WT_72h:NT_WT_72h	FALSE	chr1	+	10158482	10161141	9.1	6.49	0.00724638	0.0125511	0.0171897	0.0211558
	chr1:10158482-10161141.+	0.951903	-0.000690131	si1-LARP7_WT_72h:NT_THUMPD2-KO_72h	FALSE	chr1	+	10158482	10161141	9.1	6.49	0.00724638	0.0125511	0.00793651	0.0137464
	chr1:10168270-10171137.+	0.265866	-0.040699	NT_THUMPD2-KO_72h:NT_WT_72h	FALSE	chr1	+	10168270	10171137	10.9	8.69	0.0549176	0.0107893	0.0956166	0.046464
	chr1:10168270-10171137.+	0.0820471	-0.0844776	si1-LARP7_THUMPD2-KO_72h:NT_WT_72h	FALSE	chr1	+	10168270	10171137	10.9	8.69	0.011139	0.00968273	0.0956166	0.046464
	chr1:10168270-10171137.+	0.192068	-0.0521135	si1-LARP7_WT_72h:NT_WT_72h	FALSE	chr1	+	10168270	10171137	10.9	8.69	0.0435031	0.0311597	0.0956166	0.046464
	chr1:10168270-10171137.+	0.599204	-0.0114145	si1-LARP7_WT_72h:NT_THUMPD2-KO_72h	FALSE	chr1	+	10168270	10171137	10.9	8.69	0.0435031	0.0311597	0.0549176	0.0107893
	chr1:10171329-10178643.+	0.3494	0.0171905	si1-LARP7_THUMPD2-KO_72h:NT_WT_72h	FALSE	chr1	+	10171329	10178643	8.94	10.43	0.0539773	0.012053	0.0367868	0.0224826
	chr1:10171329-10178643.+	0.74116	-0.00585618	si1-LARP7_WT_72h:NT_THUMPD2-KO_72h	FALSE	chr1	+	10171329	10178643	8.94	10.43	0.0175926	0.0152988	0.0234488	0.0238177
	chr1:10171329-10178643.+	0.296902	-0.0191942	si1-LARP7_WT_72h:NT_WT_72h	FALSE	chr1	+	10171329	10178643	8.94	10.43	0.0175926	0.0152988	0.0367868	0.0224826
	chr1:10171329-10178643.+	0.519624	-0.013338	NT_THUMPD2-KO_72h:NT_WT_72h	FALSE	chr1	+	10171329	10178643	8.94	10.43	0.0234488	0.0238177	0.0367868	0.0224826
	chr1:10399125-10399628.+	0.81587	0.00133977	si1-LARP7_THUMPD2-KO_72h:NT_WT_72h	FALSE	chr1	+	10399125	10399628	8.28	8.93	0.0110478	0.000749497	0.00970801	0.00874278
	chr1:10399125-10399628.+	0.852796	-0.000574907	si1-LARP7_WT_72h:NT_THUMPD2-KO_72h	FALSE	chr1	+	10399125	10399628	8.28	8.93	0.00742222	0.00291943	0.00799713	0.00405957
	chr1:10399125-10399628.+	0.70256	-0.00228578	si1-LARP7_WT_72h:NT_WT_72h	FALSE	chr1	+	10399125	10399628	8.28	8.93	0.00742222	0.00291943	0.00970801	0.00874278
	chr1:10399125-10399628.+	0.779786	-0.00171087	NT_THUMPD2-KO_72h:NT_WT_72h	FALSE	chr1	+	10399125	10399628	8.28	8.93	0.00799713	0.00405957	0.00970801	0.00874278
	chr1:10399704-10400392.+	0.950398	-0.000733094	si1-LARP7_THUMPD2-KO_72h:NT_WT_72h	FALSE	chr1	+	10399704	10400392	8.15	9.35	0.0115541	0.0128019	0.0122872	0.0142661
	chr1:10399704-10400392.+	0.567002	-0.00682413	si1-LARP7_WT_72h:NT_THUMPD2-KO_72h	FALSE	chr1	+	10399704	10400392	8.15	9.35	0.0118493	0.0106301	0.0186734	0.0154602
	chr1:10399704-10400392.+	0.968199	-0.000437862	si1-LARP7_WT_72h:NT_WT_72h	FALSE	chr1	+	10399704	10400392	8.15	9.35	0.0118493	0.0106301	0.0122872	0.0142661
	chr1:10399704-10400392.+	0.62699	0.00638627	NT_THUMPD2-KO_72h:NT_WT_72h	FALSE	chr1	+	10399704	10400392	8.15	9.35	0.0186734	0.0154602	0.0122872	0.0142661
	chr1:10400572-10403070.+	0.364409	-0.0132237	si1-LARP7_WT_72h:NT_THUMPD2-KO_72h	FALSE	chr1	+	10400572	10403070	6.9	7.44	0.0052028	0.00147532	0.0184265	0.019676
	chr1:10400572-10403070.+	0.512906	0.0092146	NT_THUMPD2-KO_72h:NT_WT_72h	FALSE	chr1	+	10400572	10403070	6.9	7.44	0.0184265	0.019676	0.00921194	0.00779771
	chr1:10400572-10403070.+	0.247564	-0.00720045	si1-LARP7_THUMPD2-KO_72h:NT_WT_72h	FALSE	chr1	+	10400572	10403070	6.9	7.44	0.00201148	0.00184875	0.00921194	0.00779771
	chr1:10400572-10403070.+	0.468494	-0.00400913	si1-LARP7_WT_72h:NT_WT_72h	FALSE	chr1	+	10400572	10403070	6.9	7.44	0.0052028	0.00147532	0.00921194	0.00779771
	chr1:10404279-10408070.+	0.837834	0.000547769	si1-LARP7_WT_72h:NT_THUMPD2-KO_72h	FALSE	chr1	+	10404279	10408070	8.95	9.39	0.00249709	0.00271429	0.00194932	0.00337632
	chr1:10404279-10408070.+	0.530965	0.00134368	si1-LARP7_WT_72h:NT_WT_72h	FALSE	chr1	+	10404279	10408070	8.95	9.39	0.00249709	0.00271429	0.0011534	0.00199775
	chr1:10404279-10408070.+	0.662694	0.000713319	si1-LARP7_THUMPD2-KO_72h:NT_WT_72h	FALSE	chr1	+	10404279	10408070	8.95	9.39	0.00186672	0.00169887	0.0011534	0.00199775
	chr1:10404279-10408070.+	0.746866	0.000795915	NT_THUMPD2-KO_72h:NT_WT_72h	FALSE	chr1	+	10404279	10408070	8.95	9.39	0.00194932	0.00337632	0.0011534	0.00199775
	chr1:10408140-10411417.+	0.643392	-0.00194166	si1-LARP7_THUMPD2-KO_72h:NT_WT_72h	FALSE	chr1	+	10408140	10411417	2.48	9.39	0.00149477	0.00258901	0.00343643	0.00595206
	chr1:10408140-10411417.+	0.621354	-0.00200565	si1-LARP7_WT_72h:NT_WT_72h	FALSE	chr1	+	10408140	10411417	2.48	9.39	0.00143078	0.00124722	0.00343643	0.00595206
	chr1:10408140-10411417.+	0.390098	-0.00922371	si1-LARP7_WT_72h:NT_THUMPD2-KO_72h	FALSE	chr1	+	10408140	10411417	2.48	9.39	0.00143078	0.00124722	0.0106545	0.0146783
	chr1:10408140-10411417.+	0.494637	0.00721806	NT_THUMPD2-KO_72h:NT_WT_72h	FALSE	chr1	+	10408140	10411417	2.48	9.39	0.0106545	0.0146783	0.00343643	0.00595206
	chr1:10411552-10413061.+	0.70392	-0.00199409	si1-LARP7_WT_72h:NT_THUMPD2-KO_72h	FALSE	chr1	+	10411552	10413061	10.07	8.68	0.00522118	0.00459257	0.00721527	0.00698897
	chr1:10411552-10413061.+	0.606744	0.00173213	si1-LARP7_THUMPD2-KO_72h:NT_WT_72h	FALSE	chr1	+	10411552	10413061	10.07	8.68	0.00406314	0.00354292	0.002331	0.00403741
	chr1:10411552-10413061.+	0.367179	0.00488426	NT_THUMPD2-KO_72h:NT_WT_72h	FALSE	chr1	+	10411552	10413061	10.07	8.68	0.00721527	0.00698897	0.002331	0.00403741
	chr1:10411552-10413061.+	0.459664	0.00289017	si1-LARP7_WT_72h:NT_WT_72h	FALSE	chr1	+	10411552	10413061	10.07	8.68	0.00522118	0.00459257	0.002331	0.00403741
	chr1:10413251-10416986.+	0.688066	0.00188144	si1-LARP7_WT_72h:NT_WT_72h	FALSE	chr1	+	10413251	10416986	4.83	9.01	0.00921475	0.00240393	0.00733331	0.00680809
	chr1:10413251-10416986.+	0.564618	0.00454259	NT_THUMPD2-KO_72h:NT_WT_72h	FALSE	chr1	+	10413251	10416986	4.83	9.01	0.0118759	0.0103387	0.00733331	0.00680809
	chr1:10413251-10416986.+	0.702787	-0.00266115	si1-LARP7_WT_72h:NT_THUMPD2-KO_72h	FALSE	chr1	+	10413251	10416986	4.83	9.01	0.00921475	0.00240393	0.0118759	0.0103387
	chr1:10413251-10416986.+	0.92311	0.000476188	si1-LARP7_THUMPD2-KO_72h:NT_WT_72h	FALSE	chr1	+	10413251	10416986	4.83	9.01	0.0078095	0.00403795	0.00733331	0.00680809
	chr1:1041397-1041477.+	0.373976	0.15325	si1-LARP7_THUMPD2-KO_72h:NT_WT_72h	FALSE	chr1	+	1041397	1041477	6.64	9.25	0.274731	0.144699	0.121481	0.0111849
	chr1:1041397-1041477.+	0.0259271	0.186512	NT_THUMPD2-KO_72h:NT_WT_72h	FALSE	chr1	+	1041397	1041477	6.64	9.25	0.307994	0.0568547	0.121481	0.0111849
	chr1:1041397-1041477.+	0.079603	0.0497148	si1-LARP7_WT_72h:NT_WT_72h	FALSE	chr1	+	1041397	1041477	6.64	9.25	0.171196	0.0285743	0.121481	0.0111849
	chr1:1041397-1041477.+	0.0347045	-0.136797	si1-LARP7_WT_72h:NT_THUMPD2-KO_72h	FALSE	chr1	+	1041397	1041477	6.64	9.25	0.171196	0.0285743	0.307994	0.0568547
	chr1:10417117-10417375.+	0.672837	0.002909	si1-LARP7_THUMPD2-KO_72h:NT_WT_72h	FALSE	chr1	+	10417117	10417375	6.03	9.52	0.0108723	0.00821579	0.00796331	0.00741904
	chr1:10417117-10417375.+	0.795748	0.00159358	si1-LARP7_WT_72h:NT_WT_72h	FALSE	chr1	+	10417117	10417375	6.03	9.52	0.00955689	0.00665883	0.00796331	0.00741904
	chr1:10417117-10417375.+	0.0200413	-0.0188732	si1-LARP7_WT_72h:NT_THUMPD2-KO_72h	FALSE	chr1	+	10417117	10417375	6.03	9.52	0.00955689	0.00665883	0.02843	0.00425975
	chr1:10417117-10417375.+	0.0226472	0.0204667	NT_THUMPD2-KO_72h:NT_WT_72h	FALSE	chr1	+	10417117	10417375	6.03	9.52	0.02843	0.00425975	0.00796331	0.00741904
	chr1:10417509-10418825.+	0.734313	-0.00206001	si1-LARP7_WT_72h:NT_WT_72h	FALSE	chr1	+	10417509	10418825	11	7.77	0.00392131	0.00443446	0.00598131	0.00849648
	chr1:10417509-10418825.+	0.211107	0.0104979	NT_THUMPD2-KO_72h:NT_WT_72h	FALSE	chr1	+	10417509	10418825	11	7.77	0.0164792	0.00878515	0.00598131	0.00849648
	chr1:10417509-10418825.+	0.115371	-0.0125579	si1-LARP7_WT_72h:NT_THUMPD2-KO_72h	FALSE	chr1	+	10417509	10418825	11	7.77	0.00392131	0.00443446	0.0164792	0.00878515
	chr1:10417509-10418825.+	0.652875	-0.00259116	si1-LARP7_THUMPD2-KO_72h:NT_WT_72h	FALSE	chr1	+	10417509	10418825	11	7.77	0.00339015	0.00175401	0.00598131	0.00849648
	chr1:10418925-10419416.+	0.979186	-0.000353942	si1-LARP7_WT_72h:NT_THUMPD2-KO_72h	FALSE	chr1	+	10418925	10419416	9.8	9.26	0.0202433	0.014157	0.0205972	0.0168993
	chr1:10418925-10419416.+	0.433428	0.0104574	NT_THUMPD2-KO_72h:NT_WT_72h	FALSE	chr1	+	10418925	10419416	9.8	9.26	0.0205972	0.0168993	0.0101399	0.0116732
	chr1:10418925-10419416.+	0.859047	-0.00155144	si1-LARP7_THUMPD2-KO_72h:NT_WT_72h	FALSE	chr1	+	10418925	10419416	9.8	9.26	0.00858841	0.00784733	0.0101399	0.0116732
	chr1:10418925-10419416.+	0.396056	0.0101034	si1-LARP7_WT_72h:NT_WT_72h	FALSE	chr1	+	10418925	10419416	9.8	9.26	0.0202433	0.014157	0.0101399	0.0116732
	chr1:10419539-10419629.+	0.358586	-0.00546581	si1-LARP7_THUMPD2-KO_72h:NT_WT_72h	FALSE	chr1	+	10419539	10419629	9.88	10.11	0.00360281	0.00312332	0.00906863	0.00793073
	chr1:10419539-10419629.+	0.849596	-0.00102169	si1-LARP7_WT_72h:NT_WT_72h	FALSE	chr1	+	10419539	10419629	9.88	10.11	0.00804694	0.00286299	0.00906863	0.00793073
	chr1:10419539-10419629.+	0.535115	-0.00396679	NT_THUMPD2-KO_72h:NT_WT_72h	FALSE	chr1	+	10419539	10419629	9.88	10.11	0.00510184	0.00623229	0.00906863	0.00793073
	chr1:10419539-10419629.+	0.514327	0.0029451	si1-LARP7_WT_72h:NT_THUMPD2-KO_72h	FALSE	chr1	+	10419539	10419629	9.88	10.11	0.00804694	0.00286299	0.00510184	0.00623229
	chr1:1042162-1043238.+	0.658574	0.0889625	si1-LARP7_WT_72h:NT_WT_72h	FALSE	chr1	+	1042162	1043238	6.64	8.99	0.382888	0.207216	0.293925	0.140206
	chr1:1042162-1043238.+	0.84372	-0.0393345	si1-LARP7_WT_72h:NT_THUMPD2-KO_72h	FALSE	chr1	+	1042162	1043238	6.64	8.99	0.382888	0.207216	0.422222	0.125708
	chr1:1042162-1043238.+	0.243884	0.131	si1-LARP7_THUMPD2-KO_72h:NT_WT_72h	FALSE	chr1	+	1042162	1043238	6.64	8.99	0.424925	0.0276048	0.293925	0.140206
	chr1:1042162-1043238.+	0.37831	0.128297	NT_THUMPD2-KO_72h:NT_WT_72h	FALSE	chr1	+	1042162	1043238	6.64	8.99	0.422222	0.125708	0.293925	0.140206
	chr1:1043457-1043537.+	0.380346	-0.0292921	si1-LARP7_THUMPD2-KO_72h:NT_WT_72h	FALSE	chr1	+	1043457	1043537	4.85	0.49	0.160775	0.0454006	0.190067	0.0098375
	chr1:1043457-1043537.+	0.20541	-0.0671535	si1-LARP7_WT_72h:NT_THUMPD2-KO_72h	FALSE	chr1	+	1043457	1043537	4.85	0.49	0.192123	0.0465872	0.259277	0.0601531
	chr1:1043457-1043537.+	0.181608	0.0692097	NT_THUMPD2-KO_72h:NT_WT_72h	FALSE	chr1	+	1043457	1043537	4.85	0.49	0.259277	0.0601531	0.190067	0.0098375
	chr1:1043457-1043537.+	0.946685	0.00205625	si1-LARP7_WT_72h:NT_WT_72h	FALSE	chr1	+	1043457	1043537	4.85	0.49	0.192123	0.0465872	0.190067	0.0098375
	chr1:1043732-1043822.+	0.674318	0.0101052	si1-LARP7_WT_72h:NT_THUMPD2-KO_72h	FALSE	chr1	+	1043732	1043822	8.95	11.35	0.0178571	0.0252538	0.00775194	0.0134268
	chr1:1043732-1043822.+	0.411346	-0.0115478	NT_THUMPD2-KO_72h:NT_WT_72h	FALSE	chr1	+	1043732	1043822	8.95	11.35	0.00775194	0.0134268	0.0192997	0.0170383
	chr1:1043732-1043822.+	0.411346	-0.0115478	si1-LARP7_THUMPD2-KO_72h:NT_WT_72h	FALSE	chr1	+	1043732	1043822	8.95	11.35	0.00775194	0.0134268	0.0192997	0.0170383
	chr1:1043732-1043822.+	0.951309	-0.00144255	si1-LARP7_WT_72h:NT_WT_72h	FALSE	chr1	+	1043732	1043822	8.95	11.35	0.0178571	0.0252538	0.0192997	0.0170383
	chr1:1044257-1044333.+	0.339754	0.0259087	NT_THUMPD2-KO_72h:NT_WT_72h	FALSE	chr1	+	1044257	1044333	8.69	6.62	0.0488765	0.0361502	0.0229678	0.00721801
	chr1:1044257-1044333.+	0.836718	0.00179177	si1-LARP7_THUMPD2-KO_72h:NT_WT_72h	FALSE	chr1	+	1044257	1044333	8.69	6.62	0.0247595	0.011905	0.0229678	0.00721801
	chr1:1044257-1044333.+	0.305774	-0.0110602	si1-LARP7_WT_72h:NT_WT_72h	FALSE	chr1	+	1044257	1044333	8.69	6.62	0.0119076	0.0137968	0.0229678	0.00721801
	chr1:1044257-1044333.+	0.211459	-0.0369689	si1-LARP7_WT_72h:NT_THUMPD2-KO_72h	FALSE	chr1	+	1044257	1044333	8.69	6.62	0.0119076	0.0137968	0.0488765	0.0361502
	chr1:1044439-1045160.+	0.472048	-0.0130471	si1-LARP7_WT_72h:NT_THUMPD2-KO_72h	FALSE	chr1	+	1044439	1045160	8.7	9.94	0.010101	0.0174955	0.0231481	0.02228
	chr1:1044439-1045160.+	0.63311	-0.022232	NT_THUMPD2-KO_72h:NT_WT_72h	FALSE	chr1	+	1044439	1045160	8.7	9.94	0.0231481	0.02228	0.0453801	0.0673843
	chr1:1044439-1045160.+	0.394415	-0.0418713	si1-LARP7_THUMPD2-KO_72h:NT_WT_72h	FALSE	chr1	+	1044439	1045160	8.7	9.94	0.00350877	0.00607737	0.0453801	0.0673843
	chr1:1044439-1045160.+	0.463068	-0.0352791	si1-LARP7_WT_72h:NT_WT_72h	FALSE	chr1	+	1044439	1045160	8.7	9.94	0.010101	0.0174955	0.0453801	0.0673843
	chr1:1045277-1045358.+	0.396765	0.0136562	si1-LARP7_WT_72h:NT_WT_72h	FALSE	chr1	+	1045277	1045358	8.28	11.15	0.0210847	0.0219419	0.00742857	0.00715998
	chr1:1045277-1045358.+	0.904832	0.00172238	si1-LARP7_WT_72h:NT_THUMPD2-KO_72h	FALSE	chr1	+	1045277	1045358	8.28	11.15	0.0210847	0.0219419	0.0193623	0.00315541
	chr1:1045277-1045358.+	0.0850029	0.0119338	NT_THUMPD2-KO_72h:NT_WT_72h	FALSE	chr1	+	1045277	1045358	8.28	11.15	0.0193623	0.00315541	0.00742857	0.00715998
	chr1:1045277-1045358.+	0.652474	0.00844444	si1-LARP7_THUMPD2-KO_72h:NT_WT_72h	FALSE	chr1	+	1045277	1045358	8.28	11.15	0.015873	0.0274929	0.00742857	0.00715998
	chr1:1045523-1045732.+	0.0524927	0.255755	si1-LARP7_THUMPD2-KO_72h:NT_WT_72h	FALSE	chr1	+	1045523	1045732	9.3	6.64	0.387037	0.119197	0.131282	0.042081
	chr1:1045523-1045732.+	0.0993287	0.0870393	NT_THUMPD2-KO_72h:NT_WT_72h	FALSE	chr1	+	1045523	1045732	9.3	6.64	0.218322	0.0548772	0.131282	0.042081
	chr1:1045523-1045732.+	0.316081	0.124559	si1-LARP7_WT_72h:NT_THUMPD2-KO_72h	FALSE	chr1	+	1045523	1045732	9.3	6.64	0.34288	0.162969	0.218322	0.0548772
	chr1:1045523-1045732.+	0.146278	0.211598	si1-LARP7_WT_72h:NT_WT_72h	FALSE	chr1	+	1045523	1045732	9.3	6.64	0.34288	0.162969	0.131282	0.042081
	chr1:1045876-1045963.+	0.0904122	0.295773	si1-LARP7_THUMPD2-KO_72h:NT_WT_72h	FALSE	chr1	+	1045876	1045963	10.1	6.25	0.651928	0.184093	0.356154	0.0905814
	chr1:1045876-1045963.+	0.90784	0.0112927	si1-LARP7_WT_72h:NT_WT_72h	FALSE	chr1	+	1045876	1045963	10.1	6.25	0.367447	0.128912	0.356154	0.0905814
	chr1:1045876-1045963.+	0.202608	-0.143686	si1-LARP7_WT_72h:NT_THUMPD2-KO_72h	FALSE	chr1	+	1045876	1045963	10.1	6.25	0.367447	0.128912	0.511133	0.0964488
	chr1:1045876-1045963.+	0.112653	0.154978	NT_THUMPD2-KO_72h:NT_WT_72h	FALSE	chr1	+	1045876	1045963	10.1	6.25	0.511133	0.0964488	0.356154	0.0905814
	chr1:1046088-1046159.+	0.17186	0.114158	NT_THUMPD2-KO_72h:NT_WT_72h	FALSE	chr1	+	1046088	1046159	9.16	10.5	0.347368	0.0926716	0.23321	0.0721702
	chr1:1046088-1046159.+	0.801759	-0.0164104	si1-LARP7_WT_72h:NT_WT_72h	FALSE	chr1	+	1046088	1046159	9.16	10.5	0.2168	0.0775224	0.23321	0.0721702
	chr1:1046088-1046159.+	0.05628	0.141597	si1-LARP7_THUMPD2-KO_72h:NT_WT_72h	FALSE	chr1	+	1046088	1046159	9.16	10.5	0.374807	0.0506718	0.23321	0.0721702
	chr1:1046088-1046159.+	0.136779	-0.130569	si1-LARP7_WT_72h:NT_THUMPD2-KO_72h	FALSE	chr1	+	1046088	1046159	9.16	10.5	0.2168	0.0775224	0.347368	0.0926716
	chr1:10461702-10462987.-	0.613062	-0.0141216	si1-LARP7_THUMPD2-KO_72h:NT_WT_72h	FALSE	chr1	-	10461702	10462987	6.14	5.91	0.954206	0.0239994	0.968328	0.0369654
	chr1:10461702-10462987.-	0.875352	0.0045934	si1-LARP7_WT_72h:NT_THUMPD2-KO_72h	FALSE	chr1	-	10461702	10462987	6.14	5.91	0.920967	0.0228914	0.916374	0.040815
	chr1:10461702-10462987.-	0.146301	-0.0473604	si1-LARP7_WT_72h:NT_WT_72h	FALSE	chr1	-	10461702	10462987	6.14	5.91	0.920967	0.0228914	0.968328	0.0369654
	chr1:10461702-10462987.-	0.17826	-0.0519538	NT_THUMPD2-KO_72h:NT_WT_72h	FALSE	chr1	-	10461702	10462987	6.14	5.91	0.916374	0.040815	0.968328	0.0369654
	chr1:10461702-10463057.-	0.210635	0.105192	si1-LARP7_WT_72h:NT_WT_72h	FALSE	chr1	-	10461702	10463057	6.32	5.91	0.550917	0.0493643	0.445725	0.102289
	chr1:10461702-10463057.-	0.00522751	0.224284	si1-LARP7_WT_72h:NT_THUMPD2-KO_72h	up	chr1	-	10461702	10463057	6.32	5.91	0.550917	0.0493643	0.326633	0.0499827
	chr1:10461702-10463057.-	0.180504	0.121419	si1-LARP7_THUMPD2-KO_72h:NT_WT_72h	FALSE	chr1	-	10461702	10463057	6.32	5.91	0.567144	0.0763472	0.445725	0.102289
	chr1:10461702-10463057.-	0.170726	-0.119092	NT_THUMPD2-KO_72h:NT_WT_72h	FALSE	chr1	-	10461702	10463057	6.32	5.91	0.326633	0.0499827	0.445725	0.102289
	chr1:1046265-1046396.+	0.275179	0.083552	NT_THUMPD2-KO_72h:NT_WT_72h	FALSE	chr1	+	1046265	1046396	7.13	11.7	0.263069	0.0909174	0.179517	0.0671818
	chr1:1046265-1046396.+	0.273378	-0.080194	si1-LARP7_WT_72h:NT_THUMPD2-KO_72h	FALSE	chr1	+	1046265	1046396	7.13	11.7	0.182875	0.0534717	0.263069	0.0909174
	chr1:1046265-1046396.+	0.0841383	0.195893	si1-LARP7_THUMPD2-KO_72h:NT_WT_72h	FALSE	chr1	+	1046265	1046396	7.13	11.7	0.375409	0.118578	0.179517	0.0671818
	chr1:1046265-1046396.+	0.949401	0.00335798	si1-LARP7_WT_72h:NT_WT_72h	FALSE	chr1	+	1046265	1046396	7.13	11.7	0.182875	0.0534717	0.179517	0.0671818
	chr1:10467332-10469176.-	0.747061	-0.00281825	si1-LARP7_WT_72h:NT_THUMPD2-KO_72h	FALSE	chr1	-	10467332	10469176	10.77	6.43	0.0175188	0.00849678	0.0203371	0.0111956
	chr1:10467332-10469176.-	0.470132	-0.00859274	si1-LARP7_WT_72h:NT_WT_72h	FALSE	chr1	-	10467332	10469176	10.77	6.43	0.0175188	0.00849678	0.0261116	0.0159721
	chr1:10467332-10469176.-	0.638082	-0.00577449	NT_THUMPD2-KO_72h:NT_WT_72h	FALSE	chr1	-	10467332	10469176	10.77	6.43	0.0203371	0.0111956	0.0261116	0.0159721
	chr1:10467332-10469176.-	0.629955	-0.00698255	si1-LARP7_THUMPD2-KO_72h:NT_WT_72h	FALSE	chr1	-	10467332	10469176	10.77	6.43	0.019129	0.0168451	0.0261116	0.0159721
	chr1:1046735-1046819.+	0.733619	0.0242628	si1-LARP7_WT_72h:NT_WT_72h	FALSE	chr1	+	1046735	1046819	5.97	4.39	0.0943513	0.102754	0.0700885	0.0426298
	chr1:1046735-1046819.+	0.0958502	0.0766251	NT_THUMPD2-KO_72h:NT_WT_72h	FALSE	chr1	+	1046735	1046819	5.97	4.39	0.146714	0.0282179	0.0700885	0.0426298
	chr1:1046735-1046819.+	0.592662	0.0209371	si1-LARP7_THUMPD2-KO_72h:NT_WT_72h	FALSE	chr1	+	1046735	1046819	5.97	4.39	0.0910256	0.0344488	0.0700885	0.0426298
	chr1:1046735-1046819.+	0.477427	-0.0523624	si1-LARP7_WT_72h:NT_THUMPD2-KO_72h	FALSE	chr1	+	1046735	1046819	5.97	4.39	0.0943513	0.102754	0.146714	0.0282179
	chr1:10469338-10472322.-	0.95006	-0.000517663	si1-LARP7_WT_72h:NT_WT_72h	FALSE	chr1	-	10469338	10472322	0.31	6.14	0.0166486	0.00611224	0.0171663	0.0116889
	chr1:10469338-10472322.-	0.536769	0.00372625	si1-LARP7_WT_72h:NT_THUMPD2-KO_72h	FALSE	chr1	-	10469338	10472322	0.31	6.14	0.0166486	0.00611224	0.0129224	0.00731996
	chr1:10469338-10472322.-	0.627316	-0.00424392	NT_THUMPD2-KO_72h:NT_WT_72h	FALSE	chr1	-	10469338	10472322	0.31	6.14	0.0129224	0.00731996	0.0171663	0.0116889
	chr1:10469338-10472322.-	0.979057	-0.000325555	si1-LARP7_THUMPD2-KO_72h:NT_WT_72h	FALSE	chr1	-	10469338	10472322	0.31	6.14	0.0168407	0.0163081	0.0171663	0.0116889
	chr1:1046957-1047326.+	0.145747	-0.0708131	si1-LARP7_WT_72h:NT_WT_72h	FALSE	chr1	+	1046957	1047326	10.9	9.3	0.173349	0.0313949	0.244162	0.0555684
	chr1:1046957-1047326.+	0.890728	0.00995703	si1-LARP7_THUMPD2-KO_72h:NT_WT_72h	FALSE	chr1	+	1046957	1047326	10.9	9.3	0.254119	0.101539	0.244162	0.0555684
	chr1:1046957-1047326.+	0.00196966	-0.187468	si1-LARP7_WT_72h:NT_THUMPD2-KO_72h	down	chr1	+	1046957	1047326	10.9	9.3	0.173349	0.0313949	0.360817	0.0323027
	chr1:1046957-1047326.+	0.0469206	0.116655	NT_THUMPD2-KO_72h:NT_WT_72h	FALSE	chr1	+	1046957	1047326	10.9	9.3	0.360817	0.0323027	0.244162	0.0555684
	chr1:1047454-1047572.+	0.0362222	0.172088	si1-LARP7_THUMPD2-KO_72h:NT_WT_72h	FALSE	chr1	+	1047454	1047572	6.66	6.84	0.272039	0.0735537	0.0999507	0.0396395
	chr1:1047454-1047572.+	0.108056	0.158538	NT_THUMPD2-KO_72h:NT_WT_72h	FALSE	chr1	+	1047454	1047572	6.66	6.84	0.258489	0.105657	0.0999507	0.0396395
	chr1:1047454-1047572.+	0.416045	-0.0621112	si1-LARP7_WT_72h:NT_THUMPD2-KO_72h	FALSE	chr1	+	1047454	1047572	6.66	6.84	0.196377	0.0155402	0.258489	0.105657
	chr1:1047454-1047572.+	0.0380388	0.0964267	si1-LARP7_WT_72h:NT_WT_72h	FALSE	chr1	+	1047454	1047572	6.66	6.84	0.196377	0.0155402	0.0999507	0.0396395
	chr1:10475002-10495273.+	0.835552	-0.00181731	si1-LARP7_WT_72h:NT_THUMPD2-KO_72h	FALSE	chr1	+	10475002	10495273	11.08	10.07	0.00749064	0.0129742	0.00930795	0.00418758
	chr1:10475002-10495273.+	0.871139	0.000913132	si1-LARP7_THUMPD2-KO_72h:NT_WT_72h	FALSE	chr1	+	10475002	10495273	11.08	10.07	0.00414938	0.00718693	0.00323625	0.00560534
	chr1:10475002-10495273.+	0.212813	0.0060717	NT_THUMPD2-KO_72h:NT_WT_72h	FALSE	chr1	+	10475002	10495273	11.08	10.07	0.00930795	0.00418758	0.00323625	0.00560534
	chr1:10475002-10495273.+	0.641523	0.00425439	si1-LARP7_WT_72h:NT_WT_72h	FALSE	chr1	+	10475002	10495273	11.08	10.07	0.00749064	0.0129742	0.00323625	0.00560534
	chr1:1047687-1047775.+	0.0208188	-0.0637799	si1-LARP7_WT_72h:NT_THUMPD2-KO_72h	FALSE	chr1	+	1047687	1047775	3.73	4.03	0.0477669	0.0190549	0.111547	0.00589444
	chr1:1047687-1047775.+	0.860077	-0.0138843	si1-LARP7_THUMPD2-KO_72h:NT_WT_72h	FALSE	chr1	+	1047687	1047775	3.73	4.03	0.0796105	0.0400819	0.0934948	0.11641
	chr1:1047687-1047775.+	0.568016	-0.0457278	si1-LARP7_WT_72h:NT_WT_72h	FALSE	chr1	+	1047687	1047775	3.73	4.03	0.0477669	0.0190549	0.0934948	0.11641
	chr1:1047687-1047775.+	0.813528	0.0180521	NT_THUMPD2-KO_72h:NT_WT_72h	FALSE	chr1	+	1047687	1047775	3.73	4.03	0.111547	0.00589444	0.0934948	0.11641
	chr1:1047895-1048011.+	0.819175	-0.00166668	NT_THUMPD2-KO_72h:NT_WT_72h	FALSE	chr1	+	1047895	1048011	7.43	6.54	0.00564972	0.0097856	0.00731639	0.0064265
	chr1:1047895-1048011.+	0.746197	0.00225298	si1-LARP7_THUMPD2-KO_72h:NT_WT_72h	FALSE	chr1	+	1047895	1048011	7.43	6.54	0.00956938	0.0091286	0.00731639	0.0064265
	chr1:1047895-1048011.+	0.648904	-0.00314345	si1-LARP7_WT_72h:NT_THUMPD2-KO_72h	FALSE	chr1	+	1047895	1048011	7.43	6.54	0.00250627	0.00434098	0.00564972	0.0097856
	chr1:1047895-1048011.+	0.350919	-0.00481013	si1-LARP7_WT_72h:NT_WT_72h	FALSE	chr1	+	1047895	1048011	7.43	6.54	0.00250627	0.00434098	0.00731639	0.0064265
	chr1:1048365-1048866.+	0.298326	-0.0582399	si1-LARP7_WT_72h:NT_THUMPD2-KO_72h	FALSE	chr1	+	1048365	1048866	9.16	8.63	0.138277	0.0661477	0.196517	0.0512748
	chr1:1048365-1048866.+	0.3596	-0.0631949	si1-LARP7_WT_72h:NT_WT_72h	FALSE	chr1	+	1048365	1048866	9.16	8.63	0.138277	0.0661477	0.201472	0.0819013
	chr1:1048365-1048866.+	0.855861	-0.0124664	si1-LARP7_THUMPD2-KO_72h:NT_WT_72h	FALSE	chr1	+	1048365	1048866	9.16	8.63	0.189006	0.075567	0.201472	0.0819013
	chr1:1048365-1048866.+	0.934261	-0.00495505	NT_THUMPD2-KO_72h:NT_WT_72h	FALSE	chr1	+	1048365	1048866	9.16	8.63	0.196517	0.0512748	0.201472	0.0819013
	chr1:1049059-1049235.+	0.452233	0.0150701	si1-LARP7_THUMPD2-KO_72h:NT_WT_72h	FALSE	chr1	+	1049059	1049235	8.07	10.51	0.0218729	0.0274179	0.00680272	0.0117827
	chr1:1049059-1049235.+	0.681564	0.00697138	si1-LARP7_WT_72h:NT_WT_72h	FALSE	chr1	+	1049059	1049235	8.07	10.51	0.0137741	0.0238574	0.00680272	0.0117827
	chr1:1049059-1049235.+	0.246523	0.0193629	NT_THUMPD2-KO_72h:NT_WT_72h	FALSE	chr1	+	1049059	1049235	8.07	10.51	0.0261656	0.0205367	0.00680272	0.0117827
	chr1:1049059-1049235.+	0.53357	-0.0123915	si1-LARP7_WT_72h:NT_THUMPD2-KO_72h	FALSE	chr1	+	1049059	1049235	8.07	10.51	0.0137741	0.0238574	0.0261656	0.0205367
	chr1:1049451-1049565.+	0.723512	-0.00277611	si1-LARP7_WT_72h:NT_WT_72h	FALSE	chr1	+	1049451	1049565	7.42	5.33	0.00666667	0.011547	0.00944278	0.00352536
	chr1:1049451-1049565.+	0.491829	0.00637577	NT_THUMPD2-KO_72h:NT_WT_72h	FALSE	chr1	+	1049451	1049565	7.42	5.33	0.0158185	0.0131062	0.00944278	0.00352536
	chr1:1049451-1049565.+	0.416231	-0.00915188	si1-LARP7_WT_72h:NT_THUMPD2-KO_72h	FALSE	chr1	+	1049451	1049565	7.42	5.33	0.00666667	0.011547	0.0158185	0.0131062
	chr1:1049451-1049565.+	0.0931552	0.0117549	si1-LARP7_THUMPD2-KO_72h:NT_WT_72h	FALSE	chr1	+	1049451	1049565	7.42	5.33	0.0211976	0.00740538	0.00944278	0.00352536
	chr1:10495321-10536212.+	0.919622	-0.00105272	si1-LARP7_THUMPD2-KO_72h:NT_WT_72h	FALSE	chr1	+	10495321	10536212	10.65	11.34	0.00833333	0.0144338	0.00938605	0.00845161
	chr1:10495321-10536212.+	0.580011	-0.00425784	si1-LARP7_WT_72h:NT_WT_72h	FALSE	chr1	+	10495321	10536212	10.65	11.34	0.00512821	0.00888231	0.00938605	0.00845161
	chr1:10495321-10536212.+	0.45659	-0.00527082	NT_THUMPD2-KO_72h:NT_WT_72h	FALSE	chr1	+	10495321	10536212	10.65	11.34	0.00411523	0.00712778	0.00938605	0.00845161
	chr1:10495321-10536212.+	0.885355	0.00101298	si1-LARP7_WT_72h:NT_THUMPD2-KO_72h	FALSE	chr1	+	10495321	10536212	10.65	11.34	0.00512821	0.00888231	0.00411523	0.00712778
	chr1:1049795-1049902.+	0.878568	-0.0036815	si1-LARP7_THUMPD2-KO_72h:NT_WT_72h	FALSE	chr1	+	1049795	1049902	8.99	11.49	0.0271408	0.0345529	0.0308223	0.0162833
	chr1:1049795-1049902.+	0.957685	-0.00123055	si1-LARP7_WT_72h:NT_WT_72h	FALSE	chr1	+	1049795	1049902	8.99	11.49	0.0295917	0.0331257	0.0308223	0.0162833
	chr1:1049795-1049902.+	0.447926	-0.0179351	si1-LARP7_WT_72h:NT_THUMPD2-KO_72h	FALSE	chr1	+	1049795	1049902	8.99	11.49	0.0295917	0.0331257	0.0475268	0.0047716
	chr1:1049795-1049902.+	0.211759	0.0167045	NT_THUMPD2-KO_72h:NT_WT_72h	FALSE	chr1	+	1049795	1049902	8.99	11.49	0.0475268	0.0047716	0.0308223	0.0162833
	chr1:1050037-1050232.+	0.110675	-0.0886516	si1-LARP7_WT_72h:NT_THUMPD2-KO_72h	FALSE	chr1	+	1050037	1050232	4.74	8.12	0.0539762	0.0342602	0.142628	0.0607724
	chr1:1050037-1050232.+	0.768149	0.0253947	si1-LARP7_THUMPD2-KO_72h:NT_WT_72h	FALSE	chr1	+	1050037	1050232	4.74	8.12	0.0960065	0.129461	0.0706118	0.0231137
	chr1:1050037-1050232.+	0.166192	0.0720161	NT_THUMPD2-KO_72h:NT_WT_72h	FALSE	chr1	+	1050037	1050232	4.74	8.12	0.142628	0.0607724	0.0706118	0.0231137
	chr1:1050037-1050232.+	0.529095	-0.0166356	si1-LARP7_WT_72h:NT_WT_72h	FALSE	chr1	+	1050037	1050232	4.74	8.12	0.0539762	0.0342602	0.0706118	0.0231137
	chr1:1050329-1050426.+	0.0726889	-0.0655663	si1-LARP7_WT_72h:NT_THUMPD2-KO_72h	FALSE	chr1	+	1050329	1050426	0.09	5.93	0.0622558	0.035049	0.127822	0.0107222
	chr1:1050329-1050426.+	0.405929	0.0281537	NT_THUMPD2-KO_72h:NT_WT_72h	FALSE	chr1	+	1050329	1050426	0.09	5.93	0.127822	0.0107222	0.0996684	0.0465643
	chr1:1050329-1050426.+	0.867915	0.00925111	si1-LARP7_THUMPD2-KO_72h:NT_WT_72h	FALSE	chr1	+	1050329	1050426	0.09	5.93	0.108919	0.0761149	0.0996684	0.0465643
	chr1:1050329-1050426.+	0.332913	-0.0374126	si1-LARP7_WT_72h:NT_WT_72h	FALSE	chr1	+	1050329	1050426	0.09	5.93	0.0622558	0.035049	0.0996684	0.0465643
	chr1:1050591-1050725.+	0.865535	0.00191219	NT_THUMPD2-KO_72h:NT_WT_72h	FALSE	chr1	+	1050591	1050725	8.07	8.35	0.0104592	0.0106428	0.00854701	0.0148039
	chr1:1050591-1050725.+	0.347599	-0.0076102	si1-LARP7_WT_72h:NT_THUMPD2-KO_72h	FALSE	chr1	+	1050591	1050725	8.07	8.35	0.002849	0.00493462	0.0104592	0.0106428
	chr1:1050591-1050725.+	0.466645	0.015436	si1-LARP7_THUMPD2-KO_72h:NT_WT_72h	FALSE	chr1	+	1050591	1050725	8.07	8.35	0.023983	0.0285448	0.00854701	0.0148039
	chr1:1050591-1050725.+	0.581315	-0.00569801	si1-LARP7_WT_72h:NT_WT_72h	FALSE	chr1	+	1050591	1050725	8.07	8.35	0.002849	0.00493462	0.00854701	0.0148039
	chr1:1050837-1051252.+	0.582655	-0.0147324	NT_THUMPD2-KO_72h:NT_WT_72h	FALSE	chr1	+	1050837	1051252	10.9	11.24	0.0113812	0.009962	0.0261136	0.0388073
	chr1:1050837-1051252.+	0.752884	-0.00836994	si1-LARP7_THUMPD2-KO_72h:NT_WT_72h	FALSE	chr1	+	1050837	1051252	10.9	11.24	0.0177436	0.0141967	0.0261136	0.0388073
	chr1:1050837-1051252.+	0.767215	-0.00840467	si1-LARP7_WT_72h:NT_WT_72h	FALSE	chr1	+	1050837	1051252	10.9	11.24	0.0177089	0.02331	0.0261136	0.0388073
	chr1:1050837-1051252.+	0.697581	0.00632771	si1-LARP7_WT_72h:NT_THUMPD2-KO_72h	FALSE	chr1	+	1050837	1051252	10.9	11.24	0.0177089	0.02331	0.0113812	0.009962
	chr1:1051369-1051452.+	0.535268	0.0427742	si1-LARP7_WT_72h:NT_WT_72h	FALSE	chr1	+	1051369	1051452	8.14	9.41	0.127349	0.0984253	0.0845747	0.0284968
	chr1:1051369-1051452.+	0.143977	0.0366263	si1-LARP7_THUMPD2-KO_72h:NT_WT_72h	FALSE	chr1	+	1051369	1051452	8.14	9.41	0.121201	0.0166852	0.0845747	0.0284968
	chr1:1051369-1051452.+	0.0763792	0.111749	NT_THUMPD2-KO_72h:NT_WT_72h	FALSE	chr1	+	1051369	1051452	8.14	9.41	0.196324	0.0638647	0.0845747	0.0284968
	chr1:1051369-1051452.+	0.374916	-0.0689752	si1-LARP7_WT_72h:NT_THUMPD2-KO_72h	FALSE	chr1	+	1051369	1051452	8.14	9.41	0.127349	0.0984253	0.196324	0.0638647
	chr1:1051645-1051727.+	0.846059	-0.00765819	si1-LARP7_THUMPD2-KO_72h:NT_WT_72h	FALSE	chr1	+	1051645	1051727	7.75	9.36	0.0666967	0.0306336	0.0743549	0.054984
	chr1:1051645-1051727.+	0.174635	0.0707554	NT_THUMPD2-KO_72h:NT_WT_72h	FALSE	chr1	+	1051645	1051727	7.75	9.36	0.14511	0.0498225	0.0743549	0.054984
	chr1:1051645-1051727.+	0.517095	-0.025782	si1-LARP7_WT_72h:NT_WT_72h	FALSE	chr1	+	1051645	1051727	7.75	9.36	0.048573	0.0251151	0.0743549	0.054984
	chr1:1051645-1051727.+	0.0589389	-0.0965374	si1-LARP7_WT_72h:NT_THUMPD2-KO_72h	FALSE	chr1	+	1051645	1051727	7.75	9.36	0.048573	0.0251151	0.14511	0.0498225
	chr1:1051815-1053752.+	0.312481	-0.0253411	si1-LARP7_WT_72h:NT_THUMPD2-KO_72h	FALSE	chr1	+	1051815	1053752	9.65	8.7	0.107612	0.0322541	0.132953	0.0162898
	chr1:1051815-1053752.+	0.876266	-0.00632115	si1-LARP7_THUMPD2-KO_72h:NT_WT_72h	FALSE	chr1	+	1051815	1053752	9.65	8.7	0.136846	0.0551685	0.143168	0.0348002
	chr1:1051815-1053752.+	0.678197	-0.0102142	NT_THUMPD2-KO_72h:NT_WT_72h	FALSE	chr1	+	1051815	1053752	9.65	8.7	0.132953	0.0162898	0.143168	0.0348002
	chr1:1051815-1053752.+	0.264478	-0.0355553	si1-LARP7_WT_72h:NT_WT_72h	FALSE	chr1	+	1051815	1053752	9.65	8.7	0.107612	0.0322541	0.143168	0.0348002
	chr1:1053977-1054447.+	0.00738833	-0.0797884	si1-LARP7_WT_72h:NT_WT_72h	down	chr1	+	1053977	1054447	8.83	7.66	0.0914469	0.0207198	0.171235	0.0167549
	chr1:1053977-1054447.+	0.119637	-0.0864288	si1-LARP7_THUMPD2-KO_72h:NT_WT_72h	FALSE	chr1	+	1053977	1054447	8.83	7.66	0.0848064	0.05959	0.171235	0.0167549
	chr1:1053977-1054447.+	0.0921988	-0.0379331	si1-LARP7_WT_72h:NT_THUMPD2-KO_72h	FALSE	chr1	+	1053977	1054447	8.83	7.66	0.0914469	0.0207198	0.12938	0.0214113
	chr1:1053977-1054447.+	0.0594074	-0.0418553	NT_THUMPD2-KO_72h:NT_WT_72h	FALSE	chr1	+	1053977	1054447	8.83	7.66	0.12938	0.0214113	0.171235	0.0167549
	chr1:1054551-1054823.+	0.192286	0.0905319	NT_THUMPD2-KO_72h:NT_WT_72h	FALSE	chr1	+	1054551	1054823	9.27	8.65	0.245426	0.0789069	0.154894	0.0589712
	chr1:1054551-1054823.+	0.563485	-0.0243934	si1-LARP7_WT_72h:NT_WT_72h	FALSE	chr1	+	1054551	1054823	9.27	8.65	0.130501	0.0265034	0.154894	0.0589712
	chr1:1054551-1054823.+	0.589614	-0.022487	si1-LARP7_THUMPD2-KO_72h:NT_WT_72h	FALSE	chr1	+	1054551	1054823	9.27	8.65	0.132407	0.02431	0.154894	0.0589712
	chr1:1054551-1054823.+	0.116129	-0.114925	si1-LARP7_WT_72h:NT_THUMPD2-KO_72h	FALSE	chr1	+	1054551	1054823	9.27	8.65	0.130501	0.0265034	0.245426	0.0789069
	chr1:10599366-10618331.+	0.62148	-0.00722883	si1-LARP7_WT_72h:NT_WT_72h	FALSE	chr1	+	10599366	10618331	9.49	12.15	0.0123457	0.0213833	0.0195745	0.00526205
	chr1:10599366-10618331.+	0.184091	-0.00969742	si1-LARP7_THUMPD2-KO_72h:NT_WT_72h	FALSE	chr1	+	10599366	10618331	9.49	12.15	0.00987709	0.00855451	0.0195745	0.00526205
	chr1:10599366-10618331.+	0.874059	0.00236835	si1-LARP7_WT_72h:NT_THUMPD2-KO_72h	FALSE	chr1	+	10599366	10618331	9.49	12.15	0.0123457	0.0213833	0.00997732	0.0102116
	chr1:10599366-10618331.+	0.243922	-0.00959718	NT_THUMPD2-KO_72h:NT_WT_72h	FALSE	chr1	+	10599366	10618331	9.49	12.15	0.00997732	0.0102116	0.0195745	0.00526205
	chr1:10623121-10624339.+	0.0236762	0.0240484	si1-LARP7_THUMPD2-KO_72h:NT_WT_72h	FALSE	chr1	+	10623121	10624339	9.65	10.3	0.0276326	0.00901811	0.00358423	0.00620807
	chr1:10623121-10624339.+	0.312441	0.0122888	si1-LARP7_WT_72h:NT_WT_72h	FALSE	chr1	+	10623121	10624339	9.65	10.3	0.015873	0.015873	0.00358423	0.00620807
	chr1:10623121-10624339.+	0.884454	0.00179894	si1-LARP7_WT_72h:NT_THUMPD2-KO_72h	FALSE	chr1	+	10623121	10624339	9.65	10.3	0.015873	0.015873	0.0140741	0.012239
	chr1:10623121-10624339.+	0.278333	0.0104898	NT_THUMPD2-KO_72h:NT_WT_72h	FALSE	chr1	+	10623121	10624339	9.65	10.3	0.0140741	0.012239	0.00358423	0.00620807
	chr1:10627363-10629530.+	0.62222	0.00973469	si1-LARP7_THUMPD2-KO_72h:NT_WT_72h	FALSE	chr1	+	10627363	10629530	7.45	13.54	0.0166667	0.0288675	0.00693197	0.00704484
	chr1:10627363-10629530.+	0.304154	0.016937	NT_THUMPD2-KO_72h:NT_WT_72h	FALSE	chr1	+	10627363	10629530	7.45	13.54	0.0238689	0.0214866	0.00693197	0.00704484
	chr1:10627363-10629530.+	0.305466	0.0224397	si1-LARP7_WT_72h:NT_WT_72h	FALSE	chr1	+	10627363	10629530	7.45	13.54	0.0293717	0.0285905	0.00693197	0.00704484
	chr1:10627363-10629530.+	0.803995	0.00550278	si1-LARP7_WT_72h:NT_THUMPD2-KO_72h	FALSE	chr1	+	10627363	10629530	7.45	13.54	0.0293717	0.0285905	0.0238689	0.0214866
	chr1:1064589-1065948.+	0.4736	0.0920129	NT_THUMPD2-KO_72h:NT_WT_72h	FALSE	chr1	+	1064589	1065948	8.59	-0.62	0.953261	0.00461157	0.861248	0.182005
	chr1:1064589-1065948.+	0.644264	0.0592749	si1-LARP7_WT_72h:NT_WT_72h	FALSE	chr1	+	1064589	1065948	8.59	-0.62	0.920523	0.0800051	0.861248	0.182005
	chr1:1064589-1065948.+	0.803575	0.032169	si1-LARP7_THUMPD2-KO_72h:NT_WT_72h	FALSE	chr1	+	1064589	1065948	8.59	-0.62	0.893417	0.0948762	0.861248	0.182005
	chr1:1064589-1065948.+	0.552215	-0.032738	si1-LARP7_WT_72h:NT_THUMPD2-KO_72h	FALSE	chr1	+	1064589	1065948	8.59	-0.62	0.920523	0.0800051	0.953261	0.00461157
	chr1:108155084-108156700.-	0.554347	0.0297619	si1-LARP7_WT_72h:NT_WT_72h	FALSE	chr1	-	108155084	108156700	9.8	5.65	0.988095	0.0206197	0.958333	0.0721688
	chr1:108155084-108156700.-	0.816422	0.0126812	si1-LARP7_THUMPD2-KO_72h:NT_WT_72h	FALSE	chr1	-	108155084	108156700	9.8	5.65	0.971014	0.0502044	0.958333	0.0721688
	chr1:108155084-108156700.-	0.740223	0.0174242	NT_THUMPD2-KO_72h:NT_WT_72h	FALSE	chr1	-	108155084	108156700	9.8	5.65	0.975758	0.0419891	0.958333	0.0721688
	chr1:108155084-108156700.-	0.679719	0.0123377	si1-LARP7_WT_72h:NT_THUMPD2-KO_72h	FALSE	chr1	-	108155084	108156700	9.8	5.65	0.988095	0.0206197	0.975758	0.0419891
	chr1:108692867-108695701.+	0.640775	0.0150383	si1-LARP7_WT_72h:NT_THUMPD2-KO_72h	FALSE	chr1	+	108692867	108695701	9.78	12.83	0.0429381	0.0401121	0.0278998	0.0323038
	chr1:108692867-108695701.+	0.419479	0.0193528	NT_THUMPD2-KO_72h:NT_WT_72h	FALSE	chr1	+	108692867	108695701	9.78	12.83	0.0278998	0.0323038	0.00854701	0.0148039
	chr1:108692867-108695701.+	0.517742	0.00859208	si1-LARP7_THUMPD2-KO_72h:NT_WT_72h	FALSE	chr1	+	108692867	108695701	9.78	12.83	0.0171391	0.0149013	0.00854701	0.0148039
	chr1:108692867-108695701.+	0.273171	0.0343911	si1-LARP7_WT_72h:NT_WT_72h	FALSE	chr1	+	108692867	108695701	9.78	12.83	0.0429381	0.0401121	0.00854701	0.0148039
	chr1:108695770-108696042.+	0.392559	0.0341536	NT_THUMPD2-KO_72h:NT_WT_72h	FALSE	chr1	+	108695770	108696042	9.65	8.04	0.0794025	0.05462	0.0452489	0.011756
	chr1:108695770-108696042.+	0.403306	0.0310669	si1-LARP7_THUMPD2-KO_72h:NT_WT_72h	FALSE	chr1	+	108695770	108696042	9.65	8.04	0.0763158	0.0334945	0.0452489	0.011756
	chr1:108695770-108696042.+	0.50064	0.0156007	si1-LARP7_WT_72h:NT_WT_72h	FALSE	chr1	+	108695770	108696042	9.65	8.04	0.0608496	0.0227313	0.0452489	0.011756
	chr1:108695770-108696042.+	0.638845	-0.0185529	si1-LARP7_WT_72h:NT_THUMPD2-KO_72h	FALSE	chr1	+	108695770	108696042	9.65	8.04	0.0608496	0.0227313	0.0794025	0.05462
	chr1:108696194-108696276.+	0.558707	-0.0124406	NT_THUMPD2-KO_72h:NT_WT_72h	FALSE	chr1	+	108696194	108696276	9.6	5.57	0.0176818	0.0197281	0.0301225	0.0271292
	chr1:108696194-108696276.+	0.387932	-0.0188865	si1-LARP7_THUMPD2-KO_72h:NT_WT_72h	FALSE	chr1	+	108696194	108696276	9.6	5.57	0.011236	0.0194612	0.0301225	0.0271292
	chr1:108696194-108696276.+	0.914038	-0.00196921	si1-LARP7_WT_72h:NT_WT_72h	FALSE	chr1	+	108696194	108696276	9.6	5.57	0.0281533	0.00880877	0.0301225	0.0271292
	chr1:108696194-108696276.+	0.467522	0.0104714	si1-LARP7_WT_72h:NT_THUMPD2-KO_72h	FALSE	chr1	+	108696194	108696276	9.6	5.57	0.0281533	0.00880877	0.0176818	0.0197281
	chr1:108696337-108698603.+	0.15049	0.0875165	NT_THUMPD2-KO_72h:NT_WT_72h	FALSE	chr1	+	108696337	108698603	9.81	11.33	0.411347	0.0624921	0.32383	0.0580174
	chr1:108696337-108698603.+	0.59998	0.0247808	si1-LARP7_THUMPD2-KO_72h:NT_WT_72h	FALSE	chr1	+	108696337	108698603	9.81	11.33	0.348611	0.0479318	0.32383	0.0580174
	chr1:108696337-108698603.+	0.229594	-0.0625431	si1-LARP7_WT_72h:NT_THUMPD2-KO_72h	FALSE	chr1	+	108696337	108698603	9.81	11.33	0.348804	0.0397576	0.411347	0.0624921
	chr1:108696337-108698603.+	0.575867	0.0249734	si1-LARP7_WT_72h:NT_WT_72h	FALSE	chr1	+	108696337	108698603	9.81	11.33	0.348804	0.0397576	0.32383	0.0580174
	chr1:108779410-108782421.+	0.502627	-0.111923	si1-LARP7_THUMPD2-KO_72h:NT_WT_72h	FALSE	chr1	+	108779410	108782421	2.32	10.24	0.065496	0.00604078	0.177419	0.159669
	chr1:108779410-108782421.+	0.719677	0.0400541	si1-LARP7_WT_72h:NT_THUMPD2-KO_72h	FALSE	chr1	+	108779410	108782421	2.32	10.24	0.159981	0.136592	0.119927	0.0901517
	chr1:108779410-108782421.+	0.910931	-0.0174386	si1-LARP7_WT_72h:NT_WT_72h	FALSE	chr1	+	108779410	108782421	2.32	10.24	0.159981	0.136592	0.177419	0.159669
	chr1:108779410-108782421.+	0.710654	-0.0574927	NT_THUMPD2-KO_72h:NT_WT_72h	FALSE	chr1	+	108779410	108782421	2.32	10.24	0.119927	0.0901517	0.177419	0.159669
	chr1:108807549-108808782.+	0.264837	0.0177651	si1-LARP7_THUMPD2-KO_72h:NT_WT_72h	FALSE	chr1	+	108807549	108808782	8.85	10.84	0.0218803	0.0202634	0.00411523	0.00712778
	chr1:108807549-108808782.+	0.987067	-9.92e-05	si1-LARP7_WT_72h:NT_WT_72h	FALSE	chr1	+	108807549	108808782	8.85	10.84	0.00401606	0.00695603	0.00411523	0.00712778
	chr1:108807549-108808782.+	0.440826	-0.00915542	si1-LARP7_WT_72h:NT_THUMPD2-KO_72h	FALSE	chr1	+	108807549	108808782	8.85	10.84	0.00401606	0.00695603	0.0131715	0.0161926
	chr1:108807549-108808782.+	0.446009	0.00905626	NT_THUMPD2-KO_72h:NT_WT_72h	FALSE	chr1	+	108807549	108808782	8.85	10.84	0.0131715	0.0161926	0.00411523	0.00712778
	chr1:108877228-108885506.+	0.1959	-0.140629	si1-LARP7_WT_72h:NT_WT_72h	FALSE	chr1	+	108877228	108885506	8.7	5.5	0.789196	0.0971	0.929825	0.121547
	chr1:108877228-108885506.+	0.766083	-0.0290116	si1-LARP7_THUMPD2-KO_72h:NT_WT_72h	FALSE	chr1	+	108877228	108885506	8.7	5.5	0.900813	0.10001	0.929825	0.121547
	chr1:108877228-108885506.+	0.74952	-0.0309012	NT_THUMPD2-KO_72h:NT_WT_72h	FALSE	chr1	+	108877228	108885506	8.7	5.5	0.898923	0.0977508	0.929825	0.121547
	chr1:108877228-108885506.+	0.239878	-0.109727	si1-LARP7_WT_72h:NT_THUMPD2-KO_72h	FALSE	chr1	+	108877228	108885506	8.7	5.5	0.789196	0.0971	0.898923	0.0977508
	chr1:108898994-108901789.+	0.386933	0.00657325	si1-LARP7_THUMPD2-KO_72h:NT_WT_72h	FALSE	chr1	+	108898994	108901789	4.22	8.99	0.00859345	0.0102925	0.0020202	0.00349909
	chr1:108898994-108901789.+	0.918966	-0.000821018	si1-LARP7_WT_72h:NT_THUMPD2-KO_72h	FALSE	chr1	+	108898994	108901789	4.22	8.99	0.00492611	0.00853227	0.00574713	0.00995431
	chr1:108898994-108901789.+	0.591992	0.00372692	NT_THUMPD2-KO_72h:NT_WT_72h	FALSE	chr1	+	108898994	108901789	4.22	8.99	0.00574713	0.00995431	0.0020202	0.00349909
	chr1:108898994-108901789.+	0.627696	0.00290591	si1-LARP7_WT_72h:NT_WT_72h	FALSE	chr1	+	108898994	108901789	4.22	8.99	0.00492611	0.00853227	0.0020202	0.00349909
	chr1:108904254-108914337.+	0.322472	-0.0135647	si1-LARP7_WT_72h:NT_WT_72h	FALSE	chr1	+	108904254	108914337	11.01	4.02	0.00613649	0.00672961	0.0197012	0.0180021
	chr1:108904254-108914337.+	0.849797	-0.0025413	NT_THUMPD2-KO_72h:NT_WT_72h	FALSE	chr1	+	108904254	108914337	11.01	4.02	0.0171599	0.0119071	0.0197012	0.0180021
	chr1:108904254-108914337.+	0.63607	-0.00680277	si1-LARP7_THUMPD2-KO_72h:NT_WT_72h	FALSE	chr1	+	108904254	108914337	11.01	4.02	0.0128984	0.0142335	0.0197012	0.0180021
	chr1:108904254-108914337.+	0.252769	-0.0110234	si1-LARP7_WT_72h:NT_THUMPD2-KO_72h	FALSE	chr1	+	108904254	108914337	11.01	4.02	0.00613649	0.00672961	0.0171599	0.0119071
	chr1:108924214-108929700.+	0.579707	-0.0152035	si1-LARP7_WT_72h:NT_THUMPD2-KO_72h	FALSE	chr1	+	108924214	108929700	7.44	8.6	0.0478449	0.0159989	0.0630484	0.0387605
	chr1:108924214-108929700.+	0.0947324	-0.0664408	si1-LARP7_WT_72h:NT_WT_72h	FALSE	chr1	+	108924214	108929700	7.44	8.6	0.0478449	0.0159989	0.114286	0.0415133
	chr1:108924214-108929700.+	0.151831	-0.0542983	si1-LARP7_THUMPD2-KO_72h:NT_WT_72h	FALSE	chr1	+	108924214	108929700	7.44	8.6	0.0599874	0.0319948	0.114286	0.0415133
	chr1:108924214-108929700.+	0.193524	-0.0512373	NT_THUMPD2-KO_72h:NT_WT_72h	FALSE	chr1	+	108924214	108929700	7.44	8.6	0.0630484	0.0387605	0.114286	0.0415133
	chr1:108934758-108934857.-	0.840573	0.0289617	si1-LARP7_WT_72h:NT_THUMPD2-KO_72h	FALSE	chr1	-	108934758	108934857	-8.65	-5.25	0.85214	0.0439903	0.823178	0.217263
	chr1:108934758-108934857.-	0.527279	0.0709385	si1-LARP7_THUMPD2-KO_72h:NT_WT_72h	FALSE	chr1	-	108934758	108934857	-8.65	-5.25	0.860709	0.14987	0.789771	0.0881383
	chr1:108934758-108934857.-	0.354455	0.062369	si1-LARP7_WT_72h:NT_WT_72h	FALSE	chr1	-	108934758	108934857	-8.65	-5.25	0.85214	0.0439903	0.789771	0.0881383
	chr1:108934758-108934857.-	0.822982	0.0334073	NT_THUMPD2-KO_72h:NT_WT_72h	FALSE	chr1	-	108934758	108934857	-8.65	-5.25	0.823178	0.217263	0.789771	0.0881383
	chr1:109066232-109074986.-	0.310279	-0.00574923	si1-LARP7_THUMPD2-KO_72h:NT_WT_72h	FALSE	chr1	-	109066232	109074986	8.62	6.45	0.00239808	0.0041536	0.00814731	0.00716252
	chr1:109066232-109074986.-	0.399091	0.0110237	si1-LARP7_WT_72h:NT_THUMPD2-KO_72h	FALSE	chr1	-	109066232	109074986	8.62	6.45	0.0193589	0.0178534	0.00833515	0.00534286
	chr1:109066232-109074986.-	0.396491	0.0112116	si1-LARP7_WT_72h:NT_WT_72h	FALSE	chr1	-	109066232	109074986	8.62	6.45	0.0193589	0.0178534	0.00814731	0.00716252
	chr1:109066232-109074986.-	0.972834	0.000187843	NT_THUMPD2-KO_72h:NT_WT_72h	FALSE	chr1	-	109066232	109074986	8.62	6.45	0.00833515	0.00534286	0.00814731	0.00716252
	chr1:109214128-109223977.+	0.0488855	-0.00549906	si1-LARP7_WT_72h:NT_THUMPD2-KO_72h	FALSE	chr1	+	109214128	109223977	9.11	6.91	0.000949668	0.00164487	0.00644873	0.00266853
	chr1:109214128-109223977.+	0.0667945	-0.00373519	si1-LARP7_WT_72h:NT_WT_72h	FALSE	chr1	+	109214128	109223977	9.11	6.91	0.000949668	0.00164487	0.00468485	0.0019626
	chr1:109214128-109223977.+	0.702421	0.00142787	si1-LARP7_THUMPD2-KO_72h:NT_WT_72h	FALSE	chr1	+	109214128	109223977	9.11	6.91	0.00611273	0.00543064	0.00468485	0.0019626
	chr1:109214128-109223977.+	0.412863	0.00176388	NT_THUMPD2-KO_72h:NT_WT_72h	FALSE	chr1	+	109214128	109223977	9.11	6.91	0.00644873	0.00266853	0.00468485	0.0019626
	chr1:109224048-109228351.+	0.150241	-0.00228052	NT_THUMPD2-KO_72h:NT_WT_72h	FALSE	chr1	+	109224048	109228351	10.57	11	0.00101317	0.00175486	0.00329369	0.000274172
	chr1:109224048-109228351.+	0.706775	0.000891591	si1-LARP7_WT_72h:NT_THUMPD2-KO_72h	FALSE	chr1	+	109224048	109228351	10.57	11	0.00190476	0.00329914	0.00101317	0.00175486
	chr1:109224048-109228351.+	0.542068	-0.00138893	si1-LARP7_WT_72h:NT_WT_72h	FALSE	chr1	+	109224048	109228351	10.57	11	0.00190476	0.00329914	0.00329369	0.000274172
	chr1:109224048-109228351.+	0.588544	0.00235479	si1-LARP7_THUMPD2-KO_72h:NT_WT_72h	FALSE	chr1	+	109224048	109228351	10.57	11	0.00564848	0.0063865	0.00329369	0.000274172
	chr1:109231021-109231630.+	0.00429866	0.0124624	NT_THUMPD2-KO_72h:NT_WT_72h	FALSE	chr1	+	109231021	109231630	10.57	10.81	0.0186268	0.00157446	0.00616432	0.00261478
	chr1:109231021-109231630.+	0.598064	0.00305254	si1-LARP7_THUMPD2-KO_72h:NT_WT_72h	FALSE	chr1	+	109231021	109231630	10.57	10.81	0.00921686	0.00834805	0.00616432	0.00261478
	chr1:109231021-109231630.+	0.795982	-0.00243827	si1-LARP7_WT_72h:NT_THUMPD2-KO_72h	FALSE	chr1	+	109231021	109231630	10.57	10.81	0.0161885	0.0142857	0.0186268	0.00157446
	chr1:109231021-109231630.+	0.34782	0.0100242	si1-LARP7_WT_72h:NT_WT_72h	FALSE	chr1	+	109231021	109231630	10.57	10.81	0.0161885	0.0142857	0.00616432	0.00261478
	chr1:109231786-109235209.+	0.632669	-0.00435622	si1-LARP7_WT_72h:NT_WT_72h	FALSE	chr1	+	109231786	109235209	10.47	11.17	0.0155272	0.0134772	0.0198834	0.00148536
	chr1:109231786-109235209.+	0.793472	0.00146895	NT_THUMPD2-KO_72h:NT_WT_72h	FALSE	chr1	+	109231786	109235209	10.47	11.17	0.0213524	0.00845666	0.0198834	0.00148536
	chr1:109231786-109235209.+	0.56652	-0.00582517	si1-LARP7_WT_72h:NT_THUMPD2-KO_72h	FALSE	chr1	+	109231786	109235209	10.47	11.17	0.0155272	0.0134772	0.0213524	0.00845666
	chr1:109231786-109235209.+	0.000609526	-0.0116686	si1-LARP7_THUMPD2-KO_72h:NT_WT_72h	FALSE	chr1	+	109231786	109235209	10.47	11.17	0.00821486	0.0010987	0.0198834	0.00148536
	chr1:109235431-109235976.+	0.544879	-0.00419209	si1-LARP7_WT_72h:NT_WT_72h	FALSE	chr1	+	109235431	109235976	10.47	10.8	0.00547025	0.00689548	0.00966234	0.00850236
	chr1:109235431-109235976.+	0.596004	-0.0030946	si1-LARP7_THUMPD2-KO_72h:NT_WT_72h	FALSE	chr1	+	109235431	109235976	10.47	10.8	0.00656774	0.00188961	0.00966234	0.00850236
	chr1:109235431-109235976.+	0.751611	0.00220798	NT_THUMPD2-KO_72h:NT_WT_72h	FALSE	chr1	+	109235431	109235976	10.47	10.8	0.0118703	0.00738817	0.00966234	0.00850236
	chr1:109235431-109235976.+	0.334562	-0.00640006	si1-LARP7_WT_72h:NT_THUMPD2-KO_72h	FALSE	chr1	+	109235431	109235976	10.47	10.8	0.00547025	0.00689548	0.0118703	0.00738817
	chr1:109236106-109236390.+	0.425732	0.00765744	si1-LARP7_WT_72h:NT_WT_72h	FALSE	chr1	+	109236106	109236390	9.99	9.04	0.0205296	0.0107398	0.0128722	0.0104292
	chr1:109236106-109236390.+	0.988769	-0.000131134	NT_THUMPD2-KO_72h:NT_WT_72h	FALSE	chr1	+	109236106	109236390	9.99	9.04	0.0127411	0.0110076	0.0128722	0.0104292
	chr1:109236106-109236390.+	0.429938	0.00778858	si1-LARP7_WT_72h:NT_THUMPD2-KO_72h	FALSE	chr1	+	109236106	109236390	9.99	9.04	0.0205296	0.0107398	0.0127411	0.0110076
	chr1:109236106-109236390.+	0.300132	0.00831905	si1-LARP7_THUMPD2-KO_72h:NT_WT_72h	FALSE	chr1	+	109236106	109236390	9.99	9.04	0.0211912	0.00169737	0.0128722	0.0104292
	chr1:109236548-109237243.+	0.305308	-0.0134388	si1-LARP7_WT_72h:NT_WT_72h	FALSE	chr1	+	109236548	109237243	7.24	7.67	0.0205038	0.00868109	0.0339426	0.0167611
	chr1:109236548-109237243.+	0.637249	0.0054622	NT_THUMPD2-KO_72h:NT_WT_72h	FALSE	chr1	+	109236548	109237243	7.24	7.67	0.0394048	0.00560112	0.0339426	0.0167611
	chr1:109236548-109237243.+	0.212666	-0.0185175	si1-LARP7_THUMPD2-KO_72h:NT_WT_72h	FALSE	chr1	+	109236548	109237243	7.24	7.67	0.0154251	0.0133988	0.0339426	0.0167611
	chr1:109236548-109237243.+	0.042173	-0.018901	si1-LARP7_WT_72h:NT_THUMPD2-KO_72h	FALSE	chr1	+	109236548	109237243	7.24	7.67	0.0205038	0.00868109	0.0394048	0.00560112
	chr1:109280156-109280395.-	0.396165	-0.00804153	si1-LARP7_THUMPD2-KO_72h:NT_WT_72h	FALSE	chr1	-	109280156	109280395	8.94	10.88	0.00396825	0.00687322	0.0120098	0.0124148
	chr1:109280156-109280395.-	0.0424432	0.0121844	si1-LARP7_WT_72h:NT_THUMPD2-KO_72h	FALSE	chr1	-	109280156	109280395	8.94	10.88	0.0151342	0.00504577	0.00294985	0.00510929
	chr1:109280156-109280395.-	0.716753	0.00312443	si1-LARP7_WT_72h:NT_WT_72h	FALSE	chr1	-	109280156	109280395	8.94	10.88	0.0151342	0.00504577	0.0120098	0.0124148
	chr1:109280156-109280395.-	0.336514	-0.00905993	NT_THUMPD2-KO_72h:NT_WT_72h	FALSE	chr1	-	109280156	109280395	8.94	10.88	0.00294985	0.00510929	0.0120098	0.0124148
	chr1:109280489-109280776.-	0.644638	-0.00799187	NT_THUMPD2-KO_72h:NT_WT_72h	FALSE	chr1	-	109280489	109280776	9.21	1.9	0.0559146	0.0124638	0.0639064	0.024058
	chr1:109280489-109280776.-	0.272981	-0.0238692	si1-LARP7_WT_72h:NT_WT_72h	FALSE	chr1	-	109280489	109280776	9.21	1.9	0.0400373	0.0218669	0.0639064	0.024058
	chr1:109280489-109280776.-	0.350452	-0.0158773	si1-LARP7_WT_72h:NT_THUMPD2-KO_72h	FALSE	chr1	-	109280489	109280776	9.21	1.9	0.0400373	0.0218669	0.0559146	0.0124638
	chr1:109280489-109280776.-	0.428925	-0.016894	si1-LARP7_THUMPD2-KO_72h:NT_WT_72h	FALSE	chr1	-	109280489	109280776	9.21	1.9	0.0470125	0.0229848	0.0639064	0.024058
	chr1:109280916-109281107.-	0.767131	-0.0247977	NT_THUMPD2-KO_72h:NT_WT_72h	FALSE	chr1	-	109280916	109281107	9.89	6.81	0.905684	0.117403	0.930481	0.0616715
	chr1:109280916-109281107.-	0.389386	-0.0806432	si1-LARP7_THUMPD2-KO_72h:NT_WT_72h	FALSE	chr1	-	109280916	109281107	9.89	6.81	0.849838	0.124125	0.930481	0.0616715
	chr1:109280916-109281107.-	0.386892	0.0747086	si1-LARP7_WT_72h:NT_THUMPD2-KO_72h	FALSE	chr1	-	109280916	109281107	9.89	6.81	0.980392	0.0339618	0.905684	0.117403
	chr1:109280916-109281107.-	0.304225	0.0499109	si1-LARP7_WT_72h:NT_WT_72h	FALSE	chr1	-	109280916	109281107	9.89	6.81	0.980392	0.0339618	0.930481	0.0616715
	chr1:109281046-109281136.-	0.514971	0.0493953	si1-LARP7_WT_72h:NT_WT_72h	FALSE	chr1	-	109281046	109281136	4.09	9.25	0.339699	0.0571328	0.290303	0.10197
	chr1:109281046-109281136.-	0.12272	0.176206	si1-LARP7_THUMPD2-KO_72h:NT_WT_72h	FALSE	chr1	-	109281046	109281136	4.09	9.25	0.466509	0.1175	0.290303	0.10197
	chr1:109281046-109281136.-	0.469772	-0.0411119	si1-LARP7_WT_72h:NT_THUMPD2-KO_72h	FALSE	chr1	-	109281046	109281136	4.09	9.25	0.339699	0.0571328	0.380811	0.0682399
	chr1:109281046-109281136.-	0.279695	0.0905072	NT_THUMPD2-KO_72h:NT_WT_72h	FALSE	chr1	-	109281046	109281136	4.09	9.25	0.380811	0.0682399	0.290303	0.10197
	chr1:109281251-109281618.-	0.553677	0.0437191	si1-LARP7_WT_72h:NT_THUMPD2-KO_72h	FALSE	chr1	-	109281251	109281618	9.25	12.17	0.0883063	0.103137	0.0445873	0.0453032
	chr1:109281251-109281618.-	0.483109	0.0514681	si1-LARP7_WT_72h:NT_WT_72h	FALSE	chr1	-	109281251	109281618	9.25	12.17	0.0883063	0.103137	0.0368383	0.0308551
	chr1:109281251-109281618.-	0.820135	0.007749	NT_THUMPD2-KO_72h:NT_WT_72h	FALSE	chr1	-	109281251	109281618	9.25	12.17	0.0445873	0.0453032	0.0368383	0.0308551
	chr1:109281251-109281618.-	0.518635	0.0159182	si1-LARP7_THUMPD2-KO_72h:NT_WT_72h	FALSE	chr1	-	109281251	109281618	9.25	12.17	0.0527564	0.0234293	0.0368383	0.0308551
	chr1:109282060-109282517.-	0.143492	0.0351384	si1-LARP7_THUMPD2-KO_72h:NT_WT_72h	FALSE	chr1	-	109282060	109282517	7.88	6.68	0.0374694	0.0262732	0.002331	0.00403741
	chr1:109282060-109282517.-	0.00868473	0.0477819	si1-LARP7_WT_72h:NT_THUMPD2-KO_72h	FALSE	chr1	-	109282060	109282517	7.88	6.68	0.0581744	0.0129883	0.0103925	0.0106468
	chr1:109282060-109282517.-	0.0117413	0.0558434	si1-LARP7_WT_72h:NT_WT_72h	FALSE	chr1	-	109282060	109282517	7.88	6.68	0.0581744	0.0129883	0.002331	0.00403741
	chr1:109282060-109282517.-	0.320735	0.00806153	NT_THUMPD2-KO_72h:NT_WT_72h	FALSE	chr1	-	109282060	109282517	7.88	6.68	0.0103925	0.0106468	0.002331	0.00403741
	chr1:109282575-109282679.-	0.00059949	0.031867	si1-LARP7_THUMPD2-KO_72h:NT_WT_72h	FALSE	chr1	-	109282575	109282679	10.51	12.27	0.0424003	0.00265443	0.0105333	0.00389512
	chr1:109282575-109282679.-	0.583459	-0.0147744	si1-LARP7_WT_72h:NT_THUMPD2-KO_72h	FALSE	chr1	-	109282575	109282679	10.51	12.27	0.0280815	0.0325824	0.0428559	0.0278654
	chr1:109282575-109282679.-	0.449757	0.0175482	si1-LARP7_WT_72h:NT_WT_72h	FALSE	chr1	-	109282575	109282679	10.51	12.27	0.0280815	0.0325824	0.0105333	0.00389512
	chr1:109282575-109282679.-	0.180092	0.0323226	NT_THUMPD2-KO_72h:NT_WT_72h	FALSE	chr1	-	109282575	109282679	10.51	12.27	0.0428559	0.0278654	0.0105333	0.00389512
	chr1:109282731-109283062.-	0.140179	-0.117619	si1-LARP7_THUMPD2-KO_72h:NT_WT_72h	FALSE	chr1	-	109282731	109283062	5.35	3.59	0.471117	0.0546507	0.588736	0.0900266
	chr1:109282731-109283062.-	0.981894	0.00311263	NT_THUMPD2-KO_72h:NT_WT_72h	FALSE	chr1	-	109282731	109283062	5.35	3.59	0.591848	0.198068	0.588736	0.0900266
	chr1:109282731-109283062.-	0.650956	-0.0977368	si1-LARP7_WT_72h:NT_WT_72h	FALSE	chr1	-	109282731	109283062	5.35	3.59	0.490999	0.31562	0.588736	0.0900266
	chr1:109282731-109283062.-	0.667961	-0.100849	si1-LARP7_WT_72h:NT_THUMPD2-KO_72h	FALSE	chr1	-	109282731	109283062	5.35	3.59	0.490999	0.31562	0.591848	0.198068
	chr1:109282731-109283073.-	0.905927	0.0305556	si1-LARP7_WT_72h:NT_WT_72h	FALSE	chr1	-	109282731	109283073	4.44	3.59	0.752137	0.278008	0.721581	0.1756
	chr1:109282731-109283073.-	0.579231	0.154133	si1-LARP7_WT_72h:NT_THUMPD2-KO_72h	FALSE	chr1	-	109282731	109283073	4.44	3.59	0.752137	0.278008	0.598003	0.202223
	chr1:109282731-109283073.-	0.469768	-0.123578	NT_THUMPD2-KO_72h:NT_WT_72h	FALSE	chr1	-	109282731	109283073	4.44	3.59	0.598003	0.202223	0.721581	0.1756
	chr1:109282731-109283073.-	0.604389	-0.0736434	si1-LARP7_THUMPD2-KO_72h:NT_WT_72h	FALSE	chr1	-	109282731	109283073	4.44	3.59	0.647938	0.142873	0.721581	0.1756
	chr1:109323121-109324898.-	0.482163	-0.00745858	si1-LARP7_WT_72h:NT_WT_72h	FALSE	chr1	-	109323121	109324898	7.94	11.9	0.00564972	0.0097856	0.0131083	0.013339
	chr1:109323121-109324898.-	0.75475	-0.00250627	si1-LARP7_WT_72h:NT_THUMPD2-KO_72h	FALSE	chr1	-	109323121	109324898	7.94	11.9	0.00564972	0.0097856	0.00815598	0.00849252
	chr1:109323121-109324898.-	0.3186	-0.0101584	si1-LARP7_THUMPD2-KO_72h:NT_WT_72h	FALSE	chr1	-	109323121	109324898	7.94	11.9	0.00294985	0.00510929	0.0131083	0.013339
	chr1:109323121-109324898.-	0.621146	-0.00495231	NT_THUMPD2-KO_72h:NT_WT_72h	FALSE	chr1	-	109323121	109324898	7.94	11.9	0.00815598	0.00849252	0.0131083	0.013339
	chr1:109402090-109409927.-	0.841212	-0.000699331	si1-LARP7_THUMPD2-KO_72h:NT_WT_72h	FALSE	chr1	-	109402090	109409927	7.82	11.54	0.0111755	0.00264112	0.0118748	0.00489297
	chr1:109402090-109409927.-	0.590227	0.00274664	NT_THUMPD2-KO_72h:NT_WT_72h	FALSE	chr1	-	109402090	109409927	7.82	11.54	0.0146215	0.00644232	0.0118748	0.00489297
	chr1:109402090-109409927.-	0.212128	-0.00657977	si1-LARP7_WT_72h:NT_THUMPD2-KO_72h	FALSE	chr1	-	109402090	109409927	7.82	11.54	0.00804168	0.00284499	0.0146215	0.00644232
	chr1:109402090-109409927.-	0.320349	-0.00383314	si1-LARP7_WT_72h:NT_WT_72h	FALSE	chr1	-	109402090	109409927	7.82	11.54	0.00804168	0.00284499	0.0118748	0.00489297
	chr1:109410014-109411010.-	0.504886	0.00454893	NT_THUMPD2-KO_72h:NT_WT_72h	FALSE	chr1	-	109410014	109411010	8.83	7.14	0.0193682	0.00633758	0.0148192	0.00859416
	chr1:109410014-109411010.-	0.794921	0.00187719	si1-LARP7_THUMPD2-KO_72h:NT_WT_72h	FALSE	chr1	-	109410014	109411010	8.83	7.14	0.0166964	0.00793695	0.0148192	0.00859416
	chr1:109410014-109411010.-	0.279116	-0.00584835	si1-LARP7_WT_72h:NT_THUMPD2-KO_72h	FALSE	chr1	-	109410014	109411010	8.83	7.14	0.0135198	0.00491553	0.0193682	0.00633758
	chr1:109410014-109411010.-	0.834	-0.00129943	si1-LARP7_WT_72h:NT_WT_72h	FALSE	chr1	-	109410014	109411010	8.83	7.14	0.0135198	0.00491553	0.0148192	0.00859416
	chr1:109411113-109411876.-	0.473586	0.00442528	si1-LARP7_WT_72h:NT_THUMPD2-KO_72h	FALSE	chr1	-	109411113	109411876	8.56	7.54	0.0119336	0.008288	0.00750833	0.00444054
	chr1:109411113-109411876.-	0.526956	0.00411607	si1-LARP7_WT_72h:NT_WT_72h	FALSE	chr1	-	109411113	109411876	8.56	7.54	0.0119336	0.008288	0.00781755	0.0059545
	chr1:109411113-109411876.-	0.946249	-0.000309211	NT_THUMPD2-KO_72h:NT_WT_72h	FALSE	chr1	-	109411113	109411876	8.56	7.54	0.00750833	0.00444054	0.00781755	0.0059545
	chr1:109411113-109411876.-	0.164404	0.00730207	si1-LARP7_THUMPD2-KO_72h:NT_WT_72h	FALSE	chr1	-	109411113	109411876	8.56	7.54	0.0151196	0.00411637	0.00781755	0.0059545
	chr1:109412184-109413067.-	0.782407	0.000539718	si1-LARP7_WT_72h:NT_THUMPD2-KO_72h	FALSE	chr1	-	109412184	109413067	8.59	8.88	0.00214303	0.00215832	0.00160332	0.00231338
	chr1:109412184-109413067.-	0.811803	-0.000602952	si1-LARP7_WT_72h:NT_WT_72h	FALSE	chr1	-	109412184	109413067	8.59	8.88	0.00214303	0.00215832	0.00274599	0.00343517
	chr1:109412184-109413067.-	0.588372	-0.00130498	si1-LARP7_THUMPD2-KO_72h:NT_WT_72h	FALSE	chr1	-	109412184	109413067	8.59	8.88	0.001441	0.00128829	0.00274599	0.00343517
	chr1:109412184-109413067.-	0.660988	-0.00114267	NT_THUMPD2-KO_72h:NT_WT_72h	FALSE	chr1	-	109412184	109413067	8.59	8.88	0.00160332	0.00231338	0.00274599	0.00343517
	chr1:109413135-109415236.-	0.560799	-0.00147785	si1-LARP7_THUMPD2-KO_72h:NT_WT_72h	FALSE	chr1	-	109413135	109415236	9.31	9.56	0.00272958	0.00349352	0.00420743	0.00177956
	chr1:109413135-109415236.-	0.873227	0.000240672	NT_THUMPD2-KO_72h:NT_WT_72h	FALSE	chr1	-	109413135	109415236	9.31	9.56	0.00444811	0.00168534	0.00420743	0.00177956
	chr1:109413135-109415236.-	0.751914	-0.000727277	si1-LARP7_WT_72h:NT_THUMPD2-KO_72h	FALSE	chr1	-	109413135	109415236	9.31	9.56	0.00372083	0.00322445	0.00444811	0.00168534
	chr1:109413135-109415236.-	0.833195	-0.000486605	si1-LARP7_WT_72h:NT_WT_72h	FALSE	chr1	-	109413135	109415236	9.31	9.56	0.00372083	0.00322445	0.00420743	0.00177956
	chr1:109415363-109421859.-	0.212867	0.00129419	NT_THUMPD2-KO_72h:NT_WT_72h	FALSE	chr1	-	109415363	109421859	7.98	7.8	0.00283445	0.000280818	0.00154026	0.0012587
	chr1:109415363-109421859.-	0.260674	-0.00127222	si1-LARP7_WT_72h:NT_THUMPD2-KO_72h	FALSE	chr1	-	109415363	109421859	7.98	7.8	0.00156223	0.00142856	0.00283445	0.000280818
	chr1:109415363-109421859.-	0.624187	0.000995799	si1-LARP7_THUMPD2-KO_72h:NT_WT_72h	FALSE	chr1	-	109415363	109421859	7.98	7.8	0.00253606	0.00287469	0.00154026	0.0012587
	chr1:109415363-109421859.-	0.985027	2.19692328757681e-05	si1-LARP7_WT_72h:NT_WT_72h	FALSE	chr1	-	109415363	109421859	7.98	7.8	0.00156223	0.00142856	0.00154026	0.0012587
	chr1:109421926-109426301.-	0.583137	0.001185	si1-LARP7_WT_72h:NT_WT_72h	FALSE	chr1	-	109421926	109426301	6.47	7.08	0.00470804	0.00267987	0.00352304	0.00213819
	chr1:109421926-109426301.-	0.506465	-0.00143997	si1-LARP7_WT_72h:NT_THUMPD2-KO_72h	FALSE	chr1	-	109421926	109426301	6.47	7.08	0.00470804	0.00267987	0.00614801	0.00209765
	chr1:109421926-109426301.-	0.203677	0.00262496	NT_THUMPD2-KO_72h:NT_WT_72h	FALSE	chr1	-	109421926	109426301	6.47	7.08	0.00614801	0.00209765	0.00352304	0.00213819
	chr1:109421926-109426301.-	0.402888	0.00407714	si1-LARP7_THUMPD2-KO_72h:NT_WT_72h	FALSE	chr1	-	109421926	109426301	6.47	7.08	0.00760019	0.00665505	0.00352304	0.00213819
	chr1:109548838-109573736.+	0.269545	0.0138803	si1-LARP7_WT_72h:NT_WT_72h	FALSE	chr1	+	109548838	109573736	8.99	12.34	0.0256366	0.0160432	0.0117563	0.00515502
	chr1:109548838-109573736.+	0.0468727	0.0111143	si1-LARP7_THUMPD2-KO_72h:NT_WT_72h	FALSE	chr1	+	109548838	109573736	8.99	12.34	0.0228706	0.00424509	0.0117563	0.00515502
	chr1:109548838-109573736.+	0.333966	-0.014223	si1-LARP7_WT_72h:NT_THUMPD2-KO_72h	FALSE	chr1	+	109548838	109573736	8.99	12.34	0.0256366	0.0160432	0.0398596	0.0156904
	chr1:109548838-109573736.+	0.0780537	0.0281033	NT_THUMPD2-KO_72h:NT_WT_72h	FALSE	chr1	+	109548838	109573736	8.99	12.34	0.0398596	0.0156904	0.0117563	0.00515502
	chr1:109573779-109573895.+	0.668243	-0.00103228	si1-LARP7_THUMPD2-KO_72h:NT_WT_72h	FALSE	chr1	+	109573779	109573895	9.82	6.93	0.000928505	0.00160822	0.00196078	0.00339618
	chr1:109573779-109573895.+	0.717956	0.00102003	si1-LARP7_WT_72h:NT_WT_72h	FALSE	chr1	+	109573779	109573895	9.82	6.93	0.00298082	0.00303151	0.00196078	0.00339618
	chr1:109573779-109573895.+	0.623768	-0.00116902	NT_THUMPD2-KO_72h:NT_WT_72h	FALSE	chr1	+	109573779	109573895	9.82	6.93	0.000791766	0.00137138	0.00196078	0.00339618
	chr1:109573779-109573895.+	0.342917	0.00218905	si1-LARP7_WT_72h:NT_THUMPD2-KO_72h	FALSE	chr1	+	109573779	109573895	9.82	6.93	0.00298082	0.00303151	0.000791766	0.00137138
	chr1:109626912-109627174.+	0.825992	-0.0102963	si1-LARP7_THUMPD2-KO_72h:NT_WT_72h	FALSE	chr1	+	109626912	109627174	3.33	11.2	0.147639	0.00183473	0.157935	0.0713463
	chr1:109626912-109627174.+	0.872402	-0.0104832	si1-LARP7_WT_72h:NT_WT_72h	FALSE	chr1	+	109626912	109627174	3.33	11.2	0.147452	0.0784218	0.157935	0.0713463
	chr1:109626912-109627174.+	0.293314	0.0636439	si1-LARP7_WT_72h:NT_THUMPD2-KO_72h	FALSE	chr1	+	109626912	109627174	3.33	11.2	0.147452	0.0784218	0.083808	0.0268197
	chr1:109626912-109627174.+	0.206328	-0.0741271	NT_THUMPD2-KO_72h:NT_WT_72h	FALSE	chr1	+	109626912	109627174	3.33	11.2	0.083808	0.0268197	0.157935	0.0713463
	chr1:109627316-109627428.+	0.255281	0.0659166	si1-LARP7_WT_72h:NT_THUMPD2-KO_72h	FALSE	chr1	+	109627316	109627428	4.95	5.95	0.120808	0.0645943	0.054891	0.0564816
	chr1:109627316-109627428.+	0.719191	-0.0229595	si1-LARP7_THUMPD2-KO_72h:NT_WT_72h	FALSE	chr1	+	109627316	109627428	4.95	5.95	0.066468	0.0682869	0.0894274	0.0304356
	chr1:109627316-109627428.+	0.418486	-0.0345365	NT_THUMPD2-KO_72h:NT_WT_72h	FALSE	chr1	+	109627316	109627428	4.95	5.95	0.054891	0.0564816	0.0894274	0.0304356
	chr1:109627316-109627428.+	0.504638	0.0313801	si1-LARP7_WT_72h:NT_WT_72h	FALSE	chr1	+	109627316	109627428	4.95	5.95	0.120808	0.0645943	0.0894274	0.0304356
	chr1:109627518-109627773.+	0.826438	0.00163365	si1-LARP7_THUMPD2-KO_72h:NT_WT_72h	FALSE	chr1	+	109627518	109627773	7.83	6.24	0.00564972	0.0097856	0.00401606	0.00695603
	chr1:109627518-109627773.+	0.93996	-0.000431835	si1-LARP7_WT_72h:NT_WT_72h	FALSE	chr1	+	109627518	109627773	7.83	6.24	0.00358423	0.00620807	0.00401606	0.00695603
	chr1:109627518-109627773.+	0.988473	-7.88e-05	si1-LARP7_WT_72h:NT_THUMPD2-KO_72h	FALSE	chr1	+	109627518	109627773	7.83	6.24	0.00358423	0.00620807	0.003663	0.00634451
	chr1:109627518-109627773.+	0.951353	-0.000353061	NT_THUMPD2-KO_72h:NT_WT_72h	FALSE	chr1	+	109627518	109627773	7.83	6.24	0.003663	0.00634451	0.00401606	0.00695603
	chr1:109627903-109628082.+	0.93297	-0.000674593	NT_THUMPD2-KO_72h:NT_WT_72h	FALSE	chr1	+	109627903	109628082	7.93	10.71	0.00497512	0.00861717	0.00564972	0.0097856
	chr1:109627903-109628082.+	0.730374	0.0037968	si1-LARP7_WT_72h:NT_THUMPD2-KO_72h	FALSE	chr1	+	109627903	109628082	7.93	10.71	0.00877193	0.0151934	0.00497512	0.00861717
	chr1:109627903-109628082.+	0.782061	0.00312221	si1-LARP7_WT_72h:NT_WT_72h	FALSE	chr1	+	109627903	109628082	7.93	10.71	0.00877193	0.0151934	0.00564972	0.0097856
	chr1:109627903-109628082.+	0.599683	0.00985416	si1-LARP7_THUMPD2-KO_72h:NT_WT_72h	FALSE	chr1	+	109627903	109628082	7.93	10.71	0.0155039	0.0268535	0.00564972	0.0097856
	chr1:109628277-109628363.+	0.12639	0.045503	si1-LARP7_WT_72h:NT_WT_72h	FALSE	chr1	+	109628277	109628363	3.56	8.28	0.153866	0.0308974	0.108363	0.0264514
	chr1:109628277-109628363.+	0.108096	0.0737215	NT_THUMPD2-KO_72h:NT_WT_72h	FALSE	chr1	+	109628277	109628363	3.56	8.28	0.182085	0.0500039	0.108363	0.0264514
	chr1:109628277-109628363.+	0.0891422	0.0428544	si1-LARP7_THUMPD2-KO_72h:NT_WT_72h	FALSE	chr1	+	109628277	109628363	3.56	8.28	0.151218	0.0172954	0.108363	0.0264514
	chr1:109628277-109628363.+	0.461075	-0.0282184	si1-LARP7_WT_72h:NT_THUMPD2-KO_72h	FALSE	chr1	+	109628277	109628363	3.56	8.28	0.153866	0.0308974	0.182085	0.0500039
	chr1:109628495-109628642.+	0.841	0.00304224	NT_THUMPD2-KO_72h:NT_WT_72h	FALSE	chr1	+	109628495	109628642	10.51	5.66	0.030663	0.0230337	0.0276208	0.00299428
	chr1:109628495-109628642.+	0.297111	0.029206	si1-LARP7_THUMPD2-KO_72h:NT_WT_72h	FALSE	chr1	+	109628495	109628642	10.51	5.66	0.0568267	0.036232	0.0276208	0.00299428
	chr1:109628495-109628642.+	0.393037	-0.0144339	si1-LARP7_WT_72h:NT_THUMPD2-KO_72h	FALSE	chr1	+	109628495	109628642	10.51	5.66	0.0162291	0.00672302	0.030663	0.0230337
	chr1:109628495-109628642.+	0.081903	-0.0113916	si1-LARP7_WT_72h:NT_WT_72h	FALSE	chr1	+	109628495	109628642	10.51	5.66	0.0162291	0.00672302	0.0276208	0.00299428
	chr1:109628806-109629108.+	0.18684	-0.0355142	NT_THUMPD2-KO_72h:NT_WT_72h	FALSE	chr1	+	109628806	109629108	7.15	7.49	0.0238551	0.00851615	0.0593693	0.0318317
	chr1:109628806-109629108.+	0.854695	-0.00421109	si1-LARP7_WT_72h:NT_WT_72h	FALSE	chr1	+	109628806	109629108	7.15	7.49	0.0551582	0.0184079	0.0593693	0.0318317
	chr1:109628806-109629108.+	0.0806892	0.0313031	si1-LARP7_WT_72h:NT_THUMPD2-KO_72h	FALSE	chr1	+	109628806	109629108	7.15	7.49	0.0551582	0.0184079	0.0238551	0.00851615
	chr1:109628806-109629108.+	0.281131	-0.0267212	si1-LARP7_THUMPD2-KO_72h:NT_WT_72h	FALSE	chr1	+	109628806	109629108	7.15	7.49	0.0326481	0.00691576	0.0593693	0.0318317
	chr1:109629235-109629326.+	0.596258	0.0130862	si1-LARP7_WT_72h:NT_THUMPD2-KO_72h	FALSE	chr1	+	109629235	109629326	5.62	4.97	0.0290249	0.0341584	0.0159387	0.0173884
	chr1:109629235-109629326.+	0.706844	0.00948634	si1-LARP7_WT_72h:NT_WT_72h	FALSE	chr1	+	109629235	109629326	5.62	4.97	0.0290249	0.0341584	0.0195386	0.0209537
	chr1:109629235-109629326.+	0.732502	-0.00671809	si1-LARP7_THUMPD2-KO_72h:NT_WT_72h	FALSE	chr1	+	109629235	109629326	5.62	4.97	0.0128205	0.0181309	0.0195386	0.0209537
	chr1:109629235-109629326.+	0.830468	-0.00359991	NT_THUMPD2-KO_72h:NT_WT_72h	FALSE	chr1	+	109629235	109629326	5.62	4.97	0.0159387	0.0173884	0.0195386	0.0209537
	chr1:109629490-109629795.+	0.351691	-0.0171082	si1-LARP7_WT_72h:NT_THUMPD2-KO_72h	FALSE	chr1	+	109629490	109629795	5.4	9.87	0.00869565	0.0150613	0.0258038	0.0230719
	chr1:109629490-109629795.+	0.462591	0.0143096	NT_THUMPD2-KO_72h:NT_WT_72h	FALSE	chr1	+	109629490	109629795	5.4	9.87	0.0258038	0.0230719	0.0114943	0.0199086
	chr1:109629490-109629795.+	0.209048	0.0216431	si1-LARP7_THUMPD2-KO_72h:NT_WT_72h	FALSE	chr1	+	109629490	109629795	5.4	9.87	0.0331373	0.014478	0.0114943	0.0199086
	chr1:109629490-109629795.+	0.856166	-0.0027986	si1-LARP7_WT_72h:NT_WT_72h	FALSE	chr1	+	109629490	109629795	5.4	9.87	0.00869565	0.0150613	0.0114943	0.0199086
	chr1:109630406-109630682.+	0.447174	-0.0150924	si1-LARP7_WT_72h:NT_THUMPD2-KO_72h	FALSE	chr1	+	109630406	109630682	6.8	1.97	0.0144996	0.0125659	0.0295921	0.0269207
	chr1:109630406-109630682.+	0.20604	0.0106824	si1-LARP7_THUMPD2-KO_72h:NT_WT_72h	FALSE	chr1	+	109630406	109630682	6.8	1.97	0.0160076	0.0102539	0.00532514	0.00486081
	chr1:109630406-109630682.+	0.335313	0.00917446	si1-LARP7_WT_72h:NT_WT_72h	FALSE	chr1	+	109630406	109630682	6.8	1.97	0.0144996	0.0125659	0.00532514	0.00486081
	chr1:109630406-109630682.+	0.256809	0.0242669	NT_THUMPD2-KO_72h:NT_WT_72h	FALSE	chr1	+	109630406	109630682	6.8	1.97	0.0295921	0.0269207	0.00532514	0.00486081
	chr1:109656787-109657214.+	0.765094	0.0126354	si1-LARP7_THUMPD2-KO_72h:NT_WT_72h	FALSE	chr1	+	109656787	109657214	6.53	8.02	0.0396624	0.0381897	0.027027	0.0468122
	chr1:109656787-109657214.+	0.572202	0.0192804	si1-LARP7_WT_72h:NT_WT_72h	FALSE	chr1	+	109656787	109657214	6.53	8.02	0.0463074	0.0246019	0.027027	0.0468122
	chr1:109656787-109657214.+	0.852048	0.00579417	NT_THUMPD2-KO_72h:NT_WT_72h	FALSE	chr1	+	109656787	109657214	6.53	8.02	0.0328212	0.0103869	0.027027	0.0468122
	chr1:109656787-109657214.+	0.452765	0.0134862	si1-LARP7_WT_72h:NT_THUMPD2-KO_72h	FALSE	chr1	+	109656787	109657214	6.53	8.02	0.0463074	0.0246019	0.0328212	0.0103869
	chr1:109657279-109657589.+	0.0864261	-0.0356227	si1-LARP7_THUMPD2-KO_72h:NT_WT_72h	FALSE	chr1	+	109657279	109657589	5.12	7.74	0.00909091	0.0128565	0.0447136	0.0109011
	chr1:109657279-109657589.+	0.354483	-0.0268565	si1-LARP7_WT_72h:NT_WT_72h	FALSE	chr1	+	109657279	109657589	5.12	7.74	0.0178571	0.0252538	0.0447136	0.0109011
	chr1:109657279-109657589.+	0.615137	-0.0118853	NT_THUMPD2-KO_72h:NT_WT_72h	FALSE	chr1	+	109657279	109657589	5.12	7.74	0.0328283	0.034161	0.0447136	0.0109011
	chr1:109657279-109657589.+	0.615176	-0.0149711	si1-LARP7_WT_72h:NT_THUMPD2-KO_72h	FALSE	chr1	+	109657279	109657589	5.12	7.74	0.0178571	0.0252538	0.0328283	0.034161
	chr1:109657671-109657771.+	0.308343	-0.0249416	si1-LARP7_THUMPD2-KO_72h:NT_WT_72h	FALSE	chr1	+	109657671	109657771	5.84	8.47	0.0470346	0.0319659	0.0719762	0.0111109
	chr1:109657671-109657771.+	0.684975	0.0284196	si1-LARP7_WT_72h:NT_THUMPD2-KO_72h	FALSE	chr1	+	109657671	109657771	5.84	8.47	0.106694	0.0931511	0.0782743	0.0612207
	chr1:109657671-109657771.+	0.58558	0.0347177	si1-LARP7_WT_72h:NT_WT_72h	FALSE	chr1	+	109657671	109657771	5.84	8.47	0.106694	0.0931511	0.0719762	0.0111109
	chr1:109657671-109657771.+	0.876081	0.00629809	NT_THUMPD2-KO_72h:NT_WT_72h	FALSE	chr1	+	109657671	109657771	5.84	8.47	0.0782743	0.0612207	0.0719762	0.0111109
	chr1:109658909-109658999.+	0.495085	0.0130804	si1-LARP7_WT_72h:NT_THUMPD2-KO_72h	FALSE	chr1	+	109658909	109658999	8.99	9.49	0.024846	0.025678	0.0117655	0.0143676
	chr1:109658909-109658999.+	0.29727	-0.0367193	NT_THUMPD2-KO_72h:NT_WT_72h	FALSE	chr1	+	109658909	109658999	8.99	9.49	0.0117655	0.0143676	0.0484848	0.0457566
	chr1:109658909-109658999.+	0.489676	-0.0236389	si1-LARP7_WT_72h:NT_WT_72h	FALSE	chr1	+	109658909	109658999	8.99	9.49	0.024846	0.025678	0.0484848	0.0457566
	chr1:109658909-109658999.+	0.388751	-0.0291852	si1-LARP7_THUMPD2-KO_72h:NT_WT_72h	FALSE	chr1	+	109658909	109658999	8.99	9.49	0.0192997	0.0170383	0.0484848	0.0457566
	chr1:110011357-110012361.+	0.187838	-0.0136571	si1-LARP7_WT_72h:NT_WT_72h	FALSE	chr1	+	110011357	110012361	9.06	10.35	0.0203463	0.00675141	0.0340034	0.0123211
	chr1:110011357-110012361.+	0.103346	-0.0439208	si1-LARP7_WT_72h:NT_THUMPD2-KO_72h	FALSE	chr1	+	110011357	110012361	9.06	10.35	0.0203463	0.00675141	0.0642672	0.0276714
	chr1:110011357-110012361.+	0.189763	0.0302637	NT_THUMPD2-KO_72h:NT_WT_72h	FALSE	chr1	+	110011357	110012361	9.06	10.35	0.0642672	0.0276714	0.0340034	0.0123211
	chr1:110011357-110012361.+	0.275299	-0.0159182	si1-LARP7_THUMPD2-KO_72h:NT_WT_72h	FALSE	chr1	+	110011357	110012361	9.06	10.35	0.0180853	0.0175522	0.0340034	0.0123211
	chr1:110012462-110012896.+	0.76845	0.00299915	si1-LARP7_WT_72h:NT_THUMPD2-KO_72h	FALSE	chr1	+	110012462	110012896	10.49	7.4	0.0185859	0.00465962	0.0155867	0.0150518
	chr1:110012462-110012896.+	0.851961	0.00236333	si1-LARP7_THUMPD2-KO_72h:NT_WT_72h	FALSE	chr1	+	110012462	110012896	10.49	7.4	0.0104822	0.0181557	0.00811885	0.00849694
	chr1:110012462-110012896.+	0.155062	0.010467	si1-LARP7_WT_72h:NT_WT_72h	FALSE	chr1	+	110012462	110012896	10.49	7.4	0.0185859	0.00465962	0.00811885	0.00849694
	chr1:110012462-110012896.+	0.506093	0.00746786	NT_THUMPD2-KO_72h:NT_WT_72h	FALSE	chr1	+	110012462	110012896	10.49	7.4	0.0155867	0.0150518	0.00811885	0.00849694
	chr1:110014857-110015424.+	0.658304	-0.00316359	si1-LARP7_THUMPD2-KO_72h:NT_WT_72h	FALSE	chr1	+	110014857	110015424	5.05	8.02	0.0073832	0.00651912	0.0105468	0.00933574
	chr1:110014857-110015424.+	0.56078	-0.00944524	si1-LARP7_WT_72h:NT_THUMPD2-KO_72h	FALSE	chr1	+	110014857	110015424	5.05	8.02	0.00416021	0.00375525	0.0136054	0.0235653
	chr1:110014857-110015424.+	0.849653	0.00305865	NT_THUMPD2-KO_72h:NT_WT_72h	FALSE	chr1	+	110014857	110015424	5.05	8.02	0.0136054	0.0235653	0.0105468	0.00933574
	chr1:110014857-110015424.+	0.361962	-0.00638658	si1-LARP7_WT_72h:NT_WT_72h	FALSE	chr1	+	110014857	110015424	5.05	8.02	0.00416021	0.00375525	0.0105468	0.00933574
	chr1:110015531-110016343.+	0.059649	0.0138112	si1-LARP7_WT_72h:NT_WT_72h	FALSE	chr1	+	110015531	110016343	8.88	11.34	0.0170475	0.00705151	0.00323625	0.00560534
	chr1:110015531-110016343.+	0.068394	0.0239312	NT_THUMPD2-KO_72h:NT_WT_72h	FALSE	chr1	+	110015531	110016343	8.88	11.34	0.0271674	0.0129595	0.00323625	0.00560534
	chr1:110015531-110016343.+	0.318076	-0.0101199	si1-LARP7_WT_72h:NT_THUMPD2-KO_72h	FALSE	chr1	+	110015531	110016343	8.88	11.34	0.0170475	0.00705151	0.0271674	0.0129595
	chr1:110015531-110016343.+	0.324809	0.00902927	si1-LARP7_THUMPD2-KO_72h:NT_WT_72h	FALSE	chr1	+	110015531	110016343	8.88	11.34	0.0122655	0.0119211	0.00323625	0.00560534
	chr1:110016730-110017494.+	0.847067	-0.00184306	si1-LARP7_WT_72h:NT_WT_72h	FALSE	chr1	+	110016730	110017494	8.39	12.47	0.00609345	0.00625588	0.00793651	0.0137464
	chr1:110016730-110017494.+	0.603607	0.00491229	si1-LARP7_THUMPD2-KO_72h:NT_WT_72h	FALSE	chr1	+	110016730	110017494	8.39	12.47	0.0128488	0.00359673	0.00793651	0.0137464
	chr1:110016730-110017494.+	0.951264	-0.000585036	NT_THUMPD2-KO_72h:NT_WT_72h	FALSE	chr1	+	110016730	110017494	8.39	12.47	0.00735147	0.00650165	0.00793651	0.0137464
	chr1:110016730-110017494.+	0.821059	-0.00125802	si1-LARP7_WT_72h:NT_THUMPD2-KO_72h	FALSE	chr1	+	110016730	110017494	8.39	12.47	0.00609345	0.00625588	0.00735147	0.00650165
	chr1:110018650-110019050.+	0.529791	-0.0320945	si1-LARP7_WT_72h:NT_THUMPD2-KO_72h	FALSE	chr1	+	110018650	110019050	5.99	10.83	0.0532713	0.0332053	0.0853659	0.0705258
	chr1:110018650-110019050.+	0.269486	-0.0626231	si1-LARP7_THUMPD2-KO_72h:NT_WT_72h	FALSE	chr1	+	110018650	110019050	5.99	10.83	0.0425876	0.0131353	0.105211	0.0720813
	chr1:110018650-110019050.+	0.344294	-0.0519393	si1-LARP7_WT_72h:NT_WT_72h	FALSE	chr1	+	110018650	110019050	5.99	10.83	0.0532713	0.0332053	0.105211	0.0720813
	chr1:110018650-110019050.+	0.750379	-0.0198448	NT_THUMPD2-KO_72h:NT_WT_72h	FALSE	chr1	+	110018650	110019050	5.99	10.83	0.0853659	0.0705258	0.105211	0.0720813
	chr1:110019626-110020730.+	0.898747	0.00167016	NT_THUMPD2-KO_72h:NT_WT_72h	FALSE	chr1	+	110019626	110020730	8.73	8.22	0.0694805	0.0180772	0.0678104	0.0107883
	chr1:110019626-110020730.+	0.095829	-0.0317513	si1-LARP7_WT_72h:NT_THUMPD2-KO_72h	FALSE	chr1	+	110019626	110020730	8.73	8.22	0.0377292	0.0177619	0.0694805	0.0180772
	chr1:110019626-110020730.+	0.378676	0.0254567	si1-LARP7_THUMPD2-KO_72h:NT_WT_72h	FALSE	chr1	+	110019626	110020730	8.73	8.22	0.093267	0.0392101	0.0678104	0.0107883
	chr1:110019626-110020730.+	0.0795431	-0.0300812	si1-LARP7_WT_72h:NT_WT_72h	FALSE	chr1	+	110019626	110020730	8.73	8.22	0.0377292	0.0177619	0.0678104	0.0107883
	chr1:110020851-110021673.+	0.805137	-0.00701237	si1-LARP7_WT_72h:NT_WT_72h	FALSE	chr1	+	110020851	110021673	8.66	13.36	0.068297	0.0106655	0.0753094	0.0425197
	chr1:110020851-110021673.+	0.332309	-0.0310906	NT_THUMPD2-KO_72h:NT_WT_72h	FALSE	chr1	+	110020851	110021673	8.66	13.36	0.0442188	0.0066628	0.0753094	0.0425197
	chr1:110020851-110021673.+	0.0383222	0.0240782	si1-LARP7_WT_72h:NT_THUMPD2-KO_72h	FALSE	chr1	+	110020851	110021673	8.66	13.36	0.068297	0.0106655	0.0442188	0.0066628
	chr1:110020851-110021673.+	0.702456	-0.0115791	si1-LARP7_THUMPD2-KO_72h:NT_WT_72h	FALSE	chr1	+	110020851	110021673	8.66	13.36	0.0637302	0.0214774	0.0753094	0.0425197
	chr1:110045078-110046679.+	0.817778	0.00313897	si1-LARP7_THUMPD2-KO_72h:NT_WT_72h	FALSE	chr1	+	110045078	110046679	10.67	9.75	0.0321071	0.0183766	0.0289681	0.0118328
	chr1:110045078-110046679.+	0.868885	0.00674615	si1-LARP7_WT_72h:NT_WT_72h	FALSE	chr1	+	110045078	110046679	10.67	9.75	0.0357143	0.061859	0.0289681	0.0118328
	chr1:110045078-110046679.+	0.942278	0.00196389	NT_THUMPD2-KO_72h:NT_WT_72h	FALSE	chr1	+	110045078	110046679	10.67	9.75	0.030932	0.0406124	0.0289681	0.0118328
	chr1:110045078-110046679.+	0.917071	0.00478226	si1-LARP7_WT_72h:NT_THUMPD2-KO_72h	FALSE	chr1	+	110045078	110046679	10.67	9.75	0.0357143	0.061859	0.030932	0.0406124
	chr1:110047616-110047771.+	0.801913	-0.00860135	si1-LARP7_WT_72h:NT_WT_72h	FALSE	chr1	+	110047616	110047771	10.13	4.7	0.0309031	0.0280497	0.0395044	0.0353719
	chr1:110047616-110047771.+	0.587483	0.025356	NT_THUMPD2-KO_72h:NT_WT_72h	FALSE	chr1	+	110047616	110047771	10.13	4.7	0.0648604	0.0429605	0.0395044	0.0353719
	chr1:110047616-110047771.+	0.747904	0.0161542	si1-LARP7_THUMPD2-KO_72h:NT_WT_72h	FALSE	chr1	+	110047616	110047771	10.13	4.7	0.0556586	0.0498517	0.0395044	0.0353719
	chr1:110047616-110047771.+	0.450253	-0.0339573	si1-LARP7_WT_72h:NT_THUMPD2-KO_72h	FALSE	chr1	+	110047616	110047771	10.13	4.7	0.0309031	0.0280497	0.0648604	0.0429605
	chr1:110049238-110049459.+	0.585962	0.0702453	NT_THUMPD2-KO_72h:NT_WT_72h	FALSE	chr1	+	110049238	110049459	8.63	8.04	0.390805	0.0812766	0.320559	0.172675
	chr1:110049238-110049459.+	0.650355	-0.056001	si1-LARP7_THUMPD2-KO_72h:NT_WT_72h	FALSE	chr1	+	110049238	110049459	8.63	8.04	0.264558	0.0859217	0.320559	0.172675
	chr1:110049238-110049459.+	0.642569	-0.0585223	si1-LARP7_WT_72h:NT_WT_72h	FALSE	chr1	+	110049238	110049459	8.63	8.04	0.262037	0.0970369	0.320559	0.172675
	chr1:110049238-110049459.+	0.219835	-0.128768	si1-LARP7_WT_72h:NT_THUMPD2-KO_72h	FALSE	chr1	+	110049238	110049459	8.63	8.04	0.262037	0.0970369	0.390805	0.0812766
	chr1:110050409-110050955.+	0.357668	-0.0499759	si1-LARP7_WT_72h:NT_WT_72h	FALSE	chr1	+	110050409	110050955	9.27	9.5	0.0189017	0.0174796	0.0688776	0.0468999
	chr1:110050409-110050955.+	0.611179	-0.030416	si1-LARP7_THUMPD2-KO_72h:NT_WT_72h	FALSE	chr1	+	110050409	110050955	9.27	9.5	0.0384615	0.0543928	0.0688776	0.0468999
	chr1:110050409-110050955.+	0.506304	-0.0369627	NT_THUMPD2-KO_72h:NT_WT_72h	FALSE	chr1	+	110050409	110050955	9.27	9.5	0.0319149	0.0451345	0.0688776	0.0468999
	chr1:110050409-110050955.+	0.754975	-0.0130132	si1-LARP7_WT_72h:NT_THUMPD2-KO_72h	FALSE	chr1	+	110050409	110050955	9.27	9.5	0.0189017	0.0174796	0.0319149	0.0451345
	chr1:110051060-110051682.+	0.543199	0.020076	si1-LARP7_WT_72h:NT_THUMPD2-KO_72h	FALSE	chr1	+	110051060	110051682	11.01	11.06	0.0273224	0.0473238	0.00724638	0.0125511
	chr1:110051060-110051682.+	0.931685	0.00253283	si1-LARP7_THUMPD2-KO_72h:NT_WT_72h	FALSE	chr1	+	110051060	110051682	11.01	11.06	0.0269231	0.0163178	0.0243902	0.0422451
	chr1:110051060-110051682.+	0.560661	-0.0171439	NT_THUMPD2-KO_72h:NT_WT_72h	FALSE	chr1	+	110051060	110051682	11.01	11.06	0.00724638	0.0125511	0.0243902	0.0422451
	chr1:110051060-110051682.+	0.940083	0.00293216	si1-LARP7_WT_72h:NT_WT_72h	FALSE	chr1	+	110051060	110051682	11.01	11.06	0.0273224	0.0473238	0.0243902	0.0422451
	chr1:11013965-11016843.+	0.409983	-0.0135471	si1-LARP7_THUMPD2-KO_72h:NT_WT_72h	FALSE	chr1	+	11013965	11016843	7.81	9.35	0.00266667	0.0046188	0.0162137	0.0226596
	chr1:11013965-11016843.+	0.986027	0.000119118	si1-LARP7_WT_72h:NT_THUMPD2-KO_72h	FALSE	chr1	+	11013965	11016843	7.81	9.35	0.00715765	0.00909455	0.00703853	0.00615439
	chr1:11013965-11016843.+	0.572201	-0.00905609	si1-LARP7_WT_72h:NT_WT_72h	FALSE	chr1	+	11013965	11016843	7.81	9.35	0.00715765	0.00909455	0.0162137	0.0226596
	chr1:11013965-11016843.+	0.560381	-0.00917521	NT_THUMPD2-KO_72h:NT_WT_72h	FALSE	chr1	+	11013965	11016843	7.81	9.35	0.00703853	0.00615439	0.0162137	0.0226596
	chr1:11017007-11018732.+	0.591094	-0.00515873	si1-LARP7_THUMPD2-KO_72h:NT_WT_72h	FALSE	chr1	+	11017007	11018732	7.82	10.36	0.00277778	0.00481125	0.00793651	0.0137464
	chr1:11017007-11018732.+	0.428906	-0.00176386	si1-LARP7_WT_72h:NT_THUMPD2-KO_72h	FALSE	chr1	+	11017007	11018732	7.82	10.36	0.00098912	0.00171321	0.00275298	0.00291919
	chr1:11017007-11018732.+	0.583531	-0.00518353	NT_THUMPD2-KO_72h:NT_WT_72h	FALSE	chr1	+	11017007	11018732	7.82	10.36	0.00275298	0.00291919	0.00793651	0.0137464
	chr1:11017007-11018732.+	0.47423	-0.00694739	si1-LARP7_WT_72h:NT_WT_72h	FALSE	chr1	+	11017007	11018732	7.82	10.36	0.00098912	0.00171321	0.00793651	0.0137464
	chr1:11018873-11020428.+	0.115073	0.00565031	si1-LARP7_WT_72h:NT_WT_72h	FALSE	chr1	+	11018873	11020428	8.4	5.44	0.00863851	0.00358624	0.0029882	0.00328616
	chr1:11018873-11020428.+	0.448661	0.00398469	NT_THUMPD2-KO_72h:NT_WT_72h	FALSE	chr1	+	11018873	11020428	8.4	5.44	0.00697289	0.0071437	0.0029882	0.00328616
	chr1:11018873-11020428.+	0.533604	0.00546194	si1-LARP7_THUMPD2-KO_72h:NT_WT_72h	FALSE	chr1	+	11018873	11020428	8.4	5.44	0.00845014	0.0125486	0.0029882	0.00328616
	chr1:11018873-11020428.+	0.742471	0.00166562	si1-LARP7_WT_72h:NT_THUMPD2-KO_72h	FALSE	chr1	+	11018873	11020428	8.4	5.44	0.00863851	0.00358624	0.00697289	0.0071437
	chr1:110192213-110192505.+	0.383611	-0.0130684	si1-LARP7_WT_72h:NT_WT_72h	FALSE	chr1	+	110192213	110192505	5.76	9.47	0.00740741	0.01283	0.0204758	0.0188263
	chr1:110192213-110192505.+	0.598774	0.0132654	si1-LARP7_THUMPD2-KO_72h:NT_WT_72h	FALSE	chr1	+	110192213	110192505	5.76	9.47	0.0337412	0.0345067	0.0204758	0.0188263
	chr1:110192213-110192505.+	0.763511	0.0028412	si1-LARP7_WT_72h:NT_THUMPD2-KO_72h	FALSE	chr1	+	110192213	110192505	5.76	9.47	0.00740741	0.01283	0.00456621	0.00790891
	chr1:110192213-110192505.+	0.279699	-0.0159096	NT_THUMPD2-KO_72h:NT_WT_72h	FALSE	chr1	+	110192213	110192505	5.76	9.47	0.00456621	0.00790891	0.0204758	0.0188263
	chr1:110197599-110198075.+	0.581331	-0.00794726	si1-LARP7_WT_72h:NT_WT_72h	FALSE	chr1	+	110197599	110198075	8.41	0.77	0.0334298	0.0112145	0.041377	0.0194935
	chr1:110197599-110198075.+	0.0662848	-0.0365461	NT_THUMPD2-KO_72h:NT_WT_72h	FALSE	chr1	+	110197599	110198075	8.41	0.77	0.00483092	0.0083674	0.041377	0.0194935
	chr1:110197599-110198075.+	0.133034	-0.0276681	si1-LARP7_THUMPD2-KO_72h:NT_WT_72h	FALSE	chr1	+	110197599	110198075	8.41	0.77	0.0137089	0.00053116	0.041377	0.0194935
	chr1:110197599-110198075.+	0.0273033	0.0285989	si1-LARP7_WT_72h:NT_THUMPD2-KO_72h	FALSE	chr1	+	110197599	110198075	8.41	0.77	0.0334298	0.0112145	0.00483092	0.0083674
	chr1:11020599-11022123.+	0.662295	-0.00384044	NT_THUMPD2-KO_72h:NT_WT_72h	FALSE	chr1	+	11020599	11022123	7.51	7.78	0.0210207	0.0126157	0.0248612	0.00502474
	chr1:11020599-11022123.+	0.510463	0.00451853	si1-LARP7_THUMPD2-KO_72h:NT_WT_72h	FALSE	chr1	+	11020599	11022123	7.51	7.78	0.0293797	0.00927004	0.0248612	0.00502474
	chr1:11020599-11022123.+	0.184121	0.01441	si1-LARP7_WT_72h:NT_THUMPD2-KO_72h	FALSE	chr1	+	11020599	11022123	7.51	7.78	0.0354307	0.00185926	0.0210207	0.0126157
	chr1:11020599-11022123.+	0.0539291	0.0105696	si1-LARP7_WT_72h:NT_WT_72h	FALSE	chr1	+	11020599	11022123	7.51	7.78	0.0354307	0.00185926	0.0248612	0.00502474
	chr1:11022177-11023155.+	0.945452	-0.000273677	si1-LARP7_THUMPD2-KO_72h:NT_WT_72h	FALSE	chr1	+	11022177	11023155	-6.81	0.7	0.997211	0.00483138	0.997484	0.00435736
	chr1:11022177-11023155.+	0.733032	0.00107894	si1-LARP7_WT_72h:NT_WT_72h	FALSE	chr1	+	11022177	11023155	-6.81	0.7	0.998563	0.00248858	0.997484	0.00435736
	chr1:11022177-11023155.+	0.383233	-0.00586358	NT_THUMPD2-KO_72h:NT_WT_72h	FALSE	chr1	+	11022177	11023155	-6.81	0.7	0.991621	0.00890511	0.997484	0.00435736
	chr1:11022177-11023155.+	0.307975	0.00694252	si1-LARP7_WT_72h:NT_THUMPD2-KO_72h	FALSE	chr1	+	11022177	11023155	-6.81	0.7	0.998563	0.00248858	0.991621	0.00890511
	chr1:11022250-11023262.+	0.405976	-0.0105562	NT_THUMPD2-KO_72h:NT_WT_72h	FALSE	chr1	+	11022250	11023262	2.97	7.83	0.987871	0.0174951	0.998428	0.00272335
	chr1:11022250-11023262.+	0.870806	0.000346837	si1-LARP7_WT_72h:NT_WT_72h	FALSE	chr1	+	11022250	11023262	2.97	7.83	0.998775	0.00212261	0.998428	0.00272335
	chr1:11022250-11023262.+	0.393328	0.010903	si1-LARP7_WT_72h:NT_THUMPD2-KO_72h	FALSE	chr1	+	11022250	11023262	2.97	7.83	0.998775	0.00212261	0.987871	0.0174951
	chr1:11022250-11023262.+	0.53304	-0.00481745	si1-LARP7_THUMPD2-KO_72h:NT_WT_72h	FALSE	chr1	+	11022250	11023262	2.97	7.83	0.99361	0.0110674	0.998428	0.00272335
	chr1:11023329-11024063.+	0.221562	0.0137483	si1-LARP7_WT_72h:NT_WT_72h	FALSE	chr1	+	11023329	11024063	8.27	10.84	0.990892	0.00969122	0.977143	0.0130052
	chr1:11023329-11024063.+	0.887951	0.00136089	si1-LARP7_WT_72h:NT_THUMPD2-KO_72h	FALSE	chr1	+	11023329	11024063	8.27	10.84	0.990892	0.00969122	0.989531	0.0122895
	chr1:11023329-11024063.+	0.296862	0.0123874	NT_THUMPD2-KO_72h:NT_WT_72h	FALSE	chr1	+	11023329	11024063	8.27	10.84	0.989531	0.0122895	0.977143	0.0130052
	chr1:11023329-11024063.+	0.15058	0.0162236	si1-LARP7_THUMPD2-KO_72h:NT_WT_72h	FALSE	chr1	+	11023329	11024063	8.27	10.84	0.993367	0.00604565	0.977143	0.0130052
	chr1:110342268-110345538.+	0.655921	0.027451	si1-LARP7_WT_72h:NT_THUMPD2-KO_72h	FALSE	chr1	+	110342268	110345538	6.46	12.89	0.960784	0.0679236	0.933333	0.0719032
	chr1:110342268-110345538.+	0.330285	0.0640051	si1-LARP7_THUMPD2-KO_72h:NT_WT_72h	FALSE	chr1	+	110342268	110345538	6.46	12.89	0.977011	0.0398173	0.913006	0.0857429
	chr1:110342268-110345538.+	0.493509	0.0477779	si1-LARP7_WT_72h:NT_WT_72h	FALSE	chr1	+	110342268	110345538	6.46	12.89	0.960784	0.0679236	0.913006	0.0857429
	chr1:110342268-110345538.+	0.769225	0.0203269	NT_THUMPD2-KO_72h:NT_WT_72h	FALSE	chr1	+	110342268	110345538	6.46	12.89	0.933333	0.0719032	0.913006	0.0857429
	chr1:110342268-110346307.+	0.431914	0.0710345	si1-LARP7_WT_72h:NT_THUMPD2-KO_72h	FALSE	chr1	+	110342268	110346307	6.46	2.58	0.93547	0.0703548	0.864436	0.118105
	chr1:110342268-110346307.+	0.144813	0.0914077	si1-LARP7_WT_72h:NT_WT_72h	FALSE	chr1	+	110342268	110346307	6.46	2.58	0.93547	0.0703548	0.844063	0.0467544
	chr1:110342268-110346307.+	0.0226017	0.131695	si1-LARP7_THUMPD2-KO_72h:NT_WT_72h	FALSE	chr1	+	110342268	110346307	6.46	2.58	0.975758	0.0419891	0.844063	0.0467544
	chr1:110342268-110346307.+	0.80167	0.0203732	NT_THUMPD2-KO_72h:NT_WT_72h	FALSE	chr1	+	110342268	110346307	6.46	2.58	0.864436	0.118105	0.844063	0.0467544
	chr1:110406379-110407585.-	0.13197	-0.00799138	si1-LARP7_WT_72h:NT_WT_72h	FALSE	chr1	-	110406379	110407585	9.3	5.95	0.00947682	0.00595004	0.0174682	0.00247084
	chr1:110406379-110407585.-	0.385953	0.00704773	si1-LARP7_THUMPD2-KO_72h:NT_WT_72h	FALSE	chr1	-	110406379	110407585	9.3	5.95	0.0245159	0.0110798	0.0174682	0.00247084
	chr1:110406379-110407585.-	0.151605	-0.00310327	NT_THUMPD2-KO_72h:NT_WT_72h	FALSE	chr1	-	110406379	110407585	9.3	5.95	0.0143649	0.0015037	0.0174682	0.00247084
	chr1:110406379-110407585.-	0.288609	-0.00488811	si1-LARP7_WT_72h:NT_THUMPD2-KO_72h	FALSE	chr1	-	110406379	110407585	9.3	5.95	0.00947682	0.00595004	0.0143649	0.0015037
	chr1:11054885-11054961.-	0.900272	-0.000566411	si1-LARP7_WT_72h:NT_WT_72h	FALSE	chr1	-	11054885	11054961	8.23	9.83	0.0127479	0.00651276	0.0133143	0.00297553
	chr1:11054885-11054961.-	0.552295	-0.00222016	si1-LARP7_THUMPD2-KO_72h:NT_WT_72h	FALSE	chr1	-	11054885	11054961	8.23	9.83	0.0110942	0.00499788	0.0133143	0.00297553
	chr1:11054885-11054961.-	0.266821	-0.00502518	NT_THUMPD2-KO_72h:NT_WT_72h	FALSE	chr1	-	11054885	11054961	8.23	9.83	0.00828913	0.00567441	0.0133143	0.00297553
	chr1:11054885-11054961.-	0.42271	0.00445877	si1-LARP7_WT_72h:NT_THUMPD2-KO_72h	FALSE	chr1	-	11054885	11054961	8.23	9.83	0.0127479	0.00651276	0.00828913	0.00567441
	chr1:11055084-11055780.-	0.149807	-0.0150426	si1-LARP7_WT_72h:NT_THUMPD2-KO_72h	FALSE	chr1	-	11055084	11055780	8.72	7.52	0.0214347	0.0068483	0.0364773	0.0119631
	chr1:11055084-11055780.-	0.892871	-0.00118402	si1-LARP7_THUMPD2-KO_72h:NT_WT_72h	FALSE	chr1	-	11055084	11055780	8.72	7.52	0.0186275	0.0106902	0.0198115	0.0094728
	chr1:11055084-11055780.-	0.135235	0.0166658	NT_THUMPD2-KO_72h:NT_WT_72h	FALSE	chr1	-	11055084	11055780	8.72	7.52	0.0364773	0.0119631	0.0198115	0.0094728
	chr1:11055084-11055780.-	0.822845	0.00162323	si1-LARP7_WT_72h:NT_WT_72h	FALSE	chr1	-	11055084	11055780	8.72	7.52	0.0214347	0.0068483	0.0198115	0.0094728
	chr1:11055926-11056010.-	0.772888	0.00406566	si1-LARP7_THUMPD2-KO_72h:NT_WT_72h	FALSE	chr1	-	11055926	11056010	7.75	-0.03	0.021786	0.0164917	0.0177204	0.0157448
	chr1:11055926-11056010.-	0.67239	-0.00461557	si1-LARP7_WT_72h:NT_WT_72h	FALSE	chr1	-	11055926	11056010	7.75	-0.03	0.0131048	0.00596421	0.0177204	0.0157448
	chr1:11055926-11056010.-	0.644968	0.00197756	si1-LARP7_WT_72h:NT_THUMPD2-KO_72h	FALSE	chr1	-	11055926	11056010	7.75	-0.03	0.0131048	0.00596421	0.0111273	0.00307291
	chr1:11055926-11056010.-	0.545796	-0.00659312	NT_THUMPD2-KO_72h:NT_WT_72h	FALSE	chr1	-	11055926	11056010	7.75	-0.03	0.0111273	0.00307291	0.0177204	0.0157448
	chr1:11056094-11056603.-	0.456413	-0.00157928	si1-LARP7_THUMPD2-KO_72h:NT_WT_72h	FALSE	chr1	-	11056094	11056603	8.84	13.02	0.000972698	0.000863192	0.00255198	0.00295782
	chr1:11056094-11056603.-	0.439547	0.00201815	si1-LARP7_WT_72h:NT_THUMPD2-KO_72h	FALSE	chr1	-	11056094	11056603	8.84	13.02	0.00366032	0.00349151	0.00164217	0.00181084
	chr1:11056094-11056603.-	0.696941	0.00110834	si1-LARP7_WT_72h:NT_WT_72h	FALSE	chr1	-	11056094	11056603	8.84	13.02	0.00366032	0.00349151	0.00255198	0.00295782
	chr1:11056094-11056603.-	0.677683	-0.00090981	NT_THUMPD2-KO_72h:NT_WT_72h	FALSE	chr1	-	11056094	11056603	8.84	13.02	0.00164217	0.00181084	0.00255198	0.00295782
	chr1:11056757-11058799.-	0.787738	-0.000821354	NT_THUMPD2-KO_72h:NT_WT_72h	FALSE	chr1	-	11056757	11058799	10.03	11.01	0.0029623	0.00303776	0.00378366	0.0038742
	chr1:11056757-11058799.-	0.111396	0.00587159	si1-LARP7_THUMPD2-KO_72h:NT_WT_72h	FALSE	chr1	-	11056757	11058799	10.03	11.01	0.00965525	0.00302282	0.00378366	0.0038742
	chr1:11056757-11058799.-	0.929457	0.000246458	si1-LARP7_WT_72h:NT_WT_72h	FALSE	chr1	-	11056757	11058799	10.03	11.01	0.00403012	0.00220746	0.00378366	0.0038742
	chr1:11056757-11058799.-	0.650473	0.00106781	si1-LARP7_WT_72h:NT_THUMPD2-KO_72h	FALSE	chr1	-	11056757	11058799	10.03	11.01	0.00403012	0.00220746	0.0029623	0.00303776
	chr1:11058892-11059224.-	0.688009	-0.00136256	si1-LARP7_WT_72h:NT_WT_72h	FALSE	chr1	-	11058892	11059224	9.16	11.48	0.00498995	0.00429861	0.00635251	0.00333109
	chr1:11058892-11059224.-	0.3903	0.00305197	si1-LARP7_WT_72h:NT_THUMPD2-KO_72h	FALSE	chr1	-	11058892	11059224	9.16	11.48	0.00498995	0.00429861	0.00193798	0.00335669
	chr1:11058892-11059224.-	0.255717	-0.00335266	si1-LARP7_THUMPD2-KO_72h:NT_WT_72h	FALSE	chr1	-	11058892	11059224	9.16	11.48	0.00299985	0.00281611	0.00635251	0.00333109
	chr1:11058892-11059224.-	0.181217	-0.00441453	NT_THUMPD2-KO_72h:NT_WT_72h	FALSE	chr1	-	11058892	11059224	9.16	11.48	0.00193798	0.00335669	0.00635251	0.00333109
	chr1:11059345-11059776.-	0.706306	0.00329246	NT_THUMPD2-KO_72h:NT_WT_72h	FALSE	chr1	-	11059345	11059776	10.05	7.34	0.0269473	0.0073565	0.0236548	0.0117858
	chr1:11059345-11059776.-	0.712845	-0.00341398	si1-LARP7_WT_72h:NT_THUMPD2-KO_72h	FALSE	chr1	-	11059345	11059776	10.05	7.34	0.0235333	0.0127263	0.0269473	0.0073565
	chr1:11059345-11059776.-	0.990903	-0.000121517	si1-LARP7_WT_72h:NT_WT_72h	FALSE	chr1	-	11059345	11059776	10.05	7.34	0.0235333	0.0127263	0.0236548	0.0117858
	chr1:11059345-11059776.-	0.423381	0.00768189	si1-LARP7_THUMPD2-KO_72h:NT_WT_72h	FALSE	chr1	-	11059345	11059776	10.05	7.34	0.0313367	0.00898679	0.0236548	0.0117858
	chr1:11066748-11068007.-	0.121732	-0.0103401	NT_THUMPD2-KO_72h:NT_WT_72h	FALSE	chr1	-	11066748	11068007	9.8	9.09	0.00350877	0.00607737	0.0138489	0.0067925
	chr1:11066748-11068007.-	0.221646	0.0220344	si1-LARP7_WT_72h:NT_THUMPD2-KO_72h	FALSE	chr1	-	11066748	11068007	9.8	9.09	0.0255432	0.0221215	0.00350877	0.00607737
	chr1:11066748-11068007.-	0.114084	-0.0104819	si1-LARP7_THUMPD2-KO_72h:NT_WT_72h	FALSE	chr1	-	11066748	11068007	9.8	9.09	0.003367	0.00583182	0.0138489	0.0067925
	chr1:11066748-11068007.-	0.460901	0.0116943	si1-LARP7_WT_72h:NT_WT_72h	FALSE	chr1	-	11066748	11068007	9.8	9.09	0.0255432	0.0221215	0.0138489	0.0067925
	chr1:11068084-11068644.-	0.344627	0.0146615	si1-LARP7_THUMPD2-KO_72h:NT_WT_72h	FALSE	chr1	-	11068084	11068644	10.57	10.75	0.0231984	0.0202148	0.00853693	0.0101521
	chr1:11068084-11068644.-	0.0283346	-0.0140354	si1-LARP7_WT_72h:NT_THUMPD2-KO_72h	FALSE	chr1	-	11068084	11068644	10.57	10.75	0.00148148	0.002566	0.0155169	0.00533754
	chr1:11068084-11068644.-	0.351764	-0.00705545	si1-LARP7_WT_72h:NT_WT_72h	FALSE	chr1	-	11068084	11068644	10.57	10.75	0.00148148	0.002566	0.00853693	0.0101521
	chr1:11068084-11068644.-	0.368626	0.00697992	NT_THUMPD2-KO_72h:NT_WT_72h	FALSE	chr1	-	11068084	11068644	10.57	10.75	0.0155169	0.00533754	0.00853693	0.0101521
	chr1:11068706-11069558.-	0.743233	0.0028702	NT_THUMPD2-KO_72h:NT_WT_72h	FALSE	chr1	-	11068706	11069558	8.3	12.08	0.0109162	0.0111162	0.00804598	0.00867797
	chr1:11068706-11069558.-	0.888709	0.00166276	si1-LARP7_THUMPD2-KO_72h:NT_WT_72h	FALSE	chr1	-	11068706	11069558	8.3	12.08	0.00970874	0.016816	0.00804598	0.00867797
	chr1:11068706-11069558.-	0.389158	-0.00733195	si1-LARP7_WT_72h:NT_THUMPD2-KO_72h	FALSE	chr1	-	11068706	11069558	8.3	12.08	0.00358423	0.00620807	0.0109162	0.0111162
	chr1:11068706-11069558.-	0.512893	-0.00446175	si1-LARP7_WT_72h:NT_WT_72h	FALSE	chr1	-	11068706	11069558	8.3	12.08	0.00358423	0.00620807	0.00804598	0.00867797
	chr1:11069730-11070899.-	0.499639	-0.0107105	si1-LARP7_THUMPD2-KO_72h:NT_WT_72h	FALSE	chr1	-	11069730	11070899	7.64	7.81	0.0203248	0.0222058	0.0310352	0.00813722
	chr1:11069730-11070899.-	0.991819	-0.000219016	si1-LARP7_WT_72h:NT_THUMPD2-KO_72h	FALSE	chr1	-	11069730	11070899	7.64	7.81	0.0351135	0.0309677	0.0353326	0.0136429
	chr1:11069730-11070899.-	0.84364	0.00407831	si1-LARP7_WT_72h:NT_WT_72h	FALSE	chr1	-	11069730	11070899	7.64	7.81	0.0351135	0.0309677	0.0310352	0.00813722
	chr1:11069730-11070899.-	0.668928	0.00429733	NT_THUMPD2-KO_72h:NT_WT_72h	FALSE	chr1	-	11069730	11070899	7.64	7.81	0.0353326	0.0136429	0.0310352	0.00813722
	chr1:11070973-11072086.-	0.793743	-0.00451199	si1-LARP7_WT_72h:NT_THUMPD2-KO_72h	FALSE	chr1	-	11070973	11072086	8.88	10.32	0.0410187	0.0159963	0.0455307	0.0226845
	chr1:11070973-11072086.-	0.805137	-0.00817021	si1-LARP7_THUMPD2-KO_72h:NT_WT_72h	FALSE	chr1	-	11070973	11072086	8.88	10.32	0.0372993	0.0478403	0.0454695	0.0205576
	chr1:11070973-11072086.-	0.782835	-0.00445082	si1-LARP7_WT_72h:NT_WT_72h	FALSE	chr1	-	11070973	11072086	8.88	10.32	0.0410187	0.0159963	0.0454695	0.0205576
	chr1:11070973-11072086.-	0.997406	6.11746748429357e-05	NT_THUMPD2-KO_72h:NT_WT_72h	FALSE	chr1	-	11070973	11072086	8.88	10.32	0.0455307	0.0226845	0.0454695	0.0205576
	chr1:11072171-11073933.-	0.343705	0.0119893	NT_THUMPD2-KO_72h:NT_WT_72h	FALSE	chr1	-	11072171	11073933	9.82	8.19	0.0267373	0.0144864	0.0147481	0.0127742
	chr1:11072171-11073933.-	0.555134	-0.00567104	si1-LARP7_THUMPD2-KO_72h:NT_WT_72h	FALSE	chr1	-	11072171	11073933	9.82	8.19	0.00907702	0.00786965	0.0147481	0.0127742
	chr1:11072171-11073933.-	0.692203	-0.00417395	si1-LARP7_WT_72h:NT_THUMPD2-KO_72h	FALSE	chr1	-	11072171	11073933	9.82	8.19	0.0225634	0.00823006	0.0267373	0.0144864
	chr1:11072171-11073933.-	0.431302	0.00781532	si1-LARP7_WT_72h:NT_WT_72h	FALSE	chr1	-	11072171	11073933	9.82	8.19	0.0225634	0.00823006	0.0147481	0.0127742
	chr1:11074008-11074230.-	0.784492	0.00438197	si1-LARP7_WT_72h:NT_WT_72h	FALSE	chr1	-	11074008	11074230	10.13	7.54	0.0155676	0.0172337	0.0111857	0.0193742
	chr1:11074008-11074230.-	0.928656	-0.00114033	NT_THUMPD2-KO_72h:NT_WT_72h	FALSE	chr1	-	11074008	11074230	10.13	7.54	0.0100454	0.00326554	0.0111857	0.0193742
	chr1:11074008-11074230.-	0.636985	0.0055223	si1-LARP7_WT_72h:NT_THUMPD2-KO_72h	FALSE	chr1	-	11074008	11074230	10.13	7.54	0.0155676	0.0172337	0.0100454	0.00326554
	chr1:11074008-11074230.-	0.51724	0.0132329	si1-LARP7_THUMPD2-KO_72h:NT_WT_72h	FALSE	chr1	-	11074008	11074230	10.13	7.54	0.0244186	0.0255802	0.0111857	0.0193742
	chr1:11074326-11076841.-	0.805271	-0.00115114	si1-LARP7_THUMPD2-KO_72h:NT_WT_72h	FALSE	chr1	-	11074326	11076841	7.8	13.5	0.00243309	0.00421424	0.00358423	0.00620807
	chr1:11074326-11076841.-	0.833055	-0.00100025	si1-LARP7_WT_72h:NT_WT_72h	FALSE	chr1	-	11074326	11076841	7.8	13.5	0.00258398	0.00447558	0.00358423	0.00620807
	chr1:11074326-11076841.-	0.427225	0.00503457	NT_THUMPD2-KO_72h:NT_WT_72h	FALSE	chr1	-	11074326	11076841	7.8	13.5	0.0086188	0.00762631	0.00358423	0.00620807
	chr1:11074326-11076841.-	0.3168	-0.00603482	si1-LARP7_WT_72h:NT_THUMPD2-KO_72h	FALSE	chr1	-	11074326	11076841	7.8	13.5	0.00258398	0.00447558	0.0086188	0.00762631
	chr1:11076948-11077364.-	0.317198	0.0195964	si1-LARP7_WT_72h:NT_WT_72h	FALSE	chr1	-	11076948	11077364	3.86	10.64	0.116522	0.0191493	0.0969259	0.0225875
	chr1:11076948-11077364.-	0.1063	0.076992	si1-LARP7_THUMPD2-KO_72h:NT_WT_72h	FALSE	chr1	-	11076948	11077364	3.86	10.64	0.173918	0.0514468	0.0969259	0.0225875
	chr1:11076948-11077364.-	0.127505	0.0480886	NT_THUMPD2-KO_72h:NT_WT_72h	FALSE	chr1	-	11076948	11077364	3.86	10.64	0.145014	0.0349161	0.0969259	0.0225875
	chr1:11076948-11077364.-	0.300718	-0.0284921	si1-LARP7_WT_72h:NT_THUMPD2-KO_72h	FALSE	chr1	-	11076948	11077364	3.86	10.64	0.116522	0.0191493	0.145014	0.0349161
	chr1:11077443-11077600.-	0.333224	0.0237055	NT_THUMPD2-KO_72h:NT_WT_72h	FALSE	chr1	-	11077443	11077600	4.86	5.24	0.0937097	0.0311655	0.0700043	0.0183426
	chr1:11077443-11077600.-	0.244042	0.0420194	si1-LARP7_WT_72h:NT_THUMPD2-KO_72h	FALSE	chr1	-	11077443	11077600	4.86	5.24	0.135729	0.0422937	0.0937097	0.0311655
	chr1:11077443-11077600.-	0.0986261	0.0657248	si1-LARP7_WT_72h:NT_WT_72h	FALSE	chr1	-	11077443	11077600	4.86	5.24	0.135729	0.0422937	0.0700043	0.0183426
	chr1:11077443-11077600.-	0.0166229	0.070682	si1-LARP7_THUMPD2-KO_72h:NT_WT_72h	FALSE	chr1	-	11077443	11077600	4.86	5.24	0.140686	0.00481389	0.0700043	0.0183426
	chr1:11077651-11079710.-	0.358791	0.0139707	si1-LARP7_THUMPD2-KO_72h:NT_WT_72h	FALSE	chr1	-	11077651	11079710	10.57	10	0.0656332	0.018506	0.0516625	0.0138728
	chr1:11077651-11079710.-	0.494033	0.0183191	si1-LARP7_WT_72h:NT_THUMPD2-KO_72h	FALSE	chr1	-	11077651	11079710	10.57	10	0.0626328	0.0136415	0.0443138	0.0374477
	chr1:11077651-11079710.-	0.774306	-0.00734877	NT_THUMPD2-KO_72h:NT_WT_72h	FALSE	chr1	-	11077651	11079710	10.57	10	0.0443138	0.0374477	0.0516625	0.0138728
	chr1:11077651-11079710.-	0.384077	0.0109703	si1-LARP7_WT_72h:NT_WT_72h	FALSE	chr1	-	11077651	11079710	10.57	10	0.0626328	0.0136415	0.0516625	0.0138728
	chr1:11079822-11080498.-	0.913203	-0.00171969	si1-LARP7_WT_72h:NT_WT_72h	FALSE	chr1	-	11079822	11080498	6.43	9.95	0.0494712	0.023431	0.0511909	0.00776982
	chr1:11079822-11080498.-	0.485074	0.00998385	si1-LARP7_THUMPD2-KO_72h:NT_WT_72h	FALSE	chr1	-	11079822	11080498	6.43	9.95	0.0611747	0.0198615	0.0511909	0.00776982
	chr1:11079822-11080498.-	0.764693	0.0039497	NT_THUMPD2-KO_72h:NT_WT_72h	FALSE	chr1	-	11079822	11080498	6.43	9.95	0.0551406	0.0191102	0.0511909	0.00776982
	chr1:11079822-11080498.-	0.762255	-0.00566939	si1-LARP7_WT_72h:NT_THUMPD2-KO_72h	FALSE	chr1	-	11079822	11080498	6.43	9.95	0.0494712	0.023431	0.0551406	0.0191102
	chr1:11080549-11080763.-	0.841096	0.00438256	si1-LARP7_WT_72h:NT_WT_72h	FALSE	chr1	-	11080549	11080763	10.17	11.37	0.0800327	0.0330163	0.0756501	0.00642112
	chr1:11080549-11080763.-	0.362792	0.0331591	si1-LARP7_THUMPD2-KO_72h:NT_WT_72h	FALSE	chr1	-	11080549	11080763	10.17	11.37	0.108809	0.0491406	0.0756501	0.00642112
	chr1:11080549-11080763.-	0.405518	-0.0223796	si1-LARP7_WT_72h:NT_THUMPD2-KO_72h	FALSE	chr1	-	11080549	11080763	10.17	11.37	0.0800327	0.0330163	0.102412	0.0249305
	chr1:11080549-11080763.-	0.198631	0.0267622	NT_THUMPD2-KO_72h:NT_WT_72h	FALSE	chr1	-	11080549	11080763	10.17	11.37	0.102412	0.0249305	0.0756501	0.00642112
	chr1:11081238-11082687.-	0.122415	0.0186052	si1-LARP7_THUMPD2-KO_72h:NT_WT_72h	FALSE	chr1	-	11081238	11082687	8.02	5.83	0.0251768	0.0128145	0.00657162	0.00280837
	chr1:11081238-11082687.-	0.348193	-0.0120945	si1-LARP7_WT_72h:NT_THUMPD2-KO_72h	FALSE	chr1	-	11081238	11082687	8.02	5.83	0.0112962	0.00986076	0.0233907	0.0164341
	chr1:11081238-11082687.-	0.49824	0.00472458	si1-LARP7_WT_72h:NT_WT_72h	FALSE	chr1	-	11081238	11082687	8.02	5.83	0.0112962	0.00986076	0.00657162	0.00280837
	chr1:11081238-11082687.-	0.215738	0.0168191	NT_THUMPD2-KO_72h:NT_WT_72h	FALSE	chr1	-	11081238	11082687	8.02	5.83	0.0233907	0.0164341	0.00657162	0.00280837
	chr1:11082878-11087447.-	0.0204697	0.0287287	si1-LARP7_WT_72h:NT_THUMPD2-KO_72h	FALSE	chr1	-	11082878	11087447	7.09	11.41	0.0408658	0.00955247	0.012137	0.00446012
	chr1:11082878-11087447.-	0.542769	0.00869934	si1-LARP7_WT_72h:NT_WT_72h	FALSE	chr1	-	11082878	11087447	7.09	11.41	0.0408658	0.00955247	0.0321664	0.0197185
	chr1:11082878-11087447.-	0.368112	0.0207119	si1-LARP7_THUMPD2-KO_72h:NT_WT_72h	FALSE	chr1	-	11082878	11087447	7.09	11.41	0.0528783	0.0287098	0.0321664	0.0197185
	chr1:11082878-11087447.-	0.216594	-0.0200294	NT_THUMPD2-KO_72h:NT_WT_72h	FALSE	chr1	-	11082878	11087447	7.09	11.41	0.012137	0.00446012	0.0321664	0.0197185
	chr1:11087910-11088122.-	0.187701	-0.0131358	si1-LARP7_THUMPD2-KO_72h:NT_WT_72h	FALSE	chr1	-	11087910	11088122	8.02	6.84	0.00406504	0.00704086	0.0172009	0.0117506
	chr1:11087910-11088122.-	0.721207	-0.00417047	si1-LARP7_WT_72h:NT_THUMPD2-KO_72h	FALSE	chr1	-	11087910	11088122	8.02	6.84	0.0103983	0.00116526	0.0145688	0.017577
	chr1:11087910-11088122.-	0.841284	-0.00263209	NT_THUMPD2-KO_72h:NT_WT_72h	FALSE	chr1	-	11087910	11088122	8.02	6.84	0.0145688	0.017577	0.0172009	0.0117506
	chr1:11087910-11088122.-	0.421754	-0.00680256	si1-LARP7_WT_72h:NT_WT_72h	FALSE	chr1	-	11087910	11088122	8.02	6.84	0.0103983	0.00116526	0.0172009	0.0117506
	chr1:110948399-110949850.-	0.450918	-0.0137394	si1-LARP7_THUMPD2-KO_72h:NT_WT_72h	FALSE	chr1	-	110948399	110949850	10.28	5.55	0.019184	0.0197042	0.0329233	0.0206042
	chr1:110948399-110949850.-	0.616886	0.00820452	si1-LARP7_WT_72h:NT_WT_72h	FALSE	chr1	-	110948399	110949850	10.28	5.55	0.0411278	0.0160463	0.0329233	0.0206042
	chr1:110948399-110949850.-	0.221499	0.0168899	si1-LARP7_WT_72h:NT_THUMPD2-KO_72h	FALSE	chr1	-	110948399	110949850	10.28	5.55	0.0411278	0.0160463	0.0242379	0.0117482
	chr1:110948399-110949850.-	0.568659	-0.00868541	NT_THUMPD2-KO_72h:NT_WT_72h	FALSE	chr1	-	110948399	110949850	10.28	5.55	0.0242379	0.0117482	0.0329233	0.0206042
	chr1:11109370-11109648.-	0.437903	-0.0126991	si1-LARP7_THUMPD2-KO_72h:NT_WT_72h	FALSE	chr1	-	11109370	11109648	9.14	9.4	0.00444444	0.007698	0.0171436	0.0225853
	chr1:11109370-11109648.-	0.588395	-0.00914356	si1-LARP7_WT_72h:NT_WT_72h	FALSE	chr1	-	11109370	11109648	9.14	9.4	0.008	0.0138564	0.0171436	0.0225853
	chr1:11109370-11109648.-	0.900626	0.0011909	si1-LARP7_WT_72h:NT_THUMPD2-KO_72h	FALSE	chr1	-	11109370	11109648	9.14	9.4	0.008	0.0138564	0.0068091	0.00590514
	chr1:11109370-11109648.-	0.514893	-0.0103345	NT_THUMPD2-KO_72h:NT_WT_72h	FALSE	chr1	-	11109370	11109648	9.14	9.4	0.0068091	0.00590514	0.0171436	0.0225853
	chr1:11109729-11112851.-	0.965154	0.000144431	si1-LARP7_WT_72h:NT_THUMPD2-KO_72h	FALSE	chr1	-	11109729	11112851	9.09	8.44	0.00226757	0.00392755	0.00212314	0.00367739
	chr1:11109729-11112851.-	0.502144	-0.00937111	NT_THUMPD2-KO_72h:NT_WT_72h	FALSE	chr1	-	11109729	11112851	9.09	8.44	0.00212314	0.00367739	0.0114943	0.0199086
	chr1:11109729-11112851.-	0.674643	-0.0059387	si1-LARP7_THUMPD2-KO_72h:NT_WT_72h	FALSE	chr1	-	11109729	11112851	9.09	8.44	0.00555556	0.0096225	0.0114943	0.0199086
	chr1:11109729-11112851.-	0.508269	-0.00922668	si1-LARP7_WT_72h:NT_WT_72h	FALSE	chr1	-	11109729	11112851	9.09	8.44	0.00226757	0.00392755	0.0114943	0.0199086
	chr1:111118897-111119876.-	0.567147	-0.00921811	si1-LARP7_WT_72h:NT_WT_72h	FALSE	chr1	-	111118897	111119876	6.91	8.61	0.00411523	0.00712778	0.0133333	0.023094
	chr1:111118897-111119876.-	0.613133	0.0151909	si1-LARP7_THUMPD2-KO_72h:NT_WT_72h	FALSE	chr1	-	111118897	111119876	6.91	8.61	0.0285242	0.0409702	0.0133333	0.023094
	chr1:111118897-111119876.-	0.257278	-0.0369058	si1-LARP7_WT_72h:NT_THUMPD2-KO_72h	FALSE	chr1	-	111118897	111119876	6.91	8.61	0.00411523	0.00712778	0.041021	0.0409837
	chr1:111118897-111119876.-	0.379721	0.0276877	NT_THUMPD2-KO_72h:NT_WT_72h	FALSE	chr1	-	111118897	111119876	6.91	8.61	0.041021	0.0409837	0.0133333	0.023094
	chr1:111120693-111124741.-	0.973643	-0.000757846	si1-LARP7_WT_72h:NT_THUMPD2-KO_72h	FALSE	chr1	-	111120693	111124741	7.44	10.27	0.0891598	0.034555	0.0899177	0.00886686
	chr1:111120693-111124741.-	0.773527	-0.0117718	si1-LARP7_WT_72h:NT_WT_72h	FALSE	chr1	-	111120693	111124741	7.44	10.27	0.0891598	0.034555	0.100932	0.0417237
	chr1:111120693-111124741.-	0.772848	-0.011014	NT_THUMPD2-KO_72h:NT_WT_72h	FALSE	chr1	-	111120693	111124741	7.44	10.27	0.0899177	0.00886686	0.100932	0.0417237
	chr1:111120693-111124741.-	0.248794	0.0699017	si1-LARP7_THUMPD2-KO_72h:NT_WT_72h	FALSE	chr1	-	111120693	111124741	7.44	10.27	0.170833	0.00589256	0.100932	0.0417237
	chr1:111131568-111137522.-	0.898564	-0.00715511	si1-LARP7_WT_72h:NT_WT_72h	FALSE	chr1	-	111131568	111137522	8.55	11.25	0.0654886	0.0592516	0.0726437	0.0692591
	chr1:111131568-111137522.-	0.838368	-0.0100885	si1-LARP7_WT_72h:NT_THUMPD2-KO_72h	FALSE	chr1	-	111131568	111137522	8.55	11.25	0.0654886	0.0592516	0.075577	0.0541219
	chr1:111131568-111137522.-	0.65793	-0.0225229	si1-LARP7_THUMPD2-KO_72h:NT_WT_72h	FALSE	chr1	-	111131568	111137522	8.55	11.25	0.0501208	0.0315978	0.0726437	0.0692591
	chr1:111131568-111137522.-	0.956832	0.00293335	NT_THUMPD2-KO_72h:NT_WT_72h	FALSE	chr1	-	111131568	111137522	8.55	11.25	0.075577	0.0541219	0.0726437	0.0692591
	chr1:111139666-111140037.-	0.532182	0.0335143	si1-LARP7_WT_72h:NT_THUMPD2-KO_72h	FALSE	chr1	-	111139666	111140037	11	7.49	0.16092	0.0619655	0.127405	0.0581452
	chr1:111139666-111140037.-	0.586137	-0.0607877	si1-LARP7_THUMPD2-KO_72h:NT_WT_72h	FALSE	chr1	-	111139666	111140037	11	7.49	0.143783	0.0335557	0.204571	0.162501
	chr1:111139666-111140037.-	0.697625	-0.0436514	si1-LARP7_WT_72h:NT_WT_72h	FALSE	chr1	-	111139666	111140037	11	7.49	0.16092	0.0619655	0.204571	0.162501
	chr1:111139666-111140037.-	0.505154	-0.0771657	NT_THUMPD2-KO_72h:NT_WT_72h	FALSE	chr1	-	111139666	111140037	11	7.49	0.127405	0.0581452	0.204571	0.162501
	chr1:111140307-111147641.+	0.646493	0.00853824	si1-LARP7_WT_72h:NT_WT_72h	FALSE	chr1	+	111140307	111147641	9.16	11.63	0.0337268	0.0184072	0.0251885	0.023365
	chr1:111140307-111147641.+	0.561089	-0.0102564	NT_THUMPD2-KO_72h:NT_WT_72h	FALSE	chr1	+	111140307	111147641	9.16	11.63	0.0149321	0.0147111	0.0251885	0.023365
	chr1:111140307-111147641.+	0.242517	0.0187946	si1-LARP7_WT_72h:NT_THUMPD2-KO_72h	FALSE	chr1	+	111140307	111147641	9.16	11.63	0.0337268	0.0184072	0.0149321	0.0147111
	chr1:111140307-111147641.+	0.931442	0.00292391	si1-LARP7_THUMPD2-KO_72h:NT_WT_72h	FALSE	chr1	+	111140307	111147641	9.16	11.63	0.0281124	0.0486922	0.0251885	0.023365
	chr1:11114453-11114812.-	0.917684	0.00106053	si1-LARP7_THUMPD2-KO_72h:NT_WT_72h	FALSE	chr1	-	11114453	11114812	10.03	10.53	0.0129915	0.0128239	0.0119309	0.0106334
	chr1:11114453-11114812.-	0.971368	-0.000347571	si1-LARP7_WT_72h:NT_WT_72h	FALSE	chr1	-	11114453	11114812	10.03	10.53	0.0115834	0.0116282	0.0119309	0.0106334
	chr1:11114453-11114812.-	0.293378	0.0171496	NT_THUMPD2-KO_72h:NT_WT_72h	FALSE	chr1	-	11114453	11114812	10.03	10.53	0.0290805	0.0207789	0.0119309	0.0106334
	chr1:11114453-11114812.-	0.28915	-0.0174971	si1-LARP7_WT_72h:NT_THUMPD2-KO_72h	FALSE	chr1	-	11114453	11114812	10.03	10.53	0.0115834	0.0116282	0.0290805	0.0207789
	chr1:11115468-11117003.-	0.0372976	0.0558264	si1-LARP7_WT_72h:NT_WT_72h	FALSE	chr1	-	11115468	11117003	8.83	6.94	0.0685822	0.0202077	0.0127558	0.00368041
	chr1:11115468-11117003.-	0.0935346	0.0329352	NT_THUMPD2-KO_72h:NT_WT_72h	FALSE	chr1	-	11115468	11117003	8.83	6.94	0.0456909	0.0193519	0.0127558	0.00368041
	chr1:11115468-11117003.-	0.22955	0.0228913	si1-LARP7_WT_72h:NT_THUMPD2-KO_72h	FALSE	chr1	-	11115468	11117003	8.83	6.94	0.0685822	0.0202077	0.0456909	0.0193519
	chr1:11115468-11117003.-	0.932249	0.00152995	si1-LARP7_THUMPD2-KO_72h:NT_WT_72h	FALSE	chr1	-	11115468	11117003	8.83	6.94	0.0142857	0.0202031	0.0127558	0.00368041
	chr1:11117086-11121245.-	0.510472	0.0564165	si1-LARP7_THUMPD2-KO_72h:NT_WT_72h	FALSE	chr1	-	11117086	11121245	8.99	10.97	0.0825747	0.122914	0.0261583	0.0130479
	chr1:11117086-11121245.-	0.880629	-0.00653825	si1-LARP7_WT_72h:NT_THUMPD2-KO_72h	FALSE	chr1	-	11117086	11121245	8.99	10.97	0.0541455	0.0364566	0.0606838	0.0596027
	chr1:11117086-11121245.-	0.314806	0.0279873	si1-LARP7_WT_72h:NT_WT_72h	FALSE	chr1	-	11117086	11121245	8.99	10.97	0.0541455	0.0364566	0.0261583	0.0130479
	chr1:11117086-11121245.-	0.422562	0.0345255	NT_THUMPD2-KO_72h:NT_WT_72h	FALSE	chr1	-	11117086	11121245	8.99	10.97	0.0606838	0.0596027	0.0261583	0.0130479
	chr1:111174963-111182186.+	0.857075	-0.0174461	si1-LARP7_WT_72h:NT_THUMPD2-KO_72h	FALSE	chr1	+	111174963	111182186	6.06	6.15	0.102855	0.105346	0.120301	0.116756
	chr1:111174963-111182186.+	0.626671	0.0387711	NT_THUMPD2-KO_72h:NT_WT_72h	FALSE	chr1	+	111174963	111182186	6.06	6.15	0.120301	0.116756	0.0815302	0.026583
	chr1:111174963-111182186.+	0.176953	-0.0417204	si1-LARP7_THUMPD2-KO_72h:NT_WT_72h	FALSE	chr1	+	111174963	111182186	6.06	6.15	0.0398099	0.0344879	0.0815302	0.026583
	chr1:111174963-111182186.+	0.762999	0.0213249	si1-LARP7_WT_72h:NT_WT_72h	FALSE	chr1	+	111174963	111182186	6.06	6.15	0.102855	0.105346	0.0815302	0.026583
	chr1:111183587-111184190.+	0.928023	0.00319795	si1-LARP7_WT_72h:NT_WT_72h	FALSE	chr1	+	111183587	111184190	10.65	11.94	0.0314465	0.0288212	0.0282486	0.048928
	chr1:111183587-111184190.+	0.471812	-0.0248816	NT_THUMPD2-KO_72h:NT_WT_72h	FALSE	chr1	+	111183587	111184190	10.65	11.94	0.003367	0.00583182	0.0282486	0.048928
	chr1:111183587-111184190.+	0.666972	-0.0143052	si1-LARP7_THUMPD2-KO_72h:NT_WT_72h	FALSE	chr1	+	111183587	111184190	10.65	11.94	0.0139434	0.0121458	0.0282486	0.048928
	chr1:111183587-111184190.+	0.230526	0.0280795	si1-LARP7_WT_72h:NT_THUMPD2-KO_72h	FALSE	chr1	+	111183587	111184190	10.65	11.94	0.0314465	0.0288212	0.003367	0.00583182
	chr1:111197253-111197919.-	0.61722	-0.116493	NT_THUMPD2-KO_72h:NT_WT_72h	FALSE	chr1	-	111197253	111197919	0.67	9.51	0.368236	0.0581723	0.484729	0.241043
	chr1:111197253-111197919.-	0.927734	-0.0198168	si1-LARP7_WT_72h:NT_WT_72h	FALSE	chr1	-	111197253	111197919	0.67	9.51	0.464912	0.0868377	0.484729	0.241043
	chr1:111197253-111197919.-	0.327398	0.0966763	si1-LARP7_WT_72h:NT_THUMPD2-KO_72h	FALSE	chr1	-	111197253	111197919	0.67	9.51	0.464912	0.0868377	0.368236	0.0581723
	chr1:111197253-111197919.-	0.906973	-0.0293627	si1-LARP7_THUMPD2-KO_72h:NT_WT_72h	FALSE	chr1	-	111197253	111197919	0.67	9.51	0.455366	0.259079	0.484729	0.241043
	chr1:11124633-11126621.-	0.621408	0.00666667	si1-LARP7_WT_72h:NT_WT_72h	FALSE	chr1	-	11124633	11126621	9.08	7.96	0.0111111	0.019245	0.00444444	0.007698
	chr1:11124633-11126621.-	0.679271	-0.0067142	si1-LARP7_WT_72h:NT_THUMPD2-KO_72h	FALSE	chr1	-	11124633	11126621	9.08	7.96	0.0111111	0.019245	0.0178253	0.0176498
	chr1:11124633-11126621.-	0.322519	0.0133809	NT_THUMPD2-KO_72h:NT_WT_72h	FALSE	chr1	-	11124633	11126621	9.08	7.96	0.0178253	0.0176498	0.00444444	0.007698
	chr1:11124633-11126621.-	0.327002	0.00949891	si1-LARP7_THUMPD2-KO_72h:NT_WT_72h	FALSE	chr1	-	11124633	11126621	9.08	7.96	0.0139434	0.0121458	0.00444444	0.007698
	chr1:11128126-11128453.-	0.348442	0.00616088	NT_THUMPD2-KO_72h:NT_WT_72h	FALSE	chr1	-	11128126	11128453	9.8	12.15	0.00939713	0.00814783	0.00323625	0.00560534
	chr1:11128126-11128453.-	0.593433	-0.00410612	si1-LARP7_WT_72h:NT_THUMPD2-KO_72h	FALSE	chr1	-	11128126	11128453	9.8	12.15	0.00529101	0.00916429	0.00939713	0.00814783
	chr1:11128126-11128453.-	0.760291	0.00205476	si1-LARP7_WT_72h:NT_WT_72h	FALSE	chr1	-	11128126	11128453	9.8	12.15	0.00529101	0.00916429	0.00323625	0.00560534
	chr1:11128126-11128453.-	0.747228	0.00222823	si1-LARP7_THUMPD2-KO_72h:NT_WT_72h	FALSE	chr1	-	11128126	11128453	9.8	12.15	0.00546448	0.00946476	0.00323625	0.00560534
	chr1:111441389-111441498.-	0.320308	0.0743535	si1-LARP7_WT_72h:NT_WT_72h	FALSE	chr1	-	111441389	111441498	2.42	13.45	0.346311	0.0741129	0.271958	0.0856754
	chr1:111441389-111441498.-	0.176491	0.135276	NT_THUMPD2-KO_72h:NT_WT_72h	FALSE	chr1	-	111441389	111441498	2.42	13.45	0.407234	0.111863	0.271958	0.0856754
	chr1:111441389-111441498.-	0.481819	-0.0609227	si1-LARP7_WT_72h:NT_THUMPD2-KO_72h	FALSE	chr1	-	111441389	111441498	2.42	13.45	0.346311	0.0741129	0.407234	0.111863
	chr1:111441389-111441498.-	0.130748	0.211089	si1-LARP7_THUMPD2-KO_72h:NT_WT_72h	FALSE	chr1	-	111441389	111441498	2.42	13.45	0.483047	0.157014	0.271958	0.0856754
	chr1:111441389-111442024.-	0.287344	-0.0253744	si1-LARP7_WT_72h:NT_WT_72h	FALSE	chr1	-	111441389	111442024	8.3	13.45	0.0700959	0.0193616	0.0954703	0.0291896
	chr1:111441389-111442024.-	0.417412	0.0531091	NT_THUMPD2-KO_72h:NT_WT_72h	FALSE	chr1	-	111441389	111442024	8.3	13.45	0.148579	0.0898744	0.0954703	0.0291896
	chr1:111441389-111442024.-	0.224991	0.0292256	si1-LARP7_THUMPD2-KO_72h:NT_WT_72h	FALSE	chr1	-	111441389	111442024	8.3	13.45	0.124696	0.000526779	0.0954703	0.0291896
	chr1:111441389-111442024.-	0.26718	-0.0784835	si1-LARP7_WT_72h:NT_THUMPD2-KO_72h	FALSE	chr1	-	111441389	111442024	8.3	13.45	0.0700959	0.0193616	0.148579	0.0898744
	chr1:111442093-111442652.-	0.452427	-0.0173251	si1-LARP7_THUMPD2-KO_72h:NT_WT_72h	FALSE	chr1	-	111442093	111442652	9.04	7.35	0.0133378	0.0141898	0.0306629	0.0314028
	chr1:111442093-111442652.-	0.192255	-0.0177187	si1-LARP7_WT_72h:NT_THUMPD2-KO_72h	FALSE	chr1	-	111442093	111442652	9.04	7.35	0.00239808	0.0041536	0.0201168	0.0161576
	chr1:111442093-111442652.-	0.258158	-0.0282648	si1-LARP7_WT_72h:NT_WT_72h	FALSE	chr1	-	111442093	111442652	9.04	7.35	0.00239808	0.0041536	0.0306629	0.0314028
	chr1:111442093-111442652.-	0.640828	-0.0105461	NT_THUMPD2-KO_72h:NT_WT_72h	FALSE	chr1	-	111442093	111442652	9.04	7.35	0.0201168	0.0161576	0.0306629	0.0314028
	chr1:111443394-111443866.-	0.374019	-0.00525412	NT_THUMPD2-KO_72h:NT_WT_72h	FALSE	chr1	-	111443394	111443866	9.27	12.14	0.00353709	0.00309977	0.00879121	0.00792429
	chr1:111443394-111443866.-	0.0529487	0.019594	si1-LARP7_WT_72h:NT_THUMPD2-KO_72h	FALSE	chr1	-	111443394	111443866	9.27	12.14	0.0231311	0.00911523	0.00353709	0.00309977
	chr1:111443394-111443866.-	0.949329	-0.00033437	si1-LARP7_THUMPD2-KO_72h:NT_WT_72h	FALSE	chr1	-	111443394	111443866	9.27	12.14	0.00845684	0.00202842	0.00879121	0.00792429
	chr1:111443394-111443866.-	0.110249	0.0143399	si1-LARP7_WT_72h:NT_WT_72h	FALSE	chr1	-	111443394	111443866	9.27	12.14	0.0231311	0.00911523	0.00879121	0.00792429
	chr1:111444124-111447094.-	0.706211	0.004968	si1-LARP7_WT_72h:NT_WT_72h	FALSE	chr1	-	111444124	111447094	10.03	11.92	0.0146767	0.0128116	0.00970874	0.016816
	chr1:111444124-111447094.-	0.402894	0.0115291	NT_THUMPD2-KO_72h:NT_WT_72h	FALSE	chr1	-	111444124	111447094	10.03	11.92	0.0212379	0.0129131	0.00970874	0.016816
	chr1:111444124-111447094.-	0.539418	-0.00720247	si1-LARP7_THUMPD2-KO_72h:NT_WT_72h	FALSE	chr1	-	111444124	111447094	10.03	11.92	0.00250627	0.00434098	0.00970874	0.016816
	chr1:111444124-111447094.-	0.566011	-0.00656114	si1-LARP7_WT_72h:NT_THUMPD2-KO_72h	FALSE	chr1	-	111444124	111447094	10.03	11.92	0.0146767	0.0128116	0.0212379	0.0129131
	chr1:111447144-111447434.-	0.0994493	0.0308766	si1-LARP7_WT_72h:NT_WT_72h	FALSE	chr1	-	111447144	111447434	6.29	6.94	0.0528872	0.0198226	0.0220105	0.00790299
	chr1:111447144-111447434.-	0.92574	0.00286977	si1-LARP7_WT_72h:NT_THUMPD2-KO_72h	FALSE	chr1	-	111447144	111447434	6.29	6.94	0.0528872	0.0198226	0.0500174	0.044544
	chr1:111447144-111447434.-	0.390109	0.0280069	NT_THUMPD2-KO_72h:NT_WT_72h	FALSE	chr1	-	111447144	111447434	6.29	6.94	0.0500174	0.044544	0.0220105	0.00790299
	chr1:111447144-111447434.-	0.0447922	0.0604783	si1-LARP7_THUMPD2-KO_72h:NT_WT_72h	FALSE	chr1	-	111447144	111447434	6.29	6.94	0.0824888	0.0256129	0.0220105	0.00790299
	chr1:111447576-111448618.-	0.0805148	0.0163578	NT_THUMPD2-KO_72h:NT_WT_72h	FALSE	chr1	-	111447576	111448618	10.67	9.02	0.0279841	0.00953877	0.0116263	0.00407257
	chr1:111447576-111448618.-	0.0679911	0.0409952	si1-LARP7_WT_72h:NT_WT_72h	FALSE	chr1	-	111447576	111448618	10.67	9.02	0.0526215	0.0203477	0.0116263	0.00407257
	chr1:111447576-111448618.-	0.345856	0.0335296	si1-LARP7_THUMPD2-KO_72h:NT_WT_72h	FALSE	chr1	-	111447576	111448618	10.67	9.02	0.0451559	0.0475029	0.0116263	0.00407257
	chr1:111447576-111448618.-	0.159006	0.0246374	si1-LARP7_WT_72h:NT_THUMPD2-KO_72h	FALSE	chr1	-	111447576	111448618	10.67	9.02	0.0526215	0.0203477	0.0279841	0.00953877
	chr1:111448804-111449054.-	0.738586	-0.00851162	si1-LARP7_WT_72h:NT_WT_72h	FALSE	chr1	-	111448804	111449054	8.69	6.89	0.021164	0.0242464	0.0296756	0.0330021
	chr1:111448804-111449054.-	0.21097	0.0522126	si1-LARP7_THUMPD2-KO_72h:NT_WT_72h	FALSE	chr1	-	111448804	111449054	8.69	6.89	0.0818882	0.0491037	0.0296756	0.0330021
	chr1:111448804-111449054.-	0.120273	-0.04033	si1-LARP7_WT_72h:NT_THUMPD2-KO_72h	FALSE	chr1	-	111448804	111449054	8.69	6.89	0.021164	0.0242464	0.0614941	0.0258406
	chr1:111448804-111449054.-	0.262615	0.0318184	NT_THUMPD2-KO_72h:NT_WT_72h	FALSE	chr1	-	111448804	111449054	8.69	6.89	0.0614941	0.0258406	0.0296756	0.0330021
	chr1:111449581-111449836.+	0.947952	-5.78e-05	si1-LARP7_THUMPD2-KO_72h:NT_WT_72h	FALSE	chr1	+	111449581	111449836	10.17	9.26	0.000558347	0.000967086	0.000616143	0.00106719
	chr1:111449581-111449836.+	0.468315	0.000857122	NT_THUMPD2-KO_72h:NT_WT_72h	FALSE	chr1	+	111449581	111449836	10.17	9.26	0.00147326	0.00149291	0.000616143	0.00106719
	chr1:111449581-111449836.+	0.468315	-0.000857122	si1-LARP7_WT_72h:NT_THUMPD2-KO_72h	FALSE	chr1	+	111449581	111449836	10.17	9.26	0.000616143	0.00106719	0.00147326	0.00149291
	chr1:111449581-111449836.+	1	0	si1-LARP7_WT_72h:NT_WT_72h	FALSE	chr1	+	111449581	111449836	10.17	9.26	0.000616143	0.00106719	0.000616143	0.00106719
	chr1:111449873-111454210.+	0.38056	-0.00421898	si1-LARP7_THUMPD2-KO_72h:NT_WT_72h	FALSE	chr1	+	111449873	111454210	10.45	5.63	0.00181102	0.00212436	0.00603001	0.0065088
	chr1:111449873-111454210.+	0.790371	0.00117091	NT_THUMPD2-KO_72h:NT_WT_72h	FALSE	chr1	+	111449873	111454210	10.45	5.63	0.00720092	0.00208458	0.00603001	0.0065088
	chr1:111449873-111454210.+	0.56624	0.00402693	si1-LARP7_WT_72h:NT_WT_72h	FALSE	chr1	+	111449873	111454210	10.45	5.63	0.0100569	0.008966	0.00603001	0.0065088
	chr1:111449873-111454210.+	0.640127	0.00285602	si1-LARP7_WT_72h:NT_THUMPD2-KO_72h	FALSE	chr1	+	111449873	111454210	10.45	5.63	0.0100569	0.008966	0.00720092	0.00208458
	chr1:111454356-111456085.+	0.512595	-0.00209608	NT_THUMPD2-KO_72h:NT_WT_72h	FALSE	chr1	+	111454356	111456085	9.6	11.56	0.00620173	0.00413441	0.0082978	0.00279943
	chr1:111454356-111456085.+	0.0978143	-0.0044892	si1-LARP7_THUMPD2-KO_72h:NT_WT_72h	FALSE	chr1	+	111454356	111456085	9.6	11.56	0.0038086	0.000878378	0.0082978	0.00279943
	chr1:111454356-111456085.+	0.346167	-0.00292233	si1-LARP7_WT_72h:NT_THUMPD2-KO_72h	FALSE	chr1	+	111454356	111456085	9.6	11.56	0.0032794	0.00132675	0.00620173	0.00413441
	chr1:111454356-111456085.+	0.0714785	-0.00501841	si1-LARP7_WT_72h:NT_WT_72h	FALSE	chr1	+	111454356	111456085	9.6	11.56	0.0032794	0.00132675	0.0082978	0.00279943
	chr1:111456249-111456629.+	0.432318	0.00236533	si1-LARP7_WT_72h:NT_WT_72h	FALSE	chr1	+	111456249	111456629	10.06	6.2	0.00498394	0.00409971	0.00261861	0.00174168
	chr1:111456249-111456629.+	0.301206	-0.00148721	NT_THUMPD2-KO_72h:NT_WT_72h	FALSE	chr1	+	111456249	111456629	10.06	6.2	0.0011314	0.00123996	0.00261861	0.00174168
	chr1:111456249-111456629.+	0.240559	0.00385254	si1-LARP7_WT_72h:NT_THUMPD2-KO_72h	FALSE	chr1	+	111456249	111456629	10.06	6.2	0.00498394	0.00409971	0.0011314	0.00123996
	chr1:111456249-111456629.+	0.710555	0.00114574	si1-LARP7_THUMPD2-KO_72h:NT_WT_72h	FALSE	chr1	+	111456249	111456629	10.06	6.2	0.00376435	0.00446373	0.00261861	0.00174168
	chr1:111456755-111459456.+	0.216412	0.00159239	si1-LARP7_THUMPD2-KO_72h:NT_WT_72h	FALSE	chr1	+	111456755	111459456	8.1	7.1	0.00288708	0.00158022	0.00129469	0.00057771
	chr1:111456755-111459456.+	0.299586	-0.000583133	si1-LARP7_WT_72h:NT_WT_72h	FALSE	chr1	+	111456755	111459456	8.1	7.1	0.000711555	0.000620225	0.00129469	0.00057771
	chr1:111456755-111459456.+	0.702925	-0.000577936	si1-LARP7_WT_72h:NT_THUMPD2-KO_72h	FALSE	chr1	+	111456755	111459456	8.1	7.1	0.000711555	0.000620225	0.00128949	0.00223346
	chr1:111456755-111459456.+	0.997203	-5.2e-06	NT_THUMPD2-KO_72h:NT_WT_72h	FALSE	chr1	+	111456755	111459456	8.1	7.1	0.00128949	0.00223346	0.00129469	0.00057771
	chr1:111459636-111460916.+	0.463415	-0.00203338	si1-LARP7_WT_72h:NT_THUMPD2-KO_72h	FALSE	chr1	+	111459636	111460916	7.29	9.8	0.00137179	0.00125332	0.00340518	0.00386399
	chr1:111459636-111460916.+	0.560424	0.000648727	si1-LARP7_WT_72h:NT_WT_72h	FALSE	chr1	+	111459636	111460916	7.29	9.8	0.00137179	0.00125332	0.000723066	0.00125239
	chr1:111459636-111460916.+	0.353367	0.00268211	NT_THUMPD2-KO_72h:NT_WT_72h	FALSE	chr1	+	111459636	111460916	7.29	9.8	0.00340518	0.00386399	0.000723066	0.00125239
	chr1:111459636-111460916.+	0.531215	0.000709025	si1-LARP7_THUMPD2-KO_72h:NT_WT_72h	FALSE	chr1	+	111459636	111460916	7.29	9.8	0.00143209	0.00128422	0.000723066	0.00125239
	chr1:111697497-111703335.+	0.5186	0.0056666	si1-LARP7_WT_72h:NT_THUMPD2-KO_72h	FALSE	chr1	+	111697497	111703335	5.42	5.1	0.00724638	0.0125511	0.00157978	0.00273626
	chr1:111697497-111703335.+	0.966544	0.000443656	si1-LARP7_WT_72h:NT_WT_72h	FALSE	chr1	+	111697497	111703335	5.42	5.1	0.00724638	0.0125511	0.00680272	0.0117827
	chr1:111697497-111703335.+	0.525851	-0.00522294	NT_THUMPD2-KO_72h:NT_WT_72h	FALSE	chr1	+	111697497	111703335	5.42	5.1	0.00157978	0.00273626	0.00680272	0.0117827
	chr1:111697497-111703335.+	0.782509	-0.00241676	si1-LARP7_THUMPD2-KO_72h:NT_WT_72h	FALSE	chr1	+	111697497	111703335	5.42	5.1	0.00438596	0.00759671	0.00680272	0.0117827
	chr1:111704486-111709148.+	0.900651	0.000341061	si1-LARP7_WT_72h:NT_WT_72h	FALSE	chr1	+	111704486	111709148	8.55	9.36	0.00391556	0.00417579	0.0035745	0.000350974
	chr1:111704486-111709148.+	0.630837	0.00220106	si1-LARP7_THUMPD2-KO_72h:NT_WT_72h	FALSE	chr1	+	111704486	111709148	8.55	9.36	0.00577556	0.00678305	0.0035745	0.000350974
	chr1:111704486-111709148.+	0.972067	-0.000132443	si1-LARP7_WT_72h:NT_THUMPD2-KO_72h	FALSE	chr1	+	111704486	111709148	8.55	9.36	0.00391556	0.00417579	0.004048	0.00452214
	chr1:111704486-111709148.+	0.873	0.000473504	NT_THUMPD2-KO_72h:NT_WT_72h	FALSE	chr1	+	111704486	111709148	8.55	9.36	0.004048	0.00452214	0.0035745	0.000350974
	chr1:111709264-111712430.+	0.740223	0.00217803	si1-LARP7_THUMPD2-KO_72h:NT_WT_72h	FALSE	chr1	+	111709264	111712430	10.77	6.08	0.00520833	0.0090211	0.0030303	0.00524864
	chr1:111709264-111712430.+	0.638319	-0.0060114	si1-LARP7_WT_72h:NT_THUMPD2-KO_72h	FALSE	chr1	+	111709264	111712430	10.77	6.08	0.00639673	0.00753716	0.0124081	0.0182259
	chr1:111709264-111712430.+	0.470772	0.00937782	NT_THUMPD2-KO_72h:NT_WT_72h	FALSE	chr1	+	111709264	111712430	10.77	6.08	0.0124081	0.0182259	0.0030303	0.00524864
	chr1:111709264-111712430.+	0.563909	0.00336643	si1-LARP7_WT_72h:NT_WT_72h	FALSE	chr1	+	111709264	111712430	10.77	6.08	0.00639673	0.00753716	0.0030303	0.00524864
	chr1:111762782-111762905.+	0.228771	0.050149	si1-LARP7_WT_72h:NT_THUMPD2-KO_72h	FALSE	chr1	+	111762782	111762905	3.23	11.41	0.0563218	0.0511849	0.00617284	0.00872971
	chr1:111762782-111762905.+	0.223094	-0.0726962	NT_THUMPD2-KO_72h:NT_WT_72h	FALSE	chr1	+	111762782	111762905	3.23	11.41	0.00617284	0.00872971	0.078869	0.0725818
	chr1:111762782-111762905.+	0.619574	-0.0252044	si1-LARP7_THUMPD2-KO_72h:NT_WT_72h	FALSE	chr1	+	111762782	111762905	3.23	11.41	0.0536647	0.0279211	0.078869	0.0725818
	chr1:111762782-111762905.+	0.685269	-0.0225472	si1-LARP7_WT_72h:NT_WT_72h	FALSE	chr1	+	111762782	111762905	3.23	11.41	0.0563218	0.0511849	0.078869	0.0725818
	chr1:11259423-11262444.-	0.352851	0.0515831	si1-LARP7_THUMPD2-KO_72h:NT_WT_72h	FALSE	chr1	-	11259423	11262444	10.49	1.55	0.085	0.0494975	0.0334169	0.0290482
	chr1:11259423-11262444.-	0.884254	-0.00516829	si1-LARP7_WT_72h:NT_WT_72h	FALSE	chr1	-	11259423	11262444	10.49	1.55	0.0282486	0.048928	0.0334169	0.0290482
	chr1:11259423-11262444.-	0.315625	0.11283	NT_THUMPD2-KO_72h:NT_WT_72h	FALSE	chr1	-	11259423	11262444	10.49	1.55	0.146247	0.090905	0.0334169	0.0290482
	chr1:11259423-11262444.-	0.28494	-0.117998	si1-LARP7_WT_72h:NT_THUMPD2-KO_72h	FALSE	chr1	-	11259423	11262444	10.49	1.55	0.0282486	0.048928	0.146247	0.090905
	chr1:112619883-112647209.+	0.91181	6.80727318812505e-05	NT_THUMPD2-KO_72h:NT_WT_72h	FALSE	chr1	+	112619883	112647209	10.51	11.31	0.00133315	0.000737102	0.00126507	0.000674811
	chr1:112619883-112647209.+	0.49132	0.000974976	si1-LARP7_WT_72h:NT_WT_72h	FALSE	chr1	+	112619883	112647209	10.51	11.31	0.00224005	0.00198601	0.00126507	0.000674811
	chr1:112619883-112647209.+	0.549697	0.00137647	si1-LARP7_THUMPD2-KO_72h:NT_WT_72h	FALSE	chr1	+	112619883	112647209	10.51	11.31	0.00264155	0.00332077	0.00126507	0.000674811
	chr1:112619883-112647209.+	0.520905	0.000906903	si1-LARP7_WT_72h:NT_THUMPD2-KO_72h	FALSE	chr1	+	112619883	112647209	10.51	11.31	0.00224005	0.00198601	0.00133315	0.000737102
	chr1:112649469-112653597.+	0.0599227	0.0327977	si1-LARP7_WT_72h:NT_THUMPD2-KO_72h	FALSE	chr1	+	112649469	112653597	9.49	0.39	0.050851	0.0171113	0.0180533	0.00898945
	chr1:112649469-112653597.+	0.322747	-0.00749995	si1-LARP7_THUMPD2-KO_72h:NT_WT_72h	FALSE	chr1	+	112649469	112653597	9.49	0.39	0.0169884	0.00574617	0.0244884	0.00958447
	chr1:112649469-112653597.+	0.44428	-0.00643508	NT_THUMPD2-KO_72h:NT_WT_72h	FALSE	chr1	+	112649469	112653597	9.49	0.39	0.0180533	0.00898945	0.0244884	0.00958447
	chr1:112649469-112653597.+	0.0983492	0.0263627	si1-LARP7_WT_72h:NT_WT_72h	FALSE	chr1	+	112649469	112653597	9.49	0.39	0.050851	0.0171113	0.0244884	0.00958447
	chr1:112653661-112654464.+	0.918866	-0.00110836	si1-LARP7_THUMPD2-KO_72h:NT_WT_72h	FALSE	chr1	+	112653661	112654464	8.55	3.42	0.0257315	0.0143175	0.0268399	0.0102149
	chr1:112653661-112654464.+	0.544245	-0.00608386	NT_THUMPD2-KO_72h:NT_WT_72h	FALSE	chr1	+	112653661	112654464	8.55	3.42	0.020756	0.0121573	0.0268399	0.0102149
	chr1:112653661-112654464.+	0.302958	0.0104342	si1-LARP7_WT_72h:NT_WT_72h	FALSE	chr1	+	112653661	112654464	8.55	3.42	0.0372741	0.0113579	0.0268399	0.0102149
	chr1:112653661-112654464.+	0.160949	0.0165181	si1-LARP7_WT_72h:NT_THUMPD2-KO_72h	FALSE	chr1	+	112653661	112654464	8.55	3.42	0.0372741	0.0113579	0.020756	0.0121573
	chr1:112654671-112659021.+	0.0862169	0.00791661	si1-LARP7_THUMPD2-KO_72h:NT_WT_72h	FALSE	chr1	+	112654671	112659021	-17.98	8.92	0.0116929	0.00442135	0.00377632	0.00412251
	chr1:112654671-112659021.+	0.571179	0.00405217	si1-LARP7_WT_72h:NT_THUMPD2-KO_72h	FALSE	chr1	+	112654671	112659021	-17.98	8.92	0.0123911	0.00746547	0.00833896	0.00858088
	chr1:112654671-112659021.+	0.175063	0.0086148	si1-LARP7_WT_72h:NT_WT_72h	FALSE	chr1	+	112654671	112659021	-17.98	8.92	0.0123911	0.00746547	0.00377632	0.00412251
	chr1:112654671-112659021.+	0.469723	0.00456264	NT_THUMPD2-KO_72h:NT_WT_72h	FALSE	chr1	+	112654671	112659021	-17.98	8.92	0.00833896	0.00858088	0.00377632	0.00412251
	chr1:112659101-112659700.+	0.910308	-0.00114721	si1-LARP7_WT_72h:NT_WT_72h	FALSE	chr1	+	112659101	112659700	9.45	9.9	0.00837757	0.0101104	0.00952478	0.0130427
	chr1:112659101-112659700.+	0.926481	0.000940329	NT_THUMPD2-KO_72h:NT_WT_72h	FALSE	chr1	+	112659101	112659700	9.45	9.9	0.0104651	0.0101389	0.00952478	0.0130427
	chr1:112659101-112659700.+	0.813083	-0.00208754	si1-LARP7_WT_72h:NT_THUMPD2-KO_72h	FALSE	chr1	+	112659101	112659700	9.45	9.9	0.00837757	0.0101104	0.0104651	0.0101389
	chr1:112659101-112659700.+	0.598645	0.00466849	si1-LARP7_THUMPD2-KO_72h:NT_WT_72h	FALSE	chr1	+	112659101	112659700	9.45	9.9	0.0141933	0.000645054	0.00952478	0.0130427
	chr1:112659779-112667073.+	0.372093	0.00264005	si1-LARP7_THUMPD2-KO_72h:NT_WT_72h	FALSE	chr1	+	112659779	112667073	9.22	7.71	0.00616388	0.00390849	0.00352382	0.00188038
	chr1:112659779-112667073.+	0.478324	-0.00128829	NT_THUMPD2-KO_72h:NT_WT_72h	FALSE	chr1	+	112659779	112667073	9.22	7.71	0.00223553	0.00214359	0.00352382	0.00188038
	chr1:112659779-112667073.+	0.827848	0.000452199	si1-LARP7_WT_72h:NT_THUMPD2-KO_72h	FALSE	chr1	+	112659779	112667073	9.22	7.71	0.00268773	0.00259612	0.00223553	0.00214359
	chr1:112659779-112667073.+	0.676998	-0.000836094	si1-LARP7_WT_72h:NT_WT_72h	FALSE	chr1	+	112659779	112667073	9.22	7.71	0.00268773	0.00259612	0.00352382	0.00188038
	chr1:112669605-112669991.+	0.833375	-0.0040209	si1-LARP7_WT_72h:NT_WT_72h	FALSE	chr1	+	112669605	112669991	10.77	8.87	0.0223039	0.0239826	0.0263248	0.0195513
	chr1:112669605-112669991.+	0.66267	0.00708257	si1-LARP7_WT_72h:NT_THUMPD2-KO_72h	FALSE	chr1	+	112669605	112669991	10.77	8.87	0.0223039	0.0239826	0.0152213	0.00497683
	chr1:112669605-112669991.+	0.431034	-0.0111035	NT_THUMPD2-KO_72h:NT_WT_72h	FALSE	chr1	+	112669605	112669991	10.77	8.87	0.0152213	0.00497683	0.0263248	0.0195513
	chr1:112669605-112669991.+	0.496568	-0.00936167	si1-LARP7_THUMPD2-KO_72h:NT_WT_72h	FALSE	chr1	+	112669605	112669991	10.77	8.87	0.0169631	0.00439869	0.0263248	0.0195513
	chr1:112674729-112674847.+	0.535825	-0.0494358	NT_THUMPD2-KO_72h:NT_WT_72h	FALSE	chr1	+	112674729	112674847	10.77	3.47	0.141975	0.0542227	0.191411	0.109741
	chr1:112674729-112674847.+	0.897034	-0.010394	si1-LARP7_THUMPD2-KO_72h:NT_WT_72h	FALSE	chr1	+	112674729	112674847	10.77	3.47	0.181017	0.0678355	0.191411	0.109741
	chr1:112674729-112674847.+	0.528223	0.0247478	si1-LARP7_WT_72h:NT_THUMPD2-KO_72h	FALSE	chr1	+	112674729	112674847	10.77	3.47	0.166723	0.0252553	0.141975	0.0542227
	chr1:112674729-112674847.+	0.737555	-0.0246881	si1-LARP7_WT_72h:NT_WT_72h	FALSE	chr1	+	112674729	112674847	10.77	3.47	0.166723	0.0252553	0.191411	0.109741
	chr1:112675049-112688934.+	0.236781	-0.037338	NT_THUMPD2-KO_72h:NT_WT_72h	FALSE	chr1	+	112675049	112688934	10.88	7.46	0.00574591	0.00532916	0.0430839	0.0388967
	chr1:112675049-112688934.+	0.397419	-0.0246776	si1-LARP7_THUMPD2-KO_72h:NT_WT_72h	FALSE	chr1	+	112675049	112688934	10.88	7.46	0.0184063	0.0185195	0.0430839	0.0388967
	chr1:112675049-112688934.+	0.26801	0.0130836	si1-LARP7_WT_72h:NT_THUMPD2-KO_72h	FALSE	chr1	+	112675049	112688934	10.88	7.46	0.0188295	0.0150535	0.00574591	0.00532916
	chr1:112675049-112688934.+	0.398586	-0.0242544	si1-LARP7_WT_72h:NT_WT_72h	FALSE	chr1	+	112675049	112688934	10.88	7.46	0.0188295	0.0150535	0.0430839	0.0388967
	chr1:112692929-112694017.+	0.841023	-0.00371799	NT_THUMPD2-KO_72h:NT_WT_72h	FALSE	chr1	+	112692929	112694017	4.94	8.84	0.129125	0.0273146	0.132843	0.00965371
	chr1:112692929-112694017.+	0.344577	0.0187769	si1-LARP7_WT_72h:NT_WT_72h	FALSE	chr1	+	112692929	112694017	4.94	8.84	0.15162	0.0263758	0.132843	0.00965371
	chr1:112692929-112694017.+	0.3629	0.0224949	si1-LARP7_WT_72h:NT_THUMPD2-KO_72h	FALSE	chr1	+	112692929	112694017	4.94	8.84	0.15162	0.0263758	0.129125	0.0273146
	chr1:112692929-112694017.+	0.242626	-0.0233149	si1-LARP7_THUMPD2-KO_72h:NT_WT_72h	FALSE	chr1	+	112692929	112694017	4.94	8.84	0.109528	0.0249781	0.132843	0.00965371
	chr1:112694172-112694452.+	0.453049	0.0373459	si1-LARP7_THUMPD2-KO_72h:NT_WT_72h	FALSE	chr1	+	112694172	112694452	7.07	7.59	0.040404	0.0699819	0.0030581	0.00529679
	chr1:112694172-112694452.+	0.310411	0.0169902	si1-LARP7_WT_72h:NT_WT_72h	FALSE	chr1	+	112694172	112694452	7.07	7.59	0.0200483	0.0219355	0.0030581	0.00529679
	chr1:112694172-112694452.+	0.292422	0.0178697	si1-LARP7_WT_72h:NT_THUMPD2-KO_72h	FALSE	chr1	+	112694172	112694452	7.07	7.59	0.0200483	0.0219355	0.00217865	0.00377353
	chr1:112694172-112694452.+	0.827473	-0.000879455	NT_THUMPD2-KO_72h:NT_WT_72h	FALSE	chr1	+	112694172	112694452	7.07	7.59	0.00217865	0.00377353	0.0030581	0.00529679
	chr1:112694629-112694748.+	0.702851	-0.00778998	si1-LARP7_WT_72h:NT_WT_72h	FALSE	chr1	+	112694629	112694748	5.26	6.88	0.0137446	0.00183373	0.0215346	0.0306331
	chr1:112694629-112694748.+	0.709382	-0.00789665	NT_THUMPD2-KO_72h:NT_WT_72h	FALSE	chr1	+	112694629	112694748	5.26	6.88	0.0136379	0.011942	0.0215346	0.0306331
	chr1:112694629-112694748.+	0.989132	0.000106672	si1-LARP7_WT_72h:NT_THUMPD2-KO_72h	FALSE	chr1	+	112694629	112694748	5.26	6.88	0.0137446	0.00183373	0.0136379	0.011942
	chr1:112694629-112694748.+	0.924598	0.00201155	si1-LARP7_THUMPD2-KO_72h:NT_WT_72h	FALSE	chr1	+	112694629	112694748	5.26	6.88	0.0235461	0.0140453	0.0215346	0.0306331
	chr1:112694896-112695415.+	0.25771	-0.0208397	si1-LARP7_WT_72h:NT_WT_72h	FALSE	chr1	+	112694896	112695415	6.92	7.94	0.00598231	0.00547783	0.026822	0.0232445
	chr1:112694896-112695415.+	0.169564	-0.0196255	si1-LARP7_WT_72h:NT_THUMPD2-KO_72h	FALSE	chr1	+	112694896	112695415	6.92	7.94	0.00598231	0.00547783	0.0256078	0.0166775
	chr1:112694896-112695415.+	0.309445	-0.0181367	si1-LARP7_THUMPD2-KO_72h:NT_WT_72h	FALSE	chr1	+	112694896	112695415	6.92	7.94	0.00868528	0.00911802	0.026822	0.0232445
	chr1:112694896-112695415.+	0.945271	-0.00121419	NT_THUMPD2-KO_72h:NT_WT_72h	FALSE	chr1	+	112694896	112695415	6.92	7.94	0.0256078	0.0166775	0.026822	0.0232445
	chr1:112696251-112696436.+	0.0118209	-0.0373221	si1-LARP7_WT_72h:NT_THUMPD2-KO_72h	FALSE	chr1	+	112696251	112696436	6.92	6.12	0.00833464	0.0072197	0.0456568	0.011079
	chr1:112696251-112696436.+	0.415841	-0.0164748	si1-LARP7_THUMPD2-KO_72h:NT_WT_72h	FALSE	chr1	+	112696251	112696436	6.92	6.12	0.0285264	0.00991211	0.0450013	0.0276739
	chr1:112696251-112696436.+	0.141218	-0.0366667	si1-LARP7_WT_72h:NT_WT_72h	FALSE	chr1	+	112696251	112696436	6.92	6.12	0.00833464	0.0072197	0.0450013	0.0276739
	chr1:112696251-112696436.+	0.972326	0.000655473	NT_THUMPD2-KO_72h:NT_WT_72h	FALSE	chr1	+	112696251	112696436	6.92	6.12	0.0456568	0.011079	0.0450013	0.0276739
	chr1:112696846-112697993.+	0.359566	0.00664331	si1-LARP7_WT_72h:NT_WT_72h	FALSE	chr1	+	112696846	112697993	6.49	9.02	0.00854808	0.00971175	0.00190476	0.00329914
	chr1:112696846-112697993.+	0.207679	0.00348107	NT_THUMPD2-KO_72h:NT_WT_72h	FALSE	chr1	+	112696846	112697993	6.49	9.02	0.00538584	0.000401087	0.00190476	0.00329914
	chr1:112696846-112697993.+	0.629682	0.00316224	si1-LARP7_WT_72h:NT_THUMPD2-KO_72h	FALSE	chr1	+	112696846	112697993	6.49	9.02	0.00854808	0.00971175	0.00538584	0.000401087
	chr1:112696846-112697993.+	0.409286	0.0122055	si1-LARP7_THUMPD2-KO_72h:NT_WT_72h	FALSE	chr1	+	112696846	112697993	6.49	9.02	0.0141103	0.0203996	0.00190476	0.00329914
	chr1:112698478-112698714.+	0.626414	0.0201608	si1-LARP7_THUMPD2-KO_72h:NT_WT_72h	FALSE	chr1	+	112698478	112698714	7.2	13	0.104963	0.0592183	0.0848023	0.0230692
	chr1:112698478-112698714.+	0.0781995	-0.0328953	si1-LARP7_WT_72h:NT_THUMPD2-KO_72h	FALSE	chr1	+	112698478	112698714	7.2	13	0.106198	0.0138317	0.139094	0.0189708
	chr1:112698478-112698714.+	0.254934	0.0213959	si1-LARP7_WT_72h:NT_WT_72h	FALSE	chr1	+	112698478	112698714	7.2	13	0.106198	0.0138317	0.0848023	0.0230692
	chr1:112698478-112698714.+	0.0363602	0.0542912	NT_THUMPD2-KO_72h:NT_WT_72h	FALSE	chr1	+	112698478	112698714	7.2	13	0.139094	0.0189708	0.0848023	0.0230692
	chr1:112698789-112699684.+	0.535281	0.0221503	si1-LARP7_WT_72h:NT_THUMPD2-KO_72h	FALSE	chr1	+	112698789	112699684	5.19	12.23	0.189946	0.0299131	0.167796	0.0470094
	chr1:112698789-112699684.+	0.614129	-0.0214125	si1-LARP7_THUMPD2-KO_72h:NT_WT_72h	FALSE	chr1	+	112698789	112699684	5.19	12.23	0.0893411	0.0381431	0.110754	0.0553796
	chr1:112698789-112699684.+	0.115229	0.0791925	si1-LARP7_WT_72h:NT_WT_72h	FALSE	chr1	+	112698789	112699684	5.19	12.23	0.189946	0.0299131	0.110754	0.0553796
	chr1:112698789-112699684.+	0.247153	0.0570422	NT_THUMPD2-KO_72h:NT_WT_72h	FALSE	chr1	+	112698789	112699684	5.19	12.23	0.167796	0.0470094	0.110754	0.0553796
	chr1:112699810-112699893.+	0.520641	0.0141388	si1-LARP7_WT_72h:NT_THUMPD2-KO_72h	FALSE	chr1	+	112699810	112699893	5.13	8.67	0.0360459	0.0308692	0.0219071	0.0118834
	chr1:112699810-112699893.+	0.377922	0.0203172	si1-LARP7_WT_72h:NT_WT_72h	FALSE	chr1	+	112699810	112699893	5.13	8.67	0.0360459	0.0308692	0.0157287	0.0126345
	chr1:112699810-112699893.+	0.570759	0.0061784	NT_THUMPD2-KO_72h:NT_WT_72h	FALSE	chr1	+	112699810	112699893	5.13	8.67	0.0219071	0.0118834	0.0157287	0.0126345
	chr1:112699810-112699893.+	0.235584	0.0264969	si1-LARP7_THUMPD2-KO_72h:NT_WT_72h	FALSE	chr1	+	112699810	112699893	5.13	8.67	0.0422256	0.0277354	0.0157287	0.0126345
	chr1:112699982-112700218.+	0.485787	0.0236857	NT_THUMPD2-KO_72h:NT_WT_72h	FALSE	chr1	+	112699982	112700218	3.73	9.1	0.125745	0.0178093	0.10206	0.0473178
	chr1:112699982-112700218.+	0.266559	-0.0391346	si1-LARP7_WT_72h:NT_THUMPD2-KO_72h	FALSE	chr1	+	112699982	112700218	3.73	9.1	0.0866107	0.0447781	0.125745	0.0178093
	chr1:112699982-112700218.+	0.320964	0.0435808	si1-LARP7_THUMPD2-KO_72h:NT_WT_72h	FALSE	chr1	+	112699982	112700218	3.73	9.1	0.14564	0.0469989	0.10206	0.0473178
	chr1:112699982-112700218.+	0.702374	-0.0154489	si1-LARP7_WT_72h:NT_WT_72h	FALSE	chr1	+	112699982	112700218	3.73	9.1	0.0866107	0.0447781	0.10206	0.0473178
	chr1:112700340-112700415.+	0.320283	-0.0159911	si1-LARP7_THUMPD2-KO_72h:NT_WT_72h	FALSE	chr1	+	112700340	112700415	9.99	12.78	0.00564972	0.0097856	0.0216408	0.0208802
	chr1:112700340-112700415.+	0.422396	-0.0124963	si1-LARP7_WT_72h:NT_WT_72h	FALSE	chr1	+	112700340	112700415	9.99	12.78	0.0091445	0.0101932	0.0216408	0.0208802
	chr1:112700340-112700415.+	0.435866	-0.0120804	NT_THUMPD2-KO_72h:NT_WT_72h	FALSE	chr1	+	112700340	112700415	9.99	12.78	0.00956041	0.0101053	0.0216408	0.0208802
	chr1:112700340-112700415.+	0.962378	-0.000415913	si1-LARP7_WT_72h:NT_THUMPD2-KO_72h	FALSE	chr1	+	112700340	112700415	9.99	12.78	0.0091445	0.0101932	0.00956041	0.0101053
	chr1:112701695-112702605.-	0.978802	-0.000346504	si1-LARP7_THUMPD2-KO_72h:NT_WT_72h	FALSE	chr1	-	112701695	112702605	2.31	-3.83	0.930883	0.0177105	0.931229	0.0112892
	chr1:112701695-112702605.-	0.476375	-0.00700914	si1-LARP7_WT_72h:NT_WT_72h	FALSE	chr1	-	112701695	112702605	2.31	-3.83	0.92422	0.010562	0.931229	0.0112892
	chr1:112701695-112702605.-	0.201259	-0.0120904	NT_THUMPD2-KO_72h:NT_WT_72h	FALSE	chr1	-	112701695	112702605	2.31	-3.83	0.919139	0.0065919	0.931229	0.0112892
	chr1:112701695-112702605.-	0.525625	0.00508129	si1-LARP7_WT_72h:NT_THUMPD2-KO_72h	FALSE	chr1	-	112701695	112702605	2.31	-3.83	0.92422	0.010562	0.919139	0.0065919
	chr1:112701713-112702562.-	0.201049	0.00127343	si1-LARP7_WT_72h:NT_THUMPD2-KO_72h	FALSE	chr1	-	112701713	112702562	8.56	8.58	0.00259087	0.00118477	0.00131744	0.000196327
	chr1:112701713-112702562.-	0.549164	-0.00232057	si1-LARP7_WT_72h:NT_WT_72h	FALSE	chr1	-	112701713	112702562	8.56	8.58	0.00259087	0.00118477	0.00491144	0.00558654
	chr1:112701713-112702562.-	0.381102	-0.003594	NT_THUMPD2-KO_72h:NT_WT_72h	FALSE	chr1	-	112701713	112702562	8.56	8.58	0.00131744	0.000196327	0.00491144	0.00558654
	chr1:112701713-112702562.-	0.913186	0.000405038	si1-LARP7_THUMPD2-KO_72h:NT_WT_72h	FALSE	chr1	-	112701713	112702562	8.56	8.58	0.00531648	0.00145065	0.00491144	0.00558654
	chr1:112702693-112702998.-	0.430892	0.00495179	si1-LARP7_WT_72h:NT_THUMPD2-KO_72h	FALSE	chr1	-	112702693	112702998	6.74	4.85	0.0176862	0.00582251	0.0127344	0.0077777
	chr1:112702693-112702998.-	0.148367	0.00903407	si1-LARP7_WT_72h:NT_WT_72h	FALSE	chr1	-	112702693	112702998	6.74	4.85	0.0176862	0.00582251	0.00865209	0.00650308
	chr1:112702693-112702998.-	0.525074	0.00408228	NT_THUMPD2-KO_72h:NT_WT_72h	FALSE	chr1	-	112702693	112702998	6.74	4.85	0.0127344	0.0077777	0.00865209	0.00650308
	chr1:112702693-112702998.-	0.3038	0.00512666	si1-LARP7_THUMPD2-KO_72h:NT_WT_72h	FALSE	chr1	-	112702693	112702998	6.74	4.85	0.0137788	0.00165552	0.00865209	0.00650308
	chr1:112703119-112703643.-	0.259651	0.00169971	si1-LARP7_WT_72h:NT_WT_72h	FALSE	chr1	-	112703119	112703643	6.66	8.14	0.00320842	0.00156088	0.00150871	0.00161079
	chr1:112703119-112703643.-	0.881555	-0.000269183	si1-LARP7_WT_72h:NT_THUMPD2-KO_72h	FALSE	chr1	-	112703119	112703643	6.66	8.14	0.00320842	0.00156088	0.0034776	0.00244938
	chr1:112703119-112703643.-	0.0685722	0.0075807	si1-LARP7_THUMPD2-KO_72h:NT_WT_72h	FALSE	chr1	-	112703119	112703643	6.66	8.14	0.00908941	0.00406612	0.00150871	0.00161079
	chr1:112703119-112703643.-	0.31867	0.00196889	NT_THUMPD2-KO_72h:NT_WT_72h	FALSE	chr1	-	112703119	112703643	6.66	8.14	0.0034776	0.00244938	0.00150871	0.00161079
	chr1:112703806-112705099.-	0.262869	0.0128193	si1-LARP7_WT_72h:NT_THUMPD2-KO_72h	FALSE	chr1	-	112703806	112705099	7.7	7.44	0.0461188	0.0135168	0.0332995	0.0100168
	chr1:112703806-112705099.-	0.972078	0.000372226	si1-LARP7_WT_72h:NT_WT_72h	FALSE	chr1	-	112703806	112705099	7.7	7.44	0.0461188	0.0135168	0.0457466	0.0107311
	chr1:112703806-112705099.-	0.730138	0.0026764	si1-LARP7_THUMPD2-KO_72h:NT_WT_72h	FALSE	chr1	-	112703806	112705099	7.7	7.44	0.048423	0.00599302	0.0457466	0.0107311
	chr1:112703806-112705099.-	0.216181	-0.0124471	NT_THUMPD2-KO_72h:NT_WT_72h	FALSE	chr1	-	112703806	112705099	7.7	7.44	0.0332995	0.0100168	0.0457466	0.0107311
	chr1:112703806-112707077.-	0.661939	0.00303338	si1-LARP7_THUMPD2-KO_72h:NT_WT_72h	FALSE	chr1	-	112703806	112707077	9.16	7.44	0.0148566	0.00196777	0.0118233	0.0102611
	chr1:112703806-112707077.-	0.0695649	0.0184068	si1-LARP7_WT_72h:NT_WT_72h	FALSE	chr1	-	112703806	112707077	9.16	7.44	0.0302301	0.00657499	0.0118233	0.0102611
	chr1:112703806-112707077.-	0.63037	-0.00350716	NT_THUMPD2-KO_72h:NT_WT_72h	FALSE	chr1	-	112703806	112707077	9.16	7.44	0.00831609	0.00472234	0.0118233	0.0102611
	chr1:112703806-112707077.-	0.0118406	0.021914	si1-LARP7_WT_72h:NT_THUMPD2-KO_72h	FALSE	chr1	-	112703806	112707077	9.16	7.44	0.0302301	0.00657499	0.00831609	0.00472234
	chr1:112705123-112707077.-	0.0808412	-0.119032	NT_THUMPD2-KO_72h:NT_WT_72h	FALSE	chr1	-	112705123	112707077	9.16	12.16	0.803502	0.0584935	0.922534	0.066165
	chr1:112705123-112707077.-	0.553777	-0.03349	si1-LARP7_WT_72h:NT_WT_72h	FALSE	chr1	-	112705123	112707077	9.16	12.16	0.889044	0.0607259	0.922534	0.066165
	chr1:112705123-112707077.-	0.153812	0.0855417	si1-LARP7_WT_72h:NT_THUMPD2-KO_72h	FALSE	chr1	-	112705123	112707077	9.16	12.16	0.889044	0.0607259	0.803502	0.0584935
	chr1:112705123-112707077.-	0.424007	-0.0731832	si1-LARP7_THUMPD2-KO_72h:NT_WT_72h	FALSE	chr1	-	112705123	112707077	9.16	12.16	0.849351	0.121051	0.922534	0.066165
	chr1:112705168-112707077.-	0.346189	-0.0127375	si1-LARP7_THUMPD2-KO_72h:NT_WT_72h	FALSE	chr1	-	112705168	112707077	9.16	10	0.0279739	0.009393	0.0407114	0.017502
	chr1:112705168-112707077.-	0.737769	-0.00390679	si1-LARP7_WT_72h:NT_WT_72h	FALSE	chr1	-	112705168	112707077	9.16	10	0.0368046	0.0027846	0.0407114	0.017502
	chr1:112705168-112707077.-	0.988338	0.000285761	NT_THUMPD2-KO_72h:NT_WT_72h	FALSE	chr1	-	112705168	112707077	9.16	10	0.0409972	0.0262469	0.0407114	0.017502
	chr1:112705168-112707077.-	0.808533	-0.00419255	si1-LARP7_WT_72h:NT_THUMPD2-KO_72h	FALSE	chr1	-	112705168	112707077	9.16	10	0.0368046	0.0027846	0.0409972	0.0262469
	chr1:11274060-11285643.+	0.635345	-0.0358263	si1-LARP7_WT_72h:NT_THUMPD2-KO_72h	FALSE	chr1	+	11274060	11285643	10.06	7.34	0.0197292	0.00218834	0.0555556	0.0785674
	chr1:11274060-11285643.+	0.265261	0.00958259	si1-LARP7_THUMPD2-KO_72h:NT_WT_72h	FALSE	chr1	+	11274060	11285643	10.06	7.34	0.0300619	0.00625205	0.0204793	0.00150941
	chr1:11274060-11285643.+	0.721253	-0.000750096	si1-LARP7_WT_72h:NT_WT_72h	FALSE	chr1	+	11274060	11285643	10.06	7.34	0.0197292	0.00218834	0.0204793	0.00150941
	chr1:11274060-11285643.+	0.641469	0.0350763	NT_THUMPD2-KO_72h:NT_WT_72h	FALSE	chr1	+	11274060	11285643	10.06	7.34	0.0555556	0.0785674	0.0204793	0.00150941
	chr1:112914165-112917177.-	0.836437	0.00267045	NT_THUMPD2-KO_72h:NT_WT_72h	FALSE	chr1	-	112914165	112917177	5.16	9.95	0.0283121	0.016179	0.0256417	0.0133052
	chr1:112914165-112917177.-	0.390192	-0.0121151	si1-LARP7_WT_72h:NT_THUMPD2-KO_72h	FALSE	chr1	-	112914165	112917177	5.16	9.95	0.016197	0.0145622	0.0283121	0.016179
	chr1:112914165-112917177.-	0.945989	-0.000684166	si1-LARP7_THUMPD2-KO_72h:NT_WT_72h	FALSE	chr1	-	112914165	112917177	5.16	9.95	0.0249575	0.0094684	0.0256417	0.0133052
	chr1:112914165-112917177.-	0.4539	-0.00944462	si1-LARP7_WT_72h:NT_WT_72h	FALSE	chr1	-	112914165	112917177	5.16	9.95	0.016197	0.0145622	0.0256417	0.0133052
	chr1:112922133-112929091.-	0.244036	-0.0149599	si1-LARP7_WT_72h:NT_WT_72h	FALSE	chr1	-	112922133	112929091	11.08	11.07	0.00738916	0.00888067	0.0223491	0.0157981
	chr1:112922133-112929091.-	0.880374	0.00198672	NT_THUMPD2-KO_72h:NT_WT_72h	FALSE	chr1	-	112922133	112929091	11.08	11.07	0.0243358	0.0145088	0.0223491	0.0157981
	chr1:112922133-112929091.-	0.174151	-0.0169466	si1-LARP7_WT_72h:NT_THUMPD2-KO_72h	FALSE	chr1	-	112922133	112929091	11.08	11.07	0.00738916	0.00888067	0.0243358	0.0145088
	chr1:112922133-112929091.-	0.867179	-0.00212941	si1-LARP7_THUMPD2-KO_72h:NT_WT_72h	FALSE	chr1	-	112922133	112929091	11.08	11.07	0.0202196	0.0133013	0.0223491	0.0157981
	chr1:112929352-112956034.-	0.688037	0.00340675	si1-LARP7_WT_72h:NT_THUMPD2-KO_72h	FALSE	chr1	-	112929352	112956034	7.37	10.23	0.0154356	0.0108811	0.0120288	0.00812523
	chr1:112929352-112956034.-	0.424199	0.00192768	si1-LARP7_THUMPD2-KO_72h:NT_WT_72h	FALSE	chr1	-	112929352	112956034	7.37	10.23	0.00326637	0.00292654	0.00133869	0.00231868
	chr1:112929352-112956034.-	0.148762	0.0140969	si1-LARP7_WT_72h:NT_WT_72h	FALSE	chr1	-	112929352	112956034	7.37	10.23	0.0154356	0.0108811	0.00133869	0.00231868
	chr1:112929352-112956034.-	0.141841	0.0106902	NT_THUMPD2-KO_72h:NT_WT_72h	FALSE	chr1	-	112929352	112956034	7.37	10.23	0.0120288	0.00812523	0.00133869	0.00231868
	chr1:114399609-114401388.-	0.578931	-0.00902121	si1-LARP7_WT_72h:NT_WT_72h	FALSE	chr1	-	114399609	114401388	11.11	8.77	0.0104167	0.0180422	0.0194379	0.0185869
	chr1:114399609-114401388.-	0.580457	0.0230636	NT_THUMPD2-KO_72h:NT_WT_72h	FALSE	chr1	-	114399609	114401388	11.11	8.77	0.0425015	0.0599804	0.0194379	0.0185869
	chr1:114399609-114401388.-	0.604274	0.00654053	si1-LARP7_THUMPD2-KO_72h:NT_WT_72h	FALSE	chr1	-	114399609	114401388	11.11	8.77	0.0259784	0.00047713	0.0194379	0.0185869
	chr1:114399609-114401388.-	0.456011	-0.0320849	si1-LARP7_WT_72h:NT_THUMPD2-KO_72h	FALSE	chr1	-	114399609	114401388	11.11	8.77	0.0104167	0.0180422	0.0425015	0.0599804
	chr1:114401463-114402759.-	0.452538	0.0295208	si1-LARP7_WT_72h:NT_THUMPD2-KO_72h	FALSE	chr1	-	114401463	114402759	10.45	5.75	0.0553221	0.0536572	0.0258013	0.0235544
	chr1:114401463-114402759.-	0.188026	-0.0440751	si1-LARP7_THUMPD2-KO_72h:NT_WT_72h	FALSE	chr1	-	114401463	114402759	10.45	5.75	0.0660751	0.040044	0.11015	0.0153528
	chr1:114401463-114402759.-	0.00977807	-0.084349	NT_THUMPD2-KO_72h:NT_WT_72h	down	chr1	-	114401463	114402759	10.45	5.75	0.0258013	0.0235544	0.11015	0.0153528
	chr1:114401463-114402759.-	0.213177	-0.0548281	si1-LARP7_WT_72h:NT_WT_72h	FALSE	chr1	-	114401463	114402759	10.45	5.75	0.0553221	0.0536572	0.11015	0.0153528
	chr1:114402883-114405409.-	0.766533	0.0089418	si1-LARP7_THUMPD2-KO_72h:NT_WT_72h	FALSE	chr1	-	114402883	114405409	7.87	7.58	0.0756085	0.0378898	0.0666667	0.0235702
	chr1:114402883-114405409.-	0.504805	-0.0231481	NT_THUMPD2-KO_72h:NT_WT_72h	FALSE	chr1	-	114402883	114405409	7.87	7.58	0.0435185	0.0444734	0.0666667	0.0235702
	chr1:114402883-114405409.-	0.874963	-0.00466221	si1-LARP7_WT_72h:NT_THUMPD2-KO_72h	FALSE	chr1	-	114402883	114405409	7.87	7.58	0.0388563	0.00933132	0.0435185	0.0444734
	chr1:114402883-114405409.-	0.319972	-0.0278104	si1-LARP7_WT_72h:NT_WT_72h	FALSE	chr1	-	114402883	114405409	7.87	7.58	0.0388563	0.00933132	0.0666667	0.0235702
	chr1:114576758-114581298.-	0.581409	0.00392323	si1-LARP7_WT_72h:NT_WT_72h	FALSE	chr1	-	114576758	114581298	9.82	3.52	0.00920672	0.0093489	0.00528349	0.00615916
	chr1:114576758-114581298.-	0.649802	0.00261121	si1-LARP7_THUMPD2-KO_72h:NT_WT_72h	FALSE	chr1	-	114576758	114581298	9.82	3.52	0.0078947	0.00686382	0.00528349	0.00615916
	chr1:114576758-114581298.-	0.377237	0.00609626	si1-LARP7_WT_72h:NT_THUMPD2-KO_72h	FALSE	chr1	-	114576758	114581298	9.82	3.52	0.00920672	0.0093489	0.00311046	0.0027063
	chr1:114576758-114581298.-	0.618226	-0.00217303	NT_THUMPD2-KO_72h:NT_WT_72h	FALSE	chr1	-	114576758	114581298	9.82	3.52	0.00311046	0.0027063	0.00528349	0.00615916
	chr1:114581391-114581498.-	0.683038	-0.00255842	NT_THUMPD2-KO_72h:NT_WT_72h	FALSE	chr1	-	114581391	114581498	10.49	9.48	0.0037037	0.006415	0.00626213	0.00774698
	chr1:114581391-114581498.-	0.908124	-0.000661814	si1-LARP7_WT_72h:NT_WT_72h	FALSE	chr1	-	114581391	114581498	10.49	9.48	0.00560031	0.00502336	0.00626213	0.00774698
	chr1:114581391-114581498.-	0.747513	-0.00177279	si1-LARP7_THUMPD2-KO_72h:NT_WT_72h	FALSE	chr1	-	114581391	114581498	10.49	9.48	0.00448934	0.00394577	0.00626213	0.00774698
	chr1:114581391-114581498.-	0.708558	0.00189661	si1-LARP7_WT_72h:NT_THUMPD2-KO_72h	FALSE	chr1	-	114581391	114581498	10.49	9.48	0.00560031	0.00502336	0.0037037	0.006415
	chr1:114708192-114708530.-	0.64047	0.011169	si1-LARP7_THUMPD2-KO_72h:NT_WT_72h	FALSE	chr1	-	114708192	114708530	9.6	12.53	0.0196078	0.0339618	0.00843882	0.0146165
	chr1:114708192-114708530.-	0.831255	-0.00237821	NT_THUMPD2-KO_72h:NT_WT_72h	FALSE	chr1	-	114708192	114708530	9.6	12.53	0.00606061	0.0104973	0.00843882	0.0146165
	chr1:114708192-114708530.-	0.906802	0.000884592	si1-LARP7_WT_72h:NT_THUMPD2-KO_72h	FALSE	chr1	-	114708192	114708530	9.6	12.53	0.0069452	0.0060157	0.00606061	0.0104973
	chr1:114708192-114708530.-	0.881622	-0.00149362	si1-LARP7_WT_72h:NT_WT_72h	FALSE	chr1	-	114708192	114708530	9.6	12.53	0.0069452	0.0060157	0.00843882	0.0146165
	chr1:114709728-114713799.-	0.41001	0.00679507	si1-LARP7_THUMPD2-KO_72h:NT_WT_72h	FALSE	chr1	-	114709728	114713799	7.64	9.53	0.013331	0.0032618	0.00653595	0.0113206
	chr1:114709728-114713799.-	0.657258	0.00497933	si1-LARP7_WT_72h:NT_WT_72h	FALSE	chr1	-	114709728	114713799	7.64	9.53	0.0115153	0.0139497	0.00653595	0.0113206
	chr1:114709728-114713799.-	0.664611	0.00427563	si1-LARP7_WT_72h:NT_THUMPD2-KO_72h	FALSE	chr1	-	114709728	114713799	7.64	9.53	0.0115153	0.0139497	0.00723964	0.00641041
	chr1:114709728-114713799.-	0.930979	0.000703696	NT_THUMPD2-KO_72h:NT_WT_72h	FALSE	chr1	-	114709728	114713799	7.64	9.53	0.00723964	0.00641041	0.00653595	0.0113206
	chr1:114713978-114716049.-	0.00129676	0.0755627	si1-LARP7_THUMPD2-KO_72h:NT_WT_72h	up	chr1	-	114713978	114716049	8.41	8.25	0.0823654	0.0111387	0.00680272	0.0117827
	chr1:114713978-114716049.-	0.477823	0.0114223	NT_THUMPD2-KO_72h:NT_WT_72h	FALSE	chr1	-	114713978	114716049	8.41	8.25	0.018225	0.0215545	0.00680272	0.0117827
	chr1:114713978-114716049.-	0.524992	-0.00977417	si1-LARP7_WT_72h:NT_THUMPD2-KO_72h	FALSE	chr1	-	114713978	114716049	8.41	8.25	0.00845084	0.00847468	0.018225	0.0215545
	chr1:114713978-114716049.-	0.854582	0.00164812	si1-LARP7_WT_72h:NT_WT_72h	FALSE	chr1	-	114713978	114716049	8.41	8.25	0.00845084	0.00847468	0.00680272	0.0117827
	chr1:114716177-114716657.-	0.37101	0.0139926	si1-LARP7_WT_72h:NT_THUMPD2-KO_72h	FALSE	chr1	-	114716177	114716657	11.08	9.02	0.0280226	0.00896615	0.01403	0.0208386
	chr1:114716177-114716657.-	0.571298	0.0093008	si1-LARP7_THUMPD2-KO_72h:NT_WT_72h	FALSE	chr1	-	114716177	114716657	11.08	9.02	0.0137741	0.0238574	0.0044733	0.00454717
	chr1:114716177-114716657.-	0.512732	0.00955667	NT_THUMPD2-KO_72h:NT_WT_72h	FALSE	chr1	-	114716177	114716657	11.08	9.02	0.01403	0.0208386	0.0044733	0.00454717
	chr1:114716177-114716657.-	0.0275899	0.0235493	si1-LARP7_WT_72h:NT_WT_72h	FALSE	chr1	-	114716177	114716657	11.08	9.02	0.0280226	0.00896615	0.0044733	0.00454717
	chr1:114718216-114718612.-	0.140846	0.00533962	NT_THUMPD2-KO_72h:NT_WT_72h	FALSE	chr1	-	114718216	114718612	6.56	13.3	0.00663916	0.00412388	0.00129955	0.00225088
	chr1:114718216-114718612.-	0.213292	0.00286259	si1-LARP7_WT_72h:NT_WT_72h	FALSE	chr1	-	114718216	114718612	6.56	13.3	0.00416214	0.00247747	0.00129955	0.00225088
	chr1:114718216-114718612.-	0.919398	-0.000184718	si1-LARP7_THUMPD2-KO_72h:NT_WT_72h	FALSE	chr1	-	114718216	114718612	6.56	13.3	0.00111483	0.00193094	0.00129955	0.00225088
	chr1:114718216-114718612.-	0.433105	-0.00247703	si1-LARP7_WT_72h:NT_THUMPD2-KO_72h	FALSE	chr1	-	114718216	114718612	6.56	13.3	0.00416214	0.00247747	0.00663916	0.00412388
	chr1:114718745-114719578.-	0.711687	0.00299133	NT_THUMPD2-KO_72h:NT_WT_72h	FALSE	chr1	-	114718745	114719578	10.1	4.37	0.0248339	0.0080535	0.0218425	0.0102086
	chr1:114718745-114719578.-	0.791234	-0.00299417	si1-LARP7_THUMPD2-KO_72h:NT_WT_72h	FALSE	chr1	-	114718745	114719578	10.1	4.37	0.0188483	0.0150234	0.0218425	0.0102086
	chr1:114718745-114719578.-	0.649619	0.00423688	si1-LARP7_WT_72h:NT_WT_72h	FALSE	chr1	-	114718745	114719578	10.1	4.37	0.0260794	0.0109394	0.0218425	0.0102086
	chr1:114718745-114719578.-	0.882154	0.00124554	si1-LARP7_WT_72h:NT_THUMPD2-KO_72h	FALSE	chr1	-	114718745	114719578	10.1	4.37	0.0260794	0.0109394	0.0248339	0.0080535
	chr1:114719742-114720538.-	0.11633	0.0113769	si1-LARP7_THUMPD2-KO_72h:NT_WT_72h	FALSE	chr1	-	114719742	114720538	10.86	9.72	0.0279615	0.00654244	0.0165846	0.00733236
	chr1:114719742-114720538.-	0.701369	-0.00245688	NT_THUMPD2-KO_72h:NT_WT_72h	FALSE	chr1	-	114719742	114720538	10.86	9.72	0.0141277	0.00726963	0.0165846	0.00733236
	chr1:114719742-114720538.-	0.80696	0.00124199	si1-LARP7_WT_72h:NT_THUMPD2-KO_72h	FALSE	chr1	-	114719742	114720538	10.86	9.72	0.0153697	0.00339824	0.0141277	0.00726963
	chr1:114719742-114720538.-	0.812409	-0.00121489	si1-LARP7_WT_72h:NT_WT_72h	FALSE	chr1	-	114719742	114720538	10.86	9.72	0.0153697	0.00339824	0.0165846	0.00733236
	chr1:114720717-114723882.-	0.701141	0.000961348	si1-LARP7_WT_72h:NT_THUMPD2-KO_72h	FALSE	chr1	-	114720717	114723882	9.16	9.11	0.00359654	0.00353762	0.00263519	0.00170177
	chr1:114720717-114723882.-	0.752688	-0.00117566	si1-LARP7_WT_72h:NT_WT_72h	FALSE	chr1	-	114720717	114723882	9.16	9.11	0.00359654	0.00353762	0.00477219	0.00484019
	chr1:114720717-114723882.-	0.780311	0.00124947	si1-LARP7_THUMPD2-KO_72h:NT_WT_72h	FALSE	chr1	-	114720717	114723882	9.16	9.11	0.00602167	0.00539596	0.00477219	0.00484019
	chr1:114720717-114723882.-	0.532455	-0.00213701	NT_THUMPD2-KO_72h:NT_WT_72h	FALSE	chr1	-	114720717	114723882	9.16	9.11	0.00263519	0.00170177	0.00477219	0.00484019
	chr1:114725333-114726210.-	0.558381	0.00135763	si1-LARP7_WT_72h:NT_WT_72h	FALSE	chr1	-	114725333	114726210	11.08	8.82	0.0027215	0.00326817	0.00136387	0.00131945
	chr1:114725333-114726210.-	0.697175	0.00115865	si1-LARP7_THUMPD2-KO_72h:NT_WT_72h	FALSE	chr1	-	114725333	114726210	11.08	8.82	0.00252252	0.00436914	0.00136387	0.00131945
	chr1:114725333-114726210.-	0.745909	0.000406108	NT_THUMPD2-KO_72h:NT_WT_72h	FALSE	chr1	-	114725333	114726210	11.08	8.82	0.00176998	0.00153294	0.00136387	0.00131945
	chr1:114725333-114726210.-	0.680635	0.000951524	si1-LARP7_WT_72h:NT_THUMPD2-KO_72h	FALSE	chr1	-	114725333	114726210	11.08	8.82	0.0027215	0.00326817	0.00176998	0.00153294
	chr1:114726386-114726982.-	0.939979	0.000162175	si1-LARP7_WT_72h:NT_WT_72h	FALSE	chr1	-	114726386	114726982	2.81	5.8	0.00168425	0.00230436	0.00152207	0.0026363
	chr1:114726386-114726982.-	0.725122	0.00080129	si1-LARP7_THUMPD2-KO_72h:NT_WT_72h	FALSE	chr1	-	114726386	114726982	2.81	5.8	0.00232336	0.00256517	0.00152207	0.0026363
	chr1:114726386-114726982.-	0.556824	-0.001068	NT_THUMPD2-KO_72h:NT_WT_72h	FALSE	chr1	-	114726386	114726982	2.81	5.8	0.000454074	0.000399861	0.00152207	0.0026363
	chr1:114726386-114726982.-	0.453717	0.00123017	si1-LARP7_WT_72h:NT_THUMPD2-KO_72h	FALSE	chr1	-	114726386	114726982	2.81	5.8	0.00168425	0.00230436	0.000454074	0.000399861
	chr1:114727090-114730257.-	0.14776	0.0036703	si1-LARP7_THUMPD2-KO_72h:NT_WT_72h	FALSE	chr1	-	114727090	114730257	10.29	9.18	0.00400066	0.00281664	0.00033036	0.0005722
	chr1:114727090-114730257.-	0.375757	0.00188584	NT_THUMPD2-KO_72h:NT_WT_72h	FALSE	chr1	-	114727090	114730257	10.29	9.18	0.0022162	0.00288963	0.00033036	0.0005722
	chr1:114727090-114730257.-	0.0586576	0.00512289	si1-LARP7_WT_72h:NT_WT_72h	FALSE	chr1	-	114727090	114730257	10.29	9.18	0.00545325	0.002393	0.00033036	0.0005722
	chr1:114727090-114730257.-	0.211787	0.00323705	si1-LARP7_WT_72h:NT_THUMPD2-KO_72h	FALSE	chr1	-	114727090	114730257	10.29	9.18	0.00545325	0.002393	0.0022162	0.00288963
	chr1:114730422-114730507.-	0.250337	-0.00845518	si1-LARP7_WT_72h:NT_THUMPD2-KO_72h	FALSE	chr1	-	114730422	114730507	7.21	11.78	0.00302777	0.00386822	0.011483	0.00924421
	chr1:114730422-114730507.-	0.461633	0.00484592	NT_THUMPD2-KO_72h:NT_WT_72h	FALSE	chr1	-	114730422	114730507	7.21	11.78	0.011483	0.00924421	0.00663704	0.00205612
	chr1:114730422-114730507.-	0.42517	0.00455777	si1-LARP7_THUMPD2-KO_72h:NT_WT_72h	FALSE	chr1	-	114730422	114730507	7.21	11.78	0.0111948	0.00790421	0.00663704	0.00205612
	chr1:114730422-114730507.-	0.247528	-0.00360926	si1-LARP7_WT_72h:NT_WT_72h	FALSE	chr1	-	114730422	114730507	7.21	11.78	0.00302777	0.00386822	0.00663704	0.00205612
	chr1:114730648-114732603.-	0.225777	0.00118338	NT_THUMPD2-KO_72h:NT_WT_72h	FALSE	chr1	-	114730648	114732603	11.01	6.2	0.00201057	0.00117816	0.000827192	0.000716451
	chr1:114730648-114732603.-	0.258047	0.00330195	si1-LARP7_THUMPD2-KO_72h:NT_WT_72h	FALSE	chr1	-	114730648	114732603	11.01	6.2	0.00412914	0.0036791	0.000827192	0.000716451
	chr1:114730648-114732603.-	0.684775	-0.00029556	si1-LARP7_WT_72h:NT_WT_72h	FALSE	chr1	-	114730648	114732603	11.01	6.2	0.000531632	0.000920814	0.000827192	0.000716451
	chr1:114730648-114732603.-	0.166016	-0.00147894	si1-LARP7_WT_72h:NT_THUMPD2-KO_72h	FALSE	chr1	-	114730648	114732603	11.01	6.2	0.000531632	0.000920814	0.00201057	0.00117816
	chr1:114732816-114733731.-	0.801275	0.00119102	si1-LARP7_THUMPD2-KO_72h:NT_WT_72h	FALSE	chr1	-	114732816	114733731	8.76	8.99	0.00528192	0.00460573	0.0040909	0.00608731
	chr1:114732816-114733731.-	0.368364	0.00429392	si1-LARP7_WT_72h:NT_WT_72h	FALSE	chr1	-	114732816	114733731	8.76	8.99	0.00838482	0.00377511	0.0040909	0.00608731
	chr1:114732816-114733731.-	0.801362	0.000721956	si1-LARP7_WT_72h:NT_THUMPD2-KO_72h	FALSE	chr1	-	114732816	114733731	8.76	8.99	0.00838482	0.00377511	0.00766287	0.0026584
	chr1:114732816-114733731.-	0.426303	0.00357196	NT_THUMPD2-KO_72h:NT_WT_72h	FALSE	chr1	-	114732816	114733731	8.76	8.99	0.00766287	0.0026584	0.0040909	0.00608731
	chr1:114733857-114733988.-	0.183538	0.00240589	si1-LARP7_WT_72h:NT_WT_72h	FALSE	chr1	-	114733857	114733988	5.55	9.82	0.00322193	0.00214588	0.000816037	0.000706766
	chr1:114733857-114733988.-	0.373491	0.00196745	si1-LARP7_THUMPD2-KO_72h:NT_WT_72h	FALSE	chr1	-	114733857	114733988	5.55	9.82	0.00278349	0.00299485	0.000816037	0.000706766
	chr1:114733857-114733988.-	0.800668	-0.000631932	si1-LARP7_WT_72h:NT_THUMPD2-KO_72h	FALSE	chr1	-	114733857	114733988	5.55	9.82	0.00322193	0.00214588	0.00385386	0.00338628
	chr1:114733857-114733988.-	0.257949	0.00303782	NT_THUMPD2-KO_72h:NT_WT_72h	FALSE	chr1	-	114733857	114733988	5.55	9.82	0.00385386	0.00338628	0.000816037	0.000706766
	chr1:114734523-114736757.-	0.649202	0.000831475	si1-LARP7_WT_72h:NT_WT_72h	FALSE	chr1	-	114734523	114736757	9.49	6.63	0.00362083	0.00116216	0.00278935	0.00258731
	chr1:114734523-114736757.-	0.854999	0.000628608	si1-LARP7_WT_72h:NT_THUMPD2-KO_72h	FALSE	chr1	-	114734523	114736757	9.49	6.63	0.00362083	0.00116216	0.00299222	0.00518268
	chr1:114734523-114736757.-	0.832277	0.000555202	si1-LARP7_THUMPD2-KO_72h:NT_WT_72h	FALSE	chr1	-	114734523	114736757	9.49	6.63	0.00334456	0.00335576	0.00278935	0.00258731
	chr1:114734523-114736757.-	0.95552	0.000202866	NT_THUMPD2-KO_72h:NT_WT_72h	FALSE	chr1	-	114734523	114736757	9.49	6.63	0.00299222	0.00518268	0.00278935	0.00258731
	chr1:114736855-114737962.-	0.694698	0.000429379	si1-LARP7_WT_72h:NT_WT_72h	FALSE	chr1	-	114736855	114737962	4.22	7.07	0.00178132	0.00157532	0.00135194	0.00063063
	chr1:114736855-114737962.-	0.350517	0.00110614	si1-LARP7_WT_72h:NT_THUMPD2-KO_72h	FALSE	chr1	-	114736855	114737962	4.22	7.07	0.00178132	0.00157532	0.000675182	0.000597378
	chr1:114736855-114737962.-	0.248711	-0.000676762	NT_THUMPD2-KO_72h:NT_WT_72h	FALSE	chr1	-	114736855	114737962	4.22	7.07	0.000675182	0.000597378	0.00135194	0.00063063
	chr1:114736855-114737962.-	0.952075	5.70587897062813e-05	si1-LARP7_THUMPD2-KO_72h:NT_WT_72h	FALSE	chr1	-	114736855	114737962	4.22	7.07	0.001409	0.00136814	0.00135194	0.00063063
	chr1:114750207-114757924.-	0.884063	0.000446054	si1-LARP7_WT_72h:NT_THUMPD2-KO_72h	FALSE	chr1	-	114750207	114757924	7.93	8.58	0.0039912	0.00350831	0.00354515	0.00352441
	chr1:114750207-114757924.-	0.289074	0.00193941	si1-LARP7_THUMPD2-KO_72h:NT_WT_72h	FALSE	chr1	-	114750207	114757924	7.93	8.58	0.00438284	0.00222753	0.00244343	0.00151859
	chr1:114750207-114757924.-	0.656428	0.00110172	NT_THUMPD2-KO_72h:NT_WT_72h	FALSE	chr1	-	114750207	114757924	7.93	8.58	0.00354515	0.00352441	0.00244343	0.00151859
	chr1:114750207-114757924.-	0.538293	0.00154778	si1-LARP7_WT_72h:NT_WT_72h	FALSE	chr1	-	114750207	114757924	7.93	8.58	0.0039912	0.00350831	0.00244343	0.00151859
	chr1:114780215-114780448.-	0.560068	-0.0483372	si1-LARP7_WT_72h:NT_WT_72h	FALSE	chr1	-	114780215	114780448	7.2	5.49	0.124964	0.0457311	0.173302	0.117204
	chr1:114780215-114780448.-	0.359662	0.0407052	si1-LARP7_WT_72h:NT_THUMPD2-KO_72h	FALSE	chr1	-	114780215	114780448	7.2	5.49	0.124964	0.0457311	0.0842593	0.0504863
	chr1:114780215-114780448.-	0.642639	-0.0430175	si1-LARP7_THUMPD2-KO_72h:NT_WT_72h	FALSE	chr1	-	114780215	114780448	7.2	5.49	0.130284	0.0695836	0.173302	0.117204
	chr1:114780215-114780448.-	0.321426	-0.0890424	NT_THUMPD2-KO_72h:NT_WT_72h	FALSE	chr1	-	114780215	114780448	7.2	5.49	0.0842593	0.0504863	0.173302	0.117204
	chr1:116384842-116387287.+	0.30401	-0.00935632	si1-LARP7_WT_72h:NT_WT_72h	FALSE	chr1	+	116384842	116387287	8.79	6.59	0.00792015	0.00769976	0.0172765	0.0111025
	chr1:116384842-116387287.+	0.156109	-0.0137664	si1-LARP7_THUMPD2-KO_72h:NT_WT_72h	FALSE	chr1	+	116384842	116387287	8.79	6.59	0.00351011	0.00338607	0.0172765	0.0111025
	chr1:116384842-116387287.+	0.441072	-0.00621194	NT_THUMPD2-KO_72h:NT_WT_72h	FALSE	chr1	+	116384842	116387287	8.79	6.59	0.0110645	0.00405802	0.0172765	0.0111025
	chr1:116384842-116387287.+	0.575432	-0.00314438	si1-LARP7_WT_72h:NT_THUMPD2-KO_72h	FALSE	chr1	+	116384842	116387287	8.79	6.59	0.00792015	0.00769976	0.0110645	0.00405802
	chr1:116387491-116388130.+	0.383021	0.00117622	NT_THUMPD2-KO_72h:NT_WT_72h	FALSE	chr1	+	116387491	116388130	7.8	12.12	0.00185235	0.00168359	0.000676133	0.0011711
	chr1:116387491-116388130.+	0.529763	-0.000923844	si1-LARP7_WT_72h:NT_THUMPD2-KO_72h	FALSE	chr1	+	116387491	116388130	7.8	12.12	0.000928505	0.00160822	0.00185235	0.00168359
	chr1:116387491-116388130.+	0.837804	0.000252373	si1-LARP7_WT_72h:NT_WT_72h	FALSE	chr1	+	116387491	116388130	7.8	12.12	0.000928505	0.00160822	0.000676133	0.0011711
	chr1:116387491-116388130.+	0.395985	0.00134925	si1-LARP7_THUMPD2-KO_72h:NT_WT_72h	FALSE	chr1	+	116387491	116388130	7.8	12.12	0.00202539	0.00207645	0.000676133	0.0011711
	chr1:116388244-116388637.+	0.201017	-0.00223454	si1-LARP7_THUMPD2-KO_72h:NT_WT_72h	FALSE	chr1	+	116388244	116388637	7.88	5.03	0.00143631	0.00135354	0.00367085	0.00204996
	chr1:116388244-116388637.+	0.239727	-0.00203637	NT_THUMPD2-KO_72h:NT_WT_72h	FALSE	chr1	+	116388244	116388637	7.88	5.03	0.00163448	0.0014416	0.00367085	0.00204996
	chr1:116388244-116388637.+	0.538921	0.00116182	si1-LARP7_WT_72h:NT_THUMPD2-KO_72h	FALSE	chr1	+	116388244	116388637	7.88	5.03	0.0027963	0.00254822	0.00163448	0.0014416
	chr1:116388244-116388637.+	0.668366	-0.000874551	si1-LARP7_WT_72h:NT_WT_72h	FALSE	chr1	+	116388244	116388637	7.88	5.03	0.0027963	0.00254822	0.00367085	0.00204996
	chr1:116389019-116389438.+	0.917374	0.000199147	si1-LARP7_WT_72h:NT_THUMPD2-KO_72h	FALSE	chr1	+	116389019	116389438	10.08	10.55	0.00213481	0.00259635	0.00193567	0.00167698
	chr1:116389019-116389438.+	0.918738	-0.000147818	si1-LARP7_THUMPD2-KO_72h:NT_WT_72h	FALSE	chr1	+	116389019	116389438	10.08	10.55	0.000884173	0.00153143	0.00103199	0.00178746
	chr1:116389019-116389438.+	0.581133	0.00110282	si1-LARP7_WT_72h:NT_WT_72h	FALSE	chr1	+	116389019	116389438	10.08	10.55	0.00213481	0.00259635	0.00103199	0.00178746
	chr1:116389019-116389438.+	0.557944	0.000903673	NT_THUMPD2-KO_72h:NT_WT_72h	FALSE	chr1	+	116389019	116389438	10.08	10.55	0.00193567	0.00167698	0.00103199	0.00178746
	chr1:116389707-116390212.+	0.353855	0.00235439	si1-LARP7_WT_72h:NT_THUMPD2-KO_72h	FALSE	chr1	+	116389707	116390212	10.65	10.66	0.00517332	0.00299046	0.00281893	0.00246177
	chr1:116389707-116390212.+	0.605681	-0.00155343	si1-LARP7_WT_72h:NT_WT_72h	FALSE	chr1	+	116389707	116390212	10.65	10.66	0.00517332	0.00299046	0.00672675	0.00374208
	chr1:116389707-116390212.+	0.170845	0.00451659	si1-LARP7_THUMPD2-KO_72h:NT_WT_72h	FALSE	chr1	+	116389707	116390212	10.65	10.66	0.0112433	0.00264291	0.00672675	0.00374208
	chr1:116389707-116390212.+	0.216081	-0.00390781	NT_THUMPD2-KO_72h:NT_WT_72h	FALSE	chr1	+	116389707	116390212	10.65	10.66	0.00281893	0.00246177	0.00672675	0.00374208
	chr1:116392988-116393530.+	0.710972	-0.000769038	si1-LARP7_THUMPD2-KO_72h:NT_WT_72h	FALSE	chr1	+	116392988	116393530	5.06	4.64	0.00454315	0.00167213	0.00531219	0.00283538
	chr1:116392988-116393530.+	0.114556	-0.00407334	NT_THUMPD2-KO_72h:NT_WT_72h	FALSE	chr1	+	116392988	116393530	5.06	4.64	0.00123885	0.00134764	0.00531219	0.00283538
	chr1:116392988-116393530.+	0.0115043	0.00458441	si1-LARP7_WT_72h:NT_THUMPD2-KO_72h	FALSE	chr1	+	116392988	116393530	5.06	4.64	0.00582326	0.000873104	0.00123885	0.00134764
	chr1:116392988-116393530.+	0.78954	0.000511072	si1-LARP7_WT_72h:NT_WT_72h	FALSE	chr1	+	116392988	116393530	5.06	4.64	0.00582326	0.000873104	0.00531219	0.00283538
	chr1:116393723-116395109.+	0.413418	0.0012134	si1-LARP7_WT_72h:NT_WT_72h	FALSE	chr1	+	116393723	116395109	7.53	10.13	0.001814	0.00196488	0.000600601	0.00104027
	chr1:116393723-116395109.+	0.265228	0.00101394	NT_THUMPD2-KO_72h:NT_WT_72h	FALSE	chr1	+	116393723	116395109	7.53	10.13	0.00161454	0.000859062	0.000600601	0.00104027
	chr1:116393723-116395109.+	0.883155	0.000199464	si1-LARP7_WT_72h:NT_THUMPD2-KO_72h	FALSE	chr1	+	116393723	116395109	7.53	10.13	0.001814	0.00196488	0.00161454	0.000859062
	chr1:116393723-116395109.+	0.426778	0.0036442	si1-LARP7_THUMPD2-KO_72h:NT_WT_72h	FALSE	chr1	+	116393723	116395109	7.53	10.13	0.0042448	0.00637067	0.000600601	0.00104027
	chr1:116395285-116396597.+	0.45092	0.00259754	si1-LARP7_WT_72h:NT_THUMPD2-KO_72h	FALSE	chr1	+	116395285	116396597	5.56	10.47	0.00355815	0.00476873	0.000960615	0.00166383
	chr1:116395285-116396597.+	0.334874	-0.0023998	si1-LARP7_THUMPD2-KO_72h:NT_WT_72h	FALSE	chr1	+	116395285	116396597	5.56	10.47	0.000490918	0.000850295	0.00289072	0.0033048
	chr1:116395285-116396597.+	0.852918	0.000667433	si1-LARP7_WT_72h:NT_WT_72h	FALSE	chr1	+	116395285	116396597	5.56	10.47	0.00355815	0.00476873	0.00289072	0.0033048
	chr1:116395285-116396597.+	0.433816	-0.0019301	NT_THUMPD2-KO_72h:NT_WT_72h	FALSE	chr1	+	116395285	116396597	5.56	10.47	0.000960615	0.00166383	0.00289072	0.0033048
	chr1:116398789-116398929.+	0.995059	-4.82e-06	si1-LARP7_THUMPD2-KO_72h:NT_WT_72h	FALSE	chr1	+	116398789	116398929	8.68	6.84	0.000515198	0.00089235	0.000520021	0.000900702
	chr1:116398789-116398929.+	0.948212	-4.85e-05	si1-LARP7_WT_72h:NT_WT_72h	FALSE	chr1	+	116398789	116398929	8.68	6.84	0.000471476	0.00081662	0.000520021	0.000900702
	chr1:116398789-116398929.+	0.434756	0.00130069	NT_THUMPD2-KO_72h:NT_WT_72h	FALSE	chr1	+	116398789	116398929	8.68	6.84	0.00182071	0.00227887	0.000520021	0.000900702
	chr1:116398789-116398929.+	0.418051	-0.00134924	si1-LARP7_WT_72h:NT_THUMPD2-KO_72h	FALSE	chr1	+	116398789	116398929	8.68	6.84	0.000471476	0.00081662	0.00182071	0.00227887
	chr1:116399084-116399419.+	0.0182678	-0.00450115	si1-LARP7_WT_72h:NT_WT_72h	FALSE	chr1	+	116399084	116399419	10.13	8.42	0.000498256	0.000863005	0.00499941	0.00150997
	chr1:116399084-116399419.+	0.541693	-0.000699056	NT_THUMPD2-KO_72h:NT_WT_72h	FALSE	chr1	+	116399084	116399419	10.13	8.42	0.00430035	0.000957326	0.00499941	0.00150997
	chr1:116399084-116399419.+	0.00713757	-0.00380209	si1-LARP7_WT_72h:NT_THUMPD2-KO_72h	FALSE	chr1	+	116399084	116399419	10.13	8.42	0.000498256	0.000863005	0.00430035	0.000957326
	chr1:116399084-116399419.+	0.0188493	-0.00434709	si1-LARP7_THUMPD2-KO_72h:NT_WT_72h	FALSE	chr1	+	116399084	116399419	10.13	8.42	0.000652316	0.00112984	0.00499941	0.00150997
	chr1:116399543-116400860.+	0.730175	-0.00165046	NT_THUMPD2-KO_72h:NT_WT_72h	FALSE	chr1	+	116399543	116400860	8.72	7.21	0.0061166	0.0069659	0.00776706	0.00256564
	chr1:116399543-116400860.+	0.365599	-0.00469816	si1-LARP7_WT_72h:NT_THUMPD2-KO_72h	FALSE	chr1	+	116399543	116400860	8.72	7.21	0.00141844	0.00245681	0.0061166	0.0069659
	chr1:116399543-116400860.+	0.17903	-0.00361286	si1-LARP7_THUMPD2-KO_72h:NT_WT_72h	FALSE	chr1	+	116399543	116400860	8.72	7.21	0.0041542	0.00285285	0.00776706	0.00256564
	chr1:116399543-116400860.+	0.0364695	-0.00634862	si1-LARP7_WT_72h:NT_WT_72h	FALSE	chr1	+	116399543	116400860	8.72	7.21	0.00141844	0.00245681	0.00776706	0.00256564
	chr1:116401006-116401129.+	0.472193	0.00226153	NT_THUMPD2-KO_72h:NT_WT_72h	FALSE	chr1	+	116401006	116401129	8.73	9.28	0.00383996	0.00437976	0.00157843	0.00154002
	chr1:116401006-116401129.+	0.465263	-0.00230175	si1-LARP7_WT_72h:NT_THUMPD2-KO_72h	FALSE	chr1	+	116401006	116401129	8.73	9.28	0.00153821	0.00154164	0.00383996	0.00437976
	chr1:116401006-116401129.+	0.976029	-4.02e-05	si1-LARP7_WT_72h:NT_WT_72h	FALSE	chr1	+	116401006	116401129	8.73	9.28	0.00153821	0.00154164	0.00157843	0.00154002
	chr1:116401006-116401129.+	0.693129	0.000603003	si1-LARP7_THUMPD2-KO_72h:NT_WT_72h	FALSE	chr1	+	116401006	116401129	8.73	9.28	0.00218144	0.00190954	0.00157843	0.00154002
	chr1:116401260-116401553.+	0.968698	-2.91e-05	si1-LARP7_THUMPD2-KO_72h:NT_WT_72h	FALSE	chr1	+	116401260	116401553	9.82	9.93	0.00047824	0.000828336	0.000507357	0.000878768
	chr1:116401260-116401553.+	0.557692	0.000526466	NT_THUMPD2-KO_72h:NT_WT_72h	FALSE	chr1	+	116401260	116401553	9.82	9.93	0.00103382	0.0011162	0.000507357	0.000878768
	chr1:116401260-116401553.+	0.977622	-3.58e-05	si1-LARP7_WT_72h:NT_THUMPD2-KO_72h	FALSE	chr1	+	116401260	116401553	9.82	9.93	0.000998004	0.00172859	0.00103382	0.0011162
	chr1:116401260-116401553.+	0.69113	0.000490647	si1-LARP7_WT_72h:NT_WT_72h	FALSE	chr1	+	116401260	116401553	9.82	9.93	0.000998004	0.00172859	0.000507357	0.000878768
	chr1:116401655-116403883.+	0.925094	-0.000195879	si1-LARP7_WT_72h:NT_WT_72h	FALSE	chr1	+	116401655	116403883	10.08	8.4	0.00303478	0.00106539	0.00323066	0.00308682
	chr1:116401655-116403883.+	0.503992	-0.00161966	si1-LARP7_THUMPD2-KO_72h:NT_WT_72h	FALSE	chr1	+	116401655	116403883	10.08	8.4	0.001611	0.0021917	0.00323066	0.00308682
	chr1:116401655-116403883.+	0.399336	-0.00191754	NT_THUMPD2-KO_72h:NT_WT_72h	FALSE	chr1	+	116401655	116403883	10.08	8.4	0.00131311	0.00114596	0.00323066	0.00308682
	chr1:116401655-116403883.+	0.129747	0.00172166	si1-LARP7_WT_72h:NT_THUMPD2-KO_72h	FALSE	chr1	+	116401655	116403883	10.08	8.4	0.00303478	0.00106539	0.00131311	0.00114596
	chr1:11649225-11649778.-	0.258771	-0.0116551	si1-LARP7_WT_72h:NT_THUMPD2-KO_72h	FALSE	chr1	-	11649225	11649778	7.54	8.33	0.0235704	0.0120056	0.0352255	0.00931559
	chr1:11649225-11649778.-	0.975573	0.00041955	si1-LARP7_WT_72h:NT_WT_72h	FALSE	chr1	-	11649225	11649778	7.54	8.33	0.0235704	0.0120056	0.0231508	0.0185336
	chr1:11649225-11649778.-	0.388747	0.0120747	NT_THUMPD2-KO_72h:NT_WT_72h	FALSE	chr1	-	11649225	11649778	7.54	8.33	0.0352255	0.00931559	0.0231508	0.0185336
	chr1:11649225-11649778.-	0.77447	-0.00440418	si1-LARP7_THUMPD2-KO_72h:NT_WT_72h	FALSE	chr1	-	11649225	11649778	7.54	8.33	0.0187466	0.0165724	0.0231508	0.0185336
	chr1:11649874-11649944.-	0.98178	-0.000252508	si1-LARP7_WT_72h:NT_THUMPD2-KO_72h	FALSE	chr1	-	11649874	11649944	5.02	1.34	0.0183713	0.00454397	0.0186238	0.0166148
	chr1:11649874-11649944.-	0.302636	0.021962	si1-LARP7_THUMPD2-KO_72h:NT_WT_72h	FALSE	chr1	-	11649874	11649944	5.02	1.34	0.0405464	0.0277028	0.0185844	0.0101677
	chr1:11649874-11649944.-	0.997404	3.94186932484233e-05	NT_THUMPD2-KO_72h:NT_WT_72h	FALSE	chr1	-	11649874	11649944	5.02	1.34	0.0186238	0.0166148	0.0185844	0.0101677
	chr1:11649874-11649944.-	0.975805	-0.000213089	si1-LARP7_WT_72h:NT_WT_72h	FALSE	chr1	-	11649874	11649944	5.02	1.34	0.0183713	0.00454397	0.0185844	0.0101677
	chr1:11650834-11654318.-	0.396902	0.00662448	si1-LARP7_WT_72h:NT_WT_72h	FALSE	chr1	-	11650834	11654318	7.13	8.3	0.0146619	0.00602001	0.00803744	0.0101311
	chr1:11650834-11654318.-	0.999602	-5.31e-06	NT_THUMPD2-KO_72h:NT_WT_72h	FALSE	chr1	-	11650834	11654318	7.13	8.3	0.00803213	0.0139121	0.00803744	0.0101311
	chr1:11650834-11654318.-	0.508867	0.00662978	si1-LARP7_WT_72h:NT_THUMPD2-KO_72h	FALSE	chr1	-	11650834	11654318	7.13	8.3	0.0146619	0.00602001	0.00803213	0.0139121
	chr1:11650834-11654318.-	0.726482	0.00428399	si1-LARP7_THUMPD2-KO_72h:NT_WT_72h	FALSE	chr1	-	11650834	11654318	7.13	8.3	0.0123214	0.0166398	0.00803744	0.0101311
	chr1:11654952-11655805.+	0.302579	-0.0452586	si1-LARP7_THUMPD2-KO_72h:NT_WT_72h	FALSE	chr1	+	11654952	11655805	6.54	-0.55	0.0542784	0.0279953	0.099537	0.0360101
	chr1:11654952-11655805.+	0.178753	-0.0840446	si1-LARP7_WT_72h:NT_WT_72h	FALSE	chr1	+	11654952	11655805	6.54	-0.55	0.0154924	0.0074863	0.099537	0.0360101
	chr1:11654952-11655805.+	0.822166	-0.0134863	NT_THUMPD2-KO_72h:NT_WT_72h	FALSE	chr1	+	11654952	11655805	6.54	-0.55	0.0860507	0.0627685	0.099537	0.0360101
	chr1:11654952-11655805.+	0.35547	-0.0705583	si1-LARP7_WT_72h:NT_THUMPD2-KO_72h	FALSE	chr1	+	11654952	11655805	6.54	-0.55	0.0154924	0.0074863	0.0860507	0.0627685
	chr1:11658364-11658735.+	0.641702	-0.0565147	si1-LARP7_WT_72h:NT_WT_72h	FALSE	chr1	+	11658364	11658735	2.98	13.97	0.366249	0.0649388	0.422764	0.126474
	chr1:11658364-11658735.+	0.582934	-0.0722704	si1-LARP7_THUMPD2-KO_72h:NT_WT_72h	FALSE	chr1	+	11658364	11658735	2.98	13.97	0.350494	0.118715	0.422764	0.126474
	chr1:11658364-11658735.+	0.20235	-0.123947	si1-LARP7_WT_72h:NT_THUMPD2-KO_72h	FALSE	chr1	+	11658364	11658735	2.98	13.97	0.366249	0.0649388	0.490196	0.116627
	chr1:11658364-11658735.+	0.605189	0.0674319	NT_THUMPD2-KO_72h:NT_WT_72h	FALSE	chr1	+	11658364	11658735	2.98	13.97	0.490196	0.116627	0.422764	0.126474
	chr1:11658393-11658532.+	0.923957	-0.0084632	si1-LARP7_THUMPD2-KO_72h:NT_WT_72h	FALSE	chr1	+	11658393	11658532	3.78	10.04	0.771082	0.0109132	0.779545	0.0996378
	chr1:11658393-11658532.+	0.648765	0.0593947	NT_THUMPD2-KO_72h:NT_WT_72h	FALSE	chr1	+	11658393	11658532	3.78	10.04	0.83894	0.163404	0.779545	0.0996378
	chr1:11658393-11658532.+	0.266605	0.136515	si1-LARP7_WT_72h:NT_WT_72h	FALSE	chr1	+	11658393	11658532	3.78	10.04	0.916061	0.056564	0.779545	0.0996378
	chr1:11658393-11658532.+	0.506857	0.0771206	si1-LARP7_WT_72h:NT_THUMPD2-KO_72h	FALSE	chr1	+	11658393	11658532	3.78	10.04	0.916061	0.056564	0.83894	0.163404
	chr1:11658871-11661129.+	0.330271	0.0165819	si1-LARP7_WT_72h:NT_THUMPD2-KO_72h	FALSE	chr1	+	11658871	11661129	8.42	10.3	0.0285284	0.0214502	0.0119465	0.0133241
	chr1:11658871-11661129.+	0.965789	0.00136478	si1-LARP7_THUMPD2-KO_72h:NT_WT_72h	FALSE	chr1	+	11658871	11661129	8.42	10.3	0.0317089	0.0486476	0.0303441	0.00568454
	chr1:11658871-11661129.+	0.124925	-0.0183976	NT_THUMPD2-KO_72h:NT_WT_72h	FALSE	chr1	+	11658871	11661129	8.42	10.3	0.0119465	0.0133241	0.0303441	0.00568454
	chr1:11658871-11661129.+	0.898853	-0.00181572	si1-LARP7_WT_72h:NT_WT_72h	FALSE	chr1	+	11658871	11661129	8.42	10.3	0.0285284	0.0214502	0.0303441	0.00568454
	chr1:11661308-11662624.+	0.612735	0.0520992	si1-LARP7_THUMPD2-KO_72h:NT_WT_72h	FALSE	chr1	+	11661308	11662624	4.14	8.01	0.703226	0.100156	0.651127	0.129587
	chr1:11661308-11662624.+	0.121607	0.183706	NT_THUMPD2-KO_72h:NT_WT_72h	FALSE	chr1	+	11661308	11662624	4.14	8.01	0.834832	0.0881299	0.651127	0.129587
	chr1:11661308-11662624.+	0.496348	0.0841885	si1-LARP7_WT_72h:NT_WT_72h	FALSE	chr1	+	11661308	11662624	4.14	8.01	0.735315	0.145503	0.651127	0.129587
	chr1:11661308-11662624.+	0.379486	-0.0995173	si1-LARP7_WT_72h:NT_THUMPD2-KO_72h	FALSE	chr1	+	11661308	11662624	4.14	8.01	0.735315	0.145503	0.834832	0.0881299
	chr1:11662731-11662851.+	0.586953	0.0524761	si1-LARP7_THUMPD2-KO_72h:NT_WT_72h	FALSE	chr1	+	11662731	11662851	4.14	-0.4	0.712989	0.0770077	0.660513	0.116033
	chr1:11662731-11662851.+	0.66767	0.0839313	si1-LARP7_WT_72h:NT_WT_72h	FALSE	chr1	+	11662731	11662851	4.14	-0.4	0.744444	0.204275	0.660513	0.116033
	chr1:11662731-11662851.+	0.699756	-0.0769841	si1-LARP7_WT_72h:NT_THUMPD2-KO_72h	FALSE	chr1	+	11662731	11662851	4.14	-0.4	0.744444	0.204275	0.821429	0.155675
	chr1:11662731-11662851.+	0.230019	0.160915	NT_THUMPD2-KO_72h:NT_WT_72h	FALSE	chr1	+	11662731	11662851	4.14	-0.4	0.821429	0.155675	0.660513	0.116033
	chr1:11668944-11671265.+	0.442374	0.0129708	si1-LARP7_WT_72h:NT_WT_72h	FALSE	chr1	+	11668944	11671265	1.02	7.61	0.019381	0.0227606	0.00641026	0.0111029
	chr1:11668944-11671265.+	0.269797	0.0207502	NT_THUMPD2-KO_72h:NT_WT_72h	FALSE	chr1	+	11668944	11671265	1.02	7.61	0.0271605	0.0238115	0.00641026	0.0111029
	chr1:11668944-11671265.+	0.220873	0.0415369	si1-LARP7_THUMPD2-KO_72h:NT_WT_72h	FALSE	chr1	+	11668944	11671265	1.02	7.61	0.0479472	0.0415793	0.00641026	0.0111029
	chr1:11668944-11671265.+	0.703489	-0.00777947	si1-LARP7_WT_72h:NT_THUMPD2-KO_72h	FALSE	chr1	+	11668944	11671265	1.02	7.61	0.019381	0.0227606	0.0271605	0.0238115
	chr1:11671392-11671927.+	0.702466	-0.0138209	NT_THUMPD2-KO_72h:NT_WT_72h	FALSE	chr1	+	11671392	11671927	6.93	6.79	0.027027	0.0468122	0.040848	0.034111
	chr1:11671392-11671927.+	0.775567	0.0103048	si1-LARP7_WT_72h:NT_THUMPD2-KO_72h	FALSE	chr1	+	11671392	11671927	6.93	6.79	0.0373318	0.0345436	0.027027	0.0468122
	chr1:11671392-11671927.+	0.773522	-0.00716647	si1-LARP7_THUMPD2-KO_72h:NT_WT_72h	FALSE	chr1	+	11671392	11671927	6.93	6.79	0.0336815	0.0203267	0.040848	0.034111
	chr1:11671392-11671927.+	0.906223	-0.00351611	si1-LARP7_WT_72h:NT_WT_72h	FALSE	chr1	+	11671392	11671927	6.93	6.79	0.0373318	0.0345436	0.040848	0.034111
	chr1:11675731-11676045.-	0.759536	-0.00202887	NT_THUMPD2-KO_72h:NT_WT_72h	FALSE	chr1	-	11675731	11676045	6.99	9.22	0.0162753	0.00954632	0.0183042	0.0040829
	chr1:11675731-11676045.-	0.175363	0.00898817	si1-LARP7_WT_72h:NT_WT_72h	FALSE	chr1	-	11675731	11676045	6.99	9.22	0.0272924	0.0078206	0.0183042	0.0040829
	chr1:11675731-11676045.-	0.19965	0.011017	si1-LARP7_WT_72h:NT_THUMPD2-KO_72h	FALSE	chr1	-	11675731	11676045	6.99	9.22	0.0272924	0.0078206	0.0162753	0.00954632
	chr1:11675731-11676045.-	0.0266893	0.025088	si1-LARP7_THUMPD2-KO_72h:NT_WT_72h	FALSE	chr1	-	11675731	11676045	6.99	9.22	0.0433922	0.009154	0.0183042	0.0040829
	chr1:11676140-11676847.-	0.0775265	0.0277501	NT_THUMPD2-KO_72h:NT_WT_72h	FALSE	chr1	-	11676140	11676847	8.07	6.52	0.0460638	0.0153099	0.0183137	0.0131893
	chr1:11676140-11676847.-	0.868956	-0.00143	si1-LARP7_WT_72h:NT_WT_72h	FALSE	chr1	-	11676140	11676847	8.07	6.52	0.0168837	0.00172568	0.0183137	0.0131893
	chr1:11676140-11676847.-	0.0789937	-0.0291801	si1-LARP7_WT_72h:NT_THUMPD2-KO_72h	FALSE	chr1	-	11676140	11676847	8.07	6.52	0.0168837	0.00172568	0.0460638	0.0153099
	chr1:11676140-11676847.-	0.134211	0.0184357	si1-LARP7_THUMPD2-KO_72h:NT_WT_72h	FALSE	chr1	-	11676140	11676847	8.07	6.52	0.0367494	0.00173982	0.0183137	0.0131893
	chr1:11676948-11677542.-	0.97361	0.000469497	si1-LARP7_WT_72h:NT_WT_72h	FALSE	chr1	-	11676948	11677542	9.16	9	0.0244496	0.0212638	0.0239801	0.00618436
	chr1:11676948-11677542.-	0.576991	-0.0133928	si1-LARP7_WT_72h:NT_THUMPD2-KO_72h	FALSE	chr1	-	11676948	11677542	9.16	9	0.0244496	0.0212638	0.0378425	0.0312753
	chr1:11676948-11677542.-	0.524966	0.0138623	NT_THUMPD2-KO_72h:NT_WT_72h	FALSE	chr1	-	11676948	11677542	9.16	9	0.0378425	0.0312753	0.0239801	0.00618436
	chr1:11676948-11677542.-	0.638658	0.00899495	si1-LARP7_THUMPD2-KO_72h:NT_WT_72h	FALSE	chr1	-	11676948	11677542	9.16	9	0.0329751	0.0281435	0.0239801	0.00618436
	chr1:11677614-11680352.-	0.455253	0.00496742	si1-LARP7_WT_72h:NT_WT_72h	FALSE	chr1	-	11677614	11680352	10.07	5.55	0.00738288	0.00904756	0.00241546	0.0041837
	chr1:11677614-11680352.-	0.622855	0.00220308	si1-LARP7_THUMPD2-KO_72h:NT_WT_72h	FALSE	chr1	-	11677614	11680352	10.07	5.55	0.00461854	0.0057582	0.00241546	0.0041837
	chr1:11677614-11680352.-	0.881797	-0.000431184	NT_THUMPD2-KO_72h:NT_WT_72h	FALSE	chr1	-	11677614	11680352	10.07	5.55	0.00198427	0.00188261	0.00241546	0.0041837
	chr1:11677614-11680352.-	0.410794	0.0053986	si1-LARP7_WT_72h:NT_THUMPD2-KO_72h	FALSE	chr1	-	11677614	11680352	10.07	5.55	0.00738288	0.00904756	0.00198427	0.00188261
	chr1:11680471-11680561.-	0.693993	-0.00208907	si1-LARP7_THUMPD2-KO_72h:NT_WT_72h	FALSE	chr1	-	11680471	11680561	8.76	7.75	0.0057666	0.00289613	0.00785567	0.00768348
	chr1:11680471-11680561.-	0.648553	-0.00267186	si1-LARP7_WT_72h:NT_WT_72h	FALSE	chr1	-	11680471	11680561	8.76	7.75	0.00518381	0.00526495	0.00785567	0.00768348
	chr1:11680471-11680561.-	0.506963	-0.00294758	si1-LARP7_WT_72h:NT_THUMPD2-KO_72h	FALSE	chr1	-	11680471	11680561	8.76	7.75	0.00518381	0.00526495	0.00813139	0.00461587
	chr1:11680471-11680561.-	0.960594	0.000275716	NT_THUMPD2-KO_72h:NT_WT_72h	FALSE	chr1	-	11680471	11680561	8.76	7.75	0.00813139	0.00461587	0.00785567	0.00768348
	chr1:11680613-11681038.-	0.0785196	0.0317214	NT_THUMPD2-KO_72h:NT_WT_72h	FALSE	chr1	-	11680613	11681038	5.61	6.46	0.118737	0.00366611	0.0870156	0.0170771
	chr1:11680613-11681038.-	0.0139923	0.0545247	si1-LARP7_WT_72h:NT_WT_72h	FALSE	chr1	-	11680613	11681038	5.61	6.46	0.14154	0.0110211	0.0870156	0.0170771
	chr1:11680613-11681038.-	0.296191	0.0189356	si1-LARP7_THUMPD2-KO_72h:NT_WT_72h	FALSE	chr1	-	11680613	11681038	5.61	6.46	0.105951	0.0211018	0.0870156	0.0170771
	chr1:11680613-11681038.-	0.0578173	0.0228032	si1-LARP7_WT_72h:NT_THUMPD2-KO_72h	FALSE	chr1	-	11680613	11681038	5.61	6.46	0.14154	0.0110211	0.118737	0.00366611
	chr1:11680613-11691412.-	0.725772	-0.0116358	si1-LARP7_WT_72h:NT_THUMPD2-KO_72h	FALSE	chr1	-	11680613	11691412	9.74	6.46	0.618718	0.0452209	0.630354	0.0271138
	chr1:11680613-11691412.-	0.129512	-0.115999	NT_THUMPD2-KO_72h:NT_WT_72h	FALSE	chr1	-	11680613	11691412	9.74	6.46	0.630354	0.0271138	0.746353	0.0842918
	chr1:11680613-11691412.-	0.0645979	-0.178773	si1-LARP7_THUMPD2-KO_72h:NT_WT_72h	FALSE	chr1	-	11680613	11691412	9.74	6.46	0.567581	0.0106365	0.746353	0.0842918
	chr1:11680613-11691412.-	0.102115	-0.127635	si1-LARP7_WT_72h:NT_WT_72h	FALSE	chr1	-	11680613	11691412	9.74	6.46	0.618718	0.0452209	0.746353	0.0842918
	chr1:11680613-11691751.-	0.169614	-0.107215	si1-LARP7_WT_72h:NT_WT_72h	FALSE	chr1	-	11680613	11691751	7.52	6.46	0.80837	0.0473936	0.915584	0.0916022
	chr1:11680613-11691751.-	0.0923814	-0.207792	si1-LARP7_THUMPD2-KO_72h:NT_WT_72h	FALSE	chr1	-	11680613	11691751	7.52	6.46	0.707792	0.128911	0.915584	0.0916022
	chr1:11680613-11691751.-	0.665231	0.0289337	si1-LARP7_WT_72h:NT_THUMPD2-KO_72h	FALSE	chr1	-	11680613	11691751	7.52	6.46	0.80837	0.0473936	0.779436	0.0933527
	chr1:11680613-11691751.-	0.14575	-0.136148	NT_THUMPD2-KO_72h:NT_WT_72h	FALSE	chr1	-	11680613	11691751	7.52	6.46	0.779436	0.0933527	0.915584	0.0916022
	chr1:117060374-117060454.+	0.829285	0.0100251	si1-LARP7_WT_72h:NT_THUMPD2-KO_72h	FALSE	chr1	+	117060374	117060454	10.38	12.37	0.0451128	0.0439133	0.0350877	0.0607737
	chr1:117060374-117060454.+	0.257107	0.0394631	si1-LARP7_WT_72h:NT_WT_72h	FALSE	chr1	+	117060374	117060454	10.38	12.37	0.0451128	0.0439133	0.00564972	0.0097856
	chr1:117060374-117060454.+	0.490869	0.029438	NT_THUMPD2-KO_72h:NT_WT_72h	FALSE	chr1	+	117060374	117060454	10.38	12.37	0.0350877	0.0607737	0.00564972	0.0097856
	chr1:117060374-117060454.+	0.00906748	0.053831	si1-LARP7_THUMPD2-KO_72h:NT_WT_72h	up	chr1	+	117060374	117060454	10.38	12.37	0.0594807	0.0147267	0.00564972	0.0097856
	chr1:117097433-117098832.+	0.30249	-0.0654737	si1-LARP7_WT_72h:NT_THUMPD2-KO_72h	FALSE	chr1	+	117097433	117098832	5.67	8.47	0.0913518	0.0102385	0.156826	0.0825785
	chr1:117097433-117098832.+	0.128009	-0.0374801	si1-LARP7_WT_72h:NT_WT_72h	FALSE	chr1	+	117097433	117098832	5.67	8.47	0.0913518	0.0102385	0.128832	0.02711
	chr1:117097433-117098832.+	0.28955	-0.0422607	si1-LARP7_THUMPD2-KO_72h:NT_WT_72h	FALSE	chr1	+	117097433	117098832	5.67	8.47	0.0865713	0.0504718	0.128832	0.02711
	chr1:117097433-117098832.+	0.624188	0.0279936	NT_THUMPD2-KO_72h:NT_WT_72h	FALSE	chr1	+	117097433	117098832	5.67	8.47	0.156826	0.0825785	0.128832	0.02711
	chr1:117098907-117101379.+	0.852617	0.00524675	si1-LARP7_WT_72h:NT_THUMPD2-KO_72h	FALSE	chr1	+	117098907	117101379	10.86	12.06	0.0260801	0.01751	0.0208333	0.0294628
	chr1:117098907-117101379.+	0.584694	-0.083676	si1-LARP7_WT_72h:NT_WT_72h	FALSE	chr1	+	117098907	117101379	10.86	12.06	0.0260801	0.01751	0.109756	0.155219
	chr1:117098907-117101379.+	0.518471	-0.103467	si1-LARP7_THUMPD2-KO_72h:NT_WT_72h	FALSE	chr1	+	117098907	117101379	10.86	12.06	0.00628931	0.0108934	0.109756	0.155219
	chr1:117098907-117101379.+	0.564642	-0.0889228	NT_THUMPD2-KO_72h:NT_WT_72h	FALSE	chr1	+	117098907	117101379	10.86	12.06	0.0208333	0.0294628	0.109756	0.155219
	chr1:11736235-11745802.+	0.773671	-0.00813825	si1-LARP7_THUMPD2-KO_72h:NT_WT_72h	FALSE	chr1	+	11736235	11745802	2.19	10.78	0.0188679	0.0326802	0.0270062	0.0321028
	chr1:11736235-11745802.+	0.70556	-0.0101712	NT_THUMPD2-KO_72h:NT_WT_72h	FALSE	chr1	+	11736235	11745802	2.19	10.78	0.016835	0.0291591	0.0270062	0.0321028
	chr1:11736235-11745802.+	0.976653	0.00061951	si1-LARP7_WT_72h:NT_THUMPD2-KO_72h	FALSE	chr1	+	11736235	11745802	2.19	10.78	0.0174545	0.0174959	0.016835	0.0291591
	chr1:11736235-11745802.+	0.680778	-0.00955165	si1-LARP7_WT_72h:NT_WT_72h	FALSE	chr1	+	11736235	11745802	2.19	10.78	0.0174545	0.0174959	0.0270062	0.0321028
	chr1:11745837-11747439.+	0.814929	-0.0076966	NT_THUMPD2-KO_72h:NT_WT_72h	FALSE	chr1	+	11745837	11747439	10.65	8.32	0.0615042	0.020393	0.0692008	0.047539
	chr1:11745837-11747439.+	0.210211	0.0488089	si1-LARP7_THUMPD2-KO_72h:NT_WT_72h	FALSE	chr1	+	11745837	11747439	10.65	8.32	0.11801	0.0203136	0.0692008	0.047539
	chr1:11745837-11747439.+	0.759786	-0.00997228	si1-LARP7_WT_72h:NT_WT_72h	FALSE	chr1	+	11745837	11747439	10.65	8.32	0.0592285	0.0178721	0.0692008	0.047539
	chr1:11745837-11747439.+	0.891573	-0.00227568	si1-LARP7_WT_72h:NT_THUMPD2-KO_72h	FALSE	chr1	+	11745837	11747439	10.65	8.32	0.0592285	0.0178721	0.0615042	0.020393
	chr1:11748589-11750076.+	0.996124	0.000780772	si1-LARP7_WT_72h:NT_WT_72h	FALSE	chr1	+	11748589	11750076	5.97	6.72	0.37539	0.0120178	0.37461	0.246554
	chr1:11748589-11750076.+	0.0710915	0.1327	si1-LARP7_WT_72h:NT_THUMPD2-KO_72h	FALSE	chr1	+	11748589	11750076	5.97	6.72	0.37539	0.0120178	0.24269	0.0289459
	chr1:11748589-11750076.+	0.543048	-0.104228	si1-LARP7_THUMPD2-KO_72h:NT_WT_72h	FALSE	chr1	+	11748589	11750076	5.97	6.72	0.270381	0.0546902	0.37461	0.246554
	chr1:11748589-11750076.+	0.452532	-0.13192	NT_THUMPD2-KO_72h:NT_WT_72h	FALSE	chr1	+	11748589	11750076	5.97	6.72	0.24269	0.0289459	0.37461	0.246554
	chr1:11748610-11750076.+	0.596598	0.0108505	si1-LARP7_WT_72h:NT_THUMPD2-KO_72h	FALSE	chr1	+	11748610	11750076	8.3	6.72	0.0231962	0.0247084	0.0123457	0.0213833
	chr1:11748610-11750076.+	0.412143	0.0147787	si1-LARP7_WT_72h:NT_WT_72h	FALSE	chr1	+	11748610	11750076	8.3	6.72	0.0231962	0.0247084	0.00841751	0.00771477
	chr1:11748610-11750076.+	0.627465	0.00260405	si1-LARP7_THUMPD2-KO_72h:NT_WT_72h	FALSE	chr1	+	11748610	11750076	8.3	6.72	0.0110216	0.00279046	0.00841751	0.00771477
	chr1:11748610-11750076.+	0.787719	0.00392817	NT_THUMPD2-KO_72h:NT_WT_72h	FALSE	chr1	+	11748610	11750076	8.3	6.72	0.0123457	0.0213833	0.00841751	0.00771477
	chr1:117929782-117933287.+	0.708704	0.00821966	si1-LARP7_WT_72h:NT_THUMPD2-KO_72h	FALSE	chr1	+	117929782	117933287	10.03	6.41	0.0881481	0.0151935	0.0799285	0.0310191
	chr1:117929782-117933287.+	0.828578	0.00621439	si1-LARP7_WT_72h:NT_WT_72h	FALSE	chr1	+	117929782	117933287	10.03	6.41	0.0881481	0.0151935	0.0819338	0.0422026
	chr1:117929782-117933287.+	0.640658	-0.0189409	si1-LARP7_THUMPD2-KO_72h:NT_WT_72h	FALSE	chr1	+	117929782	117933287	10.03	6.41	0.0629929	0.0493719	0.0819338	0.0422026
	chr1:117929782-117933287.+	0.950579	-0.00200527	NT_THUMPD2-KO_72h:NT_WT_72h	FALSE	chr1	+	117929782	117933287	10.03	6.41	0.0799285	0.0310191	0.0819338	0.0422026
	chr1:117938558-117939476.+	0.280715	0.00679241	si1-LARP7_WT_72h:NT_WT_72h	FALSE	chr1	+	117938558	117939476	11.08	8.86	0.00843445	0.00808993	0.00164204	0.00284409
	chr1:117938558-117939476.+	0.590948	0.0030528	si1-LARP7_THUMPD2-KO_72h:NT_WT_72h	FALSE	chr1	+	117938558	117939476	11.08	8.86	0.00469484	0.00813169	0.00164204	0.00284409
	chr1:117938558-117939476.+	0.69701	0.00153257	NT_THUMPD2-KO_72h:NT_WT_72h	FALSE	chr1	+	117938558	117939476	11.08	8.86	0.0031746	0.00549857	0.00164204	0.00284409
	chr1:117938558-117939476.+	0.410976	0.00525984	si1-LARP7_WT_72h:NT_THUMPD2-KO_72h	FALSE	chr1	+	117938558	117939476	11.08	8.86	0.00843445	0.00808993	0.0031746	0.00549857
	chr1:117952662-117952945.+	0.929433	0.000361363	si1-LARP7_WT_72h:NT_WT_72h	FALSE	chr1	+	117952662	117952945	9.48	6.77	0.00545249	0.00604452	0.00509113	0.00209566
	chr1:117952662-117952945.+	0.831674	-0.0010095	si1-LARP7_THUMPD2-KO_72h:NT_WT_72h	FALSE	chr1	+	117952662	117952945	9.48	6.77	0.00408163	0.0070696	0.00509113	0.00209566
	chr1:117952662-117952945.+	0.531582	0.00272029	si1-LARP7_WT_72h:NT_THUMPD2-KO_72h	FALSE	chr1	+	117952662	117952945	9.48	6.77	0.00545249	0.00604452	0.0027322	0.00267571
	chr1:117952662-117952945.+	0.299111	-0.00235893	NT_THUMPD2-KO_72h:NT_WT_72h	FALSE	chr1	+	117952662	117952945	9.48	6.77	0.0027322	0.00267571	0.00509113	0.00209566
	chr1:117952996-117953475.+	0.970233	0.000105289	si1-LARP7_WT_72h:NT_THUMPD2-KO_72h	FALSE	chr1	+	117952996	117953475	9.07	9.38	0.00192678	0.00333728	0.00182149	0.00315492
	chr1:117952996-117953475.+	0.845412	-0.000677384	si1-LARP7_WT_72h:NT_WT_72h	FALSE	chr1	+	117952996	117953475	9.07	9.38	0.00192678	0.00333728	0.00260417	0.00451055
	chr1:117952996-117953475.+	0.818934	-0.000782673	NT_THUMPD2-KO_72h:NT_WT_72h	FALSE	chr1	+	117952996	117953475	9.07	9.38	0.00182149	0.00315492	0.00260417	0.00451055
	chr1:117952996-117953475.+	0.811025	0.00118371	si1-LARP7_THUMPD2-KO_72h:NT_WT_72h	FALSE	chr1	+	117952996	117953475	9.07	9.38	0.00378788	0.0065608	0.00260417	0.00451055
	chr1:117954627-117955314.+	0.674995	0.00229391	si1-LARP7_THUMPD2-KO_72h:NT_WT_72h	FALSE	chr1	+	117954627	117955314	7.68	7.7	0.00444444	0.007698	0.00215054	0.00372484
	chr1:117954627-117955314.+	0.534257	0.00650747	si1-LARP7_WT_72h:NT_WT_72h	FALSE	chr1	+	117954627	117955314	7.68	7.7	0.00865801	0.0149961	0.00215054	0.00372484
	chr1:117954627-117955314.+	0.709104	0.00379744	si1-LARP7_WT_72h:NT_THUMPD2-KO_72h	FALSE	chr1	+	117954627	117955314	7.68	7.7	0.00865801	0.0149961	0.00486056	0.00429222
	chr1:117954627-117955314.+	0.456113	0.00271003	NT_THUMPD2-KO_72h:NT_WT_72h	FALSE	chr1	+	117954627	117955314	7.68	7.7	0.00486056	0.00429222	0.00215054	0.00372484
	chr1:117955358-117957067.+	0.651239	-0.00495814	NT_THUMPD2-KO_72h:NT_WT_72h	FALSE	chr1	+	117955358	117957067	10.03	10.74	0.0103554	0.0091293	0.0153136	0.0147435
	chr1:117955358-117957067.+	0.862263	0.00187724	si1-LARP7_WT_72h:NT_WT_72h	FALSE	chr1	+	117955358	117957067	10.03	10.74	0.0171908	0.00917636	0.0153136	0.0147435
	chr1:117955358-117957067.+	0.939278	0.00126266	si1-LARP7_THUMPD2-KO_72h:NT_WT_72h	FALSE	chr1	+	117955358	117957067	10.03	10.74	0.0165762	0.02229	0.0153136	0.0147435
	chr1:117955358-117957067.+	0.412129	0.00683538	si1-LARP7_WT_72h:NT_THUMPD2-KO_72h	FALSE	chr1	+	117955358	117957067	10.03	10.74	0.0171908	0.00917636	0.0103554	0.0091293
	chr1:117957196-117958909.+	0.257839	0.0129436	si1-LARP7_WT_72h:NT_THUMPD2-KO_72h	FALSE	chr1	+	117957196	117958909	6.25	10.49	0.0197463	0.0122575	0.00680272	0.0117827
	chr1:117957196-117958909.+	0.521545	0.022457	si1-LARP7_THUMPD2-KO_72h:NT_WT_72h	FALSE	chr1	+	117957196	117958909	6.25	10.49	0.0613924	0.0183792	0.0389354	0.0492442
	chr1:117957196-117958909.+	0.573207	-0.0191891	si1-LARP7_WT_72h:NT_WT_72h	FALSE	chr1	+	117957196	117958909	6.25	10.49	0.0197463	0.0122575	0.0389354	0.0492442
	chr1:117957196-117958909.+	0.376168	-0.0321327	NT_THUMPD2-KO_72h:NT_WT_72h	FALSE	chr1	+	117957196	117958909	6.25	10.49	0.00680272	0.0117827	0.0389354	0.0492442
	chr1:117959003-117959291.+	0.394213	-0.0066429	si1-LARP7_WT_72h:NT_WT_72h	FALSE	chr1	+	117959003	117959291	10.75	8.25	0.00505051	0.00874773	0.0116934	0.00830147
	chr1:117959003-117959291.+	0.461574	-0.00604368	si1-LARP7_THUMPD2-KO_72h:NT_WT_72h	FALSE	chr1	+	117959003	117959291	10.75	8.25	0.00564972	0.0097856	0.0116934	0.00830147
	chr1:117959003-117959291.+	0.337235	0.0221955	NT_THUMPD2-KO_72h:NT_WT_72h	FALSE	chr1	+	117959003	117959291	10.75	8.25	0.0338889	0.0307469	0.0116934	0.00830147
	chr1:117959003-117959291.+	0.241454	-0.0288384	si1-LARP7_WT_72h:NT_THUMPD2-KO_72h	FALSE	chr1	+	117959003	117959291	10.75	8.25	0.00505051	0.00874773	0.0338889	0.0307469
	chr1:11920332-11922635.-	0.410185	0.0754096	si1-LARP7_THUMPD2-KO_72h:NT_WT_72h	FALSE	chr1	-	11920332	11922635	9.45	6.42	0.212757	0.120826	0.137347	0.0653098
	chr1:11920332-11922635.-	0.708945	0.0164535	si1-LARP7_WT_72h:NT_WT_72h	FALSE	chr1	-	11920332	11922635	9.45	6.42	0.153801	0.0159242	0.137347	0.0653098
	chr1:11920332-11922635.-	0.49657	0.0200679	si1-LARP7_WT_72h:NT_THUMPD2-KO_72h	FALSE	chr1	-	11920332	11922635	9.45	6.42	0.153801	0.0159242	0.133733	0.0411429
	chr1:11920332-11922635.-	0.93994	-0.00361434	NT_THUMPD2-KO_72h:NT_WT_72h	FALSE	chr1	-	11920332	11922635	9.45	6.42	0.133733	0.0411429	0.137347	0.0653098
	chr1:11923489-11925204.-	0.666919	0.00166485	si1-LARP7_WT_72h:NT_WT_72h	FALSE	chr1	-	11923489	11925204	10.67	7.79	0.00761767	0.00173365	0.00595282	0.00564783
	chr1:11923489-11925204.-	0.632132	0.00300775	si1-LARP7_THUMPD2-KO_72h:NT_WT_72h	FALSE	chr1	-	11923489	11925204	10.67	7.79	0.00896057	0.0082125	0.00595282	0.00564783
	chr1:11923489-11925204.-	0.487159	0.00350245	si1-LARP7_WT_72h:NT_THUMPD2-KO_72h	FALSE	chr1	-	11923489	11925204	10.67	7.79	0.00761767	0.00173365	0.00411523	0.00712778
	chr1:11923489-11925204.-	0.744874	-0.0018376	NT_THUMPD2-KO_72h:NT_WT_72h	FALSE	chr1	-	11923489	11925204	10.67	7.79	0.00411523	0.00712778	0.00595282	0.00564783
	chr1:11934855-11947975.+	0.0172222	-0.00874997	si1-LARP7_WT_72h:NT_WT_72h	FALSE	chr1	+	11934855	11947975	7.13	10.7	0.00282582	0.0024639	0.0115758	0.00290083
	chr1:11934855-11947975.+	0.385067	0.008273	si1-LARP7_THUMPD2-KO_72h:NT_WT_72h	FALSE	chr1	+	11934855	11947975	7.13	10.7	0.0198488	0.0129764	0.0115758	0.00290083
	chr1:11934855-11947975.+	0.134157	-0.00636408	NT_THUMPD2-KO_72h:NT_WT_72h	FALSE	chr1	+	11934855	11947975	7.13	10.7	0.0052117	0.00476518	0.0115758	0.00290083
	chr1:11934855-11947975.+	0.497236	-0.00238588	si1-LARP7_WT_72h:NT_THUMPD2-KO_72h	FALSE	chr1	+	11934855	11947975	7.13	10.7	0.00282582	0.0024639	0.0052117	0.00476518
	chr1:11948067-11949772.+	0.846829	-0.00282131	NT_THUMPD2-KO_72h:NT_WT_72h	FALSE	chr1	+	11948067	11949772	11.08	7.16	0.0109226	0.00523997	0.0137439	0.0219534
	chr1:11948067-11949772.+	0.957395	-0.000500011	si1-LARP7_WT_72h:NT_THUMPD2-KO_72h	FALSE	chr1	+	11948067	11949772	11.08	7.16	0.0104226	0.0137704	0.0109226	0.00523997
	chr1:11948067-11949772.+	0.837136	-0.00332132	si1-LARP7_WT_72h:NT_WT_72h	FALSE	chr1	+	11948067	11949772	11.08	7.16	0.0104226	0.0137704	0.0137439	0.0219534
	chr1:11948067-11949772.+	0.550925	0.00960656	si1-LARP7_THUMPD2-KO_72h:NT_WT_72h	FALSE	chr1	+	11948067	11949772	11.08	7.16	0.0233505	0.0117442	0.0137439	0.0219534
	chr1:11949906-11950356.+	0.858758	0.00283967	si1-LARP7_THUMPD2-KO_72h:NT_WT_72h	FALSE	chr1	+	11949906	11950356	10.28	6.96	0.0240031	0.0238119	0.0211634	0.00694923
	chr1:11949906-11950356.+	0.0429008	-0.0103053	si1-LARP7_WT_72h:NT_THUMPD2-KO_72h	FALSE	chr1	+	11949906	11950356	10.28	6.96	0.00589544	0.00339625	0.0162008	0.00474279
	chr1:11949906-11950356.+	0.371764	-0.00496266	NT_THUMPD2-KO_72h:NT_WT_72h	FALSE	chr1	+	11949906	11950356	10.28	6.96	0.0162008	0.00474279	0.0211634	0.00694923
	chr1:11949906-11950356.+	0.0440012	-0.015268	si1-LARP7_WT_72h:NT_WT_72h	FALSE	chr1	+	11949906	11950356	10.28	6.96	0.00589544	0.00339625	0.0211634	0.00694923
	chr1:11950520-11952622.+	0.881685	0.000288353	si1-LARP7_WT_72h:NT_WT_72h	FALSE	chr1	+	11950520	11952622	7.66	5.78	0.00316558	0.00109271	0.00287722	0.00284161
	chr1:11950520-11952622.+	0.434608	0.00578545	si1-LARP7_THUMPD2-KO_72h:NT_WT_72h	FALSE	chr1	+	11950520	11952622	7.66	5.78	0.00866267	0.0102648	0.00287722	0.00284161
	chr1:11950520-11952622.+	0.571748	0.00237263	NT_THUMPD2-KO_72h:NT_WT_72h	FALSE	chr1	+	11950520	11952622	7.66	5.78	0.00524986	0.00581131	0.00287722	0.00284161
	chr1:11950520-11952622.+	0.600034	-0.00208428	si1-LARP7_WT_72h:NT_THUMPD2-KO_72h	FALSE	chr1	+	11950520	11952622	7.66	5.78	0.00316558	0.00109271	0.00524986	0.00581131
	chr1:11952735-11954829.+	0.700159	-0.0016429	si1-LARP7_WT_72h:NT_WT_72h	FALSE	chr1	+	11952735	11954829	9.21	10.22	0.00551782	0.00132512	0.00716072	0.00633762
	chr1:11952735-11954829.+	0.376368	-0.0176581	si1-LARP7_WT_72h:NT_THUMPD2-KO_72h	FALSE	chr1	+	11952735	11954829	9.21	10.22	0.00551782	0.00132512	0.023176	0.0271103
	chr1:11952735-11954829.+	0.856272	0.00117261	si1-LARP7_THUMPD2-KO_72h:NT_WT_72h	FALSE	chr1	+	11952735	11954829	9.21	10.22	0.00833333	0.00833333	0.00716072	0.00633762
	chr1:11952735-11954829.+	0.415106	0.0160152	NT_THUMPD2-KO_72h:NT_WT_72h	FALSE	chr1	+	11952735	11954829	9.21	10.22	0.023176	0.0271103	0.00716072	0.00633762
	chr1:11954893-11956916.+	0.605114	0.00244952	si1-LARP7_WT_72h:NT_THUMPD2-KO_72h	FALSE	chr1	+	11954893	11956916	7.23	10.55	0.0128273	0.00379129	0.0103778	0.0063909
	chr1:11954893-11956916.+	0.692799	-0.00184799	NT_THUMPD2-KO_72h:NT_WT_72h	FALSE	chr1	+	11954893	11956916	7.23	10.55	0.0103778	0.0063909	0.0122257	0.00373789
	chr1:11954893-11956916.+	0.774099	-0.00305143	si1-LARP7_THUMPD2-KO_72h:NT_WT_72h	FALSE	chr1	+	11954893	11956916	7.23	10.55	0.00917431	0.0158904	0.0122257	0.00373789
	chr1:11954893-11956916.+	0.854391	0.000601531	si1-LARP7_WT_72h:NT_WT_72h	FALSE	chr1	+	11954893	11956916	7.23	10.55	0.0128273	0.00379129	0.0122257	0.00373789
	chr1:11957014-11957841.+	0.206496	-0.012763	NT_THUMPD2-KO_72h:NT_WT_72h	FALSE	chr1	+	11957014	11957841	8.76	9.1	0.00469484	0.00813169	0.0174578	0.0117956
	chr1:11957014-11957841.+	0.257808	-0.010549	si1-LARP7_WT_72h:NT_WT_72h	FALSE	chr1	+	11957014	11957841	8.76	9.1	0.00690885	0.00350266	0.0174578	0.0117956
	chr1:11957014-11957841.+	0.696977	0.00221402	si1-LARP7_WT_72h:NT_THUMPD2-KO_72h	FALSE	chr1	+	11957014	11957841	8.76	9.1	0.00690885	0.00350266	0.00469484	0.00813169
	chr1:11957014-11957841.+	0.782897	-0.0022074	si1-LARP7_THUMPD2-KO_72h:NT_WT_72h	FALSE	chr1	+	11957014	11957841	8.76	9.1	0.0152504	0.00396411	0.0174578	0.0117956
	chr1:11958647-11960645.+	0.565352	-0.00634513	si1-LARP7_WT_72h:NT_THUMPD2-KO_72h	FALSE	chr1	+	11958647	11960645	9.3	6.29	0.00984562	0.0102895	0.0161908	0.0140594
	chr1:11958647-11960645.+	0.329943	0.00760849	si1-LARP7_WT_72h:NT_WT_72h	FALSE	chr1	+	11958647	11960645	9.3	6.29	0.00984562	0.0102895	0.00223714	0.00387483
	chr1:11958647-11960645.+	0.222798	0.0139536	NT_THUMPD2-KO_72h:NT_WT_72h	FALSE	chr1	+	11958647	11960645	9.3	6.29	0.0161908	0.0140594	0.00223714	0.00387483
	chr1:11958647-11960645.+	0.848706	0.000765867	si1-LARP7_THUMPD2-KO_72h:NT_WT_72h	FALSE	chr1	+	11958647	11960645	9.3	6.29	0.003003	0.00520135	0.00223714	0.00387483
	chr1:11960767-11963531.+	0.688717	-0.00253809	si1-LARP7_WT_72h:NT_THUMPD2-KO_72h	FALSE	chr1	+	11960767	11963531	8.4	12.55	0.00718186	0.0024216	0.00971995	0.0093429
	chr1:11960767-11963531.+	0.108926	-0.0195368	NT_THUMPD2-KO_72h:NT_WT_72h	FALSE	chr1	+	11960767	11963531	8.4	12.55	0.00971995	0.0093429	0.0292567	0.0129904
	chr1:11960767-11963531.+	0.0939643	-0.0220749	si1-LARP7_WT_72h:NT_WT_72h	FALSE	chr1	+	11960767	11963531	8.4	12.55	0.00718186	0.0024216	0.0292567	0.0129904
	chr1:11960767-11963531.+	0.989873	-0.000198574	si1-LARP7_THUMPD2-KO_72h:NT_WT_72h	FALSE	chr1	+	11960767	11963531	8.4	12.55	0.0290581	0.0215232	0.0292567	0.0129904
	chr1:11963636-11964174.+	0.468188	0.0235434	si1-LARP7_THUMPD2-KO_72h:NT_WT_72h	FALSE	chr1	+	11963636	11964174	5.85	9.47	0.0381839	0.0456864	0.0146405	0.0100041
	chr1:11963636-11964174.+	0.237913	-0.00951663	si1-LARP7_WT_72h:NT_WT_72h	FALSE	chr1	+	11963636	11964174	5.85	9.47	0.00512392	0.00480301	0.0146405	0.0100041
	chr1:11963636-11964174.+	0.630516	-0.00452312	NT_THUMPD2-KO_72h:NT_WT_72h	FALSE	chr1	+	11963636	11964174	5.85	9.47	0.0101174	0.0112436	0.0146405	0.0100041
	chr1:11963636-11964174.+	0.535344	-0.00499351	si1-LARP7_WT_72h:NT_THUMPD2-KO_72h	FALSE	chr1	+	11963636	11964174	5.85	9.47	0.00512392	0.00480301	0.0101174	0.0112436
	chr1:11964785-11965479.+	0.582837	-0.00553458	si1-LARP7_WT_72h:NT_THUMPD2-KO_72h	FALSE	chr1	+	11964785	11965479	7.16	10.03	0.021737	0.0135933	0.0272716	0.00794137
	chr1:11964785-11965479.+	0.880773	0.0018428	si1-LARP7_THUMPD2-KO_72h:NT_WT_72h	FALSE	chr1	+	11964785	11965479	7.16	10.03	0.0288075	0.0158874	0.0269647	0.0119436
	chr1:11964785-11965479.+	0.643488	-0.00522767	si1-LARP7_WT_72h:NT_WT_72h	FALSE	chr1	+	11964785	11965479	7.16	10.03	0.021737	0.0135933	0.0269647	0.0119436
	chr1:11964785-11965479.+	0.972461	0.000306913	NT_THUMPD2-KO_72h:NT_WT_72h	FALSE	chr1	+	11964785	11965479	7.16	10.03	0.0272716	0.00794137	0.0269647	0.0119436
	chr1:11965593-11966250.+	0.259839	0.0122454	si1-LARP7_THUMPD2-KO_72h:NT_WT_72h	FALSE	chr1	+	11965593	11966250	8.41	11.35	0.0170355	0.0137156	0.00479011	0.002672
	chr1:11965593-11966250.+	0.088603	0.00643199	si1-LARP7_WT_72h:NT_THUMPD2-KO_72h	FALSE	chr1	+	11965593	11966250	8.41	11.35	0.00851968	0.000488443	0.00208768	0.00361597
	chr1:11965593-11966250.+	0.132603	0.00372956	si1-LARP7_WT_72h:NT_WT_72h	FALSE	chr1	+	11965593	11966250	8.41	11.35	0.00851968	0.000488443	0.00479011	0.002672
	chr1:11965593-11966250.+	0.361305	-0.00270243	NT_THUMPD2-KO_72h:NT_WT_72h	FALSE	chr1	+	11965593	11966250	8.41	11.35	0.00208768	0.00361597	0.00479011	0.002672
	chr1:11966316-11966986.+	0.732305	-0.00335142	si1-LARP7_WT_72h:NT_THUMPD2-KO_72h	FALSE	chr1	+	11966316	11966986	10.38	7.1	0.00817996	0.0141681	0.0115314	0.00566645
	chr1:11966316-11966986.+	0.806993	-0.00247324	si1-LARP7_WT_72h:NT_WT_72h	FALSE	chr1	+	11966316	11966986	10.38	7.1	0.00817996	0.0141681	0.0106532	0.00763719
	chr1:11966316-11966986.+	0.993688	-5.11e-05	si1-LARP7_THUMPD2-KO_72h:NT_WT_72h	FALSE	chr1	+	11966316	11966986	10.38	7.1	0.0106021	0.00723588	0.0106532	0.00763719
	chr1:11966316-11966986.+	0.881291	0.000878183	NT_THUMPD2-KO_72h:NT_WT_72h	FALSE	chr1	+	11966316	11966986	10.38	7.1	0.0115314	0.00566645	0.0106532	0.00763719
	chr1:11967091-11970669.+	0.367424	0.00306924	si1-LARP7_WT_72h:NT_THUMPD2-KO_72h	FALSE	chr1	+	11967091	11970669	6.03	8.34	0.00713532	0.000899175	0.00406608	0.00460293
	chr1:11967091-11970669.+	0.080916	0.00420881	si1-LARP7_THUMPD2-KO_72h:NT_WT_72h	FALSE	chr1	+	11967091	11970669	6.03	8.34	0.00560937	0.000905862	0.00140056	0.00242584
	chr1:11967091-11970669.+	0.439644	0.00266552	NT_THUMPD2-KO_72h:NT_WT_72h	FALSE	chr1	+	11967091	11970669	6.03	8.34	0.00406608	0.00460293	0.00140056	0.00242584
	chr1:11967091-11970669.+	0.0416194	0.00573476	si1-LARP7_WT_72h:NT_WT_72h	FALSE	chr1	+	11967091	11970669	6.03	8.34	0.00713532	0.000899175	0.00140056	0.00242584
	chr1:11970816-11972871.+	0.10335	-0.00873595	si1-LARP7_WT_72h:NT_WT_72h	FALSE	chr1	+	11970816	11972871	4.44	7.12	0.0018315	0.00317225	0.0105675	0.00580206
	chr1:11970816-11972871.+	0.234033	-0.00693109	si1-LARP7_THUMPD2-KO_72h:NT_WT_72h	FALSE	chr1	+	11970816	11972871	4.44	7.12	0.00363636	0.00629837	0.0105675	0.00580206
	chr1:11970816-11972871.+	0.125449	-0.00802074	NT_THUMPD2-KO_72h:NT_WT_72h	FALSE	chr1	+	11970816	11972871	4.44	7.12	0.00254672	0.0023154	0.0105675	0.00580206
	chr1:11970816-11972871.+	0.769596	-0.000715215	si1-LARP7_WT_72h:NT_THUMPD2-KO_72h	FALSE	chr1	+	11970816	11972871	4.44	7.12	0.0018315	0.00317225	0.00254672	0.0023154
	chr1:119712160-119721169.+	0.393849	-0.00304102	si1-LARP7_WT_72h:NT_WT_72h	FALSE	chr1	+	119712160	119721169	11.08	9.4	0.00188324	0.00326187	0.00492426	0.00438412
	chr1:119712160-119721169.+	0.275613	-0.0071504	si1-LARP7_WT_72h:NT_THUMPD2-KO_72h	FALSE	chr1	+	119712160	119721169	11.08	9.4	0.00188324	0.00326187	0.00903363	0.00838751
	chr1:119712160-119721169.+	0.506361	0.00410937	NT_THUMPD2-KO_72h:NT_WT_72h	FALSE	chr1	+	119712160	119721169	11.08	9.4	0.00903363	0.00838751	0.00492426	0.00438412
	chr1:119712160-119721169.+	0.952335	0.000274445	si1-LARP7_THUMPD2-KO_72h:NT_WT_72h	FALSE	chr1	+	119712160	119721169	11.08	9.4	0.00519871	0.00600035	0.00492426	0.00438412
	chr1:119712160-119721255.+	0.987792	-0.000640392	si1-LARP7_WT_72h:NT_THUMPD2-KO_72h	FALSE	chr1	+	119712160	119721255	11.08	-2.7	0.884715	0.0326505	0.885356	0.0585222
	chr1:119712160-119721255.+	0.590821	-0.0260203	NT_THUMPD2-KO_72h:NT_WT_72h	FALSE	chr1	+	119712160	119721255	11.08	-2.7	0.885356	0.0585222	0.911376	0.0501602
	chr1:119712160-119721255.+	0.489973	-0.0266607	si1-LARP7_WT_72h:NT_WT_72h	FALSE	chr1	+	119712160	119721255	11.08	-2.7	0.884715	0.0326505	0.911376	0.0501602
	chr1:119712160-119721255.+	0.718407	0.0132127	si1-LARP7_THUMPD2-KO_72h:NT_WT_72h	FALSE	chr1	+	119712160	119721255	11.08	-2.7	0.924589	0.0293856	0.911376	0.0501602
	chr1:119727102-119734633.+	0.947239	-0.000440959	NT_THUMPD2-KO_72h:NT_WT_72h	FALSE	chr1	+	119727102	119734633	10.57	8.07	0.0144404	0.00595122	0.0148813	0.00894942
	chr1:119727102-119734633.+	0.749597	0.00341675	si1-LARP7_WT_72h:NT_THUMPD2-KO_72h	FALSE	chr1	+	119727102	119734633	10.57	8.07	0.0178571	0.0155675	0.0144404	0.00595122
	chr1:119727102-119734633.+	0.538484	-0.00380757	si1-LARP7_THUMPD2-KO_72h:NT_WT_72h	FALSE	chr1	+	119727102	119734633	10.57	8.07	0.0110738	0.000962175	0.0148813	0.00894942
	chr1:119727102-119734633.+	0.791719	0.00297579	si1-LARP7_WT_72h:NT_WT_72h	FALSE	chr1	+	119727102	119734633	10.57	8.07	0.0178571	0.0155675	0.0148813	0.00894942
	chr1:11972997-11974652.+	0.27198	0.00533782	si1-LARP7_WT_72h:NT_WT_72h	FALSE	chr1	+	11972997	11974652	8.7	10.14	0.00678082	0.00619543	0.001443	0.00249935
	chr1:11972997-11974652.+	0.316256	0.00485404	si1-LARP7_WT_72h:NT_THUMPD2-KO_72h	FALSE	chr1	+	11972997	11974652	8.7	10.14	0.00678082	0.00619543	0.00192678	0.00333728
	chr1:11972997-11974652.+	0.851262	0.000483781	NT_THUMPD2-KO_72h:NT_WT_72h	FALSE	chr1	+	11972997	11974652	8.7	10.14	0.00192678	0.00333728	0.001443	0.00249935
	chr1:11972997-11974652.+	0.549604	0.00376533	si1-LARP7_THUMPD2-KO_72h:NT_WT_72h	FALSE	chr1	+	11972997	11974652	8.7	10.14	0.00520833	0.0090211	0.001443	0.00249935
	chr1:119734766-119735294.+	0.371931	-0.00388141	si1-LARP7_WT_72h:NT_THUMPD2-KO_72h	FALSE	chr1	+	119734766	119735294	10.28	8.54	0.00141844	0.00245681	0.00529985	0.00579911
	chr1:119734766-119735294.+	0.401733	-0.00981713	si1-LARP7_THUMPD2-KO_72h:NT_WT_72h	FALSE	chr1	+	119734766	119735294	10.28	8.54	0.0014556	0.00252118	0.0112727	0.0160931
	chr1:119734766-119735294.+	0.400246	-0.00985429	si1-LARP7_WT_72h:NT_WT_72h	FALSE	chr1	+	119734766	119735294	10.28	8.54	0.00141844	0.00245681	0.0112727	0.0160931
	chr1:119734766-119735294.+	0.595538	-0.00597289	NT_THUMPD2-KO_72h:NT_WT_72h	FALSE	chr1	+	119734766	119735294	10.28	8.54	0.00529985	0.00579911	0.0112727	0.0160931
	chr1:119740518-119741766.+	0.933665	-0.000220161	NT_THUMPD2-KO_72h:NT_WT_72h	FALSE	chr1	+	119740518	119741766	7.75	11.15	0.00164204	0.00284409	0.0018622	0.00322542
	chr1:119740518-119741766.+	0.379013	0.00950046	si1-LARP7_WT_72h:NT_THUMPD2-KO_72h	FALSE	chr1	+	119740518	119741766	7.75	11.15	0.0111425	0.0146809	0.00164204	0.00284409
	chr1:119740518-119741766.+	0.847263	-0.000479072	si1-LARP7_THUMPD2-KO_72h:NT_WT_72h	FALSE	chr1	+	119740518	119741766	7.75	11.15	0.00138313	0.00239564	0.0018622	0.00322542
	chr1:119740518-119741766.+	0.388356	0.0092803	si1-LARP7_WT_72h:NT_WT_72h	FALSE	chr1	+	119740518	119741766	7.75	11.15	0.0111425	0.0146809	0.0018622	0.00322542
	chr1:119741897-119742806.+	0.427424	0.0204501	si1-LARP7_THUMPD2-KO_72h:NT_WT_72h	FALSE	chr1	+	119741897	119742806	2.86	11.81	0.0470448	0.0322844	0.0265946	0.023076
	chr1:119741897-119742806.+	0.304896	0.0238404	si1-LARP7_WT_72h:NT_WT_72h	FALSE	chr1	+	119741897	119742806	2.86	11.81	0.050435	0.026358	0.0265946	0.023076
	chr1:119741897-119742806.+	0.625293	0.0102528	NT_THUMPD2-KO_72h:NT_WT_72h	FALSE	chr1	+	119741897	119742806	2.86	11.81	0.0368475	0.0244372	0.0265946	0.023076
	chr1:119741897-119742806.+	0.548552	0.0135876	si1-LARP7_WT_72h:NT_THUMPD2-KO_72h	FALSE	chr1	+	119741897	119742806	2.86	11.81	0.050435	0.026358	0.0368475	0.0244372
	chr1:11980484-11981969.+	0.940569	0.000389318	si1-LARP7_WT_72h:NT_THUMPD2-KO_72h	FALSE	chr1	+	11980484	11981969	8.68	5.14	0.0222493	0.00781108	0.02186	0.00232054
	chr1:11980484-11981969.+	0.937867	-0.000761923	si1-LARP7_WT_72h:NT_WT_72h	FALSE	chr1	+	11980484	11981969	8.68	5.14	0.0222493	0.00781108	0.0230113	0.0135782
	chr1:11980484-11981969.+	0.550082	0.0262908	si1-LARP7_THUMPD2-KO_72h:NT_WT_72h	FALSE	chr1	+	11980484	11981969	8.68	5.14	0.049302	0.0634435	0.0230113	0.0135782
	chr1:11980484-11981969.+	0.897522	-0.00115124	NT_THUMPD2-KO_72h:NT_WT_72h	FALSE	chr1	+	11980484	11981969	8.68	5.14	0.02186	0.00232054	0.0230113	0.0135782
	chr1:11982114-11989164.+	0.855906	0.00321269	si1-LARP7_WT_72h:NT_WT_72h	FALSE	chr1	+	11982114	11989164	9.72	6.66	0.0223214	0.0194594	0.0191087	0.021132
	chr1:11982114-11989164.+	0.916636	0.00134317	si1-LARP7_WT_72h:NT_THUMPD2-KO_72h	FALSE	chr1	+	11982114	11989164	9.72	6.66	0.0223214	0.0194594	0.0209783	0.00380022
	chr1:11982114-11989164.+	0.338346	0.0478668	si1-LARP7_THUMPD2-KO_72h:NT_WT_72h	FALSE	chr1	+	11982114	11989164	9.72	6.66	0.0669755	0.0663881	0.0191087	0.021132
	chr1:11982114-11989164.+	0.893211	0.00186952	NT_THUMPD2-KO_72h:NT_WT_72h	FALSE	chr1	+	11982114	11989164	9.72	6.66	0.0209783	0.00380022	0.0191087	0.021132
	chr1:11989343-11992554.+	0.892445	0.000534536	si1-LARP7_WT_72h:NT_THUMPD2-KO_72h	FALSE	chr1	+	11989343	11992554	10.51	8.02	0.00330033	0.00571634	0.00276579	0.00253381
	chr1:11989343-11992554.+	0.521639	-0.00333207	NT_THUMPD2-KO_72h:NT_WT_72h	FALSE	chr1	+	11989343	11992554	10.51	8.02	0.00276579	0.00253381	0.00609787	0.00734028
	chr1:11989343-11992554.+	0.541766	0.0167332	si1-LARP7_THUMPD2-KO_72h:NT_WT_72h	FALSE	chr1	+	11989343	11992554	10.51	8.02	0.0228311	0.0395445	0.00609787	0.00734028
	chr1:11989343-11992554.+	0.63155	-0.00279754	si1-LARP7_WT_72h:NT_WT_72h	FALSE	chr1	+	11989343	11992554	10.51	8.02	0.00330033	0.00571634	0.00609787	0.00734028
	chr1:119922446-119922635.-	0.750002	0.0119983	si1-LARP7_WT_72h:NT_WT_72h	FALSE	chr1	-	119922446	119922635	7.68	10.45	0.040036	0.0548568	0.0280376	0.0205226
	chr1:119922446-119922635.-	0.757856	0.0114709	si1-LARP7_WT_72h:NT_THUMPD2-KO_72h	FALSE	chr1	-	119922446	119922635	7.68	10.45	0.040036	0.0548568	0.0285651	0.0173327
	chr1:119922446-119922635.-	0.205222	0.03411	si1-LARP7_THUMPD2-KO_72h:NT_WT_72h	FALSE	chr1	-	119922446	119922635	7.68	10.45	0.0621477	0.0317877	0.0280376	0.0205226
	chr1:119922446-119922635.-	0.974541	0.000527482	NT_THUMPD2-KO_72h:NT_WT_72h	FALSE	chr1	-	119922446	119922635	7.68	10.45	0.0285651	0.0173327	0.0280376	0.0205226
	chr1:119923984-119925304.-	0.392299	-0.00829527	NT_THUMPD2-KO_72h:NT_WT_72h	FALSE	chr1	-	119923984	119925304	7.66	8.9	0.003367	0.00583182	0.0116623	0.0129765
	chr1:119923984-119925304.-	0.593502	-0.00560167	si1-LARP7_WT_72h:NT_WT_72h	FALSE	chr1	-	119923984	119925304	7.66	8.9	0.00606061	0.0104973	0.0116623	0.0129765
	chr1:119923984-119925304.-	0.944462	-0.00102398	si1-LARP7_THUMPD2-KO_72h:NT_WT_72h	FALSE	chr1	-	119923984	119925304	7.66	8.9	0.0106383	0.0150448	0.0116623	0.0129765
	chr1:119923984-119925304.-	0.722585	0.0026936	si1-LARP7_WT_72h:NT_THUMPD2-KO_72h	FALSE	chr1	-	119923984	119925304	7.66	8.9	0.00606061	0.0104973	0.003367	0.00583182
	chr1:119929212-119935471.-	0.545946	0.0300528	si1-LARP7_THUMPD2-KO_72h:NT_WT_72h	FALSE	chr1	-	119929212	119935471	5.41	13.24	0.0348837	0.049333	0.00483092	0.0083674
	chr1:119929212-119935471.-	0.647029	0.00717079	si1-LARP7_WT_72h:NT_THUMPD2-KO_72h	FALSE	chr1	-	119929212	119935471	5.41	13.24	0.0128205	0.0222058	0.00564972	0.0097856
	chr1:119929212-119935471.-	0.607175	0.0079896	si1-LARP7_WT_72h:NT_WT_72h	FALSE	chr1	-	119929212	119935471	5.41	13.24	0.0128205	0.0222058	0.00483092	0.0083674
	chr1:119929212-119935471.-	0.917717	0.0008188	NT_THUMPD2-KO_72h:NT_WT_72h	FALSE	chr1	-	119929212	119935471	5.41	13.24	0.00564972	0.0097856	0.00483092	0.0083674
	chr1:11997421-11998769.+	0.126249	0.115851	si1-LARP7_WT_72h:NT_THUMPD2-KO_72h	FALSE	chr1	+	11997421	11998769	10.77	8.21	0.144561	0.0811435	0.0287096	0.01738
	chr1:11997421-11998769.+	0.97356	0.000436893	NT_THUMPD2-KO_72h:NT_WT_72h	FALSE	chr1	+	11997421	11998769	10.77	8.21	0.0287096	0.01738	0.0282727	0.0123461
	chr1:11997421-11998769.+	0.128055	0.116288	si1-LARP7_WT_72h:NT_WT_72h	FALSE	chr1	+	11997421	11998769	10.77	8.21	0.144561	0.0811435	0.0282727	0.0123461
	chr1:11997421-11998769.+	0.178931	0.0476532	si1-LARP7_THUMPD2-KO_72h:NT_WT_72h	FALSE	chr1	+	11997421	11998769	10.77	8.21	0.0759259	0.0416975	0.0282727	0.0123461
	chr1:11998878-11998987.+	0.714823	-0.00975115	NT_THUMPD2-KO_72h:NT_WT_72h	FALSE	chr1	+	11998878	11998987	7.53	7.71	0.0453549	0.0385085	0.055106	0.0154543
	chr1:11998878-11998987.+	0.329804	0.0346352	si1-LARP7_THUMPD2-KO_72h:NT_WT_72h	FALSE	chr1	+	11998878	11998987	7.53	7.71	0.0897412	0.0469695	0.055106	0.0154543
	chr1:11998878-11998987.+	0.0362119	0.0923556	si1-LARP7_WT_72h:NT_THUMPD2-KO_72h	FALSE	chr1	+	11998878	11998987	7.53	7.71	0.13771	0.0337399	0.0453549	0.0385085
	chr1:11998878-11998987.+	0.0347379	0.0826044	si1-LARP7_WT_72h:NT_WT_72h	FALSE	chr1	+	11998878	11998987	7.53	7.71	0.13771	0.0337399	0.055106	0.0154543
	chr1:11999095-12001400.+	0.466287	0.0342641	si1-LARP7_THUMPD2-KO_72h:NT_WT_72h	FALSE	chr1	+	11999095	12001400	6.43	7.23	0.0747228	0.0654459	0.0404587	0.0224204
	chr1:11999095-12001400.+	0.539537	0.0341504	si1-LARP7_WT_72h:NT_WT_72h	FALSE	chr1	+	11999095	12001400	6.43	7.23	0.0746091	0.0555998	0.0404587	0.0224204
	chr1:11999095-12001400.+	0.534878	0.0345753	si1-LARP7_WT_72h:NT_THUMPD2-KO_72h	FALSE	chr1	+	11999095	12001400	6.43	7.23	0.0746091	0.0555998	0.0400338	0.030581
	chr1:11999095-12001400.+	0.985524	-0.000424922	NT_THUMPD2-KO_72h:NT_WT_72h	FALSE	chr1	+	11999095	12001400	6.43	7.23	0.0400338	0.030581	0.0404587	0.0224204
	chr1:120005588-120029905.-	0.0508674	-0.0370166	NT_THUMPD2-KO_72h:NT_WT_72h	FALSE	chr1	-	120005588	120029905	10.08	11.43	0.00326797	0.00462161	0.0402845	0.0167288
	chr1:120005588-120029905.-	0.140821	-0.0283798	si1-LARP7_WT_72h:NT_WT_72h	FALSE	chr1	-	120005588	120029905	10.08	11.43	0.0119048	0.0206197	0.0402845	0.0167288
	chr1:120005588-120029905.-	0.548539	0.00863679	si1-LARP7_WT_72h:NT_THUMPD2-KO_72h	FALSE	chr1	-	120005588	120029905	10.08	11.43	0.0119048	0.0206197	0.00326797	0.00462161
	chr1:120005588-120029905.-	0.911505	0.00659047	si1-LARP7_THUMPD2-KO_72h:NT_WT_72h	FALSE	chr1	-	120005588	120029905	10.08	11.43	0.046875	0.0662913	0.0402845	0.0167288
	chr1:12001836-12001981.+	0.760047	0.00219125	si1-LARP7_THUMPD2-KO_72h:NT_WT_72h	FALSE	chr1	+	12001836	12001981	10.03	11.23	0.00751606	0.00694599	0.00532481	0.00922285
	chr1:12001836-12001981.+	0.439967	0.00729093	si1-LARP7_WT_72h:NT_WT_72h	FALSE	chr1	+	12001836	12001981	10.03	11.23	0.0126157	0.0114126	0.00532481	0.00922285
	chr1:12001836-12001981.+	0.275403	0.00972974	si1-LARP7_WT_72h:NT_THUMPD2-KO_72h	FALSE	chr1	+	12001836	12001981	10.03	11.23	0.0126157	0.0114126	0.002886	0.0026781
	chr1:12001836-12001981.+	0.697477	-0.00243881	NT_THUMPD2-KO_72h:NT_WT_72h	FALSE	chr1	+	12001836	12001981	10.03	11.23	0.002886	0.0026781	0.00532481	0.00922285
	chr1:12002103-12003991.+	0.00533064	0.0624829	si1-LARP7_WT_72h:NT_THUMPD2-KO_72h	up	chr1	+	12002103	12003991	4.95	6.17	0.0723049	0.0142009	0.00982194	0.0135781
	chr1:12002103-12003991.+	0.625897	0.0049439	NT_THUMPD2-KO_72h:NT_WT_72h	FALSE	chr1	+	12002103	12003991	4.95	6.17	0.00982194	0.0135781	0.00487805	0.00844903
	chr1:12002103-12003991.+	0.00355983	0.045122	si1-LARP7_THUMPD2-KO_72h:NT_WT_72h	FALSE	chr1	+	12002103	12003991	4.95	6.17	0.05	0.00454545	0.00487805	0.00844903
	chr1:12002103-12003991.+	0.00441479	0.0674268	si1-LARP7_WT_72h:NT_WT_72h	up	chr1	+	12002103	12003991	4.95	6.17	0.0723049	0.0142009	0.00487805	0.00844903
	chr1:12004613-12004824.+	0.214724	0.0219697	si1-LARP7_THUMPD2-KO_72h:NT_WT_72h	FALSE	chr1	+	12004613	12004824	7.8	7.35	0.0234127	0.021307	0.001443	0.00249935
	chr1:12004613-12004824.+	0.488455	0.00781626	si1-LARP7_WT_72h:NT_WT_72h	FALSE	chr1	+	12004613	12004824	7.8	7.35	0.00925926	0.0160375	0.001443	0.00249935
	chr1:12004613-12004824.+	0.266733	0.00218631	NT_THUMPD2-KO_72h:NT_WT_72h	FALSE	chr1	+	12004613	12004824	7.8	7.35	0.00362931	0.000514054	0.001443	0.00249935
	chr1:12004613-12004824.+	0.605075	0.00562995	si1-LARP7_WT_72h:NT_THUMPD2-KO_72h	FALSE	chr1	+	12004613	12004824	7.8	7.35	0.00925926	0.0160375	0.00362931	0.000514054
	chr1:12005931-12006537.+	0.595686	0.0087528	si1-LARP7_WT_72h:NT_WT_72h	FALSE	chr1	+	12005931	12006537	2.13	12.74	0.0184615	0.0201767	0.00970874	0.016816
	chr1:12005931-12006537.+	0.888715	-0.0018656	NT_THUMPD2-KO_72h:NT_WT_72h	FALSE	chr1	+	12005931	12006537	2.13	12.74	0.00784314	0.0135847	0.00970874	0.016816
	chr1:12005931-12006537.+	0.650364	-0.00537973	si1-LARP7_THUMPD2-KO_72h:NT_WT_72h	FALSE	chr1	+	12005931	12006537	2.13	12.74	0.004329	0.00749806	0.00970874	0.016816
	chr1:12005931-12006537.+	0.497201	0.0106184	si1-LARP7_WT_72h:NT_THUMPD2-KO_72h	FALSE	chr1	+	12005931	12006537	2.13	12.74	0.0184615	0.0201767	0.00784314	0.0135847
	chr1:12006693-12007052.+	0.445174	0.0307866	si1-LARP7_WT_72h:NT_THUMPD2-KO_72h	FALSE	chr1	+	12006693	12007052	4.85	7.78	0.0835571	0.0555718	0.0527705	0.0204653
	chr1:12006693-12007052.+	0.0701192	0.0365579	NT_THUMPD2-KO_72h:NT_WT_72h	FALSE	chr1	+	12006693	12007052	4.85	7.78	0.0527705	0.0204653	0.0162125	0.0127866
	chr1:12006693-12007052.+	0.0347881	0.0914798	si1-LARP7_THUMPD2-KO_72h:NT_WT_72h	FALSE	chr1	+	12006693	12007052	4.85	7.78	0.107692	0.0355292	0.0162125	0.0127866
	chr1:12006693-12007052.+	0.165133	0.0673446	si1-LARP7_WT_72h:NT_WT_72h	FALSE	chr1	+	12006693	12007052	4.85	7.78	0.0835571	0.0555718	0.0162125	0.0127866
	chr1:12009726-12011495.+	0.357146	0.0138939	si1-LARP7_THUMPD2-KO_72h:NT_WT_72h	FALSE	chr1	+	12009726	12011495	10.07	5.56	0.0180282	0.0202895	0.00413429	0.00360507
	chr1:12009726-12011495.+	0.130074	0.00559139	NT_THUMPD2-KO_72h:NT_WT_72h	FALSE	chr1	+	12009726	12011495	10.07	5.56	0.00972568	0.00359921	0.00413429	0.00360507
	chr1:12009726-12011495.+	0.340415	0.0255781	si1-LARP7_WT_72h:NT_THUMPD2-KO_72h	FALSE	chr1	+	12009726	12011495	10.07	5.56	0.0353038	0.0357214	0.00972568	0.00359921
	chr1:12009726-12011495.+	0.269166	0.0311695	si1-LARP7_WT_72h:NT_WT_72h	FALSE	chr1	+	12009726	12011495	10.07	5.56	0.0353038	0.0357214	0.00413429	0.00360507
	chr1:120157192-120160383.-	0.349446	-0.0097464	si1-LARP7_WT_72h:NT_WT_72h	FALSE	chr1	-	120157192	120160383	7.33	8.95	0.00236407	0.00409468	0.0121105	0.0139227
	chr1:120157192-120160383.-	0.402722	-0.00848611	NT_THUMPD2-KO_72h:NT_WT_72h	FALSE	chr1	-	120157192	120160383	7.33	8.95	0.00362436	0.00316564	0.0121105	0.0139227
	chr1:120157192-120160383.-	0.696179	-0.00126029	si1-LARP7_WT_72h:NT_THUMPD2-KO_72h	FALSE	chr1	-	120157192	120160383	7.33	8.95	0.00236407	0.00409468	0.00362436	0.00316564
	chr1:120157192-120160383.-	0.500115	-0.00713535	si1-LARP7_THUMPD2-KO_72h:NT_WT_72h	FALSE	chr1	-	120157192	120160383	7.33	8.95	0.00497512	0.00861717	0.0121105	0.0139227
	chr1:120160530-120163209.-	0.918091	0.00157444	si1-LARP7_THUMPD2-KO_72h:NT_WT_72h	FALSE	chr1	-	120160530	120163209	10.47	7.29	0.0293673	0.0220779	0.0277929	0.0100662
	chr1:120160530-120163209.-	0.202964	0.00883178	si1-LARP7_WT_72h:NT_THUMPD2-KO_72h	FALSE	chr1	-	120160530	120163209	10.47	7.29	0.0183005	0.00214114	0.00946875	0.00834444
	chr1:120160530-120163209.-	0.240997	-0.00949237	si1-LARP7_WT_72h:NT_WT_72h	FALSE	chr1	-	120160530	120163209	10.47	7.29	0.0183005	0.00214114	0.0277929	0.0100662
	chr1:120160530-120163209.-	0.0743738	-0.0183242	NT_THUMPD2-KO_72h:NT_WT_72h	FALSE	chr1	-	120160530	120163209	10.47	7.29	0.00946875	0.00834444	0.0277929	0.0100662
	chr1:120163370-120168839.-	0.921104	-0.000805222	si1-LARP7_THUMPD2-KO_72h:NT_WT_72h	FALSE	chr1	-	120163370	120168839	7.68	7.62	0.00497512	0.00861717	0.00578035	0.0100119
	chr1:120163370-120168839.-	0.754876	0.00238747	si1-LARP7_WT_72h:NT_WT_72h	FALSE	chr1	-	120163370	120168839	7.68	7.62	0.00816781	0.00710099	0.00578035	0.0100119
	chr1:120163370-120168839.-	0.49587	0.00424625	si1-LARP7_WT_72h:NT_THUMPD2-KO_72h	FALSE	chr1	-	120163370	120168839	7.68	7.62	0.00816781	0.00710099	0.00392157	0.00679236
	chr1:120163370-120168839.-	0.805005	-0.00185878	NT_THUMPD2-KO_72h:NT_WT_72h	FALSE	chr1	-	120163370	120168839	7.68	7.62	0.00392157	0.00679236	0.00578035	0.0100119
	chr1:120168949-120176306.-	0.446525	0.00562599	NT_THUMPD2-KO_72h:NT_WT_72h	FALSE	chr1	-	120168949	120176306	9.6	4.88	0.010101	0.010101	0.00447502	0.00428773
	chr1:120168949-120176306.-	0.446287	0.0076604	si1-LARP7_WT_72h:NT_WT_72h	FALSE	chr1	-	120168949	120176306	9.6	4.88	0.0121354	0.0139636	0.00447502	0.00428773
	chr1:120168949-120176306.-	0.848899	0.00203441	si1-LARP7_WT_72h:NT_THUMPD2-KO_72h	FALSE	chr1	-	120168949	120176306	9.6	4.88	0.0121354	0.0139636	0.010101	0.010101
	chr1:120168949-120176306.-	0.526986	0.0142516	si1-LARP7_THUMPD2-KO_72h:NT_WT_72h	FALSE	chr1	-	120168949	120176306	9.6	4.88	0.0187266	0.0324354	0.00447502	0.00428773
	chr1:12021840-12022094.+	0.905436	0.00315842	si1-LARP7_THUMPD2-KO_72h:NT_WT_72h	FALSE	chr1	+	12021840	12022094	8.42	7.67	0.0391178	0.0114414	0.0359594	0.0397908
	chr1:12021840-12022094.+	0.6688	-0.00861569	si1-LARP7_WT_72h:NT_THUMPD2-KO_72h	FALSE	chr1	+	12021840	12022094	8.42	7.67	0.0330959	0.0286986	0.0417116	0.012398
	chr1:12021840-12022094.+	0.924798	-0.00286352	si1-LARP7_WT_72h:NT_WT_72h	FALSE	chr1	+	12021840	12022094	8.42	7.67	0.0330959	0.0286986	0.0359594	0.0397908
	chr1:12021840-12022094.+	0.830082	0.00575218	NT_THUMPD2-KO_72h:NT_WT_72h	FALSE	chr1	+	12021840	12022094	8.42	7.67	0.0417116	0.012398	0.0359594	0.0397908
	chr1:12022917-12029032.+	0.232392	-0.0317951	si1-LARP7_WT_72h:NT_THUMPD2-KO_72h	FALSE	chr1	+	12022917	12029032	11.08	4.82	0.0197006	0.0171814	0.0514958	0.0327352
	chr1:12022917-12029032.+	0.733881	0.00396647	si1-LARP7_WT_72h:NT_WT_72h	FALSE	chr1	+	12022917	12029032	11.08	4.82	0.0197006	0.0171814	0.0157342	0.00528959
	chr1:12022917-12029032.+	0.342673	0.0135947	si1-LARP7_THUMPD2-KO_72h:NT_WT_72h	FALSE	chr1	+	12022917	12029032	11.08	4.82	0.0293289	0.0190961	0.0157342	0.00528959
	chr1:12022917-12029032.+	0.196395	0.0357616	NT_THUMPD2-KO_72h:NT_WT_72h	FALSE	chr1	+	12022917	12029032	11.08	4.82	0.0514958	0.0327352	0.0157342	0.00528959
	chr1:12029141-12029222.+	0.320029	-0.0161998	si1-LARP7_WT_72h:NT_WT_72h	FALSE	chr1	+	12029141	12029222	3.38	9.94	0.0132941	0.00608039	0.029494	0.0214503
	chr1:12029141-12029222.+	0.429873	-0.0136991	si1-LARP7_WT_72h:NT_THUMPD2-KO_72h	FALSE	chr1	+	12029141	12029222	3.38	9.94	0.0132941	0.00608039	0.0269932	0.0240532
	chr1:12029141-12029222.+	0.314669	-0.0171155	si1-LARP7_THUMPD2-KO_72h:NT_WT_72h	FALSE	chr1	+	12029141	12029222	3.38	9.94	0.0123784	0.0128434	0.029494	0.0214503
	chr1:12029141-12029222.+	0.899661	-0.00250072	NT_THUMPD2-KO_72h:NT_WT_72h	FALSE	chr1	+	12029141	12029222	3.38	9.94	0.0269932	0.0240532	0.029494	0.0214503
	chr1:12029281-12029764.+	0.779772	-0.00832383	si1-LARP7_WT_72h:NT_WT_72h	FALSE	chr1	+	12029281	12029764	7.8	5.59	0.189153	0.0363538	0.197477	0.0315597
	chr1:12029281-12029764.+	0.492378	-0.0215142	si1-LARP7_WT_72h:NT_THUMPD2-KO_72h	FALSE	chr1	+	12029281	12029764	7.8	5.59	0.189153	0.0363538	0.210668	0.0333503
	chr1:12029281-12029764.+	0.644971	0.0131904	NT_THUMPD2-KO_72h:NT_WT_72h	FALSE	chr1	+	12029281	12029764	7.8	5.59	0.210668	0.0333503	0.197477	0.0315597
	chr1:12029281-12029764.+	0.647173	0.0143927	si1-LARP7_THUMPD2-KO_72h:NT_WT_72h	FALSE	chr1	+	12029281	12029764	7.8	5.59	0.21187	0.0391472	0.197477	0.0315597
	chr1:12029894-12030027.+	0.837613	0.00805019	si1-LARP7_THUMPD2-KO_72h:NT_WT_72h	FALSE	chr1	+	12029894	12030027	10.67	9.83	0.106508	0.0571591	0.098458	0.0233477
	chr1:12029894-12030027.+	0.0223884	-0.108473	si1-LARP7_WT_72h:NT_THUMPD2-KO_72h	FALSE	chr1	+	12029894	12030027	10.67	9.83	0.0671084	0.0161167	0.175582	0.0367287
	chr1:12029894-12030027.+	0.137063	-0.0313496	si1-LARP7_WT_72h:NT_WT_72h	FALSE	chr1	+	12029894	12030027	10.67	9.83	0.0671084	0.0161167	0.098458	0.0233477
	chr1:12029894-12030027.+	0.0464744	0.0771238	NT_THUMPD2-KO_72h:NT_WT_72h	FALSE	chr1	+	12029894	12030027	10.67	9.83	0.175582	0.0367287	0.098458	0.0233477
	chr1:12030124-12031265.+	0.243828	-0.0434067	si1-LARP7_WT_72h:NT_THUMPD2-KO_72h	FALSE	chr1	+	12030124	12031265	8.19	8.2	0.00628931	0.0108934	0.049696	0.0464834
	chr1:12030124-12031265.+	0.25035	0.0673627	si1-LARP7_THUMPD2-KO_72h:NT_WT_72h	FALSE	chr1	+	12030124	12031265	8.19	8.2	0.108742	0.0482461	0.0413793	0.0361293
	chr1:12030124-12031265.+	0.819439	0.00831673	NT_THUMPD2-KO_72h:NT_WT_72h	FALSE	chr1	+	12030124	12031265	8.19	8.2	0.049696	0.0464834	0.0413793	0.0361293
	chr1:12030124-12031265.+	0.229432	-0.03509	si1-LARP7_WT_72h:NT_WT_72h	FALSE	chr1	+	12030124	12031265	8.19	8.2	0.00628931	0.0108934	0.0413793	0.0361293
	chr1:12031403-12031721.+	0.14599	-0.0316101	si1-LARP7_WT_72h:NT_WT_72h	FALSE	chr1	+	12031403	12031721	9.77	10.15	0.0293055	0.0163662	0.0609156	0.0243923
	chr1:12031403-12031721.+	0.907278	0.00424637	si1-LARP7_THUMPD2-KO_72h:NT_WT_72h	FALSE	chr1	+	12031403	12031721	9.77	10.15	0.065162	0.0524208	0.0609156	0.0243923
	chr1:12031403-12031721.+	0.330077	0.0120548	si1-LARP7_WT_72h:NT_THUMPD2-KO_72h	FALSE	chr1	+	12031403	12031721	9.77	10.15	0.0293055	0.0163662	0.0172506	0.0052388
	chr1:12031403-12031721.+	0.0841341	-0.043665	NT_THUMPD2-KO_72h:NT_WT_72h	FALSE	chr1	+	12031403	12031721	9.77	10.15	0.0172506	0.0052388	0.0609156	0.0243923
	chr1:1203960-1204398.-	0.612391	0.0516084	NT_THUMPD2-KO_72h:NT_WT_72h	FALSE	chr1	-	1203960	1204398	7.36	-11.54	0.761698	0.0483885	0.71009	0.146881
	chr1:1203960-1204398.-	0.416317	0.0919693	si1-LARP7_WT_72h:NT_WT_72h	FALSE	chr1	-	1203960	1204398	7.36	-11.54	0.802059	0.088821	0.71009	0.146881
	chr1:1203960-1204398.-	0.68361	0.0526396	si1-LARP7_THUMPD2-KO_72h:NT_WT_72h	FALSE	chr1	-	1203960	1204398	7.36	-11.54	0.76273	0.14711	0.71009	0.146881
	chr1:1203960-1204398.-	0.537805	0.0403609	si1-LARP7_WT_72h:NT_THUMPD2-KO_72h	FALSE	chr1	-	1203960	1204398	7.36	-11.54	0.802059	0.088821	0.761698	0.0483885
	chr1:1203968-1204033.-	0.519276	0.0302966	NT_THUMPD2-KO_72h:NT_WT_72h	FALSE	chr1	-	1203968	1204033	5.39	7.98	0.199798	0.0395642	0.169502	0.061552
	chr1:1203968-1204033.-	0.100859	0.0605164	si1-LARP7_WT_72h:NT_THUMPD2-KO_72h	FALSE	chr1	-	1203968	1204033	5.39	7.98	0.260315	0.0247462	0.199798	0.0395642
	chr1:1203968-1204033.-	0.110588	0.0908131	si1-LARP7_WT_72h:NT_WT_72h	FALSE	chr1	-	1203968	1204033	5.39	7.98	0.260315	0.0247462	0.169502	0.061552
	chr1:1203968-1204033.-	0.223958	0.124764	si1-LARP7_THUMPD2-KO_72h:NT_WT_72h	FALSE	chr1	-	1203968	1204033	5.39	7.98	0.294266	0.126013	0.169502	0.061552
	chr1:1203968-1204054.-	0.960952	0.00502696	si1-LARP7_WT_72h:NT_WT_72h	FALSE	chr1	-	1203968	1204054	-2.51	7.98	0.892956	0.0699144	0.887929	0.14742
	chr1:1203968-1204054.-	0.412885	0.0878285	si1-LARP7_THUMPD2-KO_72h:NT_WT_72h	FALSE	chr1	-	1203968	1204054	-2.51	7.98	0.975758	0.0419891	0.887929	0.14742
	chr1:1203968-1204054.-	0.633391	0.0493966	NT_THUMPD2-KO_72h:NT_WT_72h	FALSE	chr1	-	1203968	1204054	-2.51	7.98	0.937326	0.061276	0.887929	0.14742
	chr1:1203968-1204054.-	0.455642	-0.0443697	si1-LARP7_WT_72h:NT_THUMPD2-KO_72h	FALSE	chr1	-	1203968	1204054	-2.51	7.98	0.892956	0.0699144	0.937326	0.061276
	chr1:1204236-1204398.-	0.544865	0.0284115	si1-LARP7_WT_72h:NT_THUMPD2-KO_72h	FALSE	chr1	-	1204236	1204398	7.36	7.2	0.098304	0.0663167	0.0698925	0.0246375
	chr1:1204236-1204398.-	0.788683	-0.0121553	si1-LARP7_WT_72h:NT_WT_72h	FALSE	chr1	-	1204236	1204398	7.36	7.2	0.098304	0.0663167	0.110459	0.0247135
	chr1:1204236-1204398.-	0.424148	-0.0211941	si1-LARP7_THUMPD2-KO_72h:NT_WT_72h	FALSE	chr1	-	1204236	1204398	7.36	7.2	0.0892652	0.0326505	0.110459	0.0247135
	chr1:1204236-1204398.-	0.114343	-0.0405669	NT_THUMPD2-KO_72h:NT_WT_72h	FALSE	chr1	-	1204236	1204398	7.36	7.2	0.0698925	0.0246375	0.110459	0.0247135
	chr1:120439690-120440741.+	0.514005	-0.00750361	si1-LARP7_THUMPD2-KO_72h:NT_WT_72h	FALSE	chr1	+	120439690	120440741	11.08	-2.84	0.00952381	0.0164957	0.0170274	0.00163257
	chr1:120439690-120440741.+	0.2952	-0.00993522	NT_THUMPD2-KO_72h:NT_WT_72h	FALSE	chr1	+	120439690	120440741	11.08	-2.84	0.0070922	0.012284	0.0170274	0.00163257
	chr1:120439690-120440741.+	0.832351	0.00241703	si1-LARP7_WT_72h:NT_WT_72h	FALSE	chr1	+	120439690	120440741	11.08	-2.84	0.0194444	0.0173472	0.0170274	0.00163257
	chr1:120439690-120440741.+	0.3769	0.0123522	si1-LARP7_WT_72h:NT_THUMPD2-KO_72h	FALSE	chr1	+	120439690	120440741	11.08	-2.84	0.0194444	0.0173472	0.0070922	0.012284
	chr1:120446043-120447093.+	0.810507	-0.00558779	si1-LARP7_THUMPD2-KO_72h:NT_WT_72h	FALSE	chr1	+	120446043	120447093	11.08	-2.84	0.020202	0.0349909	0.0257898	0.00638265
	chr1:120446043-120447093.+	0.121466	-0.015165	si1-LARP7_WT_72h:NT_WT_72h	FALSE	chr1	+	120446043	120447093	11.08	-2.84	0.0106248	0.00925686	0.0257898	0.00638265
	chr1:120446043-120447093.+	0.627827	0.00433553	si1-LARP7_WT_72h:NT_THUMPD2-KO_72h	FALSE	chr1	+	120446043	120447093	11.08	-2.84	0.0106248	0.00925686	0.00628931	0.0108934
	chr1:120446043-120447093.+	0.0862621	-0.0195005	NT_THUMPD2-KO_72h:NT_WT_72h	FALSE	chr1	+	120446043	120447093	11.08	-2.84	0.00628931	0.0108934	0.0257898	0.00638265
	chr1:1204486-1205369.-	0.0596284	0.084532	NT_THUMPD2-KO_72h:NT_WT_72h	FALSE	chr1	-	1204486	1205369	10.45	3.32	0.195643	0.0439309	0.111111	0.0315495
	chr1:1204486-1205369.-	0.899348	0.00460063	si1-LARP7_THUMPD2-KO_72h:NT_WT_72h	FALSE	chr1	-	1204486	1205369	10.45	3.32	0.115712	0.0492837	0.111111	0.0315495
	chr1:1204486-1205369.-	0.592449	-0.0210925	si1-LARP7_WT_72h:NT_WT_72h	FALSE	chr1	-	1204486	1205369	10.45	3.32	0.0900187	0.0530385	0.111111	0.0315495
	chr1:1204486-1205369.-	0.0586421	-0.105624	si1-LARP7_WT_72h:NT_THUMPD2-KO_72h	FALSE	chr1	-	1204486	1205369	10.45	3.32	0.0900187	0.0530385	0.195643	0.0439309
	chr1:120452331-120453371.+	0.70899	0.00826118	si1-LARP7_WT_72h:NT_THUMPD2-KO_72h	FALSE	chr1	+	120452331	120453371	11.08	5.7	0.0234127	0.021307	0.0151515	0.0214275
	chr1:120452331-120453371.+	0.623962	-0.0133492	si1-LARP7_THUMPD2-KO_72h:NT_WT_72h	FALSE	chr1	+	120452331	120453371	11.08	5.7	0.025493	0.0314274	0.0388422	0.030211
	chr1:120452331-120453371.+	0.513954	-0.0154295	si1-LARP7_WT_72h:NT_WT_72h	FALSE	chr1	+	120452331	120453371	11.08	5.7	0.0234127	0.021307	0.0388422	0.030211
	chr1:120452331-120453371.+	0.383497	-0.0236907	NT_THUMPD2-KO_72h:NT_WT_72h	FALSE	chr1	+	120452331	120453371	11.08	5.7	0.0151515	0.0214275	0.0388422	0.030211
	chr1:120465371-120465977.+	0.988163	-0.0002886	si1-LARP7_WT_72h:NT_WT_72h	FALSE	chr1	+	120465371	120465977	8.63	9.45	0.0155844	0.0144617	0.015873	0.0274929
	chr1:120465371-120465977.+	0.163196	0.0378685	NT_THUMPD2-KO_72h:NT_WT_72h	FALSE	chr1	+	120465371	120465977	8.63	9.45	0.0537415	0.018279	0.015873	0.0274929
	chr1:120465371-120465977.+	0.141496	-0.0381571	si1-LARP7_WT_72h:NT_THUMPD2-KO_72h	FALSE	chr1	+	120465371	120465977	8.63	9.45	0.0155844	0.0144617	0.0537415	0.018279
	chr1:120465371-120465977.+	0.90449	0.0031746	si1-LARP7_THUMPD2-KO_72h:NT_WT_72h	FALSE	chr1	+	120465371	120465977	8.63	9.45	0.0190476	0.0329914	0.015873	0.0274929
	chr1:1205492-1206384.-	0.700613	0.0370426	NT_THUMPD2-KO_72h:NT_WT_72h	FALSE	chr1	-	1205492	1206384	10.75	7.76	0.230637	0.125045	0.193595	0.0901281
	chr1:1205492-1206384.-	0.446783	0.089418	si1-LARP7_THUMPD2-KO_72h:NT_WT_72h	FALSE	chr1	-	1205492	1206384	10.75	7.76	0.283013	0.154734	0.193595	0.0901281
	chr1:1205492-1206384.-	0.603948	-0.0447788	si1-LARP7_WT_72h:NT_THUMPD2-KO_72h	FALSE	chr1	-	1205492	1206384	10.75	7.76	0.185859	0.0358977	0.230637	0.125045
	chr1:1205492-1206384.-	0.900066	-0.00773618	si1-LARP7_WT_72h:NT_WT_72h	FALSE	chr1	-	1205492	1206384	10.75	7.76	0.185859	0.0358977	0.193595	0.0901281
	chr1:120837341-120838050.+	0.934911	-0.00100047	si1-LARP7_WT_72h:NT_WT_72h	FALSE	chr1	+	120837341	120838050	8.34	9.92	0.0300137	0.00859612	0.0310142	0.0174916
	chr1:120837341-120838050.+	0.307778	0.0189026	si1-LARP7_WT_72h:NT_THUMPD2-KO_72h	FALSE	chr1	+	120837341	120838050	8.34	9.92	0.0300137	0.00859612	0.0111111	0.0157135
	chr1:120837341-120838050.+	0.903405	0.00179949	si1-LARP7_THUMPD2-KO_72h:NT_WT_72h	FALSE	chr1	+	120837341	120838050	8.34	9.92	0.0328137	0.0165964	0.0310142	0.0174916
	chr1:120837341-120838050.+	0.293621	-0.0199031	NT_THUMPD2-KO_72h:NT_WT_72h	FALSE	chr1	+	120837341	120838050	8.34	9.92	0.0111111	0.0157135	0.0310142	0.0174916
	chr1:120913450-120952438.+	0.653801	0.00994839	si1-LARP7_WT_72h:NT_THUMPD2-KO_72h	FALSE	chr1	+	120913450	120952438	10.67	11.23	0.0286169	0.029444	0.0186685	0.0192554
	chr1:120913450-120952438.+	0.814518	-0.00612409	si1-LARP7_WT_72h:NT_WT_72h	FALSE	chr1	+	120913450	120952438	10.67	11.23	0.0286169	0.029444	0.0347409	0.0304201
	chr1:120913450-120952438.+	0.489851	-0.0160725	NT_THUMPD2-KO_72h:NT_WT_72h	FALSE	chr1	+	120913450	120952438	10.67	11.23	0.0186685	0.0192554	0.0347409	0.0304201
	chr1:120913450-120952438.+	0.761963	-0.00726227	si1-LARP7_THUMPD2-KO_72h:NT_WT_72h	FALSE	chr1	+	120913450	120952438	10.67	11.23	0.0274787	0.0238203	0.0347409	0.0304201
	chr1:120952625-120953222.+	0.231475	0.0525669	NT_THUMPD2-KO_72h:NT_WT_72h	FALSE	chr1	+	120952625	120953222	6.21	4.77	0.989744	0.0177646	0.937177	0.0545082
	chr1:120952625-120953222.+	0.323982	0.0429229	si1-LARP7_WT_72h:NT_WT_72h	FALSE	chr1	+	120952625	120953222	6.21	4.77	0.9801	0.0344687	0.937177	0.0545082
	chr1:120952625-120953222.+	0.695778	-0.00964409	si1-LARP7_WT_72h:NT_THUMPD2-KO_72h	FALSE	chr1	+	120952625	120953222	6.21	4.77	0.9801	0.0344687	0.989744	0.0177646
	chr1:120952625-120953222.+	0.418722	0.0335263	si1-LARP7_THUMPD2-KO_72h:NT_WT_72h	FALSE	chr1	+	120952625	120953222	6.21	4.77	0.970703	0.0306969	0.937177	0.0545082
	chr1:120952785-120953219.+	0.326807	-0.120467	si1-LARP7_THUMPD2-KO_72h:NT_WT_72h	FALSE	chr1	+	120952785	120953219	6.13	7.78	0.821472	0.162216	0.941938	0.0509385
	chr1:120952785-120953219.+	0.999525	-6.59e-05	si1-LARP7_WT_72h:NT_THUMPD2-KO_72h	FALSE	chr1	+	120952785	120953219	6.13	7.78	0.783315	0.0530987	0.783381	0.164691
	chr1:120952785-120953219.+	0.232253	-0.158557	NT_THUMPD2-KO_72h:NT_WT_72h	FALSE	chr1	+	120952785	120953219	6.13	7.78	0.783381	0.164691	0.941938	0.0509385
	chr1:120952785-120953219.+	0.020291	-0.158623	si1-LARP7_WT_72h:NT_WT_72h	FALSE	chr1	+	120952785	120953219	6.13	7.78	0.783315	0.0530987	0.941938	0.0509385
	chr1:121181348-121183457.-	0.811025	0.0189394	NT_THUMPD2-KO_72h:NT_WT_72h	FALSE	chr1	-	121181348	121183457	9.73	10.93	0.958333	0.0721688	0.939394	0.104973
	chr1:121181348-121183457.-	0.552442	-0.0454807	si1-LARP7_WT_72h:NT_THUMPD2-KO_72h	FALSE	chr1	-	121181348	121183457	9.73	10.93	0.912853	0.071819	0.958333	0.0721688
	chr1:121181348-121183457.-	0.759803	-0.0265413	si1-LARP7_WT_72h:NT_WT_72h	FALSE	chr1	-	121181348	121183457	9.73	10.93	0.912853	0.071819	0.939394	0.104973
	chr1:121181348-121183457.-	0.608694	0.0376176	si1-LARP7_THUMPD2-KO_72h:NT_WT_72h	FALSE	chr1	-	121181348	121183457	9.73	10.93	0.977011	0.0398173	0.939394	0.104973
	chr1:1217688-1218457.-	0.159783	-0.0188197	si1-LARP7_WT_72h:NT_WT_72h	FALSE	chr1	-	1217688	1218457	8.7	10.63	0.0332747	0.0139357	0.0520944	0.0127261
	chr1:1217688-1218457.-	0.505967	-0.00745602	NT_THUMPD2-KO_72h:NT_WT_72h	FALSE	chr1	-	1217688	1218457	8.7	10.63	0.0446384	0.0122934	0.0520944	0.0127261
	chr1:1217688-1218457.-	0.350109	-0.0113637	si1-LARP7_WT_72h:NT_THUMPD2-KO_72h	FALSE	chr1	-	1217688	1218457	8.7	10.63	0.0332747	0.0139357	0.0446384	0.0122934
	chr1:1217688-1218457.-	0.289131	-0.0114287	si1-LARP7_THUMPD2-KO_72h:NT_WT_72h	FALSE	chr1	-	1217688	1218457	8.7	10.63	0.0406657	0.00978318	0.0520944	0.0127261
	chr1:1218633-1218768.-	0.947907	0.000438362	si1-LARP7_WT_72h:NT_WT_72h	FALSE	chr1	-	1218633	1218768	6.74	9.84	0.00941328	0.00555161	0.00897492	0.00923526
	chr1:1218633-1218768.-	0.386425	0.00648647	si1-LARP7_THUMPD2-KO_72h:NT_WT_72h	FALSE	chr1	-	1218633	1218768	6.74	9.84	0.0154614	0.00675315	0.00897492	0.00923526
	chr1:1218633-1218768.-	0.6517	0.00433441	NT_THUMPD2-KO_72h:NT_WT_72h	FALSE	chr1	-	1218633	1218768	6.74	9.84	0.0133093	0.0122307	0.00897492	0.00923526
	chr1:1218633-1218768.-	0.652326	-0.00389605	si1-LARP7_WT_72h:NT_THUMPD2-KO_72h	FALSE	chr1	-	1218633	1218768	6.74	9.84	0.00941328	0.00555161	0.0133093	0.0122307
	chr1:1218927-1223243.-	0.232801	-0.0205429	si1-LARP7_WT_72h:NT_THUMPD2-KO_72h	FALSE	chr1	-	1218927	1223243	8.4	3.24	0.0707007	0.0211148	0.0912436	0.0114669
	chr1:1218927-1223243.-	0.521835	-0.0154233	si1-LARP7_THUMPD2-KO_72h:NT_WT_72h	FALSE	chr1	-	1218927	1223243	8.4	3.24	0.101754	0.00836644	0.117178	0.0343905
	chr1:1218927-1223243.-	0.131146	-0.0464771	si1-LARP7_WT_72h:NT_WT_72h	FALSE	chr1	-	1218927	1223243	8.4	3.24	0.0707007	0.0211148	0.117178	0.0343905
	chr1:1218927-1223243.-	0.321203	-0.0259342	NT_THUMPD2-KO_72h:NT_WT_72h	FALSE	chr1	-	1218927	1223243	8.4	3.24	0.0912436	0.0114669	0.117178	0.0343905
	chr1:1218943-1223243.-	0.294412	-0.0647155	NT_THUMPD2-KO_72h:NT_WT_72h	FALSE	chr1	-	1218943	1223243	8.4	5.7	0.866832	0.0584225	0.931548	0.0716143
	chr1:1218943-1223243.-	0.266867	0.0512281	si1-LARP7_WT_72h:NT_THUMPD2-KO_72h	FALSE	chr1	-	1218943	1223243	8.4	5.7	0.91806	0.00709472	0.866832	0.0584225
	chr1:1218943-1223243.-	0.436503	-0.0952903	si1-LARP7_THUMPD2-KO_72h:NT_WT_72h	FALSE	chr1	-	1218943	1223243	8.4	5.7	0.836257	0.166744	0.931548	0.0716143
	chr1:1218943-1223243.-	0.776021	-0.0134874	si1-LARP7_WT_72h:NT_WT_72h	FALSE	chr1	-	1218943	1223243	8.4	5.7	0.91806	0.00709472	0.931548	0.0716143
	chr1:1223357-1223831.-	0.812854	0.000975905	si1-LARP7_WT_72h:NT_THUMPD2-KO_72h	FALSE	chr1	-	1223357	1223831	5.88	9.42	0.00573144	0.00170443	0.00475553	0.00614644
	chr1:1223357-1223831.-	0.5662	0.00263239	NT_THUMPD2-KO_72h:NT_WT_72h	FALSE	chr1	-	1223357	1223831	5.88	9.42	0.00475553	0.00614644	0.00212314	0.00367739
	chr1:1223357-1223831.-	0.677972	0.00148864	si1-LARP7_THUMPD2-KO_72h:NT_WT_72h	FALSE	chr1	-	1223357	1223831	5.88	9.42	0.00361178	0.00442453	0.00212314	0.00367739
	chr1:1223357-1223831.-	0.226352	0.0036083	si1-LARP7_WT_72h:NT_WT_72h	FALSE	chr1	-	1223357	1223831	5.88	9.42	0.00573144	0.00170443	0.00212314	0.00367739
	chr1:1223968-1228467.-	0.97471	0.000148779	si1-LARP7_WT_72h:NT_WT_72h	FALSE	chr1	-	1223968	1228467	7.33	10.12	0.00383882	0.00402778	0.00369004	0.00639133
	chr1:1223968-1228467.-	0.511544	-0.00293759	si1-LARP7_THUMPD2-KO_72h:NT_WT_72h	FALSE	chr1	-	1223968	1228467	7.33	10.12	0.000752445	0.00130327	0.00369004	0.00639133
	chr1:1223968-1228467.-	0.939903	-0.000336502	NT_THUMPD2-KO_72h:NT_WT_72h	FALSE	chr1	-	1223968	1228467	7.33	10.12	0.00335354	0.00308159	0.00369004	0.00639133
	chr1:1223968-1228467.-	0.876923	0.000485281	si1-LARP7_WT_72h:NT_THUMPD2-KO_72h	FALSE	chr1	-	1223968	1228467	7.33	10.12	0.00383882	0.00402778	0.00335354	0.00308159
	chr1:1228946-1231891.-	0.394324	0.00866733	si1-LARP7_WT_72h:NT_WT_72h	FALSE	chr1	-	1228946	1231891	10.9	12.59	0.0102177	0.0139315	0.00155039	0.00268535
	chr1:1228946-1231891.-	0.822128	-0.00246829	si1-LARP7_WT_72h:NT_THUMPD2-KO_72h	FALSE	chr1	-	1228946	1231891	10.9	12.59	0.0102177	0.0139315	0.012686	0.0110016
	chr1:1228946-1231891.-	0.643826	0.00200833	si1-LARP7_THUMPD2-KO_72h:NT_WT_72h	FALSE	chr1	-	1228946	1231891	10.9	12.59	0.00355872	0.00616388	0.00155039	0.00268535
	chr1:1228946-1231891.-	0.217238	0.0111356	NT_THUMPD2-KO_72h:NT_WT_72h	FALSE	chr1	-	1228946	1231891	10.9	12.59	0.012686	0.0110016	0.00155039	0.00268535
	chr1:1255487-1256044.-	0.814098	-0.0041779	si1-LARP7_WT_72h:NT_THUMPD2-KO_72h	FALSE	chr1	-	1255487	1256044	10.06	9.96	0.0291337	0.00562888	0.0333116	0.026733
	chr1:1255487-1256044.-	0.461121	0.0139761	NT_THUMPD2-KO_72h:NT_WT_72h	FALSE	chr1	-	1255487	1256044	10.06	9.96	0.0333116	0.026733	0.0193354	0.00291478
	chr1:1255487-1256044.-	0.796909	-0.00215563	si1-LARP7_THUMPD2-KO_72h:NT_WT_72h	FALSE	chr1	-	1255487	1256044	10.06	9.96	0.0171798	0.0125516	0.0193354	0.00291478
	chr1:1255487-1256044.-	0.0752023	0.00979824	si1-LARP7_WT_72h:NT_WT_72h	FALSE	chr1	-	1255487	1256044	10.06	9.96	0.0291337	0.00562888	0.0193354	0.00291478
	chr1:1256125-1256991.-	0.263585	0.0328922	si1-LARP7_WT_72h:NT_THUMPD2-KO_72h	FALSE	chr1	-	1256125	1256991	11.81	10.84	0.0667888	0.0373906	0.0338966	0.0130061
	chr1:1256125-1256991.-	0.520772	-0.0118747	NT_THUMPD2-KO_72h:NT_WT_72h	FALSE	chr1	-	1256125	1256991	11.81	10.84	0.0338966	0.0130061	0.0457713	0.0251963
	chr1:1256125-1256991.-	0.717966	-0.00652156	si1-LARP7_THUMPD2-KO_72h:NT_WT_72h	FALSE	chr1	-	1256125	1256991	11.81	10.84	0.0392497	0.0132886	0.0457713	0.0251963
	chr1:1256125-1256991.-	0.470632	0.0210175	si1-LARP7_WT_72h:NT_WT_72h	FALSE	chr1	-	1256125	1256991	11.81	10.84	0.0667888	0.0373906	0.0457713	0.0251963
	chr1:12568424-12572727.-	0.891293	0.00220135	NT_THUMPD2-KO_72h:NT_WT_72h	FALSE	chr1	-	12568424	12572727	9.26	8.32	0.0219336	0.0240302	0.0197323	0.00727411
	chr1:12568424-12572727.-	0.621299	-0.00545979	si1-LARP7_WT_72h:NT_WT_72h	FALSE	chr1	-	12568424	12572727	9.26	8.32	0.0142725	0.0155047	0.0197323	0.00727411
	chr1:12568424-12572727.-	0.677658	0.00544796	si1-LARP7_THUMPD2-KO_72h:NT_WT_72h	FALSE	chr1	-	12568424	12572727	9.26	8.32	0.0251802	0.0188958	0.0197323	0.00727411
	chr1:12568424-12572727.-	0.670619	-0.00766115	si1-LARP7_WT_72h:NT_THUMPD2-KO_72h	FALSE	chr1	-	12568424	12572727	9.26	8.32	0.0142725	0.0155047	0.0219336	0.0240302
	chr1:1257130-1257207.-	0.0772145	-0.018014	si1-LARP7_WT_72h:NT_WT_72h	FALSE	chr1	-	1257130	1257207	11.08	7.91	0.0124813	0.00404475	0.0304953	0.0102169
	chr1:1257130-1257207.-	0.0696968	-0.0204341	NT_THUMPD2-KO_72h:NT_WT_72h	FALSE	chr1	-	1257130	1257207	11.08	7.91	0.0100611	0.00187698	0.0304953	0.0102169
	chr1:1257130-1257207.-	0.420453	0.0024201	si1-LARP7_WT_72h:NT_THUMPD2-KO_72h	FALSE	chr1	-	1257130	1257207	11.08	7.91	0.0124813	0.00404475	0.0100611	0.00187698
	chr1:1257130-1257207.-	0.212266	-0.0153142	si1-LARP7_THUMPD2-KO_72h:NT_WT_72h	FALSE	chr1	-	1257130	1257207	11.08	7.91	0.0151811	0.014263	0.0304953	0.0102169
	chr1:12572853-12578717.-	0.138343	0.018187	si1-LARP7_WT_72h:NT_THUMPD2-KO_72h	FALSE	chr1	-	12572853	12578717	8.94	10.65	0.0269688	0.0132616	0.0087818	0.0103103
	chr1:12572853-12578717.-	0.759591	0.00368904	si1-LARP7_WT_72h:NT_WT_72h	FALSE	chr1	-	12572853	12578717	8.94	10.65	0.0269688	0.0132616	0.0232797	0.014286
	chr1:12572853-12578717.-	0.233898	-0.0144979	NT_THUMPD2-KO_72h:NT_WT_72h	FALSE	chr1	-	12572853	12578717	8.94	10.65	0.0087818	0.0103103	0.0232797	0.014286
	chr1:12572853-12578717.-	0.145937	-0.0182835	si1-LARP7_THUMPD2-KO_72h:NT_WT_72h	FALSE	chr1	-	12572853	12578717	8.94	10.65	0.00499626	0.00510533	0.0232797	0.014286
	chr1:1257310-1263345.-	0.793409	0.00686617	NT_THUMPD2-KO_72h:NT_WT_72h	FALSE	chr1	-	1257310	1263345	10.51	11.44	0.0733138	0.035676	0.0664476	0.0220241
	chr1:1257310-1263345.-	0.654675	-0.0117571	si1-LARP7_WT_72h:NT_THUMPD2-KO_72h	FALSE	chr1	-	1257310	1263345	10.51	11.44	0.0615567	0.0211494	0.0733138	0.035676
	chr1:1257310-1263345.-	0.795218	-0.00489088	si1-LARP7_WT_72h:NT_WT_72h	FALSE	chr1	-	1257310	1263345	10.51	11.44	0.0615567	0.0211494	0.0664476	0.0220241
	chr1:1257310-1263345.-	0.313785	-0.0277753	si1-LARP7_THUMPD2-KO_72h:NT_WT_72h	FALSE	chr1	-	1257310	1263345	10.51	11.44	0.0386723	0.0343136	0.0664476	0.0220241
	chr1:12578956-12579292.-	0.897189	-0.00211559	NT_THUMPD2-KO_72h:NT_WT_72h	FALSE	chr1	-	12578956	12579292	9.08	8.77	0.0206146	0.0179027	0.0227302	0.0196888
	chr1:12578956-12579292.-	0.456991	0.0108391	si1-LARP7_WT_72h:NT_WT_72h	FALSE	chr1	-	12578956	12579292	9.08	8.77	0.0335693	0.00972846	0.0227302	0.0196888
	chr1:12578956-12579292.-	0.505153	-0.0107876	si1-LARP7_THUMPD2-KO_72h:NT_WT_72h	FALSE	chr1	-	12578956	12579292	9.08	8.77	0.0119426	0.0161387	0.0227302	0.0196888
	chr1:12578956-12579292.-	0.349181	0.0129547	si1-LARP7_WT_72h:NT_THUMPD2-KO_72h	FALSE	chr1	-	12578956	12579292	9.08	8.77	0.0335693	0.00972846	0.0206146	0.0179027
	chr1:12579412-12580522.-	0.821803	0.00564602	si1-LARP7_WT_72h:NT_THUMPD2-KO_72h	FALSE	chr1	-	12579412	12580522	6.43	11.59	0.0731205	0.0331249	0.0674745	0.0230498
	chr1:12579412-12580522.-	0.673602	0.0157098	si1-LARP7_WT_72h:NT_WT_72h	FALSE	chr1	-	12579412	12580522	6.43	11.59	0.0731205	0.0331249	0.0574107	0.0492471
	chr1:12579412-12580522.-	0.770689	0.0100638	NT_THUMPD2-KO_72h:NT_WT_72h	FALSE	chr1	-	12579412	12580522	6.43	11.59	0.0674745	0.0230498	0.0574107	0.0492471
	chr1:12579412-12580522.-	0.238226	0.0467156	si1-LARP7_THUMPD2-KO_72h:NT_WT_72h	FALSE	chr1	-	12579412	12580522	6.43	11.59	0.104126	0.0226156	0.0574107	0.0492471
	chr1:12580666-12617153.-	0.80562	0.00268899	NT_THUMPD2-KO_72h:NT_WT_72h	FALSE	chr1	-	12580666	12617153	7.87	10.01	0.0143158	0.0137082	0.0116268	0.011147
	chr1:12580666-12617153.-	0.421344	0.00979281	si1-LARP7_WT_72h:NT_WT_72h	FALSE	chr1	-	12580666	12617153	7.87	10.01	0.0214196	0.0150992	0.0116268	0.011147
	chr1:12580666-12617153.-	0.579112	0.00710382	si1-LARP7_WT_72h:NT_THUMPD2-KO_72h	FALSE	chr1	-	12580666	12617153	7.87	10.01	0.0214196	0.0150992	0.0143158	0.0137082
	chr1:12580666-12617153.-	0.048837	0.0252218	si1-LARP7_THUMPD2-KO_72h:NT_WT_72h	FALSE	chr1	-	12580666	12617153	7.87	10.01	0.0368486	0.00348072	0.0116268	0.011147
	chr1:1263386-1267861.-	0.319804	0.0189116	si1-LARP7_WT_72h:NT_WT_72h	FALSE	chr1	-	1263386	1267861	8.37	10.2	0.0730339	0.0123247	0.0541224	0.0245249
	chr1:1263386-1267861.-	0.204527	0.0130034	si1-LARP7_WT_72h:NT_THUMPD2-KO_72h	FALSE	chr1	-	1263386	1267861	8.37	10.2	0.0730339	0.0123247	0.0600306	0.00291285
	chr1:1263386-1267861.-	0.717855	0.00590818	NT_THUMPD2-KO_72h:NT_WT_72h	FALSE	chr1	-	1263386	1267861	8.37	10.2	0.0600306	0.00291285	0.0541224	0.0245249
	chr1:1263386-1267861.-	0.0873823	0.0400527	si1-LARP7_THUMPD2-KO_72h:NT_WT_72h	FALSE	chr1	-	1263386	1267861	8.37	10.2	0.094175	0.0159397	0.0541224	0.0245249
	chr1:1267992-1273665.-	0.0902356	0.0329457	si1-LARP7_WT_72h:NT_WT_72h	FALSE	chr1	-	1267992	1273665	8.7	5.34	0.103074	0.0152887	0.0701285	0.0199537
	chr1:1267992-1273665.-	0.367837	0.0177138	si1-LARP7_WT_72h:NT_THUMPD2-KO_72h	FALSE	chr1	-	1267992	1273665	8.7	5.34	0.103074	0.0152887	0.0853604	0.0251771
	chr1:1267992-1273665.-	0.459882	0.0152319	NT_THUMPD2-KO_72h:NT_WT_72h	FALSE	chr1	-	1267992	1273665	8.7	5.34	0.0853604	0.0251771	0.0701285	0.0199537
	chr1:1267992-1273665.-	0.0403871	0.0602413	si1-LARP7_THUMPD2-KO_72h:NT_WT_72h	FALSE	chr1	-	1267992	1273665	8.7	5.34	0.13037	0.0270513	0.0701285	0.0199537
	chr1:1308720-1308914.+	0.776701	-0.0211082	NT_THUMPD2-KO_72h:NT_WT_72h	FALSE	chr1	+	1308720	1308914	4.16	10.43	0.280864	0.0643359	0.301972	0.100242
	chr1:1308720-1308914.+	0.137389	-0.139029	si1-LARP7_WT_72h:NT_WT_72h	FALSE	chr1	+	1308720	1308914	4.16	10.43	0.162943	0.00792138	0.301972	0.100242
	chr1:1308720-1308914.+	0.133636	-0.133958	si1-LARP7_THUMPD2-KO_72h:NT_WT_72h	FALSE	chr1	+	1308720	1308914	4.16	10.43	0.168014	0.0600433	0.301972	0.100242
	chr1:1308720-1308914.+	0.0843891	-0.117921	si1-LARP7_WT_72h:NT_THUMPD2-KO_72h	FALSE	chr1	+	1308720	1308914	4.16	10.43	0.162943	0.00792138	0.280864	0.0643359
	chr1:1308720-1309085.+	0.179114	-0.234676	si1-LARP7_WT_72h:NT_THUMPD2-KO_72h	FALSE	chr1	+	1308720	1309085	4.16	8.94	0.272902	0.183389	0.507578	0.169215
	chr1:1308720-1309085.+	0.760463	0.0381243	NT_THUMPD2-KO_72h:NT_WT_72h	FALSE	chr1	+	1308720	1309085	4.16	8.94	0.507578	0.169215	0.469454	0.106058
	chr1:1308720-1309085.+	0.797553	-0.0537845	si1-LARP7_THUMPD2-KO_72h:NT_WT_72h	FALSE	chr1	+	1308720	1309085	4.16	8.94	0.41567	0.308653	0.469454	0.106058
	chr1:1308720-1309085.+	0.200661	-0.196552	si1-LARP7_WT_72h:NT_WT_72h	FALSE	chr1	+	1308720	1309085	4.16	8.94	0.272902	0.183389	0.469454	0.106058
	chr1:1308972-1309085.+	0.424333	-0.0357495	NT_THUMPD2-KO_72h:NT_WT_72h	FALSE	chr1	+	1308972	1309085	7.52	8.94	0.117049	0.0552435	0.152799	0.041455
	chr1:1308972-1309085.+	0.0562396	-0.0849895	si1-LARP7_WT_72h:NT_WT_72h	FALSE	chr1	+	1308972	1309085	7.52	8.94	0.0678094	0.0359508	0.152799	0.041455
	chr1:1308972-1309085.+	0.275787	-0.04924	si1-LARP7_WT_72h:NT_THUMPD2-KO_72h	FALSE	chr1	+	1308972	1309085	7.52	8.94	0.0678094	0.0359508	0.117049	0.0552435
	chr1:1308972-1309085.+	0.0504522	-0.0898068	si1-LARP7_THUMPD2-KO_72h:NT_WT_72h	FALSE	chr1	+	1308972	1309085	7.52	8.94	0.0629921	0.0154325	0.152799	0.041455
	chr1:1309273-1309453.+	0.128809	-0.0159886	si1-LARP7_WT_72h:NT_WT_72h	FALSE	chr1	+	1309273	1309453	9.6	6	0.0107489	0.0115147	0.0267375	0.00813075
	chr1:1309273-1309453.+	0.0378062	-0.0215291	si1-LARP7_THUMPD2-KO_72h:NT_WT_72h	FALSE	chr1	+	1309273	1309453	9.6	6	0.00520833	0.0090211	0.0267375	0.00813075
	chr1:1309273-1309453.+	0.945623	0.000674779	si1-LARP7_WT_72h:NT_THUMPD2-KO_72h	FALSE	chr1	+	1309273	1309453	9.6	6	0.0107489	0.0115147	0.0100741	0.0112554
	chr1:1309273-1309453.+	0.113041	-0.0166634	NT_THUMPD2-KO_72h:NT_WT_72h	FALSE	chr1	+	1309273	1309453	9.6	6	0.0100741	0.0112554	0.0267375	0.00813075
	chr1:1309603-1309680.+	0.65219	0.030212	si1-LARP7_WT_72h:NT_WT_72h	FALSE	chr1	+	1309603	1309680	7.36	3.05	0.144216	0.080291	0.114004	0.0714724
	chr1:1309603-1309680.+	0.408743	-0.0509944	si1-LARP7_WT_72h:NT_THUMPD2-KO_72h	FALSE	chr1	+	1309603	1309680	7.36	3.05	0.144216	0.080291	0.19521	0.0475027
	chr1:1309603-1309680.+	0.939867	0.00379365	si1-LARP7_THUMPD2-KO_72h:NT_WT_72h	FALSE	chr1	+	1309603	1309680	7.36	3.05	0.117798	0.0362236	0.114004	0.0714724
	chr1:1309603-1309680.+	0.187125	0.0812064	NT_THUMPD2-KO_72h:NT_WT_72h	FALSE	chr1	+	1309603	1309680	7.36	3.05	0.19521	0.0475027	0.114004	0.0714724
	chr1:1309603-1309705.+	0.240736	-0.0375349	si1-LARP7_THUMPD2-KO_72h:NT_WT_72h	FALSE	chr1	+	1309603	1309705	7.36	5.96	0.911653	0.0370674	0.949188	0.0283863
	chr1:1309603-1309705.+	0.390614	0.0585175	si1-LARP7_WT_72h:NT_THUMPD2-KO_72h	FALSE	chr1	+	1309603	1309705	7.36	5.96	0.956989	0.0744968	0.898472	0.0745332
	chr1:1309603-1309705.+	0.363139	-0.0507161	NT_THUMPD2-KO_72h:NT_WT_72h	FALSE	chr1	+	1309603	1309705	7.36	5.96	0.898472	0.0745332	0.949188	0.0283863
	chr1:1309603-1309705.+	0.877853	0.00780136	si1-LARP7_WT_72h:NT_WT_72h	FALSE	chr1	+	1309603	1309705	7.36	5.96	0.956989	0.0744968	0.949188	0.0283863
	chr1:1309851-1310633.+	0.133418	0.0347573	NT_THUMPD2-KO_72h:NT_WT_72h	FALSE	chr1	+	1309851	1310633	10.07	5.19	0.0641762	0.0261281	0.029419	0.0121769
	chr1:1309851-1310633.+	0.190748	0.0624774	si1-LARP7_WT_72h:NT_WT_72h	FALSE	chr1	+	1309851	1310633	10.07	5.19	0.0918963	0.0564201	0.029419	0.0121769
	chr1:1309851-1310633.+	0.499511	0.0277201	si1-LARP7_WT_72h:NT_THUMPD2-KO_72h	FALSE	chr1	+	1309851	1310633	10.07	5.19	0.0918963	0.0564201	0.0641762	0.0261281
	chr1:1309851-1310633.+	0.0229747	0.0400246	si1-LARP7_THUMPD2-KO_72h:NT_WT_72h	FALSE	chr1	+	1309851	1310633	10.07	5.19	0.0694435	0.00335457	0.029419	0.0121769
	chr1:1310688-1310908.+	0.268998	-0.0301789	si1-LARP7_WT_72h:NT_THUMPD2-KO_72h	FALSE	chr1	+	1310688	1310908	9.88	4.43	0.0279045	0.0153521	0.0580833	0.034642
	chr1:1310688-1310908.+	0.956576	-0.00103549	si1-LARP7_THUMPD2-KO_72h:NT_WT_72h	FALSE	chr1	+	1310688	1310908	9.88	4.43	0.0395413	0.0266754	0.0405768	0.0146168
	chr1:1310688-1310908.+	0.35908	-0.0126723	si1-LARP7_WT_72h:NT_WT_72h	FALSE	chr1	+	1310688	1310908	9.88	4.43	0.0279045	0.0153521	0.0405768	0.0146168
	chr1:1310688-1310908.+	0.485118	0.0175065	NT_THUMPD2-KO_72h:NT_WT_72h	FALSE	chr1	+	1310688	1310908	9.88	4.43	0.0580833	0.034642	0.0405768	0.0146168
	chr1:1312147-1312225.-	0.300114	-0.0189795	si1-LARP7_WT_72h:NT_THUMPD2-KO_72h	FALSE	chr1	-	1312147	1312225	6.32	4.94	0.00927186	0.010331	0.0282514	0.0236463
	chr1:1312147-1312225.-	0.578905	0.0100319	NT_THUMPD2-KO_72h:NT_WT_72h	FALSE	chr1	-	1312147	1312225	6.32	4.94	0.0282514	0.0236463	0.0182195	0.0158273
	chr1:1312147-1312225.-	0.264092	0.0151184	si1-LARP7_THUMPD2-KO_72h:NT_WT_72h	FALSE	chr1	-	1312147	1312225	6.32	4.94	0.0333379	0.0121638	0.0182195	0.0158273
	chr1:1312147-1312225.-	0.465191	-0.00894761	si1-LARP7_WT_72h:NT_WT_72h	FALSE	chr1	-	1312147	1312225	6.32	4.94	0.00927186	0.010331	0.0182195	0.0158273
	chr1:1312368-1312439.-	0.824461	0.0132629	si1-LARP7_THUMPD2-KO_72h:NT_WT_72h	FALSE	chr1	-	1312368	1312439	8.2	10.2	0.0982399	0.0274494	0.0849769	0.0887645
	chr1:1312368-1312439.-	0.023603	-0.049331	si1-LARP7_WT_72h:NT_THUMPD2-KO_72h	FALSE	chr1	-	1312368	1312439	8.2	10.2	0.0421245	0.0180175	0.0914555	0.00993784
	chr1:1312368-1312439.-	0.911265	0.00647858	NT_THUMPD2-KO_72h:NT_WT_72h	FALSE	chr1	-	1312368	1312439	8.2	10.2	0.0914555	0.00993784	0.0849769	0.0887645
	chr1:1312368-1312439.-	0.49292	-0.0428524	si1-LARP7_WT_72h:NT_WT_72h	FALSE	chr1	-	1312368	1312439	8.2	10.2	0.0421245	0.0180175	0.0849769	0.0887645
	chr1:1312501-1312592.-	0.586827	0.0113279	si1-LARP7_THUMPD2-KO_72h:NT_WT_72h	FALSE	chr1	-	1312501	1312592	7.47	9.53	0.0282219	0.0285778	0.016894	0.015267
	chr1:1312501-1312592.-	0.129755	0.0228416	si1-LARP7_WT_72h:NT_THUMPD2-KO_72h	FALSE	chr1	-	1312501	1312592	7.47	9.53	0.0357377	0.0165763	0.0128961	0.0114223
	chr1:1312501-1312592.-	0.73624	-0.0039979	NT_THUMPD2-KO_72h:NT_WT_72h	FALSE	chr1	-	1312501	1312592	7.47	9.53	0.0128961	0.0114223	0.016894	0.015267
	chr1:1312501-1312592.-	0.22157	0.0188437	si1-LARP7_WT_72h:NT_WT_72h	FALSE	chr1	-	1312501	1312592	7.47	9.53	0.0357377	0.0165763	0.016894	0.015267
	chr1:1312700-1312786.-	0.0297555	0.147522	si1-LARP7_THUMPD2-KO_72h:NT_WT_72h	FALSE	chr1	-	1312700	1312786	0.92	5.46	0.258933	0.0296583	0.111411	0.057936
	chr1:1312700-1312786.-	0.152987	-0.0655301	si1-LARP7_WT_72h:NT_THUMPD2-KO_72h	FALSE	chr1	-	1312700	1312786	0.92	5.46	0.155809	0.0518959	0.221339	0.0137555
	chr1:1312700-1312786.-	0.0742931	0.109928	NT_THUMPD2-KO_72h:NT_WT_72h	FALSE	chr1	-	1312700	1312786	0.92	5.46	0.221339	0.0137555	0.111411	0.057936
	chr1:1312700-1312786.-	0.379415	0.044398	si1-LARP7_WT_72h:NT_WT_72h	FALSE	chr1	-	1312700	1312786	0.92	5.46	0.155809	0.0518959	0.111411	0.057936
	chr1:1312949-1313034.-	0.901977	0.00295909	si1-LARP7_THUMPD2-KO_72h:NT_WT_72h	FALSE	chr1	-	1312949	1313034	8.95	6.25	0.0519875	0.0189924	0.0490284	0.033432
	chr1:1312949-1313034.-	0.45141	-0.0181981	si1-LARP7_WT_72h:NT_WT_72h	FALSE	chr1	-	1312949	1313034	8.95	6.25	0.0308303	0.0118128	0.0490284	0.033432
	chr1:1312949-1313034.-	0.448253	-0.0181965	NT_THUMPD2-KO_72h:NT_WT_72h	FALSE	chr1	-	1312949	1313034	8.95	6.25	0.0308319	0.0091285	0.0490284	0.033432
	chr1:1312949-1313034.-	0.999862	-1.6e-06	si1-LARP7_WT_72h:NT_THUMPD2-KO_72h	FALSE	chr1	-	1312949	1313034	8.95	6.25	0.0308303	0.0118128	0.0308319	0.0091285
	chr1:1313124-1313508.-	0.45725	-0.0128053	si1-LARP7_WT_72h:NT_THUMPD2-KO_72h	FALSE	chr1	-	1313124	1313508	7.61	11.01	0.0405312	0.0163573	0.0533366	0.0212304
	chr1:1313124-1313508.-	0.86413	0.00395132	si1-LARP7_THUMPD2-KO_72h:NT_WT_72h	FALSE	chr1	-	1313124	1313508	7.61	11.01	0.0405057	0.00562894	0.0365544	0.0350451
	chr1:1313124-1313508.-	0.525014	0.0167822	NT_THUMPD2-KO_72h:NT_WT_72h	FALSE	chr1	-	1313124	1313508	7.61	11.01	0.0533366	0.0212304	0.0365544	0.0350451
	chr1:1313124-1313508.-	0.87061	0.0039769	si1-LARP7_WT_72h:NT_WT_72h	FALSE	chr1	-	1313124	1313508	7.61	11.01	0.0405312	0.0163573	0.0365544	0.0350451
	chr1:1313592-1313731.-	0.467843	-0.0130628	si1-LARP7_WT_72h:NT_THUMPD2-KO_72h	FALSE	chr1	-	1313592	1313731	7.61	10.62	0.0237895	0.0155582	0.0368523	0.0230788
	chr1:1313592-1313731.-	0.329414	0.0183323	NT_THUMPD2-KO_72h:NT_WT_72h	FALSE	chr1	-	1313592	1313731	7.61	10.62	0.0368523	0.0230788	0.0185199	0.0161401
	chr1:1313592-1313731.-	0.443806	-0.00883044	si1-LARP7_THUMPD2-KO_72h:NT_WT_72h	FALSE	chr1	-	1313592	1313731	7.61	10.62	0.0096895	0.00218152	0.0185199	0.0161401
	chr1:1313592-1313731.-	0.70478	0.00526955	si1-LARP7_WT_72h:NT_WT_72h	FALSE	chr1	-	1313592	1313731	7.61	10.62	0.0237895	0.0155582	0.0185199	0.0161401
	chr1:1313921-1314300.-	0.0832166	-0.120013	si1-LARP7_WT_72h:NT_THUMPD2-KO_72h	FALSE	chr1	-	1313921	1314300	8.37	6.19	0.108933	0.0652775	0.228946	0.0626066
	chr1:1313921-1314300.-	0.933987	0.00477574	si1-LARP7_WT_72h:NT_WT_72h	FALSE	chr1	-	1313921	1314300	8.37	6.19	0.108933	0.0652775	0.104157	0.0673899
	chr1:1313921-1314300.-	0.0788871	0.124789	NT_THUMPD2-KO_72h:NT_WT_72h	FALSE	chr1	-	1313921	1314300	8.37	6.19	0.228946	0.0626066	0.104157	0.0673899
	chr1:1313921-1314300.-	0.460088	0.053294	si1-LARP7_THUMPD2-KO_72h:NT_WT_72h	FALSE	chr1	-	1313921	1314300	8.37	6.19	0.157451	0.0896639	0.104157	0.0673899
	chr1:1314365-1314823.-	0.860752	0.00617025	si1-LARP7_WT_72h:NT_WT_72h	FALSE	chr1	-	1314365	1314823	6.77	11.55	0.116723	0.0211942	0.110553	0.0511778
	chr1:1314365-1314823.-	0.593985	0.0190581	NT_THUMPD2-KO_72h:NT_WT_72h	FALSE	chr1	-	1314365	1314823	6.77	11.55	0.129611	0.0181019	0.110553	0.0511778
	chr1:1314365-1314823.-	0.572012	0.0250318	si1-LARP7_THUMPD2-KO_72h:NT_WT_72h	FALSE	chr1	-	1314365	1314823	6.77	11.55	0.135585	0.0485141	0.110553	0.0511778
	chr1:1314365-1314823.-	0.469101	-0.0128878	si1-LARP7_WT_72h:NT_THUMPD2-KO_72h	FALSE	chr1	-	1314365	1314823	6.77	11.55	0.116723	0.0211942	0.129611	0.0181019
	chr1:1314962-1315403.-	0.0362771	0.0711283	si1-LARP7_THUMPD2-KO_72h:NT_WT_72h	FALSE	chr1	-	1314962	1315403	10.45	8.53	0.141946	0.0224563	0.0708175	0.0307958
	chr1:1314962-1315403.-	0.626108	0.020256	si1-LARP7_WT_72h:NT_THUMPD2-KO_72h	FALSE	chr1	-	1314962	1315403	10.45	8.53	0.119792	0.0509296	0.0995362	0.0426349
	chr1:1314962-1315403.-	0.402706	0.0287187	NT_THUMPD2-KO_72h:NT_WT_72h	FALSE	chr1	-	1314962	1315403	10.45	8.53	0.0995362	0.0426349	0.0708175	0.0307958
	chr1:1314962-1315403.-	0.241647	0.0489747	si1-LARP7_WT_72h:NT_WT_72h	FALSE	chr1	-	1314962	1315403	10.45	8.53	0.119792	0.0509296	0.0708175	0.0307958
	chr1:1315438-1315519.-	0.806114	0.00967426	si1-LARP7_WT_72h:NT_THUMPD2-KO_72h	FALSE	chr1	-	1315438	1315519	8.02	6.64	0.104512	0.0593871	0.0948382	0.0113567
	chr1:1315438-1315519.-	0.851263	-0.00440555	NT_THUMPD2-KO_72h:NT_WT_72h	FALSE	chr1	-	1315438	1315519	8.02	6.64	0.0948382	0.0113567	0.0992437	0.0348323
	chr1:1315438-1315519.-	0.161475	-0.0421486	si1-LARP7_THUMPD2-KO_72h:NT_WT_72h	FALSE	chr1	-	1315438	1315519	8.02	6.64	0.0570952	0.0118085	0.0992437	0.0348323
	chr1:1315438-1315519.-	0.902382	0.00526872	si1-LARP7_WT_72h:NT_WT_72h	FALSE	chr1	-	1315438	1315519	8.02	6.64	0.104512	0.0593871	0.0992437	0.0348323
	chr1:1315618-1319295.-	0.675314	-0.0215913	si1-LARP7_WT_72h:NT_WT_72h	FALSE	chr1	-	1315618	1319295	7.2	10.36	0.273791	0.060153	0.295382	0.0570313
	chr1:1315618-1319295.-	0.212327	0.0783628	NT_THUMPD2-KO_72h:NT_WT_72h	FALSE	chr1	-	1315618	1319295	7.2	10.36	0.373745	0.0706456	0.295382	0.0570313
	chr1:1315618-1319295.-	0.697875	0.023131	si1-LARP7_THUMPD2-KO_72h:NT_WT_72h	FALSE	chr1	-	1315618	1319295	7.2	10.36	0.318513	0.0765265	0.295382	0.0570313
	chr1:1315618-1319295.-	0.137292	-0.0999541	si1-LARP7_WT_72h:NT_THUMPD2-KO_72h	FALSE	chr1	-	1315618	1319295	7.2	10.36	0.273791	0.060153	0.373745	0.0706456
	chr1:1319433-1320455.-	0.321649	-0.0448828	si1-LARP7_THUMPD2-KO_72h:NT_WT_72h	FALSE	chr1	-	1319433	1320455	5.56	4.44	0.932277	0.0595712	0.97716	0.0201718
	chr1:1319433-1320455.-	0.505867	0.0166419	si1-LARP7_WT_72h:NT_THUMPD2-KO_72h	FALSE	chr1	-	1319433	1320455	5.56	4.44	0.981841	0.0191789	0.965199	0.0334301
	chr1:1319433-1320455.-	0.785348	0.00468096	si1-LARP7_WT_72h:NT_WT_72h	FALSE	chr1	-	1319433	1320455	5.56	4.44	0.981841	0.0191789	0.97716	0.0201718
	chr1:1319433-1320455.-	0.629485	-0.011961	NT_THUMPD2-KO_72h:NT_WT_72h	FALSE	chr1	-	1319433	1320455	5.56	4.44	0.965199	0.0334301	0.97716	0.0201718
	chr1:1319524-1320455.-	0.696872	-0.0076239	si1-LARP7_WT_72h:NT_WT_72h	FALSE	chr1	-	1319524	1320455	5.56	9.26	0.0387849	0.0258694	0.0464088	0.0174665
	chr1:1319524-1320455.-	0.747342	-0.00556858	si1-LARP7_WT_72h:NT_THUMPD2-KO_72h	FALSE	chr1	-	1319524	1320455	5.56	9.26	0.0387849	0.0258694	0.0443535	0.00511257
	chr1:1319524-1320455.-	0.860618	-0.00205532	NT_THUMPD2-KO_72h:NT_WT_72h	FALSE	chr1	-	1319524	1320455	5.56	9.26	0.0443535	0.00511257	0.0464088	0.0174665
	chr1:1319524-1320455.-	0.594697	0.0104542	si1-LARP7_THUMPD2-KO_72h:NT_WT_72h	FALSE	chr1	-	1319524	1320455	5.56	9.26	0.056863	0.0256385	0.0464088	0.0174665
	chr1:1320529-1320995.-	0.188844	-0.0263982	si1-LARP7_WT_72h:NT_THUMPD2-KO_72h	FALSE	chr1	-	1320529	1320995	9.22	5.19	0.0708564	0.00471215	0.0972545	0.0236376
	chr1:1320529-1320995.-	0.415521	0.0165569	NT_THUMPD2-KO_72h:NT_WT_72h	FALSE	chr1	-	1320529	1320995	9.22	5.19	0.0972545	0.0236376	0.0806977	0.0208978
	chr1:1320529-1320995.-	0.60142	0.0160865	si1-LARP7_THUMPD2-KO_72h:NT_WT_72h	FALSE	chr1	-	1320529	1320995	9.22	5.19	0.0967842	0.0428719	0.0806977	0.0208978
	chr1:1320529-1320995.-	0.502908	-0.0098413	si1-LARP7_WT_72h:NT_WT_72h	FALSE	chr1	-	1320529	1320995	9.22	5.19	0.0708564	0.00471215	0.0806977	0.0208978
	chr1:1321093-1324580.-	0.275109	-0.0122731	si1-LARP7_WT_72h:NT_WT_72h	FALSE	chr1	-	1321093	1324580	8.73	5.87	0.0131561	0.0134336	0.0254292	0.00969962
	chr1:1321093-1324580.-	0.975326	0.000205969	si1-LARP7_THUMPD2-KO_72h:NT_WT_72h	FALSE	chr1	-	1321093	1324580	8.73	5.87	0.0256352	0.0040987	0.0254292	0.00969962
	chr1:1321093-1324580.-	0.110812	-0.0201904	si1-LARP7_WT_72h:NT_THUMPD2-KO_72h	FALSE	chr1	-	1321093	1324580	8.73	5.87	0.0131561	0.0134336	0.0333465	0.00414113
	chr1:1321093-1324580.-	0.293197	0.00791728	NT_THUMPD2-KO_72h:NT_WT_72h	FALSE	chr1	-	1321093	1324580	8.73	5.87	0.0333465	0.00414113	0.0254292	0.00969962
	chr1:1325102-1326835.+	0.39561	-0.0173757	si1-LARP7_WT_72h:NT_THUMPD2-KO_72h	FALSE	chr1	+	1325102	1326835	9.22	7.81	0.00537634	0.0093121	0.0227521	0.0278171
	chr1:1325102-1326835.+	0.846509	-0.00449962	NT_THUMPD2-KO_72h:NT_WT_72h	FALSE	chr1	+	1325102	1326835	9.22	7.81	0.0227521	0.0278171	0.0272517	0.0254888
	chr1:1325102-1326835.+	0.272754	-0.0218753	si1-LARP7_WT_72h:NT_WT_72h	FALSE	chr1	+	1325102	1326835	9.22	7.81	0.00537634	0.0093121	0.0272517	0.0254888
	chr1:1325102-1326835.+	0.938472	0.00179461	si1-LARP7_THUMPD2-KO_72h:NT_WT_72h	FALSE	chr1	+	1325102	1326835	9.22	7.81	0.0290463	0.0279366	0.0272517	0.0254888
	chr1:1327032-1327240.+	0.455823	0.0133644	si1-LARP7_WT_72h:NT_WT_72h	FALSE	chr1	+	1327032	1327240	9.73	10.45	0.0401296	0.0151573	0.0267652	0.0192193
	chr1:1327032-1327240.+	0.194785	0.0252685	si1-LARP7_WT_72h:NT_THUMPD2-KO_72h	FALSE	chr1	+	1327032	1327240	9.73	10.45	0.0401296	0.0151573	0.0148611	0.0156809
	chr1:1327032-1327240.+	0.454337	-0.0119041	NT_THUMPD2-KO_72h:NT_WT_72h	FALSE	chr1	+	1327032	1327240	9.73	10.45	0.0148611	0.0156809	0.0267652	0.0192193
	chr1:1327032-1327240.+	0.944116	-0.00207385	si1-LARP7_THUMPD2-KO_72h:NT_WT_72h	FALSE	chr1	+	1327032	1327240	9.73	10.45	0.0246914	0.0427667	0.0267652	0.0192193
	chr1:1336515-1337976.-	0.587811	-0.00172959	si1-LARP7_THUMPD2-KO_72h:NT_WT_72h	FALSE	chr1	-	1336515	1337976	8.68	10.44	0.00205761	0.00356389	0.0037872	0.00363431
	chr1:1336515-1337976.-	0.992349	-2.93e-05	si1-LARP7_WT_72h:NT_WT_72h	FALSE	chr1	-	1336515	1337976	8.68	10.44	0.00375793	0.00338807	0.0037872	0.00363431
	chr1:1336515-1337976.-	0.807177	-0.00103502	si1-LARP7_WT_72h:NT_THUMPD2-KO_72h	FALSE	chr1	-	1336515	1337976	8.68	10.44	0.00375793	0.00338807	0.00479295	0.00585638
	chr1:1336515-1337976.-	0.815231	0.00100575	NT_THUMPD2-KO_72h:NT_WT_72h	FALSE	chr1	-	1336515	1337976	8.68	10.44	0.00479295	0.00585638	0.0037872	0.00363431
	chr1:1338183-1338268.-	0.478219	-0.0077538	si1-LARP7_WT_72h:NT_THUMPD2-KO_72h	FALSE	chr1	-	1338183	1338268	7.39	9.8	0.00119474	0.00206936	0.00894855	0.0154993
	chr1:1338183-1338268.-	0.59355	0.00566526	NT_THUMPD2-KO_72h:NT_WT_72h	FALSE	chr1	-	1338183	1338268	7.39	9.8	0.00894855	0.0154993	0.00328328	0.00288372
	chr1:1338183-1338268.-	0.137175	0.00864166	si1-LARP7_THUMPD2-KO_72h:NT_WT_72h	FALSE	chr1	-	1338183	1338268	7.39	9.8	0.0119249	0.00658132	0.00328328	0.00288372
	chr1:1338183-1338268.-	0.371192	-0.00208854	si1-LARP7_WT_72h:NT_WT_72h	FALSE	chr1	-	1338183	1338268	7.39	9.8	0.00119474	0.00206936	0.00328328	0.00288372
	chr1:1338436-1338521.-	0.108143	0.0454583	NT_THUMPD2-KO_72h:NT_WT_72h	FALSE	chr1	-	1338436	1338521	11.11	3.41	0.0937765	0.0141772	0.0483181	0.030718
	chr1:1338436-1338521.-	0.00739436	-0.0747009	si1-LARP7_WT_72h:NT_THUMPD2-KO_72h	down	chr1	-	1338436	1338521	11.11	3.41	0.0190756	0.00436506	0.0937765	0.0141772
	chr1:1338436-1338521.-	0.563451	-0.015258	si1-LARP7_THUMPD2-KO_72h:NT_WT_72h	FALSE	chr1	-	1338436	1338521	11.11	3.41	0.0330601	0.0286338	0.0483181	0.030718
	chr1:1338436-1338521.-	0.239382	-0.0292425	si1-LARP7_WT_72h:NT_WT_72h	FALSE	chr1	-	1338436	1338521	11.11	3.41	0.0190756	0.00436506	0.0483181	0.030718
	chr1:1338653-1339286.-	0.146261	-0.00970191	si1-LARP7_WT_72h:NT_THUMPD2-KO_72h	FALSE	chr1	-	1338653	1339286	10.16	8.22	0.00406504	0.00704086	0.013767	0.00605696
	chr1:1338653-1339286.-	0.358414	0.0246217	si1-LARP7_THUMPD2-KO_72h:NT_WT_72h	FALSE	chr1	-	1338653	1339286	10.16	8.22	0.0518156	0.0338711	0.0271939	0.0217017
	chr1:1338653-1339286.-	0.39778	-0.0134269	NT_THUMPD2-KO_72h:NT_WT_72h	FALSE	chr1	-	1338653	1339286	10.16	8.22	0.013767	0.00605696	0.0271939	0.0217017
	chr1:1338653-1339286.-	0.199052	-0.0231288	si1-LARP7_WT_72h:NT_WT_72h	FALSE	chr1	-	1338653	1339286	10.16	8.22	0.00406504	0.00704086	0.0271939	0.0217017
	chr1:1338653-1339361.-	0.128364	-0.102765	si1-LARP7_WT_72h:NT_THUMPD2-KO_72h	FALSE	chr1	-	1338653	1339361	9.65	8.22	0.479442	0.0750485	0.582207	0.0284986
	chr1:1338653-1339361.-	0.0518781	0.0617241	NT_THUMPD2-KO_72h:NT_WT_72h	FALSE	chr1	-	1338653	1339361	9.65	8.22	0.582207	0.0284986	0.520482	0.0265257
	chr1:1338653-1339361.-	0.449578	-0.0410405	si1-LARP7_WT_72h:NT_WT_72h	FALSE	chr1	-	1338653	1339361	9.65	8.22	0.479442	0.0750485	0.520482	0.0265257
	chr1:1338653-1339361.-	0.862193	0.0102407	si1-LARP7_THUMPD2-KO_72h:NT_WT_72h	FALSE	chr1	-	1338653	1339361	9.65	8.22	0.530723	0.0879044	0.520482	0.0265257
	chr1:1339439-1339581.-	0.865521	0.00539676	si1-LARP7_THUMPD2-KO_72h:NT_WT_72h	FALSE	chr1	-	1339439	1339581	7.93	0.69	0.0992453	0.0471303	0.0938486	0.0161377
	chr1:1339439-1339581.-	0.0494642	-0.0636367	si1-LARP7_WT_72h:NT_THUMPD2-KO_72h	FALSE	chr1	-	1339439	1339581	7.93	0.69	0.0744599	0.0114515	0.138097	0.0293436
	chr1:1339439-1339581.-	0.103021	0.0442481	NT_THUMPD2-KO_72h:NT_WT_72h	FALSE	chr1	-	1339439	1339581	7.93	0.69	0.138097	0.0293436	0.0938486	0.0161377
	chr1:1339439-1339581.-	0.172658	-0.0193886	si1-LARP7_WT_72h:NT_WT_72h	FALSE	chr1	-	1339439	1339581	7.93	0.69	0.0744599	0.0114515	0.0938486	0.0161377
	chr1:1339649-1339735.-	0.939988	-0.00239534	si1-LARP7_THUMPD2-KO_72h:NT_WT_72h	FALSE	chr1	-	1339649	1339735	5.5	9.63	0.0835246	0.0205039	0.0859199	0.0460403
	chr1:1339649-1339735.-	0.0657637	-0.0327256	si1-LARP7_WT_72h:NT_THUMPD2-KO_72h	FALSE	chr1	-	1339649	1339735	5.5	9.63	0.0363475	0.00928399	0.0690731	0.0177521
	chr1:1339649-1339735.-	0.602011	-0.0168468	NT_THUMPD2-KO_72h:NT_WT_72h	FALSE	chr1	-	1339649	1339735	5.5	9.63	0.0690731	0.0177521	0.0859199	0.0460403
	chr1:1339649-1339735.-	0.199457	-0.0495724	si1-LARP7_WT_72h:NT_WT_72h	FALSE	chr1	-	1339649	1339735	5.5	9.63	0.0363475	0.00928399	0.0859199	0.0460403
	chr1:1339812-1340037.-	0.142043	0.0109417	si1-LARP7_THUMPD2-KO_72h:NT_WT_72h	FALSE	chr1	-	1339812	1340037	6.99	8.74	0.0124365	0.00835858	0.00149477	0.00258901
	chr1:1339812-1340037.-	0.135342	-0.00958729	si1-LARP7_WT_72h:NT_THUMPD2-KO_72h	FALSE	chr1	-	1339812	1340037	6.99	8.74	0.00945449	0.00614599	0.0190418	0.00642512
	chr1:1339812-1340037.-	0.0285941	0.017547	NT_THUMPD2-KO_72h:NT_WT_72h	FALSE	chr1	-	1339812	1340037	6.99	8.74	0.0190418	0.00642512	0.00149477	0.00258901
	chr1:1339812-1340037.-	0.141072	0.00795972	si1-LARP7_WT_72h:NT_WT_72h	FALSE	chr1	-	1339812	1340037	6.99	8.74	0.00945449	0.00614599	0.00149477	0.00258901
	chr1:1340177-1340246.-	0.505513	0.014774	si1-LARP7_WT_72h:NT_THUMPD2-KO_72h	FALSE	chr1	-	1340177	1340246	6.74	8.24	0.0388755	0.0220694	0.0241015	0.027026
	chr1:1340177-1340246.-	0.235456	0.0211859	si1-LARP7_WT_72h:NT_WT_72h	FALSE	chr1	-	1340177	1340246	6.74	8.24	0.0388755	0.0220694	0.0176896	0.0110439
	chr1:1340177-1340246.-	0.272839	0.0163747	si1-LARP7_THUMPD2-KO_72h:NT_WT_72h	FALSE	chr1	-	1340177	1340246	6.74	8.24	0.0340643	0.0184997	0.0176896	0.0110439
	chr1:1340177-1340246.-	0.732061	0.00641193	NT_THUMPD2-KO_72h:NT_WT_72h	FALSE	chr1	-	1340177	1340246	6.74	8.24	0.0241015	0.027026	0.0176896	0.0110439
	chr1:1340503-1341666.-	0.564832	0.0102378	si1-LARP7_WT_72h:NT_THUMPD2-KO_72h	FALSE	chr1	-	1340503	1341666	6.99	3.95	0.0261835	0.0204604	0.0159456	0.019535
	chr1:1340503-1341666.-	0.630117	0.00789278	si1-LARP7_WT_72h:NT_WT_72h	FALSE	chr1	-	1340503	1341666	6.99	3.95	0.0261835	0.0204604	0.0182907	0.0162929
	chr1:1340503-1341666.-	0.881112	-0.00234506	NT_THUMPD2-KO_72h:NT_WT_72h	FALSE	chr1	-	1340503	1341666	6.99	3.95	0.0159456	0.019535	0.0182907	0.0162929
	chr1:1340503-1341666.-	0.216918	-0.0165986	si1-LARP7_THUMPD2-KO_72h:NT_WT_72h	FALSE	chr1	-	1340503	1341666	6.99	3.95	0.00169205	0.00293071	0.0182907	0.0162929
	chr1:1341805-1342052.-	0.16354	-0.0507935	NT_THUMPD2-KO_72h:NT_WT_72h	FALSE	chr1	-	1341805	1342052	3.14	7.62	0.0778862	0.00928548	0.12868	0.0416192
	chr1:1341805-1342052.-	0.0651988	-0.0765848	si1-LARP7_WT_72h:NT_WT_72h	FALSE	chr1	-	1341805	1342052	3.14	7.62	0.0520949	0.0242632	0.12868	0.0416192
	chr1:1341805-1342052.-	0.123423	-0.05908	si1-LARP7_THUMPD2-KO_72h:NT_WT_72h	FALSE	chr1	-	1341805	1342052	3.14	7.62	0.0695997	0.0124964	0.12868	0.0416192
	chr1:1341805-1342052.-	0.198939	-0.0257913	si1-LARP7_WT_72h:NT_THUMPD2-KO_72h	FALSE	chr1	-	1341805	1342052	3.14	7.62	0.0520949	0.0242632	0.0778862	0.00928548
	chr1:1342156-1342362.-	0.386244	-0.00936272	si1-LARP7_THUMPD2-KO_72h:NT_WT_72h	FALSE	chr1	-	1342156	1342362	5.74	7.79	0.00374532	0.00648708	0.013108	0.0144306
	chr1:1342156-1342362.-	0.787855	-0.00301524	NT_THUMPD2-KO_72h:NT_WT_72h	FALSE	chr1	-	1342156	1342362	5.74	7.79	0.0100928	0.010859	0.013108	0.0144306
	chr1:1342156-1342362.-	0.970364	-0.000458884	si1-LARP7_WT_72h:NT_THUMPD2-KO_72h	FALSE	chr1	-	1342156	1342362	5.74	7.79	0.00963391	0.0166864	0.0100928	0.010859
	chr1:1342156-1342362.-	0.798805	-0.00347413	si1-LARP7_WT_72h:NT_WT_72h	FALSE	chr1	-	1342156	1342362	5.74	7.79	0.00963391	0.0166864	0.013108	0.0144306
	chr1:1342484-1342688.-	0.68579	-0.00701647	NT_THUMPD2-KO_72h:NT_WT_72h	FALSE	chr1	-	1342484	1342688	7.23	11.28	0.0216647	0.0223195	0.0286812	0.016473
	chr1:1342484-1342688.-	0.254328	-0.0149182	si1-LARP7_WT_72h:NT_WT_72h	FALSE	chr1	-	1342484	1342688	7.23	11.28	0.013763	0.003792	0.0286812	0.016473
	chr1:1342484-1342688.-	0.308913	-0.01304	si1-LARP7_THUMPD2-KO_72h:NT_WT_72h	FALSE	chr1	-	1342484	1342688	7.23	11.28	0.0156412	0.0081869	0.0286812	0.016473
	chr1:1342484-1342688.-	0.603981	-0.00790175	si1-LARP7_WT_72h:NT_THUMPD2-KO_72h	FALSE	chr1	-	1342484	1342688	7.23	11.28	0.013763	0.003792	0.0216647	0.0223195
	chr1:1342758-1348895.-	0.180553	-0.0317934	si1-LARP7_WT_72h:NT_THUMPD2-KO_72h	FALSE	chr1	-	1342758	1348895	6.55	2.56	0.0173081	0.00380172	0.0491016	0.0274516
	chr1:1342758-1348895.-	0.290121	-0.00774575	si1-LARP7_THUMPD2-KO_72h:NT_WT_72h	FALSE	chr1	-	1342758	1348895	6.55	2.56	0.0101254	0.00938001	0.0178712	0.00431156
	chr1:1342758-1348895.-	0.873642	-0.00056303	si1-LARP7_WT_72h:NT_WT_72h	FALSE	chr1	-	1342758	1348895	6.55	2.56	0.0173081	0.00380172	0.0178712	0.00431156
	chr1:1342758-1348895.-	0.184951	0.0312304	NT_THUMPD2-KO_72h:NT_WT_72h	FALSE	chr1	-	1342758	1348895	6.55	2.56	0.0491016	0.0274516	0.0178712	0.00431156
	chr1:1373902-1373999.-	0.622224	-0.00135742	NT_THUMPD2-KO_72h:NT_WT_72h	FALSE	chr1	-	1373902	1373999	10.67	11.37	0.00535892	0.000998324	0.00671634	0.00402358
	chr1:1373902-1373999.-	0.637182	0.00138484	si1-LARP7_WT_72h:NT_WT_72h	FALSE	chr1	-	1373902	1373999	10.67	11.37	0.00810119	0.00224451	0.00671634	0.00402358
	chr1:1373902-1373999.-	0.610515	0.00313698	si1-LARP7_THUMPD2-KO_72h:NT_WT_72h	FALSE	chr1	-	1373902	1373999	10.67	11.37	0.00985332	0.0086335	0.00671634	0.00402358
	chr1:1373902-1373999.-	0.156536	0.00274227	si1-LARP7_WT_72h:NT_THUMPD2-KO_72h	FALSE	chr1	-	1373902	1373999	10.67	11.37	0.00810119	0.00224451	0.00535892	0.000998324
	chr1:1374445-1374704.-	0.0876519	0.0213426	si1-LARP7_THUMPD2-KO_72h:NT_WT_72h	FALSE	chr1	-	1374445	1374704	9.79	9.84	0.0681381	0.00881707	0.0467954	0.0130353
	chr1:1374445-1374704.-	0.084848	-0.0198533	si1-LARP7_WT_72h:NT_THUMPD2-KO_72h	FALSE	chr1	-	1374445	1374704	9.79	9.84	0.0452128	0.00900576	0.0650661	0.0117152
	chr1:1374445-1374704.-	0.872034	-0.00158264	si1-LARP7_WT_72h:NT_WT_72h	FALSE	chr1	-	1374445	1374704	9.79	9.84	0.0452128	0.00900576	0.0467954	0.0130353
	chr1:1374445-1374704.-	0.146093	0.0182707	NT_THUMPD2-KO_72h:NT_WT_72h	FALSE	chr1	-	1374445	1374704	9.79	9.84	0.0650661	0.0117152	0.0467954	0.0130353
	chr1:1374590-1374704.-	0.346868	-0.0952042	si1-LARP7_THUMPD2-KO_72h:NT_WT_72h	FALSE	chr1	-	1374590	1374704	9.79	6.96	0.679487	0.0906547	0.774691	0.0682511
	chr1:1374590-1374704.-	0.714745	-0.0892075	si1-LARP7_WT_72h:NT_WT_72h	FALSE	chr1	-	1374590	1374704	9.79	6.96	0.685484	0.262314	0.774691	0.0682511
	chr1:1374590-1374704.-	0.362836	0.26848	si1-LARP7_WT_72h:NT_THUMPD2-KO_72h	FALSE	chr1	-	1374590	1374704	9.79	6.96	0.685484	0.262314	0.417004	0.15459
	chr1:1374590-1374704.-	0.156111	-0.357687	NT_THUMPD2-KO_72h:NT_WT_72h	FALSE	chr1	-	1374590	1374704	9.79	6.96	0.417004	0.15459	0.774691	0.0682511
	chr1:1374790-1374996.-	0.808383	0.0119444	NT_THUMPD2-KO_72h:NT_WT_72h	FALSE	chr1	-	1374790	1374996	8.67	6.75	0.271632	0.0370859	0.259688	0.0689651
	chr1:1374790-1374996.-	0.918964	0.00531896	si1-LARP7_WT_72h:NT_WT_72h	FALSE	chr1	-	1374790	1374996	8.67	6.75	0.265007	0.0487953	0.259688	0.0689651
	chr1:1374790-1374996.-	0.861207	-0.00662542	si1-LARP7_WT_72h:NT_THUMPD2-KO_72h	FALSE	chr1	-	1374790	1374996	8.67	6.75	0.265007	0.0487953	0.271632	0.0370859
	chr1:1374790-1374996.-	0.462963	0.0426401	si1-LARP7_THUMPD2-KO_72h:NT_WT_72h	FALSE	chr1	-	1374790	1374996	8.67	6.75	0.302328	0.0591759	0.259688	0.0689651
	chr1:1374790-1375074.-	0.043755	0.0746358	NT_THUMPD2-KO_72h:NT_WT_72h	FALSE	chr1	-	1374790	1375074	-0.97	6.75	0.975245	0.0332133	0.900609	0.0143834
	chr1:1374790-1375074.-	0.209563	-0.0335574	si1-LARP7_THUMPD2-KO_72h:NT_WT_72h	FALSE	chr1	-	1374790	1375074	-0.97	6.75	0.867052	0.0326071	0.900609	0.0143834
	chr1:1374790-1375074.-	0.268585	0.0125686	si1-LARP7_WT_72h:NT_WT_72h	FALSE	chr1	-	1374790	1375074	-0.97	6.75	0.913178	0.006648	0.900609	0.0143834
	chr1:1374790-1375074.-	0.0783409	-0.0620671	si1-LARP7_WT_72h:NT_THUMPD2-KO_72h	FALSE	chr1	-	1374790	1375074	-0.97	6.75	0.913178	0.006648	0.975245	0.0332133
	chr1:1374790-1375153.-	0.673948	0.0145859	NT_THUMPD2-KO_72h:NT_WT_72h	FALSE	chr1	-	1374790	1375153	1.63	6.75	0.265629	0.029328	0.251043	0.0465165
	chr1:1374790-1375153.-	0.033831	-0.0751922	si1-LARP7_WT_72h:NT_THUMPD2-KO_72h	FALSE	chr1	-	1374790	1375153	1.63	6.75	0.190436	0.0113963	0.265629	0.029328
	chr1:1374790-1375153.-	0.146003	-0.0606063	si1-LARP7_WT_72h:NT_WT_72h	FALSE	chr1	-	1374790	1375153	1.63	6.75	0.190436	0.0113963	0.251043	0.0465165
	chr1:1374790-1375153.-	0.419833	-0.0282956	si1-LARP7_THUMPD2-KO_72h:NT_WT_72h	FALSE	chr1	-	1374790	1375153	1.63	6.75	0.222747	0.0247083	0.251043	0.0465165
	chr1:1387582-1387776.-	0.824659	-0.00554208	si1-LARP7_THUMPD2-KO_72h:NT_WT_72h	FALSE	chr1	-	1387582	1387776	6.14	9.03	0.0549845	0.0277903	0.0605266	0.0295678
	chr1:1387582-1387776.-	0.514478	-0.0181365	si1-LARP7_WT_72h:NT_WT_72h	FALSE	chr1	-	1387582	1387776	6.14	9.03	0.0423901	0.0325001	0.0605266	0.0295678
	chr1:1387582-1387776.-	0.696954	-0.00937408	si1-LARP7_WT_72h:NT_THUMPD2-KO_72h	FALSE	chr1	-	1387582	1387776	6.14	9.03	0.0423901	0.0325001	0.0517641	0.0201279
	chr1:1387582-1387776.-	0.695926	-0.00876244	NT_THUMPD2-KO_72h:NT_WT_72h	FALSE	chr1	-	1387582	1387776	6.14	9.03	0.0517641	0.0201279	0.0605266	0.0295678
	chr1:1387869-1387953.-	0.334212	-0.0152365	si1-LARP7_WT_72h:NT_WT_72h	FALSE	chr1	-	1387869	1387953	7.22	7.56	0.00742479	0.0064703	0.0226613	0.0209169
	chr1:1387869-1387953.-	0.556734	-0.00869757	NT_THUMPD2-KO_72h:NT_WT_72h	FALSE	chr1	-	1387869	1387953	7.22	7.56	0.0139637	0.0080549	0.0226613	0.0209169
	chr1:1387869-1387953.-	0.636676	-0.0070537	si1-LARP7_THUMPD2-KO_72h:NT_WT_72h	FALSE	chr1	-	1387869	1387953	7.22	7.56	0.0156076	0.010107	0.0226613	0.0209169
	chr1:1387869-1387953.-	0.337205	-0.00653889	si1-LARP7_WT_72h:NT_THUMPD2-KO_72h	FALSE	chr1	-	1387869	1387953	7.22	7.56	0.00742479	0.0064703	0.0139637	0.0080549
	chr1:1388065-1390229.-	0.311453	0.0126648	si1-LARP7_WT_72h:NT_WT_72h	FALSE	chr1	-	1388065	1390229	8.73	7.22	0.0795443	0.0133834	0.0668794	0.0134161
	chr1:1388065-1390229.-	0.206889	-0.0256066	si1-LARP7_THUMPD2-KO_72h:NT_WT_72h	FALSE	chr1	-	1388065	1390229	8.73	7.22	0.0412728	0.0244443	0.0668794	0.0134161
	chr1:1388065-1390229.-	0.75938	0.00743711	si1-LARP7_WT_72h:NT_THUMPD2-KO_72h	FALSE	chr1	-	1388065	1390229	8.73	7.22	0.0795443	0.0133834	0.0721071	0.0353721
	chr1:1388065-1390229.-	0.828663	0.0052277	NT_THUMPD2-KO_72h:NT_WT_72h	FALSE	chr1	-	1388065	1390229	8.73	7.22	0.0721071	0.0353721	0.0668794	0.0134161
	chr1:1390371-1390458.-	0.0876369	-0.02503	si1-LARP7_WT_72h:NT_WT_72h	FALSE	chr1	-	1390371	1390458	3.87	11.18	0.00566708	0.00314446	0.030697	0.0143148
	chr1:1390371-1390458.-	0.113301	-0.0215241	NT_THUMPD2-KO_72h:NT_WT_72h	FALSE	chr1	-	1390371	1390458	3.87	11.18	0.00917298	0.00367564	0.030697	0.0143148
	chr1:1390371-1390458.-	0.279194	-0.0035059	si1-LARP7_WT_72h:NT_THUMPD2-KO_72h	FALSE	chr1	-	1390371	1390458	3.87	11.18	0.00566708	0.00314446	0.00917298	0.00367564
	chr1:1390371-1390458.-	0.234538	-0.0141325	si1-LARP7_THUMPD2-KO_72h:NT_WT_72h	FALSE	chr1	-	1390371	1390458	3.87	11.18	0.0165645	0.00908719	0.030697	0.0143148
	chr1:1390563-1390765.-	0.418894	0.00440475	si1-LARP7_WT_72h:NT_THUMPD2-KO_72h	FALSE	chr1	-	1390563	1390765	7.7	8.2	0.00980479	0.00645128	0.00540003	0.00545536
	chr1:1390563-1390765.-	0.807513	-0.00132654	si1-LARP7_WT_72h:NT_WT_72h	FALSE	chr1	-	1390563	1390765	7.7	8.2	0.00980479	0.00645128	0.0111313	0.00602266
	chr1:1390563-1390765.-	0.493395	-0.0045353	si1-LARP7_THUMPD2-KO_72h:NT_WT_72h	FALSE	chr1	-	1390563	1390765	7.7	8.2	0.00659603	0.00839271	0.0111313	0.00602266
	chr1:1390563-1390765.-	0.289531	-0.0057313	NT_THUMPD2-KO_72h:NT_WT_72h	FALSE	chr1	-	1390563	1390765	7.7	8.2	0.00540003	0.00545536	0.0111313	0.00602266
	chr1:1390865-1392678.-	0.736146	-0.0109936	si1-LARP7_WT_72h:NT_WT_72h	FALSE	chr1	-	1390865	1392678	6.83	10.39	0.955716	0.0399641	0.966709	0.0342233
	chr1:1390865-1392678.-	0.146758	-0.0440888	NT_THUMPD2-KO_72h:NT_WT_72h	FALSE	chr1	-	1390865	1392678	6.83	10.39	0.92262	0.0224548	0.966709	0.0342233
	chr1:1390865-1392678.-	0.455669	0.0199574	si1-LARP7_THUMPD2-KO_72h:NT_WT_72h	FALSE	chr1	-	1390865	1392678	6.83	10.39	0.986667	0.023094	0.966709	0.0342233
	chr1:1390865-1392678.-	0.295997	0.0330952	si1-LARP7_WT_72h:NT_THUMPD2-KO_72h	FALSE	chr1	-	1390865	1392678	6.83	10.39	0.955716	0.0399641	0.92262	0.0224548
	chr1:1390865-1393395.-	0.297433	0.071861	si1-LARP7_THUMPD2-KO_72h:NT_WT_72h	FALSE	chr1	-	1390865	1393395	10.13	10.39	0.813263	0.0498095	0.741402	0.086857
	chr1:1390865-1393395.-	0.853764	-0.0165006	si1-LARP7_WT_72h:NT_WT_72h	FALSE	chr1	-	1390865	1393395	10.13	10.39	0.724902	0.115725	0.741402	0.086857
	chr1:1390865-1393395.-	0.820767	0.0205819	si1-LARP7_WT_72h:NT_THUMPD2-KO_72h	FALSE	chr1	-	1390865	1393395	10.13	10.39	0.724902	0.115725	0.70432	0.0903606
	chr1:1390865-1393395.-	0.635374	-0.0370825	NT_THUMPD2-KO_72h:NT_WT_72h	FALSE	chr1	-	1390865	1393395	10.13	10.39	0.70432	0.0903606	0.741402	0.086857
	chr1:1391575-1392678.-	0.978349	0.00129339	NT_THUMPD2-KO_72h:NT_WT_72h	FALSE	chr1	-	1391575	1392678	6.83	5.38	0.943341	0.0496111	0.942047	0.0594593
	chr1:1391575-1392678.-	0.486012	-0.030153	si1-LARP7_WT_72h:NT_THUMPD2-KO_72h	FALSE	chr1	-	1391575	1392678	6.83	5.38	0.913188	0.0466427	0.943341	0.0496111
	chr1:1391575-1392678.-	0.846683	-0.0101111	si1-LARP7_THUMPD2-KO_72h:NT_WT_72h	FALSE	chr1	-	1391575	1392678	6.83	5.38	0.931936	0.0606273	0.942047	0.0594593
	chr1:1391575-1392678.-	0.546406	-0.0288596	si1-LARP7_WT_72h:NT_WT_72h	FALSE	chr1	-	1391575	1392678	6.83	5.38	0.913188	0.0466427	0.942047	0.0594593
	chr1:1392803-1393395.-	0.532517	0.0249752	si1-LARP7_WT_72h:NT_WT_72h	FALSE	chr1	-	1392803	1393395	10.13	5.98	0.147844	0.0375924	0.122869	0.0504692
	chr1:1392803-1393395.-	0.896156	0.0043348	NT_THUMPD2-KO_72h:NT_WT_72h	FALSE	chr1	-	1392803	1393395	10.13	5.98	0.127204	0.0083862	0.122869	0.0504692
	chr1:1392803-1393395.-	0.782964	-0.0149465	si1-LARP7_THUMPD2-KO_72h:NT_WT_72h	FALSE	chr1	-	1392803	1393395	10.13	5.98	0.107922	0.0711634	0.122869	0.0504692
	chr1:1392803-1393395.-	0.443598	0.0206404	si1-LARP7_WT_72h:NT_THUMPD2-KO_72h	FALSE	chr1	-	1392803	1393395	10.13	5.98	0.147844	0.0375924	0.127204	0.0083862
	chr1:1393460-1395393.-	0.315788	-0.0181697	si1-LARP7_WT_72h:NT_WT_72h	FALSE	chr1	-	1393460	1395393	8.23	7.87	0.0382464	0.0237974	0.0564161	0.00611549
	chr1:1393460-1395393.-	0.700263	-0.0133822	si1-LARP7_WT_72h:NT_THUMPD2-KO_72h	FALSE	chr1	-	1393460	1395393	8.23	7.87	0.0382464	0.0237974	0.0516286	0.0490293
	chr1:1393460-1395393.-	0.881741	-0.00478752	NT_THUMPD2-KO_72h:NT_WT_72h	FALSE	chr1	-	1393460	1395393	8.23	7.87	0.0516286	0.0490293	0.0564161	0.00611549
	chr1:1393460-1395393.-	0.729098	-0.00535672	si1-LARP7_THUMPD2-KO_72h:NT_WT_72h	FALSE	chr1	-	1393460	1395393	8.23	7.87	0.0510594	0.0229068	0.0564161	0.00611549
	chr1:1395514-1398232.-	0.0894894	-0.0197338	si1-LARP7_THUMPD2-KO_72h:NT_WT_72h	FALSE	chr1	-	1395514	1398232	8.4	11.63	0.00855392	0.00439217	0.0282877	0.011934
	chr1:1395514-1398232.-	0.747373	0.00264452	si1-LARP7_WT_72h:NT_THUMPD2-KO_72h	FALSE	chr1	-	1395514	1398232	8.4	11.63	0.0243103	0.0108176	0.0216658	0.007493
	chr1:1395514-1398232.-	0.469325	-0.00662191	NT_THUMPD2-KO_72h:NT_WT_72h	FALSE	chr1	-	1395514	1398232	8.4	11.63	0.0216658	0.007493	0.0282877	0.011934
	chr1:1395514-1398232.-	0.69109	-0.00397739	si1-LARP7_WT_72h:NT_WT_72h	FALSE	chr1	-	1395514	1398232	8.4	11.63	0.0243103	0.0108176	0.0282877	0.011934
	chr1:1398342-1398596.-	0.128297	-0.0389545	si1-LARP7_WT_72h:NT_THUMPD2-KO_72h	FALSE	chr1	-	1398342	1398596	10.28	4.76	0.0293369	0.00938166	0.0682913	0.0282161
	chr1:1398342-1398596.-	0.896962	0.00428273	si1-LARP7_THUMPD2-KO_72h:NT_WT_72h	FALSE	chr1	-	1398342	1398596	10.28	4.76	0.067637	0.0503267	0.0633543	0.00756417
	chr1:1398342-1398596.-	0.0090624	-0.0340174	si1-LARP7_WT_72h:NT_WT_72h	FALSE	chr1	-	1398342	1398596	10.28	4.76	0.0293369	0.00938166	0.0633543	0.00756417
	chr1:1398342-1398596.-	0.794205	0.00493704	NT_THUMPD2-KO_72h:NT_WT_72h	FALSE	chr1	-	1398342	1398596	10.28	4.76	0.0682913	0.0282161	0.0633543	0.00756417
	chr1:1398671-1399018.-	0.440725	-0.0115098	si1-LARP7_WT_72h:NT_WT_72h	FALSE	chr1	-	1398671	1399018	10.07	10.03	0.0235624	0.0143495	0.0350722	0.0182043
	chr1:1398671-1399018.-	0.592827	-0.0140512	si1-LARP7_THUMPD2-KO_72h:NT_WT_72h	FALSE	chr1	-	1398671	1399018	10.07	10.03	0.021021	0.0364095	0.0350722	0.0182043
	chr1:1398671-1399018.-	0.761011	-0.0077787	NT_THUMPD2-KO_72h:NT_WT_72h	FALSE	chr1	-	1398671	1399018	10.07	10.03	0.0272935	0.0360667	0.0350722	0.0182043
	chr1:1398671-1399018.-	0.879784	-0.00373106	si1-LARP7_WT_72h:NT_THUMPD2-KO_72h	FALSE	chr1	-	1398671	1399018	10.07	10.03	0.0235624	0.0143495	0.0272935	0.0360667
	chr1:1400472-1401242.+	0.604466	-0.0547009	si1-LARP7_THUMPD2-KO_72h:NT_WT_72h	FALSE	chr1	+	1400472	1401242	7.16	-9.42	0.923077	0.108786	0.977778	0.03849
	chr1:1400472-1401242.+	0.822233	-0.0100358	NT_THUMPD2-KO_72h:NT_WT_72h	FALSE	chr1	+	1400472	1401242	7.16	-9.42	0.967742	0.0456198	0.977778	0.03849
	chr1:1400472-1401242.+	0.591921	-0.0634921	si1-LARP7_WT_72h:NT_WT_72h	FALSE	chr1	+	1400472	1401242	7.16	-9.42	0.914286	0.121218	0.977778	0.03849
	chr1:1400472-1401242.+	0.645549	-0.0534562	si1-LARP7_WT_72h:NT_THUMPD2-KO_72h	FALSE	chr1	+	1400472	1401242	7.16	-9.42	0.914286	0.121218	0.967742	0.0456198
	chr1:1402256-1405808.-	0.716644	-0.00261494	NT_THUMPD2-KO_72h:NT_WT_72h	FALSE	chr1	-	1402256	1405808	9.26	9.56	0.0268772	0.00318014	0.0294921	0.0106019
	chr1:1402256-1405808.-	0.769494	-0.00135395	si1-LARP7_WT_72h:NT_THUMPD2-KO_72h	FALSE	chr1	-	1402256	1405808	9.26	9.56	0.0255232	0.00655831	0.0268772	0.00318014
	chr1:1402256-1405808.-	0.0478541	0.0220779	si1-LARP7_THUMPD2-KO_72h:NT_WT_72h	FALSE	chr1	-	1402256	1405808	9.26	9.56	0.05157	0.00620002	0.0294921	0.0106019
	chr1:1402256-1405808.-	0.616159	-0.00396889	si1-LARP7_WT_72h:NT_WT_72h	FALSE	chr1	-	1402256	1405808	9.26	9.56	0.0255232	0.00655831	0.0294921	0.0106019
	chr1:1405886-1406908.-	0.16401	0.0228984	si1-LARP7_THUMPD2-KO_72h:NT_WT_72h	FALSE	chr1	-	1405886	1406908	5.9	9.08	0.0514106	0.0163274	0.0285122	0.0166278
	chr1:1405886-1406908.-	0.965704	0.000550055	NT_THUMPD2-KO_72h:NT_WT_72h	FALSE	chr1	-	1405886	1406908	5.9	9.08	0.0290623	0.0123642	0.0285122	0.0166278
	chr1:1405886-1406908.-	0.443842	0.0105823	si1-LARP7_WT_72h:NT_WT_72h	FALSE	chr1	-	1405886	1406908	5.9	9.08	0.0390945	0.0136434	0.0285122	0.0166278
	chr1:1405886-1406908.-	0.399219	0.0100323	si1-LARP7_WT_72h:NT_THUMPD2-KO_72h	FALSE	chr1	-	1405886	1406908	5.9	9.08	0.0390945	0.0136434	0.0290623	0.0123642
	chr1:1407019-1407130.-	0.514644	-0.00194989	si1-LARP7_WT_72h:NT_WT_72h	FALSE	chr1	-	1407019	1407130	9.25	9.06	0.00233396	0.0021705	0.00428384	0.00405051
	chr1:1407019-1407130.-	0.843872	-0.000875527	si1-LARP7_THUMPD2-KO_72h:NT_WT_72h	FALSE	chr1	-	1407019	1407130	9.25	9.06	0.00340832	0.00590338	0.00428384	0.00405051
	chr1:1407019-1407130.-	0.40812	-0.00246794	NT_THUMPD2-KO_72h:NT_WT_72h	FALSE	chr1	-	1407019	1407130	9.25	9.06	0.00181591	0.00158139	0.00428384	0.00405051
	chr1:1407019-1407130.-	0.756557	0.000518051	si1-LARP7_WT_72h:NT_THUMPD2-KO_72h	FALSE	chr1	-	1407019	1407130	9.25	9.06	0.00233396	0.0021705	0.00181591	0.00158139
	chr1:1435821-1437321.+	0.199727	-0.0487678	si1-LARP7_WT_72h:NT_WT_72h	FALSE	chr1	+	1435821	1437321	10.49	8.25	0.77985	0.0373392	0.828618	0.0403647
	chr1:1435821-1437321.+	0.108337	-0.108925	si1-LARP7_WT_72h:NT_THUMPD2-KO_72h	FALSE	chr1	+	1435821	1437321	10.49	8.25	0.77985	0.0373392	0.888774	0.0739104
	chr1:1435821-1437321.+	0.425837	-0.103343	si1-LARP7_THUMPD2-KO_72h:NT_WT_72h	FALSE	chr1	+	1435821	1437321	10.49	8.25	0.725275	0.119146	0.828618	0.0403647
	chr1:1435821-1437321.+	0.301554	0.0601568	NT_THUMPD2-KO_72h:NT_WT_72h	FALSE	chr1	+	1435821	1437321	10.49	8.25	0.888774	0.0739104	0.828618	0.0403647
	chr1:1437484-1439080.+	0.63093	-0.0106915	NT_THUMPD2-KO_72h:NT_WT_72h	FALSE	chr1	+	1437484	1439080	7.85	7.57	0.0368405	0.0142548	0.047532	0.0313815
	chr1:1437484-1439080.+	0.886863	-0.00337589	si1-LARP7_THUMPD2-KO_72h:NT_WT_72h	FALSE	chr1	+	1437484	1439080	7.85	7.57	0.0441561	0.0219512	0.047532	0.0313815
	chr1:1437484-1439080.+	0.41593	-0.0206936	si1-LARP7_WT_72h:NT_WT_72h	FALSE	chr1	+	1437484	1439080	7.85	7.57	0.0268384	0.0234648	0.047532	0.0313815
	chr1:1437484-1439080.+	0.569072	-0.0100021	si1-LARP7_WT_72h:NT_THUMPD2-KO_72h	FALSE	chr1	+	1437484	1439080	7.85	7.57	0.0268384	0.0234648	0.0368405	0.0142548
	chr1:144428657-144429699.-	0.513525	-0.016234	si1-LARP7_WT_72h:NT_THUMPD2-KO_72h	FALSE	chr1	-	144428657	144429699	7.39	8.49	0.0354619	0.0151321	0.0516959	0.0344308
	chr1:144428657-144429699.-	0.46179	-0.0210058	NT_THUMPD2-KO_72h:NT_WT_72h	FALSE	chr1	-	144428657	144429699	7.39	8.49	0.0516959	0.0344308	0.0727017	0.02831
	chr1:144428657-144429699.-	0.136374	-0.0372398	si1-LARP7_WT_72h:NT_WT_72h	FALSE	chr1	-	144428657	144429699	7.39	8.49	0.0354619	0.0151321	0.0727017	0.02831
	chr1:144428657-144429699.-	0.500827	-0.0251616	si1-LARP7_THUMPD2-KO_72h:NT_WT_72h	FALSE	chr1	-	144428657	144429699	7.39	8.49	0.0475402	0.0500195	0.0727017	0.02831
	chr1:144435853-144436894.-	0.818929	0.00630578	NT_THUMPD2-KO_72h:NT_WT_72h	FALSE	chr1	-	144435853	144436894	11.08	5.7	0.028528	0.0210109	0.0222222	0.03849
	chr1:144435853-144436894.-	0.149796	0.0495727	si1-LARP7_THUMPD2-KO_72h:NT_WT_72h	FALSE	chr1	-	144435853	144436894	11.08	5.7	0.0717949	0.00725238	0.0222222	0.03849
	chr1:144435853-144436894.-	0.610737	0.0144229	si1-LARP7_WT_72h:NT_THUMPD2-KO_72h	FALSE	chr1	-	144435853	144436894	11.08	5.7	0.0429509	0.038912	0.028528	0.0210109
	chr1:144435853-144436894.-	0.547659	0.0207287	si1-LARP7_WT_72h:NT_WT_72h	FALSE	chr1	-	144435853	144436894	11.08	5.7	0.0429509	0.038912	0.0222222	0.03849
	chr1:145096999-145098987.+	0.446061	-0.0281822	si1-LARP7_WT_72h:NT_WT_72h	FALSE	chr1	+	145096999	145098987	10.08	10.93	0.00813008	0.0140817	0.0363122	0.0514889
	chr1:145096999-145098987.+	0.985084	-0.000958706	si1-LARP7_THUMPD2-KO_72h:NT_WT_72h	FALSE	chr1	+	145096999	145098987	10.08	10.93	0.0353535	0.0499974	0.0363122	0.0514889
	chr1:145096999-145098987.+	0.394662	-0.0319832	NT_THUMPD2-KO_72h:NT_WT_72h	FALSE	chr1	+	145096999	145098987	10.08	10.93	0.004329	0.00749806	0.0363122	0.0514889
	chr1:145096999-145098987.+	0.707144	0.00380108	si1-LARP7_WT_72h:NT_THUMPD2-KO_72h	FALSE	chr1	+	145096999	145098987	10.08	10.93	0.00813008	0.0140817	0.004329	0.00749806
	chr1:145099065-145103006.+	0.567629	-0.0127651	NT_THUMPD2-KO_72h:NT_WT_72h	FALSE	chr1	+	145099065	145103006	6.49	9.79	0.0192412	0.0172529	0.0320062	0.0220798
	chr1:145099065-145103006.+	0.330262	-0.024964	si1-LARP7_WT_72h:NT_WT_72h	FALSE	chr1	+	145099065	145103006	6.49	9.79	0.00704225	0.00995925	0.0320062	0.0220798
	chr1:145099065-145103006.+	0.391002	-0.0121989	si1-LARP7_WT_72h:NT_THUMPD2-KO_72h	FALSE	chr1	+	145099065	145103006	6.49	9.79	0.00704225	0.00995925	0.0192412	0.0172529
	chr1:145099065-145103006.+	0.772092	-0.00927897	si1-LARP7_THUMPD2-KO_72h:NT_WT_72h	FALSE	chr1	+	145099065	145103006	6.49	9.79	0.0227273	0.0321412	0.0320062	0.0220798
	chr1:1452434-1454344.+	0.689841	0.0223881	si1-LARP7_WT_72h:NT_WT_72h	FALSE	chr1	+	1452434	1454344	5.88	10.28	0.0892232	0.0755605	0.066835	0.0471699
	chr1:1452434-1454344.+	0.670964	0.0247699	si1-LARP7_WT_72h:NT_THUMPD2-KO_72h	FALSE	chr1	+	1452434	1454344	5.88	10.28	0.0892232	0.0755605	0.0644533	0.054284
	chr1:1452434-1454344.+	0.428824	-0.0318033	si1-LARP7_THUMPD2-KO_72h:NT_WT_72h	FALSE	chr1	+	1452434	1454344	5.88	10.28	0.0350317	0.041009	0.066835	0.0471699
	chr1:1452434-1454344.+	0.957058	-0.00238174	NT_THUMPD2-KO_72h:NT_WT_72h	FALSE	chr1	+	1452434	1454344	5.88	10.28	0.0644533	0.054284	0.066835	0.0471699
	chr1:145393935-145394977.-	0.863748	-0.00463728	si1-LARP7_WT_72h:NT_WT_72h	FALSE	chr1	-	145393935	145394977	7.39	8.49	0.0317187	0.0130281	0.036356	0.0400986
	chr1:145393935-145394977.-	0.770693	-0.00518048	si1-LARP7_WT_72h:NT_THUMPD2-KO_72h	FALSE	chr1	-	145393935	145394977	7.39	8.49	0.0317187	0.0130281	0.0368992	0.0249498
	chr1:145393935-145394977.-	0.754955	-0.0101558	si1-LARP7_THUMPD2-KO_72h:NT_WT_72h	FALSE	chr1	-	145393935	145394977	7.39	8.49	0.0262002	0.0339216	0.036356	0.0400986
	chr1:145393935-145394977.-	0.985235	0.000543195	NT_THUMPD2-KO_72h:NT_WT_72h	FALSE	chr1	-	145393935	145394977	7.39	8.49	0.0368992	0.0249498	0.036356	0.0400986
	chr1:145399100-145400388.-	0.809322	0.00210046	si1-LARP7_WT_72h:NT_WT_72h	FALSE	chr1	-	145399100	145400388	7.13	7.72	0.00666667	0.011547	0.00456621	0.00790891
	chr1:145399100-145400388.-	0.540553	0.0129777	si1-LARP7_THUMPD2-KO_72h:NT_WT_72h	FALSE	chr1	-	145399100	145400388	7.13	7.72	0.0175439	0.0303869	0.00456621	0.00790891
	chr1:145399100-145400388.-	0.945073	-0.000450984	NT_THUMPD2-KO_72h:NT_WT_72h	FALSE	chr1	-	145399100	145400388	7.13	7.72	0.00411523	0.00712778	0.00456621	0.00790891
	chr1:145399100-145400388.-	0.764079	0.00255144	si1-LARP7_WT_72h:NT_THUMPD2-KO_72h	FALSE	chr1	-	145399100	145400388	7.13	7.72	0.00666667	0.011547	0.00411523	0.00712778
	chr1:1455519-1455790.+	0.559053	-0.0334483	si1-LARP7_WT_72h:NT_WT_72h	FALSE	chr1	+	1455519	1455790	8.46	9.43	0.0070922	0.012284	0.0405405	0.057333
	chr1:1455519-1455790.+	0.582751	-0.0310766	NT_THUMPD2-KO_72h:NT_WT_72h	FALSE	chr1	+	1455519	1455790	8.46	9.43	0.00946391	0.0094341	0.0405405	0.057333
	chr1:1455519-1455790.+	0.58777	-0.0304395	si1-LARP7_THUMPD2-KO_72h:NT_WT_72h	FALSE	chr1	+	1455519	1455790	8.46	9.43	0.010101	0.0174955	0.0405405	0.057333
	chr1:1455519-1455790.+	0.804773	-0.00237171	si1-LARP7_WT_72h:NT_THUMPD2-KO_72h	FALSE	chr1	+	1455519	1455790	8.46	9.43	0.0070922	0.012284	0.00946391	0.0094341
	chr1:145618423-145623053.+	0.910037	0.00183908	si1-LARP7_WT_72h:NT_WT_72h	FALSE	chr1	+	145618423	145623053	10.67	7.89	0.0198693	0.0200013	0.0180302	0.0172954
	chr1:145618423-145623053.+	0.71411	-0.00612544	NT_THUMPD2-KO_72h:NT_WT_72h	FALSE	chr1	+	145618423	145623053	10.67	7.89	0.0119048	0.0206197	0.0180302	0.0172954
	chr1:145618423-145623053.+	0.656178	0.00796452	si1-LARP7_WT_72h:NT_THUMPD2-KO_72h	FALSE	chr1	+	145618423	145623053	10.67	7.89	0.0198693	0.0200013	0.0119048	0.0206197
	chr1:145618423-145623053.+	0.450326	-0.00967046	si1-LARP7_THUMPD2-KO_72h:NT_WT_72h	FALSE	chr1	+	145618423	145623053	10.67	7.89	0.00835974	0.00847691	0.0180302	0.0172954
	chr1:145623160-145623612.+	0.655746	-0.0276446	si1-LARP7_THUMPD2-KO_72h:NT_WT_72h	FALSE	chr1	+	145623160	145623612	9.27	9.33	0.0512821	0.0888231	0.0789267	0.0356833
	chr1:145623160-145623612.+	0.588926	-0.0206532	si1-LARP7_WT_72h:NT_WT_72h	FALSE	chr1	+	145623160	145623612	9.27	9.33	0.0582735	0.0488627	0.0789267	0.0356833
	chr1:145623160-145623612.+	0.781154	0.0100639	si1-LARP7_WT_72h:NT_THUMPD2-KO_72h	FALSE	chr1	+	145623160	145623612	9.27	9.33	0.0582735	0.0488627	0.0482096	0.0312087
	chr1:145623160-145623612.+	0.325576	-0.030717	NT_THUMPD2-KO_72h:NT_WT_72h	FALSE	chr1	+	145623160	145623612	9.27	9.33	0.0482096	0.0312087	0.0789267	0.0356833
	chr1:145623714-145630686.+	0.619804	0.0313196	si1-LARP7_WT_72h:NT_WT_72h	FALSE	chr1	+	145623714	145630686	10.13	8.71	0.0569606	0.0876524	0.025641	0.0444116
	chr1:145623714-145630686.+	0.746005	-0.00975901	si1-LARP7_THUMPD2-KO_72h:NT_WT_72h	FALSE	chr1	+	145623714	145630686	10.13	8.71	0.015882	0.0137659	0.025641	0.0444116
	chr1:145623714-145630686.+	0.583857	0.0333561	si1-LARP7_WT_72h:NT_THUMPD2-KO_72h	FALSE	chr1	+	145623714	145630686	10.13	8.71	0.0569606	0.0876524	0.0236045	0.0267315
	chr1:145623714-145630686.+	0.949684	-0.00203656	NT_THUMPD2-KO_72h:NT_WT_72h	FALSE	chr1	+	145623714	145630686	10.13	8.71	0.0236045	0.0267315	0.025641	0.0444116
	chr1:1456349-1457128.+	0.749577	-0.0031438	si1-LARP7_WT_72h:NT_THUMPD2-KO_72h	FALSE	chr1	+	1456349	1457128	7.62	9.05	0.0201029	0.0102586	0.0232467	0.0121378
	chr1:1456349-1457128.+	0.210072	-0.0358996	si1-LARP7_WT_72h:NT_WT_72h	FALSE	chr1	+	1456349	1457128	7.62	9.05	0.0201029	0.0102586	0.0560025	0.0348131
	chr1:1456349-1457128.+	0.239748	-0.0327558	NT_THUMPD2-KO_72h:NT_WT_72h	FALSE	chr1	+	1456349	1457128	7.62	9.05	0.0232467	0.0121378	0.0560025	0.0348131
	chr1:1456349-1457128.+	0.369038	-0.0231202	si1-LARP7_THUMPD2-KO_72h:NT_WT_72h	FALSE	chr1	+	1456349	1457128	7.62	9.05	0.0328823	0.00722057	0.0560025	0.0348131
	chr1:145643978-145646183.+	0.698863	-0.0326315	NT_THUMPD2-KO_72h:NT_WT_72h	FALSE	chr1	+	145643978	145646183	0.44	7.96	0.101618	0.0207342	0.134249	0.125339
	chr1:145643978-145646183.+	0.840154	0.019828	si1-LARP7_THUMPD2-KO_72h:NT_WT_72h	FALSE	chr1	+	145643978	145646183	0.44	7.96	0.154077	0.0978381	0.134249	0.125339
	chr1:145643978-145646183.+	0.455618	0.0775455	si1-LARP7_WT_72h:NT_WT_72h	FALSE	chr1	+	145643978	145646183	0.44	7.96	0.211795	0.102816	0.134249	0.125339
	chr1:145643978-145646183.+	0.199912	0.110177	si1-LARP7_WT_72h:NT_THUMPD2-KO_72h	FALSE	chr1	+	145643978	145646183	0.44	7.96	0.211795	0.102816	0.101618	0.0207342
	chr1:145646272-145647174.+	0.958992	-0.00465465	si1-LARP7_THUMPD2-KO_72h:NT_WT_72h	FALSE	chr1	+	145646272	145647174	8.04	11.22	0.0675676	0.095555	0.0722222	0.0549972
	chr1:145646272-145647174.+	0.681752	-0.0081881	si1-LARP7_WT_72h:NT_THUMPD2-KO_72h	FALSE	chr1	+	145646272	145647174	8.04	11.22	0.02363	0.0258765	0.0318181	0.0186492
	chr1:145646272-145647174.+	0.480989	-0.0404042	NT_THUMPD2-KO_72h:NT_WT_72h	FALSE	chr1	+	145646272	145647174	8.04	11.22	0.0318181	0.0186492	0.0722222	0.0549972
	chr1:145646272-145647174.+	0.413946	-0.0485923	si1-LARP7_WT_72h:NT_WT_72h	FALSE	chr1	+	145646272	145647174	8.04	11.22	0.02363	0.0258765	0.0722222	0.0549972
	chr1:145665651-145669624.+	0.0378541	0.064169	NT_THUMPD2-KO_72h:NT_WT_72h	FALSE	chr1	+	145665651	145669624	9.79	10.96	0.067018	0.0237174	0.002849	0.00493462
	chr1:145665651-145669624.+	0.287145	-0.02531	si1-LARP7_WT_72h:NT_THUMPD2-KO_72h	FALSE	chr1	+	145665651	145669624	9.79	10.96	0.041708	0.0266296	0.067018	0.0237174
	chr1:145665651-145669624.+	0.122875	0.038859	si1-LARP7_WT_72h:NT_WT_72h	FALSE	chr1	+	145665651	145669624	9.79	10.96	0.041708	0.0266296	0.002849	0.00493462
	chr1:145665651-145669624.+	0.215306	0.0320461	si1-LARP7_THUMPD2-KO_72h:NT_WT_72h	FALSE	chr1	+	145665651	145669624	9.79	10.96	0.0348951	0.0312352	0.002849	0.00493462
	chr1:145750500-145751437.-	0.532583	-0.00946418	si1-LARP7_THUMPD2-KO_72h:NT_WT_72h	FALSE	chr1	-	145750500	145751437	10.07	10.05	0.0106383	0.0150448	0.0201025	0.00445948
	chr1:145750500-145751437.-	0.598493	-0.0077568	si1-LARP7_WT_72h:NT_WT_72h	FALSE	chr1	-	145750500	145751437	10.07	10.05	0.0123457	0.0213833	0.0201025	0.00445948
	chr1:145750500-145751437.-	0.310303	-0.0115555	NT_THUMPD2-KO_72h:NT_WT_72h	FALSE	chr1	-	145750500	145751437	10.07	10.05	0.00854701	0.0148039	0.0201025	0.00445948
	chr1:145750500-145751437.-	0.81421	0.00379867	si1-LARP7_WT_72h:NT_THUMPD2-KO_72h	FALSE	chr1	-	145750500	145751437	10.07	10.05	0.0123457	0.0213833	0.00854701	0.0148039
	chr1:145771919-145784538.-	0.0515876	-0.049758	si1-LARP7_WT_72h:NT_WT_72h	FALSE	chr1	-	145771919	145784538	11.08	6.66	0.0136054	0.0235653	0.0633635	0.0203307
	chr1:145771919-145784538.-	0.792259	-0.00585425	si1-LARP7_WT_72h:NT_THUMPD2-KO_72h	FALSE	chr1	-	145771919	145784538	11.08	6.66	0.0136054	0.0235653	0.0194597	0.0271728
	chr1:145771919-145784538.-	0.0938974	-0.0439038	NT_THUMPD2-KO_72h:NT_WT_72h	FALSE	chr1	-	145771919	145784538	11.08	6.66	0.0194597	0.0271728	0.0633635	0.0203307
	chr1:145771919-145784538.-	0.0380358	-0.0513153	si1-LARP7_THUMPD2-KO_72h:NT_WT_72h	FALSE	chr1	-	145771919	145784538	11.08	6.66	0.0120482	0.0208681	0.0633635	0.0203307
	chr1:145824369-145825756.+	0.685687	-0.00543365	si1-LARP7_THUMPD2-KO_72h:NT_WT_72h	FALSE	chr1	+	145824369	145825756	7.15	9.29	0.0138125	0.0122281	0.0192462	0.0175876
	chr1:145824369-145825756.+	0.862137	0.0029985	NT_THUMPD2-KO_72h:NT_WT_72h	FALSE	chr1	+	145824369	145825756	7.15	9.29	0.0222447	0.0217568	0.0192462	0.0175876
	chr1:145824369-145825756.+	0.447815	0.0256022	si1-LARP7_WT_72h:NT_THUMPD2-KO_72h	FALSE	chr1	+	145824369	145825756	7.15	9.29	0.0478469	0.045643	0.0222447	0.0217568
	chr1:145824369-145825756.+	0.396526	0.0286007	si1-LARP7_WT_72h:NT_WT_72h	FALSE	chr1	+	145824369	145825756	7.15	9.29	0.0478469	0.045643	0.0192462	0.0175876
	chr1:145826492-145826605.+	0.448061	-0.126045	si1-LARP7_WT_72h:NT_THUMPD2-KO_72h	FALSE	chr1	+	145826492	145826605	10.1	1.96	0.665556	0.0760361	0.7916	0.230242
	chr1:145826492-145826605.+	0.034887	-0.235257	si1-LARP7_WT_72h:NT_WT_72h	FALSE	chr1	+	145826492	145826605	10.1	1.96	0.665556	0.0760361	0.900813	0.10001
	chr1:145826492-145826605.+	0.0743838	-0.187732	si1-LARP7_THUMPD2-KO_72h:NT_WT_72h	FALSE	chr1	+	145826492	145826605	10.1	1.96	0.713081	0.0265109	0.900813	0.10001
	chr1:145826492-145826605.+	0.510795	-0.109213	NT_THUMPD2-KO_72h:NT_WT_72h	FALSE	chr1	+	145826492	145826605	10.1	1.96	0.7916	0.230242	0.900813	0.10001
	chr1:145833364-145833489.+	0.407612	-0.0194607	si1-LARP7_WT_72h:NT_WT_72h	FALSE	chr1	+	145833364	145833489	8.55	5.55	0.00877193	0.0124054	0.0282326	0.0215606
	chr1:145833364-145833489.+	0.826573	0.0054071	NT_THUMPD2-KO_72h:NT_WT_72h	FALSE	chr1	+	145833364	145833489	8.55	5.55	0.0336397	0.0286551	0.0282326	0.0215606
	chr1:145833364-145833489.+	0.280984	-0.0248678	si1-LARP7_WT_72h:NT_THUMPD2-KO_72h	FALSE	chr1	+	145833364	145833489	8.55	5.55	0.00877193	0.0124054	0.0336397	0.0286551
	chr1:145833364-145833489.+	0.804303	0.013434	si1-LARP7_THUMPD2-KO_72h:NT_WT_72h	FALSE	chr1	+	145833364	145833489	8.55	5.55	0.0416667	0.0589256	0.0282326	0.0215606
	chr1:145833582-145836493.+	0.206558	-0.0438036	si1-LARP7_THUMPD2-KO_72h:NT_WT_72h	FALSE	chr1	+	145833582	145836493	10.03	8.26	0.00877193	0.0124054	0.0525755	0.0419407
	chr1:145833582-145836493.+	0.487727	-0.0269345	NT_THUMPD2-KO_72h:NT_WT_72h	FALSE	chr1	+	145833582	145836493	10.03	8.26	0.025641	0.0444116	0.0525755	0.0419407
	chr1:145833582-145836493.+	0.82436	-0.0061875	si1-LARP7_WT_72h:NT_WT_72h	FALSE	chr1	+	145833582	145836493	10.03	8.26	0.046388	0.00918218	0.0525755	0.0419407
	chr1:145833582-145836493.+	0.505483	0.020747	si1-LARP7_WT_72h:NT_THUMPD2-KO_72h	FALSE	chr1	+	145833582	145836493	10.03	8.26	0.046388	0.00918218	0.025641	0.0444116
	chr1:145836866-145837535.+	0.30132	-0.0385867	si1-LARP7_WT_72h:NT_THUMPD2-KO_72h	FALSE	chr1	+	145836866	145837535	-6.16	1.45	0.0250473	0.0239059	0.063634	0.0477971
	chr1:145836866-145837535.+	0.970746	-0.00126846	si1-LARP7_WT_72h:NT_WT_72h	FALSE	chr1	+	145836866	145837535	-6.16	1.45	0.0250473	0.0239059	0.0263158	0.0372161
	chr1:145836866-145837535.+	0.405871	0.0373183	NT_THUMPD2-KO_72h:NT_WT_72h	FALSE	chr1	+	145836866	145837535	-6.16	1.45	0.063634	0.0477971	0.0263158	0.0372161
	chr1:145836866-145837535.+	0.692224	0.0150984	si1-LARP7_THUMPD2-KO_72h:NT_WT_72h	FALSE	chr1	+	145836866	145837535	-6.16	1.45	0.0414141	0.0271415	0.0263158	0.0372161
	chr1:145926177-145926481.-	0.68224	-0.000689601	si1-LARP7_THUMPD2-KO_72h:NT_WT_72h	FALSE	chr1	-	145926177	145926481	8.33	10.59	0.00144208	0.00132675	0.00213168	0.00230645
	chr1:145926177-145926481.-	0.887026	-0.000286211	si1-LARP7_WT_72h:NT_WT_72h	FALSE	chr1	-	145926177	145926481	8.33	10.59	0.00184547	0.00232563	0.00213168	0.00230645
	chr1:145926177-145926481.-	0.445805	0.0012945	si1-LARP7_WT_72h:NT_THUMPD2-KO_72h	FALSE	chr1	-	145926177	145926481	8.33	10.59	0.00184547	0.00232563	0.000550964	0.000954298
	chr1:145926177-145926481.-	0.361811	-0.00158071	NT_THUMPD2-KO_72h:NT_WT_72h	FALSE	chr1	-	145926177	145926481	8.33	10.59	0.000550964	0.000954298	0.00213168	0.00230645
	chr1:145926618-145926808.-	0.641478	-0.00124476	NT_THUMPD2-KO_72h:NT_WT_72h	FALSE	chr1	-	145926618	145926808	7.39	10.3	0.00833306	0.00358144	0.00957782	0.0022401
	chr1:145926618-145926808.-	0.462558	0.00189783	si1-LARP7_WT_72h:NT_THUMPD2-KO_72h	FALSE	chr1	-	145926618	145926808	7.39	10.3	0.0102309	0.00129885	0.00833306	0.00358144
	chr1:145926618-145926808.-	0.346751	0.00608756	si1-LARP7_THUMPD2-KO_72h:NT_WT_72h	FALSE	chr1	-	145926618	145926808	7.39	10.3	0.0156654	0.00864549	0.00957782	0.0022401
	chr1:145926618-145926808.-	0.689974	0.000653076	si1-LARP7_WT_72h:NT_WT_72h	FALSE	chr1	-	145926618	145926808	7.39	10.3	0.0102309	0.00129885	0.00957782	0.0022401
	chr1:145926883-145927017.-	0.0352599	0.179844	si1-LARP7_WT_72h:NT_WT_72h	FALSE	chr1	-	145926883	145927017	10.9	-0.59	0.414364	0.0735555	0.234521	0.0664544
	chr1:145926883-145927017.-	0.207737	0.111695	NT_THUMPD2-KO_72h:NT_WT_72h	FALSE	chr1	-	145926883	145927017	10.9	-0.59	0.346216	0.105188	0.234521	0.0664544
	chr1:145926883-145927017.-	0.41548	0.0681484	si1-LARP7_WT_72h:NT_THUMPD2-KO_72h	FALSE	chr1	-	145926883	145927017	10.9	-0.59	0.414364	0.0735555	0.346216	0.105188
	chr1:145926883-145927017.-	0.0587225	0.136584	si1-LARP7_THUMPD2-KO_72h:NT_WT_72h	FALSE	chr1	-	145926883	145927017	10.9	-0.59	0.371104	0.0606584	0.234521	0.0664544
	chr1:145926886-145927017.-	0.0746486	0.0111827	si1-LARP7_THUMPD2-KO_72h:NT_WT_72h	FALSE	chr1	-	145926886	145927017	10.9	6.61	0.0278832	0.00638281	0.0167005	0.00436975
	chr1:145926886-145927017.-	0.348223	0.00690569	si1-LARP7_WT_72h:NT_WT_72h	FALSE	chr1	-	145926886	145927017	10.9	6.61	0.0236062	0.00969202	0.0167005	0.00436975
	chr1:145926886-145927017.-	0.321064	0.0126571	NT_THUMPD2-KO_72h:NT_WT_72h	FALSE	chr1	-	145926886	145927017	10.9	6.61	0.0293576	0.0168099	0.0167005	0.00436975
	chr1:145926886-145927017.-	0.641066	-0.00575136	si1-LARP7_WT_72h:NT_THUMPD2-KO_72h	FALSE	chr1	-	145926886	145927017	10.9	6.61	0.0236062	0.00969202	0.0293576	0.0168099
	chr1:145927077-145927359.-	0.399847	0.00145246	si1-LARP7_WT_72h:NT_THUMPD2-KO_72h	FALSE	chr1	-	145927077	145927359	9.2	5.68	0.00392474	0.00237081	0.00247228	0.000160522
	chr1:145927077-145927359.-	0.187895	0.00281732	si1-LARP7_WT_72h:NT_WT_72h	FALSE	chr1	-	145927077	145927359	9.2	5.68	0.00392474	0.00237081	0.00110742	0.00191811
	chr1:145927077-145927359.-	0.342832	0.00136486	NT_THUMPD2-KO_72h:NT_WT_72h	FALSE	chr1	-	145927077	145927359	9.2	5.68	0.00247228	0.000160522	0.00110742	0.00191811
	chr1:145927077-145927359.-	0.165098	0.00267891	si1-LARP7_THUMPD2-KO_72h:NT_WT_72h	FALSE	chr1	-	145927077	145927359	9.2	5.68	0.00378633	0.00195027	0.00110742	0.00191811
	chr1:145974884-145974925.+	0.970669	0.0021067	si1-LARP7_WT_72h:NT_THUMPD2-KO_72h	FALSE	chr1	+	145974884	145974925	-12.27	-5.77	0.956652	0.016134	0.954545	0.0642824
	chr1:145974884-145974925.+	0.449308	0.0275661	si1-LARP7_THUMPD2-KO_72h:NT_WT_72h	FALSE	chr1	+	145974884	145974925	-12.27	-5.77	0.973333	0.046188	0.945767	0.0243185
	chr1:145974884-145974925.+	0.6455	0.010885	si1-LARP7_WT_72h:NT_WT_72h	FALSE	chr1	+	145974884	145974925	-12.27	-5.77	0.956652	0.016134	0.945767	0.0243185
	chr1:145974884-145974925.+	0.880995	0.00877826	NT_THUMPD2-KO_72h:NT_WT_72h	FALSE	chr1	+	145974884	145974925	-12.27	-5.77	0.954545	0.0642824	0.945767	0.0243185
	chr1:145977851-145977982.+	0.917943	0.00398295	NT_THUMPD2-KO_72h:NT_WT_72h	FALSE	chr1	+	145977851	145977982	8.41	-8.23	0.0549207	0.0490431	0.0509378	0.0304424
	chr1:145977851-145977982.+	0.824523	-0.00716601	si1-LARP7_WT_72h:NT_THUMPD2-KO_72h	FALSE	chr1	+	145977851	145977982	8.41	-8.23	0.0477547	0.00610026	0.0549207	0.0490431
	chr1:145977851-145977982.+	0.906809	-0.00318306	si1-LARP7_WT_72h:NT_WT_72h	FALSE	chr1	+	145977851	145977982	8.41	-8.23	0.0477547	0.00610026	0.0509378	0.0304424
	chr1:145977851-145977982.+	0.563103	0.0192249	si1-LARP7_THUMPD2-KO_72h:NT_WT_72h	FALSE	chr1	+	145977851	145977982	8.41	-8.23	0.0701627	0.0334461	0.0509378	0.0304424
	chr1:146066561-146067179.-	0.230211	-0.0407792	si1-LARP7_THUMPD2-KO_72h:NT_WT_72h	FALSE	chr1	-	146066561	146067179	6.6	9.45	0.0213753	0.0276721	0.0621545	0.0402258
	chr1:146066561-146067179.-	0.231527	-0.0398383	si1-LARP7_WT_72h:NT_WT_72h	FALSE	chr1	-	146066561	146067179	6.6	9.45	0.0223162	0.0247274	0.0621545	0.0402258
	chr1:146066561-146067179.-	0.853918	-0.00648516	NT_THUMPD2-KO_72h:NT_WT_72h	FALSE	chr1	-	146066561	146067179	6.6	9.45	0.0556694	0.040681	0.0621545	0.0402258
	chr1:146066561-146067179.-	0.30459	-0.0333531	si1-LARP7_WT_72h:NT_THUMPD2-KO_72h	FALSE	chr1	-	146066561	146067179	6.6	9.45	0.0223162	0.0247274	0.0556694	0.040681
	chr1:146127079-146128118.-	0.874781	0.00766759	si1-LARP7_THUMPD2-KO_72h:NT_WT_72h	FALSE	chr1	-	146127079	146128118	7.39	8.48	0.0384615	0.0543928	0.0307939	0.00459911
	chr1:146127079-146128118.-	0.552738	0.00912359	si1-LARP7_WT_72h:NT_THUMPD2-KO_72h	FALSE	chr1	-	146127079	146128118	7.39	8.48	0.0202347	0.0147922	0.0111111	0.019245
	chr1:146127079-146128118.-	0.342112	-0.0105592	si1-LARP7_WT_72h:NT_WT_72h	FALSE	chr1	-	146127079	146128118	7.39	8.48	0.0202347	0.0147922	0.0307939	0.00459911
	chr1:146127079-146128118.-	0.214093	-0.0196828	NT_THUMPD2-KO_72h:NT_WT_72h	FALSE	chr1	-	146127079	146128118	7.39	8.48	0.0111111	0.019245	0.0307939	0.00459911
	chr1:146165010-146189299.-	0.0362964	-0.0330298	NT_THUMPD2-KO_72h:NT_WT_72h	FALSE	chr1	-	146165010	146189299	10.08	11.43	0.00229885	0.00398173	0.0353286	0.0127181
	chr1:146165010-146189299.-	0.331242	0.0109415	si1-LARP7_WT_72h:NT_THUMPD2-KO_72h	FALSE	chr1	-	146165010	146189299	10.08	11.43	0.0132403	0.0149233	0.00229885	0.00398173
	chr1:146165010-146189299.-	0.124571	-0.0220883	si1-LARP7_WT_72h:NT_WT_72h	FALSE	chr1	-	146165010	146189299	10.08	11.43	0.0132403	0.0149233	0.0353286	0.0127181
	chr1:146165010-146189299.-	0.682789	-0.0115191	si1-LARP7_THUMPD2-KO_72h:NT_WT_72h	FALSE	chr1	-	146165010	146189299	10.08	11.43	0.0238095	0.0412393	0.0353286	0.0127181
	chr1:146986524-146987233.+	0.362344	0.0941482	NT_THUMPD2-KO_72h:NT_WT_72h	FALSE	chr1	+	146986524	146987233	8.34	9.02	0.153986	0.137821	0.0598373	0.0548768
	chr1:146986524-146987233.+	0.895914	0.0119702	si1-LARP7_WT_72h:NT_THUMPD2-KO_72h	FALSE	chr1	+	146986524	146987233	8.34	9.02	0.165956	0.0334706	0.153986	0.137821
	chr1:146986524-146987233.+	0.0575556	0.106118	si1-LARP7_WT_72h:NT_WT_72h	FALSE	chr1	+	146986524	146987233	8.34	9.02	0.165956	0.0334706	0.0598373	0.0548768
	chr1:146986524-146987233.+	0.0672138	0.166906	si1-LARP7_THUMPD2-KO_72h:NT_WT_72h	FALSE	chr1	+	146986524	146987233	8.34	9.02	0.226744	0.0918775	0.0598373	0.0548768
	chr1:146989746-146990465.+	0.357611	-0.0120252	si1-LARP7_WT_72h:NT_THUMPD2-KO_72h	FALSE	chr1	+	146989746	146990465	10.13	7.66	0.00358423	0.00620807	0.0156095	0.0174715
	chr1:146989746-146990465.+	0.613189	0.00720612	NT_THUMPD2-KO_72h:NT_WT_72h	FALSE	chr1	+	146989746	146990465	10.13	7.66	0.0156095	0.0174715	0.00840336	0.014555
	chr1:146989746-146990465.+	0.638026	-0.00481913	si1-LARP7_WT_72h:NT_WT_72h	FALSE	chr1	+	146989746	146990465	10.13	7.66	0.00358423	0.00620807	0.00840336	0.014555
	chr1:146989746-146990465.+	0.90363	0.00169765	si1-LARP7_THUMPD2-KO_72h:NT_WT_72h	FALSE	chr1	+	146989746	146990465	10.13	7.66	0.010101	0.0174955	0.00840336	0.014555
	chr1:146991285-146991994.+	0.202678	0.057418	si1-LARP7_WT_72h:NT_WT_72h	FALSE	chr1	+	146991285	146991994	8.34	9.02	0.0976359	0.0379966	0.0402179	0.0517746
	chr1:146991285-146991994.+	0.418648	0.0455719	NT_THUMPD2-KO_72h:NT_WT_72h	FALSE	chr1	+	146991285	146991994	8.34	9.02	0.0857898	0.0696881	0.0402179	0.0517746
	chr1:146991285-146991994.+	0.138788	0.0950748	si1-LARP7_THUMPD2-KO_72h:NT_WT_72h	FALSE	chr1	+	146991285	146991994	8.34	9.02	0.135293	0.0703592	0.0402179	0.0517746
	chr1:146991285-146991994.+	0.812275	0.0118461	si1-LARP7_WT_72h:NT_THUMPD2-KO_72h	FALSE	chr1	+	146991285	146991994	8.34	9.02	0.0976359	0.0379966	0.0857898	0.0696881
	chr1:1472089-1477273.+	0.793019	-0.00501171	si1-LARP7_WT_72h:NT_WT_72h	FALSE	chr1	+	1472089	1477273	8.4	9.13	0.0294338	0.00405021	0.0344455	0.0288693
	chr1:1472089-1477273.+	0.517549	-0.0135891	NT_THUMPD2-KO_72h:NT_WT_72h	FALSE	chr1	+	1472089	1477273	8.4	9.13	0.0208564	0.0138137	0.0344455	0.0288693
	chr1:1472089-1477273.+	0.795009	-0.00548057	si1-LARP7_THUMPD2-KO_72h:NT_WT_72h	FALSE	chr1	+	1472089	1477273	8.4	9.13	0.028965	0.0173772	0.0344455	0.0288693
	chr1:1472089-1477273.+	0.3967	0.00857739	si1-LARP7_WT_72h:NT_THUMPD2-KO_72h	FALSE	chr1	+	1472089	1477273	8.4	9.13	0.0294338	0.00405021	0.0208564	0.0138137
	chr1:147264584-147265931.+	0.877575	-0.00374557	si1-LARP7_WT_72h:NT_THUMPD2-KO_72h	FALSE	chr1	+	147264584	147265931	3.1	7.9	0.061848	0.0252365	0.0655936	0.0303108
	chr1:147264584-147265931.+	0.105944	0.0397276	si1-LARP7_WT_72h:NT_WT_72h	FALSE	chr1	+	147264584	147265931	3.1	7.9	0.061848	0.0252365	0.0221204	0.0056321
	chr1:147264584-147265931.+	0.349306	-0.0133484	si1-LARP7_THUMPD2-KO_72h:NT_WT_72h	FALSE	chr1	+	147264584	147265931	3.1	7.9	0.00877193	0.0124054	0.0221204	0.0056321
	chr1:147264584-147265931.+	0.126527	0.0434732	NT_THUMPD2-KO_72h:NT_WT_72h	FALSE	chr1	+	147264584	147265931	3.1	7.9	0.0655936	0.0303108	0.0221204	0.0056321
	chr1:147266087-147267425.+	0.288645	0.016788	si1-LARP7_THUMPD2-KO_72h:NT_WT_72h	FALSE	chr1	+	147266087	147267425	5.91	10.86	0.0232372	0.0204445	0.00644915	0.00606892
	chr1:147266087-147267425.+	0.811471	0.0016241	si1-LARP7_WT_72h:NT_THUMPD2-KO_72h	FALSE	chr1	+	147266087	147267425	5.91	10.86	0.00520833	0.0090211	0.00358423	0.00620807
	chr1:147266087-147267425.+	0.854234	-0.00124082	si1-LARP7_WT_72h:NT_WT_72h	FALSE	chr1	+	147266087	147267425	5.91	10.86	0.00520833	0.0090211	0.00644915	0.00606892
	chr1:147266087-147267425.+	0.598213	-0.00286492	NT_THUMPD2-KO_72h:NT_WT_72h	FALSE	chr1	+	147266087	147267425	5.91	10.86	0.00358423	0.00620807	0.00644915	0.00606892
	chr1:147267518-147268781.+	0.783995	0.022934	si1-LARP7_WT_72h:NT_THUMPD2-KO_72h	FALSE	chr1	+	147267518	147268781	7.23	11.73	0.188086	0.124787	0.165152	0.0322482
	chr1:147267518-147268781.+	0.441632	0.0703852	si1-LARP7_WT_72h:NT_WT_72h	FALSE	chr1	+	147267518	147268781	7.23	11.73	0.188086	0.124787	0.1177	0.0533078
	chr1:147267518-147268781.+	0.0567625	0.103933	si1-LARP7_THUMPD2-KO_72h:NT_WT_72h	FALSE	chr1	+	147267518	147268781	7.23	11.73	0.221633	0.0360788	0.1177	0.0533078
	chr1:147267518-147268781.+	0.271395	0.0474512	NT_THUMPD2-KO_72h:NT_WT_72h	FALSE	chr1	+	147267518	147268781	7.23	11.73	0.165152	0.0322482	0.1177	0.0533078
	chr1:147271005-147272170.+	0.668257	-0.0203862	si1-LARP7_THUMPD2-KO_72h:NT_WT_72h	FALSE	chr1	+	147271005	147272170	3.85	8.65	0.0551693	0.0167343	0.0755556	0.0502831
	chr1:147271005-147272170.+	0.887833	-0.0112106	si1-LARP7_WT_72h:NT_THUMPD2-KO_72h	FALSE	chr1	+	147271005	147272170	3.85	8.65	0.0819524	0.11298	0.093163	0.0566995
	chr1:147271005-147272170.+	0.744078	0.0176074	NT_THUMPD2-KO_72h:NT_WT_72h	FALSE	chr1	+	147271005	147272170	3.85	8.65	0.093163	0.0566995	0.0755556	0.0502831
	chr1:147271005-147272170.+	0.937053	0.00639686	si1-LARP7_WT_72h:NT_WT_72h	FALSE	chr1	+	147271005	147272170	3.85	8.65	0.0819524	0.11298	0.0755556	0.0502831
	chr1:147272281-147275353.+	0.889613	-0.00559494	NT_THUMPD2-KO_72h:NT_WT_72h	FALSE	chr1	+	147272281	147275353	9.88	10.8	0.101108	0.0391755	0.106703	0.0521536
	chr1:147272281-147275353.+	0.649664	0.0159521	si1-LARP7_WT_72h:NT_WT_72h	FALSE	chr1	+	147272281	147275353	9.88	10.8	0.122655	0.00454485	0.106703	0.0521536
	chr1:147272281-147275353.+	0.441625	0.0215471	si1-LARP7_WT_72h:NT_THUMPD2-KO_72h	FALSE	chr1	+	147272281	147275353	9.88	10.8	0.122655	0.00454485	0.101108	0.0391755
	chr1:147272281-147275353.+	0.575013	0.030051	si1-LARP7_THUMPD2-KO_72h:NT_WT_72h	FALSE	chr1	+	147272281	147275353	9.88	10.8	0.136754	0.0670387	0.106703	0.0521536
	chr1:147285487-147286297.+	0.616322	0.0175629	si1-LARP7_WT_72h:NT_WT_72h	FALSE	chr1	+	147285487	147286297	6.93	4.54	0.0356712	0.0495967	0.0181083	0.0213613
	chr1:147285487-147286297.+	0.515434	0.0167903	si1-LARP7_THUMPD2-KO_72h:NT_WT_72h	FALSE	chr1	+	147285487	147286297	6.93	4.54	0.0348986	0.0339368	0.0181083	0.0213613
	chr1:147285487-147286297.+	0.728021	0.0125142	si1-LARP7_WT_72h:NT_THUMPD2-KO_72h	FALSE	chr1	+	147285487	147286297	6.93	4.54	0.0356712	0.0495967	0.0231569	0.028189
	chr1:147285487-147286297.+	0.817737	0.00504864	NT_THUMPD2-KO_72h:NT_WT_72h	FALSE	chr1	+	147285487	147286297	6.93	4.54	0.0231569	0.028189	0.0181083	0.0213613
	chr1:147286500-147287634.+	0.420556	-0.02783	si1-LARP7_WT_72h:NT_WT_72h	FALSE	chr1	+	147286500	147287634	7.12	11.53	0.0248508	0.0123045	0.0526808	0.0477085
	chr1:147286500-147287634.+	0.983384	0.00110429	NT_THUMPD2-KO_72h:NT_WT_72h	FALSE	chr1	+	147286500	147287634	7.12	11.53	0.0537851	0.0710494	0.0526808	0.0477085
[truncated: 149,542 more rows]
