# Supplementary material for: 2′-O-methylation-dependent installation of N2-methylguanosine in the U6 internal stem loop facilitates efficient spliceosome assembly
Source: Nat Commun. 2026 Apr 24;17:3793. doi: 10.1038/s41467-026-72355-2 (PMC13109388; doi:10.1038/s41467-026-72355-2)
Supplement: Supplementary file 11 — Supplementary Data 9 [file 41467_2026_72355_MOESM11_ESM.xlsx]

## Sheet: Data 9
Supplementary Data 9. DNA oligonucleotides used in this study.
	Name	Description	Sequence (5’-3’)	Application
	10637	HsU6_oligo1	AAAAAGCTAGCTAATACGACTCACTATAGGGGTGCTCGCTTCGGCAGCACATATAC	Recursive PCR for cloning of U6 sequence
	10638	HsU6_oligo2	GTCATCCTTGCGCAGGGGCCATGCTAATCTTCTCTGTATCGTTCCAATTTTAGTATATGTGCTGCCG	Recursive PCR for cloning of U6 sequence
	10721	HsU6_oligo3	CCTGCGCAAGGATGACACGCAAATTCGTGAAGCGTTCCATATTTTTAGAGACCAAGCTTAAAAA	Recursive PCR for cloning of U6 sequence
	10722	HsU6_oligo4	TTTTTAAGCTTGGTCTCTAAAAATATGGAACGCTTCACG	Recursive PCR for cloning of U6 sequence
	10645	HsU6_G65U_oligo2	GTCATCCTTGCGAAGGGGCCATGCTAATCTTCTCTGTATCGTTCCAATTTTAGTATATGTGCTGCCG	Recursive PCR for cloning of U6 G65U sequence
	10754	HsU6_G65U_oligo3	CCTTCGCAAGGATGACACGCAAATTCGTGAAGCGTTCCATATTTTTAGAGACCAAGCTTAAAAA	Recursive PCR for cloning of U6 G65U sequence
	10377	THUMPD2_Codon_opt_D329A_fw	GTGGGTGCAGCTGTCTCAGACAGTCAGCTG	Site-directed mutagenesis
	10378	THUMPD2_Codon_opt_D329A_rv	GTCTGAGACAGCTGCACCCACATAATACAC	Site-directed mutagenesis
	10373	THUMPD2_Codon_opt_E352R_fw	GAAGATAAGATCCGACTTCTGAAAATCAGTG	Site-directed mutagenesis
	10374	THUMPD2_Codon_opt_E352R_rv	CAGAAGTCGGATCTTATCTTCCAGCCCCGCTG	Site-directed mutagenesis
	9777	coTD2_kozak_fw_BamHI	ATATATGGATCCGCCACCATGTCAGAAGCGCGTGGAG	Subcloning into pcDNA5-FLAG
	9778	coTD2_nostop_rv_NheI	ATATATGCTAGCCAGACCACTACTGTGCGATTTCTTGTATTTGCAAATA	Subcloning into pcDNA5-FLAG
	10779	TD2_pNLS_linker_RFM_BamHI_fw	CGAAGAAGTTGAAGATCGAGGGATCCGGCAGCCGCGCCTATATCAAGACAGCGG	Subcloning into pcDNA5-FLAG
	10606	TD2_end_FL_rv	GTGATGGTGATGATGGTGGCTAGCCAGACCACTACTGTGCG	Subcloning into pcDNA5-FLAG
	11041	TD2_end_noSTOP_NheI	TATATAGCTAGCCAGACCACTACTGTGCGATTTC	Subcloning into pcDNA5-FLAG
	10607	TD2_start_Nterm_fw	GTACCGAGCTCGGATCCGCCACCATGTCAGAAGCGCGTGGAGAAC	Subcloning into pcDNA5-FLAG
	10612	TD2_end_THUMP_rv	GTGATGGTGATGATGGTGGCTAGCTACAGGGATGCCGACCAC	Subcloning into pcDNA5-FLAG
	11043	TD2_end_STOP_NotI	TATATAGCGGCCGCCTACAGACCACTACTGTGCG	Subcloning into pcDNA5-GFP
	11057	NLS_Δ1-273_THUMPD2_fw	CGGCATGGACGAGCTGTACAAGTACGGTACCGCCACCATGCGCGACGACAAC	Subcloning into pcDNA5-GFP
	11058	NLS_Δ1-273_THUMPD2_rv	GTGATCCGTGATGGTGATGATGGTGGCTAGCCAGACCACTACTGTGCGATTTC	Subcloning into pcDNA5-GFP
	10616	TD2_nGFP_BamHI_fw	GACGAGCTGTACAAGTACGGATCCTCAGAAGCGCGTGGAGAAC	Subcloning into pcDNA5-GFP
	10828	NotI_pNLS_THUMPD2_THUMP-rv	ATATATGCGGCCGCCTATACAGGGATGCCGAC	Subcloning into pcDNA5-GFP
	10826	XhoI_pNLS_THUMPD2_fw-on-pNLS	ATATATCTCGAGCGCGACGACAACCAAC	Subcloning into pCI-Neo-FLAG
	10398	THUMPD2_codon_opt_NotI_rv	ATATATGCGGCCGCCTACAGACCACTACTGTG	Subcloning into pCI-Neo-FLAG
	11045	TD2_end_STOP_NotI	TATATAGCGGCCGCCTACAGACCACTACTGTGCG	Subcloning into pCI-Neo-FLAG
	10837	THUMPD2_codon_opt_XhoI_fw	ATATATCTCGAGATGTCAGAAGCGCGTG	Subcloning into pCI-Neo-FLAG
	10828	NotI_pNLS_THUMPD2_THUMP-rv	ATATATGCGGCCGCCTATACAGGGATGCCGAC	Subcloning into pCI-Neo-FLAG
	10924	pCI-Neo-3xFLAG-STOP_fw	TCGAGTGAGAATTCTCTAGAGTCGACGC	Subcloning into pCI-Neo-FLAG
	10925	pCI-Neo-3xFLAG-STOP_rv	GGCCGCGTCGACTCTAGAGAATTCTCAC	Subcloning into pCI-Neo-FLAG
	RTP	RTP_CRAC	CCTTGGCACCCGAGAATTCCA	Reverse transcription for CRAC
	2328	RTQ primer	CGAATTCTAGAGCTCGAGGCAGGCGACATGGCTGGCTAGTTAAGCTTGGTACCGAGCTCGGATCCACTAGTCCTTTTTTTTTTTTTTTTTTTTTTTTTVN	Reverse transcription for 3’RACE
	10776	U6_5linker_3RACE_fw	ACACGTTCAGAGTTCTACAGTCCGACGATCNNNNNCACGCAAATTCGTGAAGCG	PCR amplification for 3’RACE
	10777	U6_3linker_3RACE_rv	TCCTTGGCACCCGAGAATTCCAGAGCTCGGATCCACTAGTCCTT	PCR amplification for 3’RACE
	RPI39	RPI39_CRAC	CAAGCAGAAGACGGCATACGAGATGTATAGGTGACTGGAGTTCCTTGGCACCCGAGAATTCCA	PCR amplification for 3’RACE
	RPI40	RPI40_CRAC	CAAGCAGAAGACGGCATACGAGATTCTGAGGTGACTGGAGTTCCTTGGCACCCGAGAATTCCA	PCR amplification for 3’RACE
	RPI41	RPI41_CRAC	CAAGCAGAAGACGGCATACGAGATGTCGTCGTGACTGGAGTTCCTTGGCACCCGAGAATTCCA	PCR amplification for 3’RACE
	RPI43	RPI43_CRAC	CAAGCAGAAGACGGCATACGAGATGCTGTAGTGACTGGAGTTCCTTGGCACCCGAGAATTCCA	PCR amplification for 3’RACE
	RPI44	RPI44_CRAC	CAAGCAGAAGACGGCATACGAGATATTATAGTGACTGGAGTTCCTTGGCACCCGAGAATTCCA	PCR amplification for 3’RACE
	RPI45	RPI45_CRAC	CAAGCAGAAGACGGCATACGAGATGAATGAGTGACTGGAGTTCCTTGGCACCCGAGAATTCCA	PCR amplification for 3’RACE
	10986	HsU6_primerextension_1	TATGGAACGCTTCACGA	Primer extension to detect Cm77 in the HsU6 snRNA
	11495	HsU6_primerextension_4	CGCTTCACGAATTTGCGTGTCATC	Primer extension to detect Am47 in the HsU6 snRNA
	10618	DNAzyme_m2G_HsU6_1	CGTGTCATTGTCAGCGACTCGAATTGCGCAGG	m2G-sensitive DNAzyme for HsU6
	10621	HsU6_disruptor_1_3end	TATGGAACGCTTCACG	Disruptor oligonucleotide for HsU6 m2G/Am70/Cm63 DNAzymes
	10623	HsU6_disruptor_3_5end	GCTAATCTTCTCTGTATCGTTCCAATTTTAG	Disruptor oligonucleotide for Hs U6 m2G DNAzyme
	11665	U6_Am70_DNAzyme	CGTGTCATCTCCGAGCCGGACGATGCGCAGG	Am70-sensitive DNAzyme for HsU6
	12088	Disrupter_5'end_HsU6_new	CTTCTCTGTATCGTTCC	Disruptor oligonucleotide for HsU6 Am70/Cm63 DNAzymes
	12087	D4316_Cm62Cm63_HsU6	CCTTGCGCGGTCGTACAACTTCCTGGGCGGGCCATG	Cm62Cm63-sensitive DNAzyme for HsU6
	11664	U6atac_m2G_DNAzyme	CCTCTTCCATTGTCAGCGACTCGAATTGTCAAGGG	m2G-sensitive DNAzyme for HsU6atac
	12324	Disrupter_U6atac_3'	CGTATGCGTGTTGTCAGGCCC	Disruptor oligonucleotide for HsU6atac m2G DNAzyme
	12325	Disrupter_U6atac_5'	GCTAACCTTCTCTCCTTTCATACAACAC	Disruptor oligonucleotide for HsU6atac m2G DNAzyme
	10836	U6 snRNA (Miller2018)	GCAGGGGCCATGCTAATCTTCTCTGTATCG	Northern blotting
	5135	U4 snRNA	CCAGTGCCGACTATATTGC	Northern blotting, Figure 3
	11721	U6atac_rev	ACGATGGTTAGATGCCACGA	Northern blotting
	12262	Hs U3 snRNA	GCTCTACACGTTCAGAGAAACTTCTCTAGTAACACACTATAGAAATGATCCC	Northern blotting
	5132	U5 snRNA	GACTCAGAGTTGTTCCTCTCC	Northern blotting
	5133	U2 snRNA	GGTCGATGCGTGGAGTGGACG	Northern blotting
	5134	U1 snRNA	GGTCAGCACATCCGGAGTGC	Northern blotting
	10636	U4 snRNA	CCAGTGCCGACTATATTGC	Northern blotting, Figure 6
