# Supplementary material for: 2′-O-methylation-dependent installation of N2-methylguanosine in the U6 internal stem loop facilitates efficient spliceosome assembly
Source: Nat Commun. 2026 Apr 24;17:3793. doi: 10.1038/s41467-026-72355-2 (PMC13109388; doi:10.1038/s41467-026-72355-2)
Supplement: Supplementary file 12 — Supplementary Data 10 [file 41467_2026_72355_MOESM12_ESM.xlsx]

## Sheet: Data 10
Supplementary Data 10. Plasmids used in this study.
	Name	Description	Application
	pMB2137	Psp-T7-HsU6	In vitro transcription
	pMB2178	Psp-T7-HsU6-G65U	In vitro transcription
	pMG1032	Pet28a-His6-ZZ-RC (Nterm) for BtTHUMPD2/noTag for TRMT112	Recombinant protein expression in bacteria
	pMB2089	pcDNA5-HsTHUMPD2(codon optimized)-His6-2xFLAG	Generation of stable cell line
	pMB2090	pcDNA5-HsTHUMPD2(codon optimized)-D329A-His6-2xFLAG	Generation of stable cell line
	pMB2092	pcDNA5-HsTHUMPD2(codon optimized)-E352R-His6-2xFLAG	Generation of stable cell line
	pMB2149	pcDNA5-THUMPD2-NLS-Δ1-266- His6-2xFLAG	Generation of stable cell line
	pMB2161	pcDNA5-THUMPD2-Δ267-503- His6-2xFLAG	Generation of stable cell line
	pMB2163	pcDNA5-GFP-THUMPD2-NLS-Δ1-266- His6-2xFLAG	Generation of stable cell line
	pMB2164	pcDNA5-GFP-THUMPD2-NLS-Δ267-503	Generation of stable cell line
	pMB2120	pcDNA5-HsTHUMPD2(codon optimized)-GFP	Generation of stable cell line
	pMB2121	pcDNA5-GFP-HsTHUMPD2(codon optimized)	Generation of stable cell line
	pMB2138	pcDNA5-NGFP-THUMPD2(ΔNLS128-150)	Generation of stable cell line
	pMB2096	pCI-Neo-3xFLAG-THUMPD2	Transient transfection of human cells
	pMB2103	pCI-Neo-3xFLAG-THUMPD2-D329A	Transient transfection of human cells
	pMB2105	pCI-Neo-3xFLAG-THUMPD2-E352R	Transient transfection of human cells
	pMB2154	pCI-Neo-3xFLAG-THUMPD2-NLS-Δ1-266- His6-2xFLAG	Generation of stable cell line
	pMB2166	pCI-Neo-3xFLAG-NLS-THUMPD2-Δ267-503-FLAG	Transient transfection of human cells
	pMB2167	pCI-Neo-3xFLAG-STOP	Transient transfection of human cells
