# Supplementary material for: 2′-O-methylation-dependent installation of N2-methylguanosine in the U6 internal stem loop facilitates efficient spliceosome assembly
Source: Nat Commun. 2026 Apr 24;17:3793. doi: 10.1038/s41467-026-72355-2 (PMC13109388; doi:10.1038/s41467-026-72355-2)
Supplement: Supplementary file 13 — Supplementary Data 11 [file 41467_2026_72355_MOESM13_ESM.xlsx]

## Sheet: Data 11
Supplementary Data 11. Antibodies used in this study.
	Name	Source	Dilution	Application
	Monoclonal Anti-Flag M2 anti-mouse	Sigma-Aldrich (F3165)	1:7500-30,000	Western blotting
	Anti-Tubulin Rabbit	Proteintech (11224-1-AP)	1:3000	Western blotting
	Anti-UTP14A Rabbit	Proteintech (11474-1-AP)	1:100	Immunofluorescence
	Anti-SART3 Rabbit	Bethyl (A301-521A)	1:50	Immunofluorescence
	Anti-Fibrillarin Mouse IgG1 κ	Santa Cruz (sc-374022)	1:200	Western blotting
	Anti-TRMT112 Mouse IgG2a k	Santa cruz (sc-398481)	1:200-1:3000	Western blotting
	Anti-EFTUD2 Rabbit	Bethyl (A300-957A)	1:3000	Western blotting
	Anti-MEPCE Rabbit	Proteintech (14917-1-AP)	1:1000	Western blotting
	Anti-PRPF4 Rabbit	Proteintech (10728-1-AP)	1:500	Western blotting
	Anti-PRPF3 Rabbit	Proteintech (10106-1-AP)	1:500	Western blotting
	Anti-PRPF8 Rabbit	Cell Signalling (#36884)	1:1000	Western blotting
	IRDye® 800CW Donkey anti-rabbit IgG Secondary Antibody	LI-COR (926-32213)	1:10,000	Western blotting
	IRDye® 680LT Donkey anti-rabbit IgG Secondary Antibody	LI-COR (926-68023)	1:10,000	Western blotting
	IRDye® 800CW Donkey anti-mouse IgG Secondary Antibody	LI-COR (926-32212)	1:10,000	Western blotting
	IRDye® 680LT Donkey anti-mouse IgG Secondary Antibody	LI-COR (926-68022)	1:10,000	Western blotting
	IRDye® 800CW Goat anti-mouse IgG Secondary Antibody	LI-COR (926-32210)	1:10,000	Western blotting
	Alexa Fluor 488 Donkey anti-rabbit IgG	Invitrogen (A21206)	1:200-1:400	Immunofluorescence
	Anti-THUMPD2 Rabbit	Sigma (HPA043042)	1:250	Western blotting
	Anti-Tubulin Mouse	Sigma (T6199)	1:10,000	Western blotting
	Anti-LARP7 Rabbit	Proteintech (17067-1-AP)	1:1000	Western blotting
