# Supplementary material for: 2′-O-methylation-dependent installation of N2-methylguanosine in the U6 internal stem loop facilitates efficient spliceosome assembly
Source: Nat Commun. 2026 Apr 24;17:3793. doi: 10.1038/s41467-026-72355-2 (PMC13109388; doi:10.1038/s41467-026-72355-2)
Supplement: Supplementary file 14 — Supplementary Data 12 [file 41467_2026_72355_MOESM14_ESM.xlsx]

## Sheet: S12
Supplementary Table S12. RNA oligonucleotides used in this study.
	Name	Description	Sequence (5’-3’)	Application	Source/Reference
	R434x	U6_ISL_m2G_61-80	CCCUGCGCAAGm2GAUGACACG	In vitro methylation assays	Höbartner lab
	R154	U6_ISL_unmodified_61-80	rCrCrCrUrGrCrGrCrArArGrGrArUrGrArCrArCrG	In vitro methylation assays	IDT
	R155	U6_ISL_Cm62Cm63Am70	rCmCmCrUrGrCrGrCrAmArGrGrArUrGrArCrArCrG	In vitro methylation assays	IDT
	R156	U6_ISL_26nt_55-80	rCrArUrGrGrCrCrCrCrUrGrCrGrCrArArGrGrArUrGrArCrArCrG	In vitro methylation assays	IDT
	R160	U6_ISL_26nt_Cm62Cm63Am70_55-80	rCrArUrGrGrCrCmCmCrUrGrCrGrCrAmArGrGrArUrGrArCrArCrG	In vitro methylation assays	IDT
	R169	U6_ISL_26nt_5x2Om_55-80_Cm60Cm62Cm63Am70Cm77	rCrArUrGrGmCrCmCmCrUrGrCrGrCrAmArGrGrArUrGrAmCrArCrG	In vitro methylation assays	IDT
	R157	U6_ISL_Cm62_61-80	rCmCrCrUrGrCrGrCrArArGrGrArUrGrArCrArCrG	In vitro methylation assays	IDT
	R158	U6_ISL_Cm63_61-80	rCrCmCrUrGrCrGrCrArArGrGrArUrGrArCrArCrG	In vitro methylation assays	IDT
	R159	U6_ISL_Am70_61-80	rCrCrCrUrGrCrGrCrAmArGrGrArUrGrArCrArCrG	In vitro methylation assays	IDT
	R173	U6_ISL_Cm62_Cm63_61-80	rCmCmCrUrGrCrGrCrArArGrGrArUrGrArCrArCrG	In vitro methylation assays	IDT
	R174	U6_ISL_Cm62_Am70_61-80	rCmCrCrUrGrCrGrCrAmArGrGrArUrGrArCrArCrG	In vitro methylation assays	IDT
	R175	U6_ISL_Cm63_Am70_61-80	rCrCmCrUrGrCrGrCrAmArGrGrArUrGrArCrArCrG	In vitro methylation assays	IDT
	R161	U6_ISL_26nt_G65U_Cm62Cm63Am70_55-80	rCrArUrGrGrCrCmCmCrUrUrCrGrCrAmArGrGrArUrGrArCrArCrG	In vitro methylation assays	IDT
	R162	U6_ISL_26nt_C66G_Cm62Cm63Am70_55-80	rCrArUrGrGrCrCmCmCrUrGrGrGrCrAmArGrGrArUrGrArCrArCrG	In vitro methylation assays	IDT
	R163	U6_ISL_26nt_G67A_Cm62Cm63Am70_55-80	rCrArUrGrGrCrCmCmCrUrGrCrArCrAmArGrGrArUrGrArCrArCrG	In vitro methylation assays	IDT
	R164	U6_ISL_26nt_A76G_Cm62Cm63Am70_55-80	rCrArUrGrGrCrCmCmCrUrGrCrGrCrAmArGrGrArUrGrGrCrArCrG	In vitro methylation assays	IDT
	R165	U6_ISL_26nt_C77A_Cm62Cm63Am70_55-80	rCrArUrGrGrCrCmCmCrUrGrCrGrCrAmArGrGrArUrGrArArArCrG	In vitro methylation assays	IDT
	R171	U6atac_ISL	rGrCrArCrUrCrCrCrCrUrUrGrArCrArArGrGrArUrGrGrArArGrA	In vitro methylation assays	IDT
	R172	U6atac_ISL_Cm34_Cm35_Am42 (equivalent to Cm62,Cm63,Am70)	rGrCrArCrUrCrCmCmCrUrUrGrArCrAmArGrGrArUrGrGrArArGrA	In vitro methylation assays	IDT
	R192	U6_ISL_26nt_U64-A70_to_C64-G70	rCrArUrGrGrCrCrCrCrCrGrCrGrCrArGrGrGrArUrGrArCrArCrG	In vitro methylation assays	IDT
	R193	U6_ISL_26nt_Cm62_Cm63_U64-A70_to_C64-G70	rCrArUrGrGrCrCmCmCrCrGrCrGrCrArGrGrGrArUrGrArCrArCrG	In vitro methylation assays	IDT
	R194	U6_ISL_26nt_C61U_G65U_C66G_A76C	rCrArUrGrGrCrUrCrCrUrUrGrGrCrArArGrGrArUrGrCrCrArCrG	In vitro methylation assays	IDT
	R166	U6_ISL_unmodified_61-80_Flu	rCrCrCrUrGrCrGrCrArArGrGrArUrGrArCrArC/36-FAM/	Fluorescence anisotropy	IDT
	R167	U6_ISL_Cm62Cm63Am70_61-80_Flu	rCmCmCrUrGrCrGrCrAmArGrGrArUrGrArCrArC/36-FAM/	Fluorescence anisotropy	IDT
	R1122	U6-ISL-55-80	rCrArUrGrGrCrCrCrCrUrGrCrGrCrArArGrGrArUrGrArCrArCrG	Thermal melting curves,1H-NMR	Höbartner lab
	R1123	U6-ISL-55-80 Cm62/63 Am70	rCrArUrGrGrCrCrCmrCmrUrGrCrGrCrArAmrGrGrArUrGrArCrArCrG	Thermal melting curves,1H-NMR	Höbartner lab
	R1124	U6-ISL-55-80 Cm62/63 Am70 m2G72	rCrArUrGrGrCrCrCmrCmrUrGrCrGrCrArAmrGrm2GrArUrGrArCrArCrG	Thermal melting curves,1H-NMR	Höbartner lab
	R1177	U4-1-16	rArGrCrCrUrUrGrCrGrCrArGrUrGrGrC	Thermal melting curves	Höbartner lab
	R1178	U4-1-6 Am1 Gm2 Cm8	rAmrGmrCrCrUrUrGrCmrGrCrArGrUrGrGrC	Thermal melting curves	Höbartner lab
