# Supplementary material for: 2′-O-methylation-dependent installation of N2-methylguanosine in the U6 internal stem loop facilitates efficient spliceosome assembly
Source: Nat Commun. 2026 Apr 24;17:3793. doi: 10.1038/s41467-026-72355-2 (PMC13109388; doi:10.1038/s41467-026-72355-2)
Supplement: Supplementary file 15 — Supplementary Data 13 [file 41467_2026_72355_MOESM15_ESM.xlsx]

## Sheet: Data 13
Supplementary Data 13. siRNAs used in this study.
	siRNA	Sense (5’-3’)	Antisense (5’-3’)	Source/reference
	siLARP7_1	AAUCAAGCUCUACAACAGCdTdT	GCUGUUGUAGAGCUUGAUUdTdT	https://doi.org/10.1016/j.molcel.2020.01.002
	siLARP7_2	CUUGAGCUGUUCUUGGGAGAUdTdT	AUCUCCCAAGAACAGCUCAAGdTdT	https://doi.org/10.1038/s41467-024-50422-w
	siNT	CGUACGCGGAAUACUUCGAdTdT	UCGAAGUAUUCCGCGUACGdTdT	doi: 10.1101/gad.862301
