# Supplementary material for: 2′-O-methylation-dependent installation of N2-methylguanosine in the U6 internal stem loop facilitates efficient spliceosome assembly
Source: Nat Commun. 2026 Apr 24;17:3793. doi: 10.1038/s41467-026-72355-2 (PMC13109388; doi:10.1038/s41467-026-72355-2)
Supplement: Supplementary file 18 — Source Data [file 41467_2026_72355_MOESM18_ESM.xlsx]

## Sheet: Fig 1f 
Fig 1f
	In red: figure areas cropped for Fig 1f
	In black: further replicates
	Replicate 1
	Replicate 2
	Replicate 3 (no UV crosslinking)
	Replicate 3 (with UV crosslinking)
	Replicate 4 (with UV crosslinking)

## Sheet: Fig 2
Fig 2a and Fig 2b
	DAPI						GFP						UTP14A						Merge
Other images
	DAPI				GFP				UTP14A					Merge
Fig 2e
		DAPI							GFP							SART3						Merge
Fig 2f
			DAPI								GFP							SART3							Merge
Other images

## Sheet: Fig 3g-h
	Fig 3g
	Other images
	Fig 3h
	GFP-THUMPD2(NTD)
	Other images
	Fig 3h
	GFP-THUMPD2(CTD)
	Other images

## Sheet: Fig 2d,h
Fig 2d and h
	Signal intensity ratios (nucleoplasm/nucleoplasm or nuclear body/nucleoplasm) of grey values obtained in the GFP channel of HEK293 cells expressing GFP-THUMPD2.
	Nucleoplasm/Nucleoplasm	Nucleolus/Nucleoplasm	Nucleoplasm/Nucleoplasm	Cajal body/Nucleoplasm
	0.715686	0.986301	0.858245	1.30102
	1.32222	0.605042	1.13992	1.12882
	1.21605	0.639594	1.07808	1.11016
	1.0381	0.93578	0.807264	1.486
	0.998645	0.488467	0.985702	1.26027
	2.85185	1.05195	0.907251	1.20326
	0.648148	0.685714	0.992393	1.24452
	1.1358	1.07609	0.934374	1.28396
	1.45139	0.861244	0.756742	1.4702
	0.606061	1.125	1.03829	1.14046
	0.940329	0.945295	0.931042	1.25086
	1.19444	0.669767	1.22853	1.18285
	0.963675	0.718404	0.929387	1.42632
	0.984127	0.870968	1.04971	1.10029
	0.743827	0.59751	0.788554	1.47845
	0.769006	0.752852	1.12702	1.21498
	0.65625	0.952381	1.06422	1.23609
	0.823529	1.35714	0.822806	1.36557
	1.09259	0.610169	1.08965	1.25945
	1.13636	1.36	1.04407	1.20894
	2.25926	0.590164	0.891379	1.26251
	0.9375	0.8	0.787752	1.41187
	0.651515	0.488372	0.904608	1.4268
	0.857843	0.822857	0.910106	1.15838
	1.36966	0.561622	1.12982	1.20662
	0.780702	0.606742	1.02562	1.16297
	1.07895	0.780488	1.07585	1.13636
	0.978632	0.707424	0.667524	1.63035
	0.990741	0.420561	0.811054	1.29688
	0.695767	1.02662	0.916704	1.24336
	1.24206	0.28754	0.868144	1.24969
	1.93889	0.773639	1.06538	1.26274
	0.989583	0.631579	0.890901	1.2569
	1.40909	0.709677	0.926014	1.12793
	2.25	0.555556	1.09428	1.17232
	1.28571	0.444444	1.0512	1.17102
	0.453405	0.996047	1.06764	1.10479
	0.59596	0.915254	1.07704	1.0577
	0.652778	0.919149	0.766738	1.27235
	0.964052	0.488136	1.03568	1.08836
	1.76389	0.708661	1.06445	1.13796
	0.882479	0.653753	0.905299	1.19697
	1.22222	0.86631	1.09685	1.08051
	1.42063	0.502793	1.0322	1.18854
	1.59877	0.972973	1.06585	1.06002
	1.08796	0.919149	0.975634	1.18524
	1.27083	0.393443	1.08248	1.25511
	0.756173	0.808163	1.22263	1.04263
	1.0787	0.772532	1.04875	1.08709
	0.805556	0.62069	1.06682	1.10046
	2.69444	1.1134	0.981572	1.11981
	0.625	0.4	0.9277	1.16124
	1.17361	0.852071	1.07119	1.16505
	2.91667	0.514286	1.03173	1.22727
	0.604938	0.964286	0.958336	1.15723
	0.715686	1.15068	1.09072	1.16836
	1.19048	0.48	0.993805	1.16671
	3.24603	0.748166	1.12227	1.15531
	1.53175	0.466321	0.932863	1.14355
	1.2328	0.772532	0.705646	1.48584
	1.33333	0.833333	0.91276	1.20762
	1.06667	1.03125	1.00791	1.22876
	1.13194	0.993865	0.818493	1.30354
	0.58642	0.568421	0.999972	1.16753
	1.35802	0.490909	0.962984	1.21776
	0.611111	0.818182	0.867227	1.30051
	1.86111	0.716418	1.07919	1.13685
	0.680556	0.367347	1.00279	1.1317
	0.648148	0.857143	1.23681	1.10664
	1.90741	1.04854	0.954739	1.33676
	1.37963	0.362416	0.788527	1.40651
	1.00926	1.3211	1.14707	1.08357
	0.619444	0.484305	1.03631	1.19597
	1.02315	0.651584	0.870996	1.29769
	0.695767	0.752852	1.05418	1.01949
	1.1627	0.1843	1.02576	1.21293
			0.899242	1.11972
			1.12631	1.08952
			0.80712	1.38902
			0.892282	1.11331
			0.847662	1.34063
			1.1075	1.12006
	Statistics
	Nucleoplasm/Nucleoplasm vs. Nucleoli/Nucleoplasm			Nucleoplasm/Nucleoplasm vs. Cajal bodies/Nucleoplasm
	Two Sample t-test			Two Sample t-test
	t = 5.1711, df = 152, p-value = 7.233e-07			t = -12.652, df = 162, p-value < 2.2e-16
	alternative hypothesis: true difference in means is not equal to 0			alternative hypothesis: true difference in means is not equal to 0
	95 percent confidence interval:			95 percent confidence interval:
	0.2372675 0.5306720			-0.2749796 -0.2007285
	sample estimates:			sample estimates:
	mean of x mean of y			mean of x mean of y
	1.1549710 0.7710013			0.9799916 1.2178457

## Sheet: Fig 3i
	Fig 3i
Rep3	Western blot anti-tubulin
	(more contrast)							(less contrast)
Rep3	Western blot anti-FLAG
	(less contrast)							(more contrast)
Rep3	Western blot anti-TRMT112
	(more contrast)							(less contrast)
Rep3	Northern blot (U6 snRNA)
	(low contrast)					(high contrast)
	Other replicates
Rep2	Western blot anti-tubulin
Rep2	Western blot anti-FLAG
	(less contrast)							(more contrast)
Rep2	Western blot anti-TRMT112
Rep2	Northern blot (U6 snRNA)
Rep1	Western blot anti-tubulin
Rep1	Western blot anti-FLAG
Rep1	Western blot anti-TRMT112
Rep1	Northern blot (U6 snRNA)
	(low contrast)						(high contrast)
Rep4 for D329A
Rep5 for D329A

## Sheet: Fig 3k
Fig 3k
	U6 ISL55-80 G72					U6 ISL55-80 m2G72
	5 mM MgCl2					5 mM MgCl2
	time	fraction cleaved %				time	fraction cleaved %
		rep #1	rep #2	rep #3			rep #1	rep #2	rep #3
	0	0	0	0		0	0	0	0
	5	4.22826	5.90728	6.60334		5	0	0	0
	10	20.1564	11.0734	12.8994		10	0	0	0
	20	30.1504	24.4377	20.9949		20	0	0	0
	45	45.343	45.9471	48.2598		45	0	0	0
	60	47.6653	55.2996	58.0541		60	0	0	0
	120	70.032	78.4811	79.9214		120	0	0	0
	240	89.5732	92.6351	90.9721		240	0	0	0

## Sheet: Fig 3l-m
In red: figure areas cropped for panel 3l
In black: further replicates
Fig 3l
Western blots (top left)
											anti-THUMPD2
		anti-THUMPD2			anti-tubulin			anti-THUMPD2			anti-tubulin
		(800 nm channel)			(680 nm channel)			(800 nm channel)			both channels
Western blots (top right)
		anti-FLAG		anti-tubulin				anti-FLAG			anti-tubulin
		(800 nm channel)		(680 nm channel)				(800 nm channel)			(680 nm channel)
Northern blots (middle/bottom)
			WT/THUMPD2 KO
			U6 snRNA					U4 snRNA (loading control)
			THUMPD2 KO + 3xFLAG constructs
			U6 snRNA					U4 snRNA (loading control)
			Further replicates
			WT/THUMPD2 KO
			WT/THUMPD2 KO
			THUMPD2 KO + 3xFLAG constructs
			THUMPD2 KO
			THUMPD2 KO + 3xFLAG constructs
Fig 3m
				THUMPD2 KO + 3xFLAG-THUMPD2
		WT	THUMPD2 KO	WT	D329A	E352R
		5870000	1660000	6720000	1720000	1860000	FL U6		Rep #1
		2060000	9500000	7600000	9700000	9850000	Cleavage fragment
		2.84951	0.174737	0.884211	0.17732	0.188832	Ratio
		1010000	777000	7030000	1800000	2210000	FL U6		Rep #2
		438000	5120000	7460000	9370000	9620000	Cleavage fragment
		2.30594	0.151758	0.942359	0.192102	0.22973	Ratio
		8790000	940000	3200000	215000	1340000	FL U6		Rep #3
		3450000	10700000	2670000	2970000	6160000	Cleavage fragment
		2.54783	0.0878505	1.1985	0.0723906	0.217532	Ratio
				THUMPD2 KO + 3xFLAG-THUMPD2
		WT	THUMPD2 KO	WT	D329A	E352R
		1.10876	0.067991	0.344051	0.068996	0.0734757	FL U6/Cleavage fragment (divided by the average obtained for the WT samples)
		0.897251	0.0590497	0.366677	0.074748	0.089389
		0.991372	0.0341831	0.466343	0.0281675	0.084643

## Sheet: Fig 4a
Fig 4a
In red: figure areas cropped for panel 4a
In grey: further replicates

## Sheet: Fig 4c-f, m,n,p,s
Fig 4c-f, m, n, p, s
			Methylation assays absolute numbers in counts per minute (CPM)
		Substrate RNA	Replicate #1	Replicate #2	Replicate #3
	Fig 4c	in vitro transcribed (FL) U6 snRNA	4634.45	6005.6	4417.02
		U6_ISL_61-80_unmodified	1981.2	2190.24	2128.09
		U6_ISL_61-80_m2G	2113.47	1752.61	2188.14
		U6_ISL_61-80_Cm62Cm63Am70	25482.7	24493.4	24759.5
	Fig 4c	ANOVA summary
		F	1363
		P value	<0.0001
		P value summary	****
		Significant diff. among means (P < 0.05)?	Yes
		R squared	0.998
		Tukey's multiple comparisons test	Mean diff.	95.00% CI of diff.	Below threshold?	Summary
		U6_ISL_m2G vs. U6_ISL_unmodified	-81.77	-1434 to 1270	No	ns
		U6_ISL_m2G vs. U6_ISL_Cm62Cm63Am70	-22894	-24246 to -21542	Yes	****
		U6_ISL_m2G vs. ivt	-3001	-4353 to -1649	Yes	***
		U6_ISL_unmodified vs. U6_ISL_Cm62Cm63Am70	-22812	-24164 to -21460	Yes	****
		U6_ISL_unmodified vs. ivt	-2919	-4271 to -U6_ISL_55-80_unmodified7	Yes	***
		U6_ISL_Cm62Cm63Am70 vs. ivt	19893	18541 to 21245	Yes	****
			Methylation assays absolute numbers in counts per minute (CPM)
		Substrate RNA	Replicate #1	Replicate #2	Replicate #3
	Fig 4d	U6_ISL_55-80_unmodified	2972.64	2242.56	3055.2
		U6_ISL_55-80_Cm62Cm63Am70	21532.2	18637.3	16449.6
		U6_ISL_55-80_Cm60Cm62Cm63Am70Cm77	13244.9	17179.1	14304.6
	Fig 4d	ANOVA summary
		F	58.53
		P value	0.0001
		P value summary	***
		Significant diff. among means (P < 0.05)?	Yes
		R squared	0.9512
		Tukey's multiple comparisons test	Mean diff.	95.00% CI of diff.	Below threshold?	Summary
		U6_ISL_26nt vs. U6_ISL_26nt_Cm62Cm63Am70	-16116	-20879 to -11353	Yes	***
		U6_ISL_26nt vs. U6_ISL_26nt_Cm60Cm62Cm63Am70Cm77	-12153	-16916 to -7390	Yes	***
		U6_ISL_26nt_Cm62Cm63Am70 vs. U6_ISL_26nt_Cm60Cm62Cm63Am70Cm77	3964	-799.5 to 8727	No	ns
			Methylation assays absolute numbers in counts per minute (CPM)
			Replicate #1	Replicate #2	Replicate #3
		U6_ISL_61-80_unmodified	1892.09	2184.99	2093.76
	Fig 4e	U6_ISL_61-80_Cm62	2702.02	2025.23	3732.52
		U6_ISL_61-80_Cm63	4863.32	5189.12	3730.3
		U6_ISL_61-80_Am70	3853.54	4536.14	2009.65
		U6_ISL_61-80_Cm62Cm63Am70	26314.7	24828.7	24766.3
	Fig 4e	ANOVA summary
		F	385.4
		P value	<0.0001
		P value summary	****
		Significant diff. among means (P < 0.05)?	Yes
		R squared	0.9936
		Tukey's multiple comparisons test	Mean diff.	95.00% CI of diff.	Below threshold?	Summary	Adjusted P Value
		U6_ISL_61-80_unmodified vs. U6_ISL_61-80_Cm62Cm63Am70	-23246	-25596 to -20896	Yes	****	<0.0001
		U6_ISL_61-80_unmodified vs. U6_ISL_61-80_Cm62	-763	-3113 to 1587	No	ns	0.8182
		U6_ISL_61-80_unmodified vs. U6_ISL_61-80_Cm63	-2537	-4887 to -187.2	Yes	*	0.0333
		U6_ISL_61-80_unmodified vs. U6_ISL_61-80_Am70	-1409	-3760 to 940.6	No	ns	0.3429
		U6_ISL_61-80_Cm62Cm63Am70 vs. U6_ISL_61-80_Cm62	22483	20133 to 24833	Yes	****	<0.0001
		U6_ISL_61-80_Cm62Cm63Am70 vs. U6_ISL_61-80_Cm63	20709	18359 to 23059	Yes	****	<0.0001
		U6_ISL_61-80_Cm62Cm63Am70 vs. U6_ISL_61-80_Am70	21837	U6_ISL_26nt_C61U_G65U_C66G_A76C87 to 24187	Yes	****	<0.0001
		U6_ISL_61-80_Cm62 vs. U6_ISL_61-80_Cm63	-1774	-4124 to 575.8	No	ns	0.1702
		U6_ISL_61-80_Cm62 vs. U6_ISL_61-80_Am70	-646.5	-2997 to 1704	No	ns	0.8885
		U6_ISL_61-80_Cm63 vs. U6_ISL_61-80_Am70	1128	-1222 to 3478	No	ns	0.5402
			Methylation assays absolute numbers in counts per minute (CPM)
			Replicate #1	Replicate #2	Replicate #3
	Fig 4f	U6_ISL_61-80_unmodified	700.45	742.305	453.28
		U6_ISL_61-80_Cm62_Am70	1176.99	1431.71	1289.44
		U6_ISL_61-80_Cm63_Am70	1153.56	1351.34	1542.69
		U6_ISL_61-80_Cm62_Cm63	13960.1	12913.2	14028.7
		U6_ISL_61-80_Cm62Cm63Am70	12632.8	13511	12205
	Fig 4f	ANOVA summary
		F	726.5
		P value	<0.0001
		P value summary	****
		Significant diff. among means (P < 0.05)?	Yes
		R squared	0.9966
		Tukey's multiple comparisons test	Mean diff.	95.00% CI of diff.	Below threshold?	Summary	Adjusted P Value
		U6_ISL_61-80_unmodified vs. U6_ISL_61-80_Cm62Am70	-667.4	-1815 to 480.7	No	ns	0.3699
		U6_ISL_61-80_unmodified vs. U6_ISL_61-80_Cm63Am70	-717.2	-1865 to 430.9	No	ns	0.3085
		U6_ISL_61-80_unmodified vs. U6_ISL_61-80_Cm62Cm63Am70	-12151	-13299 to -11003	Yes	****	<0.0001
		U6_ISL_61-80_unmodified vs. U6_ISL_61-80_Cm62Cm63	-13002	-14150 to -11854	Yes	****	<0.0001
		U6_ISL_61-80_Cm62Am70 vs. U6_ISL_61-80_Cm63Am70	-49.82	-1198 to 1098	No	ns	0.9999
		U6_ISL_61-80_Cm62Am70 vs. U6_ISL_61-80_Cm62Cm63Am70	-11484	-12632 to -10335	Yes	****	<0.0001
		U6_ISL_61-80_Cm62Am70 vs. U6_ISL_61-80_Cm62Cm63	-12335	-13483 to -11187	Yes	****	<0.0001
		U6_ISL_61-80_Cm63Am70 vs. U6_ISL_61-80_Cm62Cm63Am70	-11434	-12582 to -10286	Yes	****	<0.0001
		U6_ISL_61-80_Cm63Am70 vs. U6_ISL_61-80_Cm62Cm63	-12285	-13433 to -11137	Yes	****	<0.0001
		U6_ISL_61-80_Cm62Cm63Am70 old vs. U6_ISL_61-80_Cm62Cm63	-851.1	-1999 to 297.0	No	ns	0.1816
			Methylation assays absolute numbers in counts per minute (CPM)
			Replicate #1	Replicate #2	Replicate #3
		U6_ISL_55-80_Cm62Cm63Am70_WT	25482.7	24493.4	24759.5
	Fig 4m	U6_ISL_55-80_Cm62Cm63Am70_G65U	103383	81492.1	107165
		U6_ISL_55-80_Cm62Cm63Am70_C66G	62106.9	55280.7	76235.3
		U6_ISL_55-80_Cm62Cm63Am70_G67A	21974.8	24283.7	22957.9
		U6_ISL_55-80_Cm62Cm63Am70_A76G	U6_ISL_55-80_U64-A70_to_C64-G7087.725	14144.4	25295.9
		U6_ISL_55-80_Cm62Cm63Am70_C77A	19914.5	21791.9	19793.7
	Fig 4m	ANOVA summary
		F	54.86
		P value	<0.0001
		P value summary	****
		Significant diff. among means (P < 0.05)?	Yes
		R squared	0.9581
		Tukey's multiple comparisons test	Mean diff.	95.00% CI of diff.	Below threshold?	Summary	Adjusted P Value
		U6_ISL_Cm62Cm63Am70 vs. U6_ISL_26nt_Cm62Cm63Am70_G65U	-72435	-93090 to -51780	Yes	****	<0.0001
		U6_ISL_Cm62Cm63Am70 vs. U6_ISL_26nt_Cm62Cm63Am70_C66G	-39629	-60284 to -18974	Yes	***	0.0004
		U6_ISL_Cm62Cm63Am70 vs. U6_ISL_26nt_Cm62Cm63Am70_G67A	1840	-18815 to 22495	No	ns	0.9996
		U6_ISL_Cm62Cm63Am70 vs. U6_ISL_26nt_Cm62Cm63Am70_A76G	5336	-15319 to 25991	No	ns	0.9474
		U6_ISL_Cm62Cm63Am70 vs. U6_ISL_26nt_Cm62Cm63Am70_C77A	4412	-16243 to 25067	No	ns	0.976
		U6_ISL_26nt_Cm62Cm63Am70_G65U vs. U6_ISL_26nt_Cm62Cm63Am70_C66G	32806	12151 to 53461	Yes	**	0.0019
		U6_ISL_26nt_Cm62Cm63Am70_G65U vs. U6_ISL_26nt_Cm62Cm63Am70_G67A	74275	53619 to 94930	Yes	****	<0.0001
		U6_ISL_26nt_Cm62Cm63Am70_G65U vs. U6_ISL_26nt_Cm62Cm63Am70_A76G	77771	57116 to 98426	Yes	****	<0.0001
		U6_ISL_26nt_Cm62Cm63Am70_G65U vs. U6_ISL_26nt_Cm62Cm63Am70_C77A	76847	56U6_ISL_55-80_U64-A70_to_C64-G70 to 97502	Yes	****	<0.0001
		U6_ISL_26nt_Cm62Cm63Am70_C66G vs. U6_ISL_26nt_Cm62Cm63Am70_G67A	41469	20814 to 62124	Yes	***	0.0002
		U6_ISL_26nt_Cm62Cm63Am70_C66G vs. U6_ISL_26nt_Cm62Cm63Am70_A76G	44965	24310 to 65620	Yes	***	0.0001
		U6_ISL_26nt_Cm62Cm63Am70_C66G vs. U6_ISL_26nt_Cm62Cm63Am70_C77A	44041	23386 to 64696	Yes	***	0.0001
		U6_ISL_26nt_Cm62Cm63Am70_G67A vs. U6_ISL_26nt_Cm62Cm63Am70_A76G	3496	-17159 to 24151	No	ns	0.9914
		U6_ISL_26nt_Cm62Cm63Am70_G67A vs. U6_ISL_26nt_Cm62Cm63Am70_C77A	2572	-18083 to 23227	No	ns	0.9979
		U6_ISL_26nt_Cm62Cm63Am70_A76G vs. U6_ISL_26nt_Cm62Cm63Am70_C77A	-924	-21579 to 19731	No	ns	>0.9999
			Methylation assays absolute numbers in counts per minute (CPM)
			Replicate #1	Replicate #2	Replicate #3
	Fig 4n	in vitro transcribed (FL) U6 snRNA WT	4634.45	6005.6	4417.02
		in vitro transcribed (FL) U6 snRNA G65U	3406.8	2926.99	3665.68
	Fig 4n	Unpaired t test with Welch's correction
		P value	0.2199
		P value summary	ns
		Significantly different (P < 0.05)?	No
		One- or two-tailed P value?	Two-tailed
		Welch-corrected t, df	t=1.669, df=2.316
			Methylation assays absolute numbers in counts per minute (CPM)
			Replicate #1	Replicate #2	Replicate #3
	Fig 4p	U6_ISL_55-80_unmodified	538.44	799.7	754.85
		U6_ISL_55-80_Cm62Cm63Am70	9157.4	14933.3	7844.12
		U6_ISL_26nt_U64-A70_to_C64-G70	468	748.27	347.15
		U6_ISL_26nt_Cm62_Cm63_U64-A70_to_C64-G70	9994	15043.1	7654.64
	Fig 4p	ANOVA summary
		F	16.53
		P value	0.0002
		P value summary	***
		Significant diff. among means (P < 0.05)?	Yes
		R squared	0.8686
		Tukey's multiple comparisons test	Mean diff.	95.00% CI of diff.	Below threshold?	Summary	Adjusted P Value
		U6_ISL_55-80_U64-A70_to_C64-G70_Cm62Cm63 vs. U6_ISL_55-80_U64-A70_to_C64-G70	10376	3954 to 16798	Yes	**	0.0024
		U6_ISL_55-80_U64-A70_to_C64-G70_Cm62Cm63 vs. U6_ISL_55-80_Cm62Cm63Am70	252.3	-6169 to 6674	No	ns	>0.9999
		U6_ISL_55-80_U64-A70_to_C64-G70_Cm62Cm63 vs. U6_ISL_26nt_C61U_G65U_C66G_A76C	10517	4095 to 16939	Yes	**	0.0022
		U6_ISL_55-80_U64-A70_to_C64-G70_Cm62Cm63 vs. U6_ISL_55-80_unmodified	10200	3778 to 16621	Yes	**	0.0028
		U6_ISL_55-80_U64-A70_to_C64-G70 vs. U6_ISL_55-80_Cm62Cm63Am70	-10124	-16546 to -3702	Yes	**	0.0029
		U6_ISL_55-80_U64-A70_to_C64-G70 vs. U6_ISL_26nt_C61U_G65U_C66G_A76C	141	-6281 to 6563	No	ns	>0.9999
		U6_ISL_55-80_U64-A70_to_C64-G70 vs. U6_ISL_55-80_unmodified	-176.5	-6598 to 6245	No	ns	>0.9999
		U6_ISL_55-80_Cm62Cm63Am70 vs. U6_ISL_26nt_C61U_G65U_C66G_A76C	10265	3843 to 16687	Yes	**	0.0026
		U6_ISL_55-80_Cm62Cm63Am70 vs. U6_ISL_55-80_unmodified	9947	3525 to 16369	Yes	**	0.0033
		U6_ISL_26nt_C61U_G65U_C66G_A76C vs. U6_ISL_55-80_unmodified	-317.6	-6739 to 6104	No	ns	0.9998
	Fig 4s	U6atac_ISL_27-52	5143.52	4378.89	5817.98
		U6atac_ISL_Cm34_Cm35_Am42_27-52	30250.8	28773.2	30522.9
	Fig 4s	Unpaired t test
		P value	<0.0001
		P value summary	****
		Significantly different (P < 0.05)?	Yes
		One- or two-tailed P value?	Two-tailed
		t, df	t=36.15, df=4

## Sheet: Fig 4g
Fig 4g
	In red: figure areas cropped for panel 4g
	In grey: further replicates

[truncated: 20 more sheets: Fig 4h, Fig 4i, Fig 4j, Fig 4q, Fig 6b, Fig 6e, Fig 6f, Fig 6g, Fig 6i, Fig 6j, Fig 6k, Fig 6l, Fig S1, Fig S2a, Fig S2b, Fig S2c, Fig S3e, Fig S3g, Fig S5b, Fig S6]
